# Supplementary material for: Quantum octets in high mobility pentagonal two-dimensional PdSe2
Source: Nat Commun. 2024 Jan 26;15:761. doi: 10.1038/s41467-024-44972-2 (PMC10817936; doi:10.1038/s41467-024-44972-2)
Supplement: Supplementary file 3 — Source Data [file 41467_2024_44972_MOESM3_ESM.zip]

Archive with 18 entries (18 files):
- source data/Fig1c.txt
- source data/Fig1d.txt
- source data/Fig1e.csv
- source data/Fig1f.csv
- source data/Fig1g.csv
- source data/Fig1h.csv
- source data/Fig2a.csv
- source data/Fig2b.csv
- source data/Fig2c.txt
- source data/Fig2d.csv
- source data/Fig2e.csv
- source data/Fig2f.csv
- source data/Fig3a.csv
- source data/Fig3b.csv
- source data/Fig3c.csv
- source data/Fig3d.csv
- source data/Fig4a.csv
- source data/Fig4b.csv
