# Supplementary material for: Quantum octets in high mobility pentagonal two-dimensional PdSe2
Source: Nat Commun. 2024 Jan 26;15:761. doi: 10.1038/s41467-024-44972-2 (PMC10817936; doi:10.1038/s41467-024-44972-2)
Supplement: Supplementary file 3 — Source Data [file 41467_2024_44972_MOESM3_ESM.zip › source data/Fig1c.txt]

#K-Path(1/A) Energy-Level(eV)
# NKPTS & NBANDS:  60 192
# Band-Index    1
   0.00000    -16.287033
   0.02879    -16.285128
   0.05759    -16.279416
   0.08638    -16.269927
   0.11518    -16.256720
   0.14397    -16.239876
   0.17277    -16.219495
   0.20156    -16.195708
   0.23035    -16.168660
   0.25915    -16.138524
   0.28794    -16.105499
   0.31674    -16.069813
   0.34553    -16.031723
   0.37433    -15.991514
   0.40312    -15.949489
   0.43191    -15.905981
   0.46071    -15.861352
   0.48950    -15.815996
   0.51830    -15.770399
   0.54709    -15.729975
   0.54709    -15.729975
   0.57529    -15.728760
   0.60348    -15.725132
   0.63167    -15.719149
   0.65987    -15.710900
   0.68806    -15.700512
   0.71625    -15.688154
   0.74445    -15.674029
   0.77264    -15.658378
   0.80084    -15.641480
   0.82903    -15.623648
   0.85722    -15.605233
   0.88542    -15.586614
   0.91361    -15.568201
   0.94181    -15.550427
   0.97000    -15.533756
   0.99819    -15.518718
   1.02639    -15.506042
   1.05458    -15.497199
   1.08277    -15.494239
   1.08277    -15.494239
   1.12307    -15.502702
   1.16337    -15.534046
   1.20367    -15.578127
   1.24397    -15.630567
   1.28427    -15.688897
   1.32457    -15.750968
   1.36487    -15.814841
   1.40517    -15.878776
   1.44547    -15.941270
   1.48576    -16.001040
   1.52606    -16.057008
   1.56636    -16.108261
   1.60666    -16.154039
   1.64696    -16.193723
   1.68726    -16.226823
   1.72756    -16.252956
   1.76786    -16.271825
   1.80816    -16.283225
   1.84845    -16.287033
 
# Band-Index    2
   1.84845    -16.244313
   1.80816    -16.240557
   1.76786    -16.229333
   1.72756    -16.210764
   1.68726    -16.185065
   1.64696    -16.152528
   1.60666    -16.113558
   1.56636    -16.068667
   1.52606    -16.018489
   1.48576    -15.963816
   1.44547    -15.905582
   1.40517    -15.844917
   1.36487    -15.783161
   1.32457    -15.721881
   1.28427    -15.662888
   1.24397    -15.608222
   1.20367    -15.560193
   1.16337    -15.521647
   1.12307    -15.497755
   1.08277    -15.491145
   1.08277    -15.491145
   1.05458    -15.494037
   1.02639    -15.500860
   0.99819    -15.510615
   0.97000    -15.522845
   0.94181    -15.537023
   0.91361    -15.554608
   0.88542    -15.573402
   0.85722    -15.592357
   0.82903    -15.611069
   0.80084    -15.629163
   0.77264    -15.646295
   0.74445    -15.662149
   0.71625    -15.676450
   0.68806    -15.688956
   0.65987    -15.699464
   0.63167    -15.707806
   0.60348    -15.713857
   0.57529    -15.717525
   0.54709    -15.718753
   0.54709    -15.718753
   0.51830    -15.740518
   0.48950    -15.784508
   0.46071    -15.828419
   0.43191    -15.871736
   0.40312    -15.914048
   0.37433    -15.954988
   0.34553    -15.994211
   0.31674    -16.031411
   0.28794    -16.066306
   0.25915    -16.098628
   0.23035    -16.128149
   0.20156    -16.154668
   0.17277    -16.178002
   0.14397    -16.198000
   0.11518    -16.214532
   0.08638    -16.227501
   0.05759    -16.236822
   0.02879    -16.242437
   0.00000    -16.244313
 
# Band-Index    3
   0.00000    -16.180575
   0.02879    -16.178753
   0.05759    -16.173300
   0.08638    -16.164250
   0.11518    -16.151662
   0.14397    -16.135618
   0.17277    -16.116225
   0.20156    -16.093617
   0.23035    -16.067952
   0.25915    -16.039418
   0.28794    -16.008219
   0.31674    -15.974594
   0.34553    -15.938813
   0.37433    -15.901167
   0.40312    -15.861978
   0.43191    -15.821595
   0.46071    -15.780406
   0.48950    -15.738858
   0.51830    -15.697624
   0.54709    -15.702353
   0.54709    -15.702353
   0.57529    -15.701197
   0.60348    -15.697748
   0.63167    -15.692063
   0.65987    -15.684239
   0.68806    -15.674409
   0.71625    -15.662745
   0.74445    -15.649461
   0.77264    -15.634808
   0.80084    -15.619076
   0.82903    -15.602595
   0.85722    -15.585729
   0.88542    -15.568874
   0.91361    -15.552456
   0.94181    -15.536290
   0.97000    -15.519072
   0.99819    -15.503195
   1.02639    -15.494987
   1.05458    -15.490648
   1.08277    -15.488975
   1.08277    -15.488975
   1.12307    -15.492446
   1.16337    -15.507082
   1.20367    -15.536602
   1.24397    -15.577354
   1.28427    -15.626027
   1.32457    -15.680031
   1.36487    -15.737128
   1.40517    -15.795374
   1.44547    -15.853093
   1.48576    -15.908857
   1.52606    -15.961466
   1.56636    -16.009924
   1.60666    -16.053400
   1.64696    -16.091225
   1.68726    -16.122861
   1.72756    -16.147883
   1.76786    -16.165974
   1.80816    -16.176915
   1.84845    -16.180575
 
# Band-Index    4
   1.84845    -16.099665
   1.80816    -16.096109
   1.76786    -16.085487
   1.72756    -16.067934
   1.68726    -16.043684
   1.64696    -16.013068
   1.60666    -15.976530
   1.56636    -15.934641
   1.52606    -15.888112
   1.48576    -15.837826
   1.44547    -15.784838
   1.40517    -15.730426
   1.36487    -15.676114
   1.32457    -15.623700
   1.28427    -15.575277
   1.24397    -15.533253
   1.20367    -15.500459
   1.16337    -15.481890
   1.12307    -15.478016
   1.08277    -15.468488
   1.08277    -15.468488
   1.05458    -15.477186
   1.02639    -15.489095
   0.99819    -15.501675
   0.97000    -15.510538
   0.94181    -15.521389
   0.91361    -15.536895
   0.88542    -15.553812
   0.85722    -15.571105
   0.82903    -15.588354
   0.80084    -15.605171
   0.77264    -15.621197
   0.74445    -15.636105
   0.71625    -15.649608
   0.68806    -15.661455
   0.65987    -15.671434
   0.63167    -15.679373
   0.60348    -15.685139
   0.57529    -15.688638
   0.54709    -15.689810
   0.54709    -15.689810
   0.51830    -15.678844
   0.48950    -15.677848
   0.46071    -15.716917
   0.43191    -15.755823
   0.40312    -15.794104
   0.37433    -15.831373
   0.34553    -15.867271
   0.31674    -15.901476
   0.28794    -15.933688
   0.25915    -15.963631
   0.23035    -15.991061
   0.20156    -16.015762
   0.17277    -16.037545
   0.14397    -16.056247
   0.11518    -16.071731
   0.08638    -16.083888
   0.05759    -16.092633
   0.02879    -16.097904
   0.00000    -16.099665
 
# Band-Index    5
   0.00000    -16.030603
   0.02879    -16.028903
   0.05759    -16.023815
   0.08638    -16.015378
   0.11518    -16.003654
   0.14397    -15.988731
   0.17277    -15.970722
   0.20156    -15.949767
   0.23035    -15.926031
   0.25915    -15.899709
   0.28794    -15.871022
   0.31674    -15.840219
   0.34553    -15.807581
   0.37433    -15.773418
   0.40312    -15.738067
   0.43191    -15.701905
   0.46071    -15.665390
   0.48950    -15.636329
   0.51830    -15.652963
   0.54709    -15.664484
   0.54709    -15.664484
   0.57529    -15.663427
   0.60348    -15.660275
   0.63167    -15.655089
   0.65987    -15.647970
   0.68806    -15.639059
   0.71625    -15.628540
   0.74445    -15.616636
   0.77264    -15.603614
   0.80084    -15.589777
   0.82903    -15.575466
   0.85722    -15.561051
   0.88542    -15.546931
   0.91361    -15.533514
   0.94181    -15.520609
   0.97000    -15.505786
   0.99819    -15.492483
   1.02639    -15.481160
   1.05458    -15.472105
   1.08277    -15.468281
   1.08277    -15.468281
   1.12307    -15.474756
   1.16337    -15.477502
   1.20367    -15.480370
   1.24397    -15.502183
   1.28427    -15.536652
   1.32457    -15.579121
   1.36487    -15.626753
   1.40517    -15.677152
   1.44547    -15.728319
   1.48576    -15.778589
   1.52606    -15.826593
   1.56636    -15.871209
   1.60666    -15.911516
   1.64696    -15.946767
   1.68726    -15.976363
   1.72756    -15.999840
   1.76786    -16.016851
   1.80816    -16.027153
   1.84845    -16.030603
 
# Band-Index    6
   1.84845    -15.981255
   1.80816    -15.977888
   1.76786    -15.967837
   1.72756    -15.951248
   1.68726    -15.928370
   1.64696    -15.899550
   1.60666    -15.865256
   1.56636    -15.826085
   1.52606    -15.782778
   1.48576    -15.736230
   1.44547    -15.687509
   1.40517    -15.637874
   1.36487    -15.588781
   1.32457    -15.541867
   1.28427    -15.498940
   1.24397    -15.465210
   1.20367    -15.468388
   1.16337    -15.469892
   1.12307    -15.467189
   1.08277    -15.468033
   1.08277    -15.468033
   1.05458    -15.467178
   1.02639    -15.469975
   0.99819    -15.476852
   0.97000    -15.486127
   0.94181    -15.497408
   0.91361    -15.510275
   0.88542    -15.524291
   0.85722    -15.539008
   0.82903    -15.553992
   0.80084    -15.568832
   0.77264    -15.583149
   0.74445    -15.596597
   0.71625    -15.608872
   0.68806    -15.619705
   0.65987    -15.628871
   0.63167    -15.636189
   0.60348    -15.641517
   0.57529    -15.644754
   0.54709    -15.645840
   0.54709    -15.645840
   0.51830    -15.637770
   0.48950    -15.627112
   0.46071    -15.627046
   0.43191    -15.662473
   0.40312    -15.697576
   0.37433    -15.731861
   0.34553    -15.764974
   0.31674    -15.796600
   0.28794    -15.826448
   0.25915    -15.854252
   0.23035    -15.879770
   0.20156    -15.902788
   0.17277    -15.923116
   0.14397    -15.940592
   0.11518    -15.955079
   0.08638    -15.966465
   0.05759    -15.974660
   0.02879    -15.979603
   0.00000    -15.981255
 
# Band-Index    7
   0.00000    -15.961959
   0.02879    -15.960352
   0.05759    -15.955545
   0.08638    -15.947574
   0.11518    -15.936503
   0.14397    -15.922422
   0.17277    -15.905445
   0.20156    -15.885708
   0.23035    -15.863376
   0.25915    -15.838637
   0.28794    -15.811704
   0.31674    -15.782819
   0.34553    -15.752239
   0.37433    -15.720246
   0.40312    -15.687142
   0.43191    -15.653270
   0.46071    -15.619336
   0.48950    -15.610275
   0.51830    -15.613825
   0.54709    -15.602081
   0.54709    -15.602081
   0.57529    -15.601118
   0.60348    -15.598252
   0.63167    -15.593547
   0.65987    -15.587113
   0.68806    -15.579102
   0.71625    -15.569713
   0.74445    -15.559191
   0.77264    -15.547825
   0.80084    -15.535939
   0.82903    -15.523898
   0.85722    -15.512094
   0.88542    -15.500937
   0.91361    -15.490836
   0.94181    -15.482174
   0.97000    -15.475272
   0.99819    -15.470354
   1.02639    -15.467536
   1.05458    -15.466020
   1.08277    -15.465216
   1.08277    -15.465216
   1.12307    -15.466849
   1.16337    -15.467095
   1.20367    -15.464926
   1.24397    -15.461510
   1.28427    -15.494674
   1.32457    -15.536626
   1.36487    -15.581920
   1.40517    -15.629125
   1.44547    -15.676879
   1.48576    -15.723861
   1.52606    -15.768867
   1.56636    -15.810840
   1.60666    -15.848889
   1.64696    -15.882260
   1.68726    -15.910344
   1.72756    -15.932661
   1.76786    -15.948854
   1.80816    -15.958671
   1.84845    -15.961959
 
# Band-Index    8
   1.84845    -15.269026
   1.80816    -15.270626
   1.76786    -15.275364
   1.72756    -15.283073
   1.68726    -15.293481
   1.64696    -15.306233
   1.60666    -15.320909
   1.56636    -15.337045
   1.52606    -15.354149
   1.48576    -15.371713
   1.44547    -15.389244
   1.40517    -15.406262
   1.36487    -15.422311
   1.32457    -15.436942
   1.28427    -15.449624
   1.24397    -15.456162
   1.20367    -15.461854
   1.16337    -15.462750
   1.12307    -15.463370
   1.08277    -15.464855
   1.08277    -15.464855
   1.05458    -15.464301
   1.02639    -15.463090
   0.99819    -15.463600
   0.97000    -15.468173
   0.94181    -15.475076
   0.91361    -15.483944
   0.88542    -15.494360
   0.85722    -15.505878
   0.82903    -15.518047
   0.80084    -15.530433
   0.77264    -15.542631
   0.74445    -15.554271
   0.71625    -15.565025
   0.68806    -15.574605
   0.65987    -15.582769
   0.63167    -15.589320
   0.60348    -15.594107
   0.57529    -15.597022
   0.54709    -15.598001
   0.54709    -15.598001
   0.51830    -15.591737
   0.48950    -15.590218
   0.46071    -15.590329
   0.43191    -15.549449
   0.40312    -15.510077
   0.37433    -15.472959
   0.34553    -15.438411
   0.31674    -15.406652
   0.28794    -15.377856
   0.25915    -15.352167
   0.23035    -15.329760
   0.20156    -15.311082
   0.17277    -15.296862
   0.14397    -15.286553
   0.11518    -15.279232
   0.08638    -15.274327
   0.05759    -15.271257
   0.02879    -15.269567
   0.00000    -15.269026
 
# Band-Index    9
   0.00000    -15.265520
   0.02879    -15.266157
   0.05759    -15.268090
   0.08638    -15.271382
   0.11518    -15.276201
   0.14397    -15.283257
   0.17277    -15.293717
   0.20156    -15.308016
   0.23035    -15.325211
   0.25915    -15.345425
   0.28794    -15.368768
   0.31674    -15.395187
   0.34553    -15.424583
   0.37433    -15.456808
   0.40312    -15.491661
   0.43191    -15.528868
   0.46071    -15.568000
   0.48950    -15.584075
   0.51830    -15.563435
   0.54709    -15.560271
   0.54709    -15.560271
   0.57529    -15.559417
   0.60348    -15.556880
   0.63167    -15.552732
   0.65987    -15.547091
   0.68806    -15.540126
   0.71625    -15.532055
   0.74445    -15.523140
   0.77264    -15.513690
   0.80084    -15.504051
   0.82903    -15.494597
   0.85722    -15.485719
   0.88542    -15.477806
   0.91361    -15.471229
   0.94181    -15.466314
   0.97000    -15.463303
   0.99819    -15.462303
   1.02639    -15.461618
   1.05458    -15.462258
   1.08277    -15.464473
   1.08277    -15.464473
   1.12307    -15.462740
   1.16337    -15.459255
   1.20367    -15.455740
   1.24397    -15.455461
   1.28427    -15.446658
   1.32457    -15.433959
   1.36487    -15.419319
   1.40517    -15.403249
   1.44547    -15.386195
   1.48576    -15.368616
   1.52606    -15.350993
   1.56636    -15.333827
   1.60666    -15.317626
   1.64696    -15.302888
   1.68726    -15.290081
   1.72756    -15.279628
   1.76786    -15.271885
   1.80816    -15.267126
   1.84845    -15.265520
 
# Band-Index   10
   1.84845    -15.261553
   1.80816    -15.263167
   1.76786    -15.267955
   1.72756    -15.275746
   1.68726    -15.286274
   1.64696    -15.299178
   1.60666    -15.314031
   1.56636    -15.330358
   1.52606    -15.347660
   1.48576    -15.365428
   1.44547    -15.383159
   1.40517    -15.400371
   1.36487    -15.416603
   1.32457    -15.431420
   1.28427    -15.444388
   1.24397    -15.452431
   1.20367    -15.452454
   1.16337    -15.457349
   1.12307    -15.456800
   1.08277    -15.462992
   1.08277    -15.462992
   1.05458    -15.458942
   1.02639    -15.454547
   0.99819    -15.452576
   0.97000    -15.453091
   0.94181    -15.455955
   0.91361    -15.460931
   0.88542    -15.467709
   0.85722    -15.475916
   0.82903    -15.485145
   0.80084    -15.494971
   0.77264    -15.504976
   0.74445    -15.514763
   0.71625    -15.523974
   0.68806    -15.532295
   0.65987    -15.539462
   0.63167    -15.545256
   0.60348    -15.549511
   0.57529    -15.552112
   0.54709    -15.552987
   0.54709    -15.552987
   0.51830    -15.554630
   0.48950    -15.573229
   0.46071    -15.536231
   0.43191    -15.500341
   0.40312    -15.466590
   0.37433    -15.435283
   0.34553    -15.406629
   0.31674    -15.380759
   0.28794    -15.357724
   0.25915    -15.337493
   0.23035    -15.319951
   0.20156    -15.304909
   0.17277    -15.292172
   0.14397    -15.281962
   0.11518    -15.274408
   0.08638    -15.268706
   0.05759    -15.264705
   0.02879    -15.262337
   0.00000    -15.261553
 
# Band-Index   11
   0.00000    -15.247778
   0.02879    -15.248776
   0.05759    -15.251791
   0.08638    -15.256879
   0.11518    -15.264115
   0.14397    -15.273185
   0.17277    -15.282783
   0.20156    -15.293063
   0.23035    -15.305322
   0.25915    -15.319745
   0.28794    -15.336497
   0.31674    -15.355774
   0.34553    -15.377711
   0.37433    -15.402362
   0.40312    -15.429693
   0.43191    -15.459583
   0.46071    -15.491812
   0.48950    -15.526036
   0.51830    -15.548914
   0.54709    -15.525113
   0.54709    -15.525113
   0.57529    -15.524261
   0.60348    -15.521722
   0.63167    -15.517556
   0.65987    -15.511857
   0.68806    -15.504752
   0.71625    -15.496408
   0.74445    -15.487016
   0.77264    -15.476795
   0.80084    -15.465988
   0.82903    -15.454853
   0.85722    -15.443667
   0.88542    -15.432719
   0.91361    -15.422304
   0.94181    -15.412722
   0.97000    -15.404251
   0.99819    -15.397152
   1.02639    -15.391648
   1.05458    -15.387912
   1.08277    -15.386131
   1.08277    -15.386131
   1.12307    -15.391126
   1.16337    -15.405665
   1.20367    -15.428931
   1.24397    -15.446402
   1.28427    -15.434764
   1.32457    -15.421073
   1.36487    -15.405672
   1.40517    -15.388935
   1.44547    -15.371280
   1.48576    -15.353162
   1.52606    -15.335059
   1.56636    -15.317470
   1.60666    -15.300900
   1.64696    -15.285848
   1.68726    -15.272783
   1.72756    -15.262132
   1.76786    -15.254250
   1.80816    -15.249410
   1.84845    -15.247778
 
# Band-Index   12
   1.84845    -15.243703
   1.80816    -15.245357
   1.76786    -15.250267
   1.72756    -15.258255
   1.68726    -15.269045
   1.64696    -15.282272
   1.60666    -15.297502
   1.56636    -15.314252
   1.52606    -15.332007
   1.48576    -15.350244
   1.44547    -15.368448
   1.40517    -15.386129
   1.36487    -15.402831
   1.32457    -15.418145
   1.28427    -15.431712
   1.24397    -15.443220
   1.20367    -15.424903
   1.16337    -15.401572
   1.12307    -15.387000
   1.08277    -15.385982
   1.08277    -15.385982
   1.05458    -15.386139
   1.02639    -15.388153
   0.99819    -15.393042
   0.97000    -15.400159
   0.94181    -15.408656
   0.91361    -15.418272
   0.88542    -15.428729
   0.85722    -15.439729
   0.82903    -15.450977
   0.80084    -15.462180
   0.77264    -15.473064
   0.74445    -15.483361
   0.71625    -15.492827
   0.68806    -15.501240
   0.65987    -15.508402
   0.63167    -15.514148
   0.60348    -15.518347
   0.57529    -15.520905
   0.54709    -15.521764
   0.54709    -15.521764
   0.51830    -15.521288
   0.48950    -15.489186
   0.46071    -15.458691
   0.43191    -15.430385
   0.40312    -15.404494
   0.37433    -15.381123
   0.34553    -15.360292
   0.31674    -15.341953
   0.28794    -15.325995
   0.25915    -15.312240
   0.23035    -15.300399
   0.20156    -15.289920
   0.17277    -15.279864
   0.14397    -15.270121
   0.11518    -15.261274
   0.08638    -15.253817
   0.05759    -15.248246
   0.02879    -15.244843
   0.00000    -15.243703
 
# Band-Index   13
   0.00000    -15.171861
   0.02879    -15.172717
   0.05759    -15.175296
   0.08638    -15.179633
   0.11518    -15.185779
   0.14397    -15.193801
   0.17277    -15.203776
   0.20156    -15.215784
   0.23035    -15.229897
   0.25915    -15.246172
   0.28794    -15.264643
   0.31674    -15.285318
   0.34553    -15.308164
   0.37433    -15.333110
   0.40312    -15.360044
   0.43191    -15.388817
   0.46071    -15.419249
   0.48950    -15.451113
   0.51830    -15.484025
   0.54709    -15.511390
   0.54709    -15.511390
   0.57529    -15.510549
   0.60348    -15.508045
   0.63167    -15.503940
   0.65987    -15.498329
   0.68806    -15.491349
   0.71625    -15.483173
   0.74445    -15.474008
   0.77264    -15.464092
   0.80084    -15.453687
   0.82903    -15.443079
   0.85722    -15.432568
   0.88542    -15.422463
   0.91361    -15.413071
   0.94181    -15.404691
   0.97000    -15.397594
   0.99819    -15.392017
   1.02639    -15.387527
   1.05458    -15.383789
   1.08277    -15.382051
   1.08277    -15.382051
   1.12307    -15.384587
   1.16337    -15.380597
   1.20367    -15.374039
   1.24397    -15.365051
   1.28427    -15.353829
   1.32457    -15.340624
   1.36487    -15.325740
   1.40517    -15.309530
   1.44547    -15.292394
   1.48576    -15.274773
   1.52606    -15.257138
   1.56636    -15.239981
   1.60666    -15.223803
   1.64696    -15.209096
   1.68726    -15.196325
   1.72756    -15.185908
   1.76786    -15.178197
   1.80816    -15.173459
   1.84845    -15.171861
 
# Band-Index   14
   1.84845    -15.167746
   1.80816    -15.169344
   1.76786    -15.174081
   1.72756    -15.181791
   1.68726    -15.192208
   1.64696    -15.204977
   1.60666    -15.219683
   1.56636    -15.235859
   1.52606    -15.253014
   1.48576    -15.270648
   1.44547    -15.288268
   1.40517    -15.305402
   1.36487    -15.321611
   1.32457    -15.336495
   1.28427    -15.349700
   1.24397    -15.360922
   1.20367    -15.369912
   1.16337    -15.376472
   1.12307    -15.380463
   1.08277    -15.381801
   1.08277    -15.381801
   1.05458    -15.382006
   1.02639    -15.384030
   0.99819    -15.387902
   0.97000    -15.393489
   0.94181    -15.400598
   0.91361    -15.408991
   0.88542    -15.418396
   0.85722    -15.428517
   0.82903    -15.439042
   0.80084    -15.449660
   0.77264    -15.460069
   0.74445    -15.469981
   0.71625    -15.479133
   0.68806    -15.487290
   0.65987    -15.494249
   0.63167    -15.499839
   0.60348    -15.503927
   0.57529    -15.506419
   0.54709    -15.507256
   0.54709    -15.507256
   0.51830    -15.479539
   0.48950    -15.446934
   0.46071    -15.415200
   0.43191    -15.384795
   0.40312    -15.356007
   0.37433    -15.329049
   0.34553    -15.304083
   0.31674    -15.281221
   0.28794    -15.260536
   0.25915    -15.242057
   0.23035    -15.225778
   0.20156    -15.211663
   0.17277    -15.199655
   0.14397    -15.189680
   0.11518    -15.181659
   0.08638    -15.175515
   0.05759    -15.171180
   0.02879    -15.168601
   0.00000    -15.167746
 
# Band-Index   15
   0.00000    -12.772368
   0.02879    -12.772966
   0.05759    -12.774717
   0.08638    -12.777492
   0.11518    -12.781069
   0.14397    -12.785158
   0.17277    -12.789403
   0.20156    -12.793401
   0.23035    -12.796716
   0.25915    -12.798900
   0.28794    -12.799512
   0.31674    -12.798143
   0.34553    -12.794423
   0.37433    -12.788049
   0.40312    -12.778794
   0.43191    -12.766519
   0.46071    -12.751179
   0.48950    -12.732826
   0.51830    -12.711630
   0.54709    -12.689061
   0.54709    -12.689061
   0.57529    -12.691577
   0.60348    -12.699045
   0.63167    -12.711229
   0.65987    -12.727744
   0.68806    -12.748084
   0.71625    -12.771641
   0.74445    -12.797720
   0.77264    -12.825560
   0.80084    -12.854361
   0.82903    -12.883297
   0.85722    -12.911542
   0.88542    -12.938296
   0.91361    -12.962822
   0.94181    -12.984492
   0.97000    -13.002815
   0.99819    -13.017361
   1.02639    -13.027785
   1.05458    -13.034256
   1.08277    -13.036562
   1.08277    -13.036562
   1.12307    -13.032434
   1.16337    -13.026600
   1.20367    -13.017514
   1.24397    -13.004692
   1.28427    -12.987809
   1.32457    -12.967425
   1.36487    -12.944408
   1.40517    -12.919804
   1.44547    -12.894773
   1.48576    -12.870492
   1.52606    -12.848034
   1.56636    -12.828231
   1.60666    -12.811591
   1.64696    -12.798264
   1.68726    -12.788116
   1.72756    -12.780821
   1.76786    -12.775984
   1.80816    -12.773250
   1.84845    -12.772368
 
# Band-Index   16
   1.84845    -12.732448
   1.80816    -12.733551
   1.76786    -12.736947
   1.72756    -12.742876
   1.68726    -12.751678
   1.64696    -12.763717
   1.60666    -12.779277
   1.56636    -12.798437
   1.52606    -12.820977
   1.48576    -12.846319
   1.44547    -12.873566
   1.40517    -12.901605
   1.36487    -12.929229
   1.32457    -12.955262
   1.28427    -12.978647
   1.24397    -12.998471
   1.20367    -13.013918
   1.16337    -13.023800
   1.12307    -13.030236
   1.08277    -13.034032
   1.08277    -13.034032
   1.05458    -13.032395
   1.02639    -13.026007
   0.99819    -13.014741
   0.97000    -13.000401
   0.94181    -12.982079
   0.91361    -12.960029
   0.88542    -12.934986
   0.85722    -12.907738
   0.82903    -12.879112
   0.80084    -12.850344
   0.77264    -12.821796
   0.74445    -12.794224
   0.71625    -12.768415
   0.68806    -12.745113
   0.65987    -12.724998
   0.63167    -12.708665
   0.60348    -12.696610
   0.57529    -12.689216
   0.54709    -12.686723
   0.54709    -12.686723
   0.51830    -12.704571
   0.48950    -12.723030
   0.46071    -12.738733
   0.43191    -12.751518
   0.40312    -12.761322
   0.37433    -12.768178
   0.34553    -12.772216
   0.31674    -12.773660
   0.28794    -12.772820
   0.25915    -12.770074
   0.23035    -12.765856
   0.20156    -12.760634
   0.17277    -12.754887
   0.14397    -12.749085
   0.11518    -12.743664
   0.08638    -12.739010
   0.05759    -12.735445
   0.02879    -12.733209
   0.00000    -12.732448
 
# Band-Index   17
   0.00000    -12.676559
   0.02879    -12.677544
   0.05759    -12.680442
   0.08638    -12.685085
   0.11518    -12.691202
   0.14397    -12.698430
   0.17277    -12.706330
   0.20156    -12.714418
   0.23035    -12.722175
   0.25915    -12.729080
   0.28794    -12.734631
   0.31674    -12.738372
   0.34553    -12.739911
   0.37433    -12.738937
   0.40312    -12.735234
   0.43191    -12.728693
   0.46071    -12.719313
   0.48950    -12.707203
   0.51830    -12.692623
   0.54709    -12.684843
   0.54709    -12.684843
   0.57529    -12.687332
   0.60348    -12.694725
   0.63167    -12.706797
   0.65987    -12.723187
   0.68806    -12.743415
   0.71625    -12.766897
   0.74445    -12.792963
   0.77264    -12.820878
   0.80084    -12.849855
   0.82903    -12.879027
   0.85722    -12.907121
   0.88542    -12.933780
   0.91361    -12.958335
   0.94181    -12.980216
   0.97000    -12.998944
   0.99819    -13.014040
   1.02639    -13.025077
   1.05458    -13.031776
   1.08277    -13.033776
   1.08277    -13.033776
   1.12307    -13.028007
   1.16337    -13.013132
   1.20367    -12.998424
   1.24397    -12.979808
   1.28427    -12.956941
   1.32457    -12.930505
   1.36487    -12.901389
   1.40517    -12.870643
   1.44547    -12.839440
   1.48576    -12.809000
   1.52606    -12.780477
   1.56636    -12.754831
   1.60666    -12.732730
   1.64696    -12.714495
   1.68726    -12.700142
   1.72756    -12.689472
   1.76786    -12.682175
   1.80816    -12.677943
   1.84845    -12.676559
 
# Band-Index   18
   1.84845    -12.622151
   1.80816    -12.623888
   1.76786    -12.629168
   1.72756    -12.638187
   1.68726    -12.651204
   1.64696    -12.668453
   1.60666    -12.690025
   1.56636    -12.715765
   1.52606    -12.745198
   1.48576    -12.777527
   1.44547    -12.811698
   1.40517    -12.846510
   1.36487    -12.880733
   1.32457    -12.913199
   1.28427    -12.942864
   1.24397    -12.968855
   1.20367    -12.990645
   1.16337    -13.011611
   1.12307    -13.027310
   1.08277    -13.032389
   1.08277    -13.032389
   1.05458    -13.028752
   1.02639    -13.023166
   0.99819    -13.013460
   0.97000    -12.997638
   0.94181    -12.977539
   0.91361    -12.955420
   0.88542    -12.930464
   0.85722    -12.903337
   0.82903    -12.874850
   0.80084    -12.845820
   0.77264    -12.817066
   0.74445    -12.789387
   0.71625    -12.763558
   0.68806    -12.740300
   0.65987    -12.720267
   0.63167    -12.704032
   0.60348    -12.692069
   0.57529    -12.684737
   0.54709    -12.682267
   0.54709    -12.682267
   0.51830    -12.682433
   0.48950    -12.693111
   0.46071    -12.701496
   0.43191    -12.707336
   0.40312    -12.710511
   0.37433    -12.711003
   0.34553    -12.708900
   0.31674    -12.704397
   0.28794    -12.697797
   0.25915    -12.689491
   0.23035    -12.679949
   0.20156    -12.669697
   0.17277    -12.659293
   0.14397    -12.649304
   0.11518    -12.640268
   0.08638    -12.632675
   0.05759    -12.626937
   0.02879    -12.623364
   0.00000    -12.622151
 
# Band-Index   19
   0.00000    -12.574429
   0.02879    -12.575828
   0.05759    -12.579951
   0.08638    -12.586579
   0.11518    -12.595363
   0.14397    -12.605853
   0.17277    -12.617523
   0.20156    -12.629798
   0.23035    -12.642084
   0.25915    -12.653801
   0.28794    -12.664409
   0.31674    -12.673434
   0.34553    -12.680486
   0.37433    -12.685271
   0.40312    -12.687596
   0.43191    -12.687373
   0.46071    -12.684613
   0.48950    -12.679421
   0.51830    -12.672084
   0.54709    -12.678225
   0.54709    -12.678225
   0.57529    -12.680646
   0.60348    -12.687845
   0.63167    -12.699623
   0.65987    -12.715663
   0.68806    -12.735529
   0.71625    -12.758687
   0.74445    -12.784515
   0.77264    -12.812321
   0.80084    -12.841359
   0.82903    -12.870849
   0.85722    -12.899992
   0.88542    -12.927994
   0.91361    -12.954084
   0.94181    -12.977397
   0.97000    -12.995711
   0.99819    -13.009893
   1.02639    -13.019802
   1.05458    -13.027477
   1.08277    -13.027207
   1.08277    -13.027207
   1.12307    -13.025698
   1.16337    -13.009757
   1.20367    -12.984122
   1.24397    -12.954594
   1.28427    -12.924519
   1.32457    -12.891586
   1.36487    -12.856141
   1.40517    -12.819116
   1.44547    -12.781627
   1.48576    -12.744863
   1.52606    -12.709998
   1.56636    -12.678093
   1.60666    -12.649992
   1.64696    -12.626249
   1.68726    -12.607104
   1.72756    -12.592539
   1.76786    -12.582378
   1.80816    -12.576400
   1.84845    -12.574429
 
# Band-Index   20
   1.84845    -12.537954
   1.80816    -12.539908
   1.76786    -12.545830
   1.72756    -12.555867
   1.68726    -12.570208
   1.64696    -12.589010
   1.60666    -12.612294
   1.56636    -12.639856
   1.52606    -12.671206
   1.48576    -12.705608
   1.44547    -12.742318
   1.40517    -12.781087
   1.36487    -12.822242
   1.32457    -12.864916
   1.28427    -12.906924
   1.24397    -12.945918
   1.20367    -12.980679
   1.16337    -13.007034
   1.12307    -13.021534
   1.08277    -13.026958
   1.08277    -13.026958
   1.05458    -13.025406
   1.02639    -13.019683
   0.99819    -13.006186
   0.97000    -12.988517
   0.94181    -12.967238
   0.91361    -12.943065
   0.88542    -12.917260
   0.85722    -12.889789
   0.82903    -12.861217
   0.80084    -12.832312
   0.77264    -12.803858
   0.74445    -12.776619
   0.71625    -12.751329
   0.68806    -12.728667
   0.65987    -12.709238
   0.63167    -12.693562
   0.60348    -12.682058
   0.57529    -12.675031
   0.54709    -12.672669
   0.54709    -12.672669
   0.51830    -12.662289
   0.48950    -12.641038
   0.46071    -12.630932
   0.43191    -12.634552
   0.40312    -12.637533
   0.37433    -12.637793
   0.34553    -12.635262
   0.31674    -12.630128
   0.28794    -12.622711
   0.25915    -12.613429
   0.23035    -12.602786
   0.20156    -12.591351
   0.17277    -12.579732
   0.14397    -12.568549
   0.11518    -12.558407
   0.08638    -12.549856
   0.05759    -12.543375
   0.02879    -12.539328
   0.00000    -12.537954
 
# Band-Index   21
   0.00000    -12.533072
   0.02879    -12.534461
   0.05759    -12.538548
   0.08638    -12.545101
   0.11518    -12.553749
   0.14397    -12.564009
   0.17277    -12.575319
   0.20156    -12.587063
   0.23035    -12.598611
   0.25915    -12.609346
   0.28794    -12.618697
   0.31674    -12.626164
   0.34553    -12.631331
   0.37433    -12.633889
   0.40312    -12.633665
   0.43191    -12.630772
   0.46071    -12.627629
   0.48950    -12.638148
   0.51830    -12.659562
   0.54709    -12.671076
   0.54709    -12.671076
   0.57529    -12.673373
   0.60348    -12.680217
   0.63167    -12.691455
   0.65987    -12.706828
   0.68806    -12.725963
   0.71625    -12.748390
   0.74445    -12.773544
   0.77264    -12.800788
   0.80084    -12.829424
   0.82903    -12.858712
   0.85722    -12.887886
   0.88542    -12.916168
   0.91361    -12.942621
   0.94181    -12.965783
   0.97000    -12.985606
   0.99819    -13.001656
   1.02639    -13.013484
   1.05458    -13.021307
   1.08277    -13.026748
   1.08277    -13.026748
   1.12307    -13.020204
   1.16337    -13.005436
   1.20367    -12.978724
   1.24397    -12.943892
   1.28427    -12.902786
   1.32457    -12.858181
   1.36487    -12.814292
   1.40517    -12.774677
   1.44547    -12.737167
   1.48576    -12.700953
   1.52606    -12.666744
   1.56636    -12.635459
   1.60666    -12.607885
   1.64696    -12.584535
   1.68726    -12.565635
   1.72756    -12.551183
   1.76786    -12.541045
   1.80816    -12.535052
   1.84845    -12.533072
 
# Band-Index   22
   1.84845    -12.456937
   1.80816    -12.460504
   1.76786    -12.471036
   1.72756    -12.488077
   1.68726    -12.510928
   1.64696    -12.538730
   1.60666    -12.570589
   1.56636    -12.605687
   1.52606    -12.643357
   1.48576    -12.683037
   1.44547    -12.724041
   1.40517    -12.765155
   1.36487    -12.805131
   1.32457    -12.848210
   1.28427    -12.896787
   1.24397    -12.941805
   1.20367    -12.976316
   1.16337    -13.003751
   1.12307    -13.019248
   1.08277    -13.023190
   1.08277    -13.023190
   1.05458    -13.020740
   1.02639    -13.011052
   0.99819    -12.996605
   0.97000    -12.979715
   0.94181    -12.959213
   0.91361    -12.935581
   0.88542    -12.909509
   0.85722    -12.881736
   0.82903    -12.853024
   0.80084    -12.824147
   0.77264    -12.795874
   0.74445    -12.768945
   0.71625    -12.744054
   0.68806    -12.721838
   0.65987    -12.702858
   0.63167    -12.687587
   0.60348    -12.676405
   0.57529    -12.669586
   0.54709    -12.667296
   0.54709    -12.667296
   0.51830    -12.656970
   0.48950    -12.637326
   0.46071    -12.622090
   0.43191    -12.609006
   0.40312    -12.593888
   0.37433    -12.578432
   0.34553    -12.563036
   0.31674    -12.547988
   0.28794    -12.533541
   0.25915    -12.519915
   0.23035    -12.507303
   0.20156    -12.495869
   0.17277    -12.485749
   0.14397    -12.477050
   0.11518    -12.469853
   0.08638    -12.464218
   0.05759    -12.460176
   0.02879    -12.457747
   0.00000    -12.456937
 
# Band-Index   23
   0.00000    -12.423092
   0.02879    -12.424027
   0.05759    -12.426833
   0.08638    -12.431499
   0.11518    -12.438009
   0.14397    -12.446329
   0.17277    -12.456402
   0.20156    -12.468146
   0.23035    -12.481446
   0.25915    -12.496159
   0.28794    -12.512109
   0.31674    -12.529086
   0.34553    -12.546849
   0.37433    -12.565116
   0.40312    -12.583555
   0.43191    -12.601689
   0.46071    -12.617721
   0.48950    -12.634594
   0.51830    -12.653932
   0.54709    -12.663990
   0.54709    -12.663990
   0.57529    -12.666190
   0.60348    -12.672751
   0.63167    -12.683549
   0.65987    -12.698359
   0.68806    -12.716850
   0.71625    -12.738596
   0.74445    -12.763080
   0.77264    -12.789712
   0.80084    -12.817836
   0.82903    -12.846760
   0.85722    -12.875753
   0.88542    -12.904074
   0.91361    -12.930990
   0.94181    -12.955783
   0.97000    -12.977774
   0.99819    -12.996198
   1.02639    -13.008805
   1.05458    -13.016463
   1.08277    -13.019053
   1.08277    -13.019053
   1.12307    -13.015381
   1.16337    -13.000349
   1.20367    -12.974786
   1.24397    -12.934729
   1.28427    -12.886856
   1.32457    -12.839280
   1.36487    -12.799118
   1.40517    -12.755139
   1.44547    -12.709218
   1.48576    -12.664169
   1.52606    -12.621077
   1.56636    -12.580519
   1.60666    -12.543012
   1.64696    -12.509187
   1.68726    -12.479820
   1.72756    -12.455770
   1.76786    -12.437874
   1.80816    -12.426828
   1.84845    -12.423092
 
# Band-Index   24
   1.84845    -12.369873
   1.80816    -12.373907
   1.76786    -12.385849
   1.72756    -12.405238
   1.68726    -12.431387
   1.64696    -12.463463
   1.60666    -12.500607
   1.56636    -12.542026
   1.52606    -12.587056
   1.48576    -12.635137
   1.44547    -12.685688
   1.40517    -12.737865
   1.36487    -12.789784
   1.32457    -12.834054
   1.28427    -12.874516
   1.24397    -12.923857
   1.20367    -12.965189
   1.16337    -12.993095
   1.12307    -13.007982
   1.08277    -13.013463
   1.08277    -13.013463
   1.05458    -13.010426
   1.02639    -13.001701
   0.99819    -12.988040
   0.97000    -12.970161
   0.94181    -12.948729
   0.91361    -12.924421
   0.88542    -12.897940
   0.85722    -12.870016
   0.82903    -12.841388
   0.80084    -12.812798
   0.77264    -12.784972
   0.74445    -12.758602
   0.71625    -12.734335
   0.68806    -12.712758
   0.65987    -12.694386
   0.63167    -12.679646
   0.60348    -12.668878
   0.57529    -12.662325
   0.54709    -12.660126
   0.54709    -12.660126
   0.51830    -12.650323
   0.48950    -12.631414
   0.46071    -12.611784
   0.43191    -12.590214
   0.40312    -12.567400
   0.37433    -12.544499
   0.34553    -12.521953
   0.31674    -12.500116
   0.28794    -12.479297
   0.25915    -12.459763
   0.23035    -12.441748
   0.20156    -12.425451
   0.17277    -12.411038
   0.14397    -12.398646
   0.11518    -12.388380
   0.08638    -12.380322
   0.05759    -12.374529
   0.02879    -12.371039
   0.00000    -12.369873
 
# Band-Index   25
   0.00000    -12.314853
   0.02879    -12.316275
   0.05759    -12.320530
   0.08638    -12.327584
   0.11518    -12.337380
   0.14397    -12.349836
   0.17277    -12.364843
   0.20156    -12.382268
   0.23035    -12.401944
   0.25915    -12.423677
   0.28794    -12.447234
   0.31674    -12.472346
   0.34553    -12.498694
   0.37433    -12.525909
   0.40312    -12.553563
   0.43191    -12.581132
   0.46071    -12.607381
   0.48950    -12.615816
   0.51830    -12.605302
   0.54709    -12.597102
   0.54709    -12.597102
   0.57529    -12.599452
   0.60348    -12.606439
   0.63167    -12.617875
   0.65987    -12.633450
   0.68806    -12.652744
   0.71625    -12.675242
   0.74445    -12.700345
   0.77264    -12.727386
   0.80084    -12.755643
   0.82903    -12.784360
   0.85722    -12.812752
   0.88542    -12.840035
   0.91361    -12.865437
   0.94181    -12.888218
   0.97000    -12.907694
   0.99819    -12.923264
   1.02639    -12.934434
   1.05458    -12.940840
   1.08277    -12.942328
   1.08277    -12.942328
   1.12307    -12.939502
   1.16337    -12.930174
   1.20367    -12.914811
   1.24397    -12.893718
   1.28427    -12.866672
   1.32457    -12.827752
   1.36487    -12.773483
   1.40517    -12.715772
   1.44547    -12.658440
   1.48576    -12.602952
   1.52606    -12.550258
   1.56636    -12.501056
   1.60666    -12.455972
   1.64696    -12.415698
   1.68726    -12.381035
   1.72756    -12.352856
   1.76786    -12.332006
   1.80816    -12.319182
   1.84845    -12.314853
 
# Band-Index   26
   1.84845    -12.258027
   1.80816    -12.262662
   1.76786    -12.276404
   1.72756    -12.298787
   1.68726    -12.329104
   1.64696    -12.366514
   1.60666    -12.410148
   1.56636    -12.459196
   1.52606    -12.512900
   1.48576    -12.570472
   1.44547    -12.630958
   1.40517    -12.693124
   1.36487    -12.755376
   1.32457    -12.815564
   1.28427    -12.862454
   1.24397    -12.889542
   1.20367    -12.910693
   1.16337    -12.926081
   1.12307    -12.935616
   1.08277    -12.942194
   1.08277    -12.942194
   1.05458    -12.938645
   1.02639    -12.930341
   0.99819    -12.919183
   0.97000    -12.903624
   0.94181    -12.884161
   0.91361    -12.861391
   0.88542    -12.835997
   0.85722    -12.808720
   0.82903    -12.780330
   0.80084    -12.751613
   0.77264    -12.723353
   0.74445    -12.696306
   0.71625    -12.671196
   0.68806    -12.648690
   0.65987    -12.629388
   0.63167    -12.613807
   0.60348    -12.602365
   0.57529    -12.595374
   0.54709    -12.593023
   0.54709    -12.593023
   0.51830    -12.601176
   0.48950    -12.611567
   0.46071    -12.601471
   0.43191    -12.570467
   0.40312    -12.538554
   0.37433    -12.506408
   0.34553    -12.474584
   0.31674    -12.443614
   0.28794    -12.413994
   0.25915    -12.386168
   0.23035    -12.360506
   0.20156    -12.337302
   0.17277    -12.316787
   0.14397    -12.299138
   0.11518    -12.284500
   0.08638    -12.272989
   0.05759    -12.264699
   0.02879    -12.259698
   0.00000    -12.258027
 
# Band-Index   27
   0.00000    -12.216674
   0.02879    -12.218426
   0.05759    -12.223656
   0.08638    -12.232285
   0.11518    -12.244179
   0.14397    -12.259155
   0.17277    -12.276977
   0.20156    -12.297354
   0.23035    -12.319938
   0.25915    -12.344313
   0.28794    -12.370008
   0.31674    -12.396535
   0.34553    -12.423416
   0.37433    -12.450197
   0.40312    -12.476441
   0.43191    -12.501723
   0.46071    -12.525607
   0.48950    -12.547592
   0.51830    -12.566763
   0.54709    -12.577701
   0.54709    -12.577701
   0.57529    -12.580082
   0.60348    -12.587162
   0.63167    -12.598759
   0.65987    -12.614568
   0.68806    -12.634181
   0.71625    -12.657092
   0.74445    -12.682715
   0.77264    -12.710394
   0.80084    -12.739420
   0.82903    -12.769049
   0.85722    -12.798508
   0.88542    -12.827022
   0.91361    -12.853827
   0.94181    -12.878186
   0.97000    -12.899411
   0.99819    -12.916890
   1.02639    -12.930102
   1.05458    -12.936736
   1.08277    -12.938233
   1.08277    -12.938233
   1.12307    -12.935414
   1.16337    -12.917208
   1.20367    -12.887846
   1.24397    -12.849186
   1.28427    -12.803174
   1.32457    -12.751801
   1.36487    -12.696921
   1.40517    -12.640155
   1.44547    -12.582865
   1.48576    -12.526203
   1.52606    -12.471213
   1.56636    -12.418934
   1.60666    -12.370426
   1.64696    -12.326758
   1.68726    -12.289006
   1.72756    -12.258237
   1.76786    -12.235439
   1.80816    -12.221410
   1.84845    -12.216674
 
# Band-Index   28
   1.84845    -12.207853
   1.80816    -12.212727
   1.76786    -12.227156
   1.72756    -12.250586
   1.68726    -12.282157
   1.64696    -12.320784
   1.60666    -12.365269
   1.56636    -12.414394
   1.52606    -12.467019
   1.48576    -12.522137
   1.44547    -12.578823
   1.40517    -12.636107
   1.36487    -12.692863
   1.32457    -12.747735
   1.28427    -12.799099
   1.24397    -12.845098
   1.20367    -12.883740
   1.16337    -12.913081
   1.12307    -12.931477
   1.08277    -12.938058
   1.08277    -12.938058
   1.05458    -12.934519
   1.02639    -12.925968
   0.99819    -12.912749
   0.97000    -12.895264
   0.94181    -12.874033
   0.91361    -12.849669
   0.88542    -12.822861
   0.85722    -12.794345
   0.82903    -12.764885
   0.80084    -12.735257
   0.77264    -12.706233
   0.74445    -12.678556
   0.71625    -12.652936
   0.68806    -12.630028
   0.65987    -12.610419
   0.63167    -12.594613
   0.60348    -12.583019
   0.57529    -12.575940
   0.54709    -12.573560
   0.54709    -12.573560
   0.51830    -12.562648
   0.48950    -12.543492
   0.46071    -12.521515
   0.43191    -12.497639
   0.40312    -12.472368
   0.37433    -12.446137
   0.34553    -12.419375
   0.31674    -12.392508
   0.28794    -12.365963
   0.25915    -12.340161
   0.23035    -12.315517
   0.20156    -12.292454
   0.17277    -12.271411
   0.14397    -12.252818
   0.11518    -12.237063
   0.08638    -12.224472
   0.05759    -12.215299
   0.02879    -12.209723
   0.00000    -12.207853
 
# Band-Index   29
   0.00000     -7.102894
   0.02879     -7.101859
   0.05759     -7.098762
   0.08638     -7.093625
   0.11518     -7.086490
   0.14397     -7.077410
   0.17277     -7.066460
   0.20156     -7.053734
   0.23035     -7.039352
   0.25915     -7.023457
   0.28794     -7.006225
   0.31674     -6.987884
   0.34553     -6.969142
   0.37433     -6.954298
   0.40312     -6.943980
   0.43191     -6.934452
   0.46071     -6.923397
   0.48950     -6.909677
   0.51830     -6.892852
   0.54709     -6.874749
   0.54709     -6.874749
   0.57529     -6.875872
   0.60348     -6.879104
   0.63167     -6.884122
   0.65987     -6.890452
   0.68806     -6.897539
   0.71625     -6.904794
   0.74445     -6.911634
   0.77264     -6.917522
   0.80084     -6.921995
   0.82903     -6.924671
   0.85722     -6.925259
   0.88542     -6.923552
   0.91361     -6.919423
   0.94181     -6.912815
   0.97000     -6.903744
   0.99819     -6.892300
   1.02639     -6.878659
   1.05458     -6.863140
   1.08277     -6.849130
   1.08277     -6.849130
   1.12307     -6.867480
   1.16337     -6.887631
   1.20367     -6.904255
   1.24397     -6.915169
   1.28427     -6.918551
   1.32457     -6.913199
   1.36487     -6.898906
   1.40517     -6.877010
   1.44547     -6.851533
   1.48576     -6.831549
   1.52606     -6.831188
   1.56636     -6.856902
   1.60666     -6.900615
   1.64696     -6.951120
   1.68726     -7.000313
   1.72756     -7.042936
   1.76786     -7.075555
   1.80816     -7.095957
   1.84845     -7.102894
 
# Band-Index   30
   1.84845     -7.084779
   1.80816     -7.077940
   1.76786     -7.057797
   1.72756     -7.025491
   1.68726     -6.983049
   1.64696     -6.933667
   1.60666     -6.882472
   1.56636     -6.838162
   1.52606     -6.814206
   1.48576     -6.818766
   1.44547     -6.840971
   1.40517     -6.866343
   1.36487     -6.886910
   1.32457     -6.899443
   1.28427     -6.903287
   1.24397     -6.899237
   1.20367     -6.888991
   1.16337     -6.874810
   1.12307     -6.859188
   1.08277     -6.846323
   1.08277     -6.846323
   1.05458     -6.859599
   1.02639     -6.875190
   0.99819     -6.888979
   0.97000     -6.900581
   0.94181     -6.909790
   0.91361     -6.916487
   0.88542     -6.920631
   0.85722     -6.922255
   0.82903     -6.921480
   0.80084     -6.918518
   0.77264     -6.913678
   0.74445     -6.907367
   0.71625     -6.900077
   0.68806     -6.892376
   0.65987     -6.884879
   0.63167     -6.878211
   0.60348     -6.873914
   0.57529     -6.872378
   0.54709     -6.871823
   0.54709     -6.871823
   0.51830     -6.889637
   0.48950     -6.906182
   0.46071     -6.918783
   0.43191     -6.929880
   0.40312     -6.940403
   0.37433     -6.951008
   0.34553     -6.966375
   0.31674     -6.981721
   0.28794     -6.996576
   0.25915     -7.011032
   0.23035     -7.024845
   0.20156     -7.037750
   0.17277     -7.049491
   0.14397     -7.059835
   0.11518     -7.068582
   0.08638     -7.075565
   0.05759     -7.080651
   0.02879     -7.083742
   0.00000     -7.084779
 
# Band-Index   31
   0.00000     -7.057289
   0.02879     -7.056167
   0.05759     -7.052856
   0.08638     -7.047516
   0.11518     -7.040398
   0.14397     -7.031817
   0.17277     -7.022144
   0.20156     -7.011778
   0.23035     -7.001119
   0.25915     -6.990531
   0.28794     -6.980282
   0.31674     -6.970467
   0.34553     -6.960917
   0.37433     -6.947717
   0.40312     -6.932274
   0.43191     -6.923306
   0.46071     -6.913215
   0.48950     -6.898282
   0.51830     -6.879949
   0.54709     -6.868561
   0.54709     -6.868561
   0.57529     -6.869659
   0.60348     -6.872959
   0.63167     -6.876150
   0.65987     -6.878910
   0.68806     -6.882034
   0.71625     -6.885327
   0.74445     -6.888536
   0.77264     -6.891378
   0.80084     -6.893563
   0.82903     -6.894820
   0.85722     -6.894913
   0.88542     -6.893652
   0.91361     -6.890901
   0.94181     -6.886586
   0.97000     -6.880706
   0.99819     -6.873350
   1.02639     -6.864706
   1.05458     -6.855103
   1.08277     -6.845116
   1.08277     -6.845116
   1.12307     -6.852568
   1.16337     -6.857111
   1.20367     -6.864412
   1.24397     -6.871213
   1.28427     -6.873878
   1.32457     -6.870114
   1.36487     -6.858646
   1.40517     -6.839815
   1.44547     -6.816732
   1.48576     -6.796993
   1.52606     -6.793251
   1.56636     -6.815674
   1.60666     -6.858772
   1.64696     -6.909260
   1.68726     -6.957892
   1.72756     -6.999497
   1.76786     -7.031032
   1.80816     -7.050641
   1.84845     -7.057289
 
# Band-Index   32
   1.84845     -7.032793
   1.80816     -7.026257
   1.76786     -7.006958
   1.72756     -6.975855
   1.68726     -6.934708
   1.64696     -6.886492
   1.60666     -6.836414
   1.56636     -6.793497
   1.52606     -6.769359
   1.48576     -6.768993
   1.44547     -6.785303
   1.40517     -6.806309
   1.36487     -6.824272
   1.32457     -6.836605
   1.28427     -6.844185
   1.24397     -6.849839
   1.20367     -6.854046
   1.16337     -6.854166
   1.12307     -6.847989
   1.08277     -6.844823
   1.08277     -6.844823
   1.05458     -6.851017
   1.02639     -6.860685
   0.99819     -6.869488
   0.97000     -6.877038
   0.94181     -6.883111
   0.91361     -6.887584
   0.88542     -6.890419
   0.85722     -6.891654
   0.82903     -6.891404
   0.80084     -6.889862
   0.77264     -6.887287
   0.74445     -6.883989
   0.71625     -6.880304
   0.68806     -6.876568
   0.65987     -6.873084
   0.63167     -6.870095
   0.60348     -6.867765
   0.57529     -6.866208
   0.54709     -6.865628
   0.54709     -6.865628
   0.51830     -6.860125
   0.48950     -6.880151
   0.46071     -6.899059
   0.43191     -6.916235
   0.40312     -6.929484
   0.37433     -6.943025
   0.34553     -6.949956
   0.31674     -6.955549
   0.28794     -6.961375
   0.25915     -6.968094
   0.23035     -6.975939
   0.20156     -6.984812
   0.17277     -6.994349
   0.14397     -7.004016
   0.11518     -7.013185
   0.08638     -7.021201
   0.05759     -7.027451
   0.02879     -7.031427
   0.00000     -7.032793
 
# Band-Index   33
   0.00000     -7.011312
   0.02879     -7.009552
   0.05759     -7.004464
   0.08638     -6.996593
   0.11518     -6.986760
   0.14397     -6.975952
   0.17277     -6.965179
   0.20156     -6.955344
   0.23035     -6.947140
   0.25915     -6.940944
   0.28794     -6.936756
   0.31674     -6.934176
   0.34553     -6.932455
   0.37433     -6.930517
   0.40312     -6.924408
   0.43191     -6.904187
   0.46071     -6.881901
   0.48950     -6.858816
   0.51830     -6.846944
   0.54709     -6.863492
   0.54709     -6.863492
   0.57529     -6.862988
   0.60348     -6.861603
   0.63167     -6.859614
   0.65987     -6.857323
   0.68806     -6.855021
   0.71625     -6.852950
   0.74445     -6.851275
   0.77264     -6.850068
   0.80084     -6.849311
   0.82903     -6.848921
   0.85722     -6.848767
   0.88542     -6.848691
   0.91361     -6.848542
   0.94181     -6.848211
   0.97000     -6.847660
   0.99819     -6.846944
   1.02639     -6.846198
   1.05458     -6.845547
   1.08277     -6.844630
   1.08277     -6.844630
   1.12307     -6.844938
   1.16337     -6.843430
   1.20367     -6.841418
   1.24397     -6.839534
   1.28427     -6.834806
   1.32457     -6.824895
   1.36487     -6.810010
   1.40517     -6.790824
   1.44547     -6.770053
   1.48576     -6.754520
   1.52606     -6.754483
   1.56636     -6.777097
   1.60666     -6.818463
   1.64696     -6.867414
   1.68726     -6.914814
   1.72756     -6.955319
   1.76786     -6.985919
   1.80816     -7.004891
   1.84845     -7.011312
 
# Band-Index   34
   1.84845     -6.965755
   1.80816     -6.959043
   1.76786     -6.939192
   1.72756     -6.907098
   1.68726     -6.864404
   1.64696     -6.813894
   1.60666     -6.760398
   1.56636     -6.712491
   1.52606     -6.682712
   1.48576     -6.679231
   1.44547     -6.696291
   1.40517     -6.720800
   1.36487     -6.743996
   1.32457     -6.763176
   1.28427     -6.779754
   1.24397     -6.796357
   1.20367     -6.812276
   1.16337     -6.825032
   1.12307     -6.834286
   1.08277     -6.841580
   1.08277     -6.841580
   1.05458     -6.837737
   1.02639     -6.838506
   0.99819     -6.839689
   0.97000     -6.840923
   0.94181     -6.841987
   0.91361     -6.842754
   0.88542     -6.843189
   0.85722     -6.843333
   0.82903     -6.843280
   0.80084     -6.843177
   0.77264     -6.843187
   0.74445     -6.843455
   0.71625     -6.844075
   0.68806     -6.845055
   0.65987     -6.846310
   0.63167     -6.847660
   0.60348     -6.848872
   0.57529     -6.849710
   0.54709     -6.850011
   0.54709     -6.850011
   0.51830     -6.840872
   0.48950     -6.817456
   0.46071     -6.816854
   0.43191     -6.829687
   0.40312     -6.841972
   0.37433     -6.852763
   0.34553     -6.862265
   0.31674     -6.870971
   0.28794     -6.879485
   0.25915     -6.888394
   0.23035     -6.898125
   0.20156     -6.908807
   0.17277     -6.920210
   0.14397     -6.931770
   0.11518     -6.942714
   0.08638     -6.952220
   0.05759     -6.959556
   0.02879     -6.964178
   0.00000     -6.965755
 
# Band-Index   35
   0.00000     -6.961688
   0.02879     -6.960114
   0.05759     -6.955502
   0.08638     -6.948181
   0.11518     -6.938693
   0.14397     -6.927762
   0.17277     -6.916208
   0.20156     -6.904808
   0.23035     -6.894131
   0.25915     -6.884407
   0.28794     -6.875496
   0.31674     -6.866964
   0.34553     -6.858220
   0.37433     -6.848659
   0.40312     -6.837785
   0.43191     -6.825384
   0.46071     -6.812358
   0.48950     -6.813653
   0.51830     -6.832979
   0.54709     -6.837473
   0.54709     -6.837473
   0.57529     -6.836143
   0.60348     -6.832372
   0.63167     -6.826701
   0.65987     -6.819821
   0.68806     -6.812480
   0.71625     -6.805414
   0.74445     -6.799255
   0.77264     -6.794480
   0.80084     -6.791377
   0.82903     -6.790066
   0.85722     -6.790521
   0.88542     -6.792628
   0.91361     -6.796249
   0.94181     -6.801279
   0.97000     -6.807671
   0.99819     -6.815396
   1.02639     -6.824338
   1.05458     -6.834188
   1.08277     -6.841352
   1.08277     -6.841352
   1.12307     -6.832740
   1.16337     -6.819301
   1.20367     -6.800914
   1.24397     -6.782149
   1.28427     -6.767988
   1.32457     -6.753650
   1.36487     -6.735628
   1.40517     -6.713467
   1.44547     -6.690418
   1.48576     -6.674923
   1.52606     -6.678901
   1.56636     -6.708629
   1.60666     -6.756464
   1.64696     -6.809910
   1.68726     -6.860386
   1.72756     -6.903057
   1.76786     -6.935136
   1.80816     -6.954978
   1.84845     -6.961688
 
# Band-Index   36
   1.84845     -6.093711
   1.80816     -6.103814
   1.76786     -6.135479
   1.72756     -6.188190
   1.68726     -6.255565
   1.64696     -6.328469
   1.60666     -6.396020
   1.56636     -6.446450
   1.52606     -6.474143
   1.48576     -6.496298
   1.44547     -6.540895
   1.40517     -6.592472
   1.36487     -6.642474
   1.32457     -6.688286
   1.28427     -6.728808
   1.24397     -6.762505
   1.20367     -6.788279
   1.16337     -6.811487
   1.12307     -6.829152
   1.08277     -6.840747
   1.08277     -6.840747
   1.05458     -6.830202
   1.02639     -6.820715
   0.99819     -6.812201
   0.97000     -6.804946
   0.94181     -6.798998
   0.91361     -6.794339
   0.88542     -6.790996
   0.85722     -6.789056
   0.82903     -6.788628
   0.80084     -6.789791
   0.77264     -6.792554
   0.74445     -6.796804
   0.71625     -6.802276
   0.68806     -6.808541
   0.65987     -6.815038
   0.63167     -6.821114
   0.60348     -6.826107
   0.57529     -6.829413
   0.54709     -6.830576
   0.54709     -6.830576
   0.51830     -6.829580
   0.48950     -6.806750
   0.46071     -6.776381
   0.43191     -6.734778
   0.40312     -6.689087
   0.37433     -6.645656
   0.34553     -6.603001
   0.31674     -6.559892
   0.28794     -6.516321
   0.25915     -6.471614
   0.23035     -6.424898
   0.20156     -6.375868
   0.17277     -6.324693
   0.14397     -6.272168
   0.11518     -6.220024
   0.08638     -6.171335
   0.05759     -6.130666
   0.02879     -6.103350
   0.00000     -6.093711
 
# Band-Index   37
   0.00000     -6.091219
   0.02879     -6.099810
   0.05759     -6.125552
   0.08638     -6.165961
   0.11518     -6.215084
   0.14397     -6.267648
   0.17277     -6.320552
   0.20156     -6.372171
   0.23035     -6.421773
   0.25915     -6.469196
   0.28794     -6.514562
   0.31674     -6.557862
   0.34553     -6.599515
   0.37433     -6.641602
   0.40312     -6.686525
   0.43191     -6.730555
   0.46071     -6.769526
   0.48950     -6.792661
   0.51830     -6.808947
   0.54709     -6.810651
   0.54709     -6.810651
   0.57529     -6.808736
   0.60348     -6.803187
   0.63167     -6.794552
   0.65987     -6.783655
   0.68806     -6.771567
   0.71625     -6.759536
   0.74445     -6.748800
   0.77264     -6.740367
   0.80084     -6.734906
   0.82903     -6.732771
   0.85722     -6.734070
   0.88542     -6.738764
   0.91361     -6.746791
   0.94181     -6.758124
   0.97000     -6.772597
   0.99819     -6.789584
   1.02639     -6.808032
   1.05458     -6.826770
   1.08277     -6.837877
   1.08277     -6.837877
   1.12307     -6.823794
   1.16337     -6.802923
   1.20367     -6.780959
   1.24397     -6.751231
   1.28427     -6.717058
   1.32457     -6.679082
   1.36487     -6.634097
   1.40517     -6.583085
   1.44547     -6.531830
   1.48576     -6.492379
   1.52606     -6.468745
   1.56636     -6.444130
   1.60666     -6.394310
   1.64696     -6.327272
   1.68726     -6.253928
   1.72756     -6.184556
   1.76786     -6.130660
   1.80816     -6.100191
   1.84845     -6.091219
 
# Band-Index   38
   1.84845     -6.054390
   1.80816     -6.064766
   1.76786     -6.095118
   1.72756     -6.144109
   1.68726     -6.208813
   1.64696     -6.281396
   1.60666     -6.351188
   1.56636     -6.407095
   1.52606     -6.443347
   1.48576     -6.464134
   1.44547     -6.500013
   1.40517     -6.554730
   1.36487     -6.610693
   1.32457     -6.660081
   1.28427     -6.699495
   1.24397     -6.731355
   1.20367     -6.767295
   1.16337     -6.798908
   1.12307     -6.822871
   1.08277     -6.836143
   1.08277     -6.836143
   1.05458     -6.822698
   1.02639     -6.804049
   0.99819     -6.785768
   0.97000     -6.769088
   0.94181     -6.755033
   0.91361     -6.744122
   0.88542     -6.736429
   0.85722     -6.731926
   0.82903     -6.730631
   0.80084     -6.732547
   0.77264     -6.737566
   0.74445     -6.745367
   0.71625     -6.755345
   0.68806     -6.766588
   0.65987     -6.777960
   0.63167     -6.788276
   0.60348     -6.796491
   0.57529     -6.801788
   0.54709     -6.803619
   0.54709     -6.803619
   0.51830     -6.781390
   0.48950     -6.779513
   0.46071     -6.758865
   0.43191     -6.723775
   0.40312     -6.683198
   0.37433     -6.632935
   0.34553     -6.582624
   0.31674     -6.529340
   0.28794     -6.474679
   0.25915     -6.423998
   0.23035     -6.372788
   0.20156     -6.320593
   0.17277     -6.268197
   0.14397     -6.216906
   0.11518     -6.168629
   0.08638     -6.125608
   0.05759     -6.089838
   0.02879     -6.064158
   0.00000     -6.054390
 
# Band-Index   39
   0.00000     -5.980652
   0.02879     -5.994255
   0.05759     -6.029817
   0.08638     -6.078052
   0.11518     -6.132444
   0.14397     -6.189428
   0.17277     -6.247112
   0.20156     -6.304582
   0.23035     -6.361541
   0.25915     -6.417988
   0.28794     -6.472968
   0.31674     -6.521672
   0.34553     -6.574859
   0.37433     -6.630495
   0.40312     -6.672220
   0.43191     -6.708797
   0.46071     -6.742135
   0.48950     -6.768415
   0.51830     -6.766054
   0.54709     -6.749727
   0.54709     -6.749727
   0.57529     -6.748485
   0.60348     -6.744785
   0.63167     -6.738732
   0.65987     -6.730588
   0.68806     -6.720931
   0.71625     -6.710907
   0.74445     -6.701698
   0.77264     -6.693962
   0.80084     -6.688678
   0.82903     -6.686739
   0.85722     -6.688545
   0.88542     -6.693903
   0.91361     -6.702116
   0.94181     -6.712102
   0.97000     -6.722362
   0.99819     -6.731399
   1.02639     -6.738249
   1.05458     -6.742398
   1.08277     -6.743678
   1.08277     -6.743678
   1.12307     -6.743215
   1.16337     -6.741240
   1.20367     -6.735290
   1.24397     -6.719814
   1.28427     -6.689001
   1.32457     -6.643207
   1.36487     -6.587205
   1.40517     -6.525691
   1.44547     -6.466875
   1.48576     -6.432544
   1.52606     -6.421051
   1.56636     -6.390856
   1.60666     -6.334568
   1.64696     -6.262120
   1.68726     -6.182797
   1.72756     -6.105361
   1.76786     -6.039679
   1.80816     -5.995855
   1.84845     -5.980652
 
# Band-Index   40
   1.84845     -5.880485
   1.80816     -5.900247
   1.76786     -5.954451
   1.72756     -6.030357
   1.68726     -6.116153
   1.64696     -6.203212
   1.60666     -6.283683
   1.56636     -6.348534
   1.52606     -6.388379
   1.48576     -6.405700
   1.44547     -6.435273
   1.40517     -6.494589
   1.36487     -6.559402
   1.32457     -6.620416
   1.28427     -6.674495
   1.24397     -6.714918
   1.20367     -6.731274
   1.16337     -6.737127
   1.12307     -6.739010
   1.08277     -6.743355
   1.08277     -6.743355
   1.05458     -6.741574
   1.02639     -6.736725
   0.99819     -6.729222
   0.97000     -6.719720
   0.94181     -6.709505
   0.91361     -6.699823
   0.88542     -6.691816
   0.85722     -6.686551
   0.82903     -6.684730
   0.80084     -6.686569
   0.77264     -6.691769
   0.74445     -6.699613
   0.71625     -6.709034
   0.68806     -6.718427
   0.65987     -6.727335
   0.63167     -6.735239
   0.60348     -6.741172
   0.57529     -6.744805
   0.54709     -6.746025
   0.54709     -6.746025
   0.51830     -6.762355
   0.48950     -6.747886
   0.46071     -6.716582
   0.43191     -6.682488
   0.40312     -6.645835
   0.37433     -6.606413
   0.34553     -6.563420
   0.31674     -6.509067
   0.28794     -6.443659
   0.25915     -6.375442
   0.23035     -6.306763
   0.20156     -6.239361
   0.17277     -6.174017
   0.14397     -6.110737
   0.11518     -6.049540
   0.08638     -5.991175
   0.05759     -5.938182
   0.02879     -5.897104
   0.00000     -5.880485
 
# Band-Index   41
   0.00000     -5.787365
   0.02879     -5.804996
   0.05759     -5.849736
   0.08638     -5.908846
   0.11518     -5.975129
   0.14397     -6.044626
   0.17277     -6.114885
   0.20156     -6.184267
   0.23035     -6.251544
   0.25915     -6.315711
   0.28794     -6.376060
   0.31674     -6.432285
   0.34553     -6.484409
   0.37433     -6.532597
   0.40312     -6.577006
   0.43191     -6.617731
   0.46071     -6.654828
   0.48950     -6.688315
   0.51830     -6.718074
   0.54709     -6.739879
   0.54709     -6.739879
   0.57529     -6.738993
   0.60348     -6.736316
   0.63167     -6.731808
   0.65987     -6.725394
   0.68806     -6.716710
   0.71625     -6.706295
   0.74445     -6.695663
   0.77264     -6.686051
   0.80084     -6.679139
   0.82903     -6.676451
   0.85722     -6.678717
   0.88542     -6.685561
   0.91361     -6.695652
   0.94181     -6.707168
   0.97000     -6.718168
   0.99819     -6.727304
   1.02639     -6.734128
   1.05458     -6.738236
   1.08277     -6.739382
   1.08277     -6.739382
   1.12307     -6.738405
   1.16337     -6.723709
   1.20367     -6.699762
   1.24397     -6.666871
   1.28427     -6.625276
   1.32457     -6.575431
   1.36487     -6.518355
   1.40517     -6.456612
   1.44547     -6.399124
   1.48576     -6.365682
   1.52606     -6.337989
   1.56636     -6.292119
   1.60666     -6.223718
   1.64696     -6.140149
   1.68726     -6.049187
   1.72756     -5.957393
   1.76786     -5.872811
   1.80816     -5.809735
   1.84845     -5.787365
 
# Band-Index   42
   1.84845     -5.750014
   1.80816     -5.760999
   1.76786     -5.809866
   1.72756     -5.900694
   1.68726     -6.005372
   1.64696     -6.108967
   1.60666     -6.202986
   1.56636     -6.280056
   1.52606     -6.332641
   1.48576     -6.362146
   1.44547     -6.395483
   1.40517     -6.452180
   1.36487     -6.514103
   1.32457     -6.571377
   1.28427     -6.621284
   1.24397     -6.662863
   1.20367     -6.695723
   1.16337     -6.719652
   1.12307     -6.734341
   1.08277     -6.739347
   1.08277     -6.739347
   1.05458     -6.737449
   1.02639     -6.732606
   0.99819     -6.725159
   0.97000     -6.715636
   0.94181     -6.704753
   0.91361     -6.693509
   0.88542     -6.683554
   0.85722     -6.676784
   0.82903     -6.674499
   0.80084     -6.677041
   0.77264     -6.683763
   0.74445     -6.693224
   0.71625     -6.703537
   0.68806     -6.713057
   0.65987     -6.721105
   0.63167     -6.727451
   0.60348     -6.731982
   0.57529     -6.734682
   0.54709     -6.735577
   0.54709     -6.735577
   0.51830     -6.713829
   0.48950     -6.683897
   0.46071     -6.650123
   0.43191     -6.612613
   0.40312     -6.571329
   0.37433     -6.526213
   0.34553     -6.477207
   0.31674     -6.424249
   0.28794     -6.367203
   0.25915     -6.305745
   0.23035     -6.239346
   0.20156     -6.167752
   0.17277     -6.091774
   0.14397     -6.013342
   0.11518     -5.935125
   0.08638     -5.860964
   0.05759     -5.798051
   0.02879     -5.759846
   0.00000     -5.750014
 
# Band-Index   43
   0.00000     -5.745230
   0.02879     -5.749955
   0.05759     -5.759000
   0.08638     -5.771907
   0.11518     -5.803739
   0.14397     -5.859401
   0.17277     -5.920769
   0.20156     -5.980413
   0.23035     -6.035555
   0.25915     -6.084596
   0.28794     -6.126400
   0.31674     -6.160119
   0.34553     -6.185157
   0.37433     -6.201154
   0.40312     -6.207984
   0.43191     -6.205736
   0.46071     -6.194694
   0.48950     -6.175330
   0.51830     -6.148324
   0.54709     -6.116889
   0.54709     -6.116889
   0.57529     -6.118970
   0.60348     -6.124976
   0.63167     -6.134256
   0.65987     -6.145850
   0.68806     -6.158553
   0.71625     -6.170934
   0.74445     -6.181305
   0.77264     -6.187761
   0.80084     -6.188346
   0.82903     -6.181379
   0.85722     -6.165833
   0.88542     -6.141541
   0.91361     -6.109062
   0.94181     -6.069354
   0.97000     -6.023453
   0.99819     -5.972287
   1.02639     -5.916620
   1.05458     -5.857064
   1.08277     -5.796656
   1.08277     -5.796656
   1.12307     -5.869271
   1.16337     -5.939682
   1.20367     -6.005446
   1.24397     -6.067510
   1.28427     -6.126877
   1.32457     -6.184009
   1.36487     -6.237890
   1.40517     -6.283751
   1.44547     -6.305131
   1.48576     -6.284941
   1.52606     -6.259602
   1.56636     -6.205416
   1.60666     -6.125181
   1.64696     -6.032159
   1.68726     -5.934672
   1.72756     -5.842785
   1.76786     -5.779907
   1.80816     -5.756082
   1.84845     -5.745230
 
# Band-Index   44
   1.84845     -5.739097
   1.80816     -5.749622
   1.76786     -5.771894
   1.72756     -5.819801
   1.68726     -5.897011
   1.64696     -5.991406
   1.60666     -6.087194
   1.56636     -6.174786
   1.52606     -6.243740
   1.48576     -6.282917
   1.44547     -6.297540
   1.40517     -6.260509
   1.36487     -6.200616
   1.32457     -6.132981
   1.28427     -6.062886
   1.24397     -5.992449
   1.20367     -5.926246
   1.16337     -5.882532
   1.12307     -5.838827
   1.08277     -5.793775
   1.08277     -5.793775
   1.05458     -5.851951
   1.02639     -5.911445
   0.99819     -5.967081
   0.97000     -6.018254
   0.94181     -6.064215
   0.91361     -6.104045
   0.88542     -6.136716
   0.85722     -6.161257
   0.82903     -6.177069
   0.80084     -6.184265
   0.77264     -6.183829
   0.74445     -6.177431
   0.71625     -6.167039
   0.68806     -6.154565
   0.65987     -6.141701
   0.63167     -6.129898
   0.60348     -6.120399
   0.57529     -6.114225
   0.54709     -6.112080
   0.54709     -6.112080
   0.51830     -6.077346
   0.48950     -6.087188
   0.46071     -6.106655
   0.43191     -6.118474
   0.40312     -6.121463
   0.37433     -6.115018
   0.34553     -6.098905
   0.31674     -6.073302
   0.28794     -6.038834
   0.25915     -5.996600
   0.23035     -5.948284
   0.20156     -5.896516
   0.17277     -5.845907
   0.14397     -5.804387
   0.11518     -5.778404
   0.08638     -5.763560
   0.05759     -5.753046
   0.02879     -5.743973
   0.00000     -5.739097
 
# Band-Index   45
   0.00000     -5.724381
   0.02879     -5.728686
   0.05759     -5.735919
   0.08638     -5.743995
   0.11518     -5.759237
   0.14397     -5.776367
   0.17277     -5.800673
   0.20156     -5.836259
   0.23035     -5.877977
   0.25915     -5.918916
   0.28794     -5.954623
   0.31674     -5.982617
   0.34553     -6.001631
   0.37433     -6.011240
   0.40312     -6.011680
   0.43191     -6.003763
   0.46071     -5.989197
   0.48950     -6.027637
   0.51830     -6.055071
   0.54709     -6.027874
   0.54709     -6.027874
   0.57529     -6.030335
   0.60348     -6.037315
   0.63167     -6.047724
   0.65987     -6.060075
   0.68806     -6.072711
   0.71625     -6.083944
   0.74445     -6.092090
   0.77264     -6.095530
   0.80084     -6.092820
   0.82903     -6.082861
   0.85722     -6.065053
   0.88542     -6.039353
   0.91361     -6.006177
   0.94181     -5.966227
   0.97000     -5.920305
   0.99819     -5.869198
   1.02639     -5.813616
   1.05458     -5.754204
   1.08277     -5.789037
   1.08277     -5.789037
   1.12307     -5.769344
   1.16337     -5.843812
   1.20367     -5.909107
   1.24397     -5.946155
   1.28427     -5.982947
   1.32457     -6.058210
   1.36487     -6.142985
   1.40517     -6.220337
   1.44547     -6.275605
   1.48576     -6.268766
   1.52606     -6.227546
   1.56636     -6.149376
   1.60666     -6.057807
   1.64696     -5.962609
   1.68726     -5.874376
   1.72756     -5.808162
   1.76786     -5.769434
   1.80816     -5.736796
   1.84845     -5.724381
 
# Band-Index   46
   1.84845     -5.722533
   1.80816     -5.732850
   1.76786     -5.757107
   1.72756     -5.795870
   1.68726     -5.859486
   1.64696     -5.943210
   1.60666     -6.035993
   1.56636     -6.128479
   1.52606     -6.211503
   1.48576     -6.265887
   1.44547     -6.243870
   1.40517     -6.174311
   1.36487     -6.087418
   1.32457     -6.021275
   1.28427     -5.965405
   1.24397     -5.886290
   1.20367     -5.823660
   1.16337     -5.779399
   1.12307     -5.741270
   1.08277     -5.786252
   1.08277     -5.786252
   1.05458     -5.749281
   1.02639     -5.808630
   0.99819     -5.864192
   0.97000     -5.915320
   0.94181     -5.961311
   0.91361     -6.001385
   0.88542     -6.034732
   0.85722     -6.060633
   0.82903     -6.078635
   0.80084     -6.088737
   0.77264     -6.091509
   0.74445     -6.088046
   0.71625     -6.079803
   0.68806     -6.068416
   0.65987     -6.055579
   0.63167     -6.042998
   0.60348     -6.032360
   0.57529     -6.025207
   0.54709     -6.022680
   0.54709     -6.022680
   0.51830     -5.990653
   0.48950     -5.974168
   0.46071     -5.980408
   0.43191     -5.932337
   0.40312     -5.896405
   0.37433     -5.897962
   0.34553     -5.897780
   0.31674     -5.890178
   0.28794     -5.874659
   0.25915     -5.851923
   0.23035     -5.824080
   0.20156     -5.795196
   0.17277     -5.771095
   0.14397     -5.755851
   0.11518     -5.747210
   0.08638     -5.740143
   0.05759     -5.732961
   0.02879     -5.726527
   0.00000     -5.722533
 
# Band-Index   47
   0.00000     -5.684790
   0.02879     -5.696869
   0.05759     -5.706857
   0.08638     -5.711266
   0.11518     -5.725976
   0.14397     -5.734970
   0.17277     -5.744465
   0.20156     -5.757433
   0.23035     -5.772000
   0.25915     -5.784884
   0.28794     -5.793481
   0.31674     -5.796690
   0.34553     -5.800896
   0.37433     -5.836697
   0.40312     -5.874433
   0.43191     -5.873348
   0.46071     -5.894596
   0.48950     -5.929695
   0.51830     -5.927012
   0.54709     -5.903238
   0.54709     -5.903238
   0.57529     -5.905734
   0.60348     -5.912713
   0.63167     -5.922815
   0.65987     -5.934228
   0.68806     -5.945043
   0.71625     -5.953473
   0.74445     -5.957946
   0.77264     -5.957160
   0.80084     -5.950125
   0.82903     -5.936204
   0.85722     -5.915129
   0.88542     -5.886976
   0.91361     -5.852100
   0.94181     -5.811046
   0.97000     -5.764460
   0.99819     -5.713030
   1.02639     -5.659706
   1.05458     -5.727728
   1.08277     -5.694364
   1.08277     -5.694364
   1.12307     -5.729457
   1.16337     -5.697268
   1.20367     -5.775496
   1.24397     -5.841611
   1.28427     -5.907545
   1.32457     -5.991711
   1.36487     -6.079803
   1.40517     -6.154033
   1.44547     -6.222611
   1.48576     -6.257395
   1.52606     -6.192664
   1.56636     -6.106768
   1.60666     -6.015219
   1.64696     -5.924522
   1.68726     -5.841113
   1.72756     -5.774686
   1.76786     -5.733962
   1.80816     -5.703371
   1.84845     -5.684790
 
# Band-Index   48
   1.84845     -5.676992
   1.80816     -5.668435
   1.76786     -5.699008
   1.72756     -5.741636
   1.68726     -5.808371
   1.64696     -5.892114
   1.60666     -5.982038
   1.56636     -6.070577
   1.52606     -6.147928
   1.48576     -6.187056
   1.44547     -6.158627
   1.40517     -6.088057
   1.36487     -6.001774
   1.32457     -5.914857
   1.28427     -5.831414
   1.24397     -5.748270
   1.20367     -5.677418
   1.16337     -5.680936
   1.12307     -5.713035
   1.08277     -5.691411
   1.08277     -5.691411
   1.05458     -5.722808
   1.02639     -5.657249
   0.99819     -5.707899
   0.97000     -5.759350
   0.94181     -5.805993
   0.91361     -5.847132
   0.88542     -5.882105
   0.85722     -5.910338
   0.82903     -5.931439
   0.80084     -5.945294
   0.77264     -5.952152
   0.74445     -5.952653
   0.71625     -5.947806
   0.68806     -5.938939
   0.65987     -5.927653
   0.63167     -5.915770
   0.60348     -5.905252
   0.57529     -5.897978
   0.54709     -5.895374
   0.54709     -5.895374
   0.51830     -5.869253
   0.48950     -5.850735
   0.46071     -5.858177
   0.43191     -5.854098
   0.40312     -5.817949
   0.37433     -5.795939
   0.34553     -5.794890
   0.31674     -5.772948
   0.28794     -5.754351
   0.25915     -5.743118
   0.23035     -5.736525
   0.20156     -5.731548
   0.17277     -5.724833
   0.14397     -5.715153
   0.11518     -5.710494
   0.08638     -5.702316
   0.05759     -5.677567
   0.02879     -5.663245
   0.00000     -5.676992
 
# Band-Index   49
   0.00000     -5.669973
   0.02879     -5.658413
   0.05759     -5.656911
   0.08638     -5.669275
   0.11518     -5.683436
   0.14397     -5.699275
   0.17277     -5.707107
   0.20156     -5.712647
   0.23035     -5.717644
   0.25915     -5.720386
   0.28794     -5.720078
   0.31674     -5.729445
   0.34553     -5.745794
   0.37433     -5.762365
   0.40312     -5.760755
   0.43191     -5.752627
   0.46071     -5.779162
   0.48950     -5.797512
   0.51830     -5.788438
   0.54709     -5.766658
   0.54709     -5.766658
   0.57529     -5.768574
   0.60348     -5.773903
   0.63167     -5.781485
   0.65987     -5.789670
   0.68806     -5.796633
   0.71625     -5.800652
   0.74445     -5.800272
   0.77264     -5.794395
   0.80084     -5.782284
   0.82903     -5.763567
   0.85722     -5.738178
   0.88542     -5.706315
   0.91361     -5.668373
   0.94181     -5.624898
   0.97000     -5.576562
   0.99819     -5.587575
   1.02639     -5.654154
   1.05458     -5.625629
   1.08277     -5.686678
   1.08277     -5.686678
   1.12307     -5.636355
   1.16337     -5.631737
   1.20367     -5.632199
   1.24397     -5.709375
   1.28427     -5.801822
   1.32457     -5.899467
   1.36487     -5.995919
   1.40517     -6.084015
   1.44547     -6.154844
   1.48576     -6.183093
   1.52606     -6.143652
   1.56636     -6.066254
   1.60666     -5.977714
   1.64696     -5.887716
   1.68726     -5.803844
   1.72756     -5.736581
   1.76786     -5.689168
   1.80816     -5.666662
   1.84845     -5.669973
 
# Band-Index   50
   1.84845     -5.644962
   1.80816     -5.656575
   1.76786     -5.654062
   1.72756     -5.688095
   1.68726     -5.712021
   1.64696     -5.715649
   1.60666     -5.707250
   1.56636     -5.687897
   1.52606     -5.657825
   1.48576     -5.618105
   1.44547     -5.571962
   1.40517     -5.527796
   1.36487     -5.519046
   1.32457     -5.514717
   1.28427     -5.542043
   1.24397     -5.581977
   1.20367     -5.615521
   1.16337     -5.627244
   1.12307     -5.619366
   1.08277     -5.682956
   1.08277     -5.682956
   1.05458     -5.620838
   1.02639     -5.651551
   0.99819     -5.582888
   0.97000     -5.575567
   0.94181     -5.623918
   0.91361     -5.667412
   0.88542     -5.705379
   0.85722     -5.737280
   0.82903     -5.762719
   0.80084     -5.781501
   0.77264     -5.793689
   0.74445     -5.799655
   0.71625     -5.800130
   0.68806     -5.796203
   0.65987     -5.789312
   0.63167     -5.781163
   0.60348     -5.773580
   0.57529     -5.768232
   0.54709     -5.766306
   0.54709     -5.766306
   0.51830     -5.744198
   0.48950     -5.729999
   0.46071     -5.733757
   0.43191     -5.747122
   0.40312     -5.728148
   0.37433     -5.712127
   0.34553     -5.708922
   0.31674     -5.714240
   0.28794     -5.717572
   0.25915     -5.712252
   0.23035     -5.708706
   0.20156     -5.704506
   0.17277     -5.697013
   0.14397     -5.685997
   0.11518     -5.672807
   0.08638     -5.656841
   0.05759     -5.641777
   0.02879     -5.650486
   0.00000     -5.644962
 
# Band-Index   51
   0.00000     -5.644333
   0.02879     -5.638871
   0.05759     -5.628632
   0.08638     -5.623560
   0.11518     -5.638996
   0.14397     -5.653749
   0.17277     -5.670653
   0.20156     -5.682539
   0.23035     -5.686944
   0.25915     -5.684548
   0.28794     -5.676062
   0.31674     -5.673453
   0.34553     -5.677016
   0.37433     -5.674403
   0.40312     -5.663367
   0.43191     -5.663677
   0.46071     -5.675939
   0.48950     -5.681090
   0.51830     -5.671507
   0.54709     -5.658793
   0.54709     -5.658793
   0.57529     -5.659332
   0.60348     -5.660847
   0.63167     -5.662917
   0.65987     -5.664650
   0.68806     -5.664764
   0.71625     -5.661859
   0.74445     -5.654672
   0.77264     -5.642242
   0.80084     -5.623964
   0.82903     -5.599571
   0.85722     -5.569083
   0.88542     -5.532758
   0.91361     -5.491070
   0.94181     -5.445696
   0.97000     -5.514206
   0.99819     -5.524597
   1.02639     -5.557623
   1.05458     -5.598209
   1.08277     -5.543243
   1.08277     -5.543243
   1.12307     -5.607095
   1.16337     -5.575545
   1.20367     -5.554439
   1.24397     -5.502747
   1.28427     -5.498307
   1.32457     -5.511648
   1.36487     -5.503531
   1.40517     -5.499654
   1.44547     -5.500328
   1.48576     -5.545838
   1.52606     -5.586708
   1.56636     -5.620474
   1.60666     -5.645678
   1.64696     -5.661073
   1.68726     -5.664328
   1.72756     -5.651781
   1.76786     -5.647330
   1.80816     -5.648503
   1.84845     -5.644333
 
# Band-Index   52
   1.84845     -5.629742
   1.80816     -5.637537
   1.76786     -5.637225
   1.72756     -5.634927
   1.68726     -5.623616
   1.64696     -5.603249
   1.60666     -5.574557
   1.56636     -5.540302
   1.52606     -5.503174
   1.48576     -5.466475
   1.44547     -5.458102
   1.40517     -5.454908
   1.36487     -5.479797
   1.32457     -5.490413
   1.28427     -5.477571
   1.24397     -5.480078
   1.20367     -5.525974
   1.16337     -5.530355
   1.12307     -5.575988
   1.08277     -5.537619
   1.08277     -5.537619
   1.05458     -5.593133
   1.02639     -5.552954
   0.99819     -5.523474
   0.97000     -5.509645
   0.94181     -5.444107
   0.91361     -5.488770
   0.88542     -5.530401
   0.85722     -5.566657
   0.82903     -5.597044
   0.80084     -5.621289
   0.77264     -5.639360
   0.74445     -5.651522
   0.71625     -5.658388
   0.68806     -5.660936
   0.65987     -5.660452
   0.63167     -5.658372
   0.60348     -5.656013
   0.57529     -5.654302
   0.54709     -5.653695
   0.54709     -5.653695
   0.51830     -5.642306
   0.48950     -5.634501
   0.46071     -5.637876
   0.43191     -5.649527
   0.40312     -5.653007
   0.37433     -5.647325
   0.34553     -5.650464
   0.31674     -5.663310
   0.28794     -5.670133
   0.25915     -5.667593
   0.23035     -5.663800
   0.20156     -5.657385
   0.17277     -5.650460
   0.14397     -5.640279
   0.11518     -5.624158
   0.08638     -5.615168
   0.05759     -5.614207
   0.02879     -5.631591
   0.00000     -5.629742
 
# Band-Index   53
   0.00000     -5.610872
   0.02879     -5.600949
   0.05759     -5.591229
   0.08638     -5.593976
   0.11518     -5.606169
   0.14397     -5.620280
   0.17277     -5.632759
   0.20156     -5.642518
   0.23035     -5.644603
   0.25915     -5.644229
   0.28794     -5.641923
   0.31674     -5.639265
   0.34553     -5.635886
   0.37433     -5.625079
   0.40312     -5.610113
   0.43191     -5.602228
   0.46071     -5.604461
   0.48950     -5.603342
   0.51830     -5.596291
   0.54709     -5.590401
   0.54709     -5.590401
   0.57529     -5.589545
   0.60348     -5.587105
   0.63167     -5.583279
   0.65987     -5.577964
   0.68806     -5.570578
   0.71625     -5.560184
   0.74445     -5.545769
   0.77264     -5.526496
   0.80084     -5.501826
   0.82903     -5.471549
   0.85722     -5.435765
   0.88542     -5.394999
   0.91361     -5.368084
   0.94181     -5.437971
   0.97000     -5.418534
   0.99819     -5.486427
   1.02639     -5.467110
   1.05458     -5.471133
   1.08277     -5.529375
   1.08277     -5.529375
   1.12307     -5.482403
   1.16337     -5.524656
   1.20367     -5.462914
   1.24397     -5.462850
   1.28427     -5.459501
   1.32457     -5.452180
   1.36487     -5.432482
   1.40517     -5.446995
   1.44547     -5.433741
   1.48576     -5.403237
   1.52606     -5.417319
   1.56636     -5.457371
   1.60666     -5.504891
   1.64696     -5.553280
   1.68726     -5.596610
   1.72756     -5.625522
   1.76786     -5.623732
   1.80816     -5.609054
   1.84845     -5.610872
 
# Band-Index   54
   1.84845     -5.550611
   1.80816     -5.567014
   1.76786     -5.616604
   1.72756     -5.618342
   1.68726     -5.569994
   1.64696     -5.502099
   1.60666     -5.430584
   1.56636     -5.367926
   1.52606     -5.345778
   1.48576     -5.391192
   1.44547     -5.409475
   1.40517     -5.418402
   1.36487     -5.412891
   1.32457     -5.407958
   1.28427     -5.439735
   1.24397     -5.441781
   1.20367     -5.436521
   1.16337     -5.431900
   1.12307     -5.456482
   1.08277     -5.522524
   1.08277     -5.522524
   1.05458     -5.465975
   1.02639     -5.466389
   0.99819     -5.481706
   0.97000     -5.414198
   0.94181     -5.433867
   0.91361     -5.363506
   0.88542     -5.392928
   0.85722     -5.433301
   0.82903     -5.468748
   0.80084     -5.498668
   0.77264     -5.522934
   0.74445     -5.541752
   0.71625     -5.555670
   0.68806     -5.565554
   0.65987     -5.572464
   0.63167     -5.577398
   0.60348     -5.580988
   0.57529     -5.583336
   0.54709     -5.584177
   0.54709     -5.584177
   0.51830     -5.580114
   0.48950     -5.577726
   0.46071     -5.584020
   0.43191     -5.595363
   0.40312     -5.600784
   0.37433     -5.603332
   0.34553     -5.609068
   0.31674     -5.617039
   0.28794     -5.625826
   0.25915     -5.634022
   0.23035     -5.639464
   0.20156     -5.636419
   0.17277     -5.625239
   0.14397     -5.610920
   0.11518     -5.594515
   0.08638     -5.587011
   0.05759     -5.585449
   0.02879     -5.556357
   0.00000     -5.550611
 
# Band-Index   55
   0.00000     -5.499073
   0.02879     -5.507715
   0.05759     -5.524106
   0.08638     -5.543273
   0.11518     -5.566363
   0.14397     -5.593761
   0.17277     -5.612167
   0.20156     -5.616631
   0.23035     -5.614084
   0.25915     -5.608907
   0.28794     -5.602738
   0.31674     -5.596359
   0.34553     -5.590061
   0.37433     -5.583757
   0.40312     -5.577823
   0.43191     -5.573951
   0.46071     -5.572562
   0.48950     -5.571446
   0.51830     -5.567386
   0.54709     -5.565571
   0.54709     -5.565571
   0.57529     -5.563682
   0.60348     -5.558216
   0.63167     -5.549679
   0.65987     -5.538554
   0.68806     -5.524906
   0.71625     -5.508292
   0.74445     -5.487981
   0.77264     -5.463272
   0.80084     -5.433720
   0.82903     -5.399291
   0.85722     -5.360870
   0.88542     -5.327356
   0.91361     -5.347762
   0.94181     -5.344772
   0.97000     -5.388610
   0.99819     -5.342352
   1.02639     -5.403790
   1.05458     -5.407382
   1.08277     -5.352400
   1.08277     -5.352400
   1.12307     -5.429011
   1.16337     -5.408713
   1.20367     -5.393706
   1.24397     -5.399732
   1.28427     -5.392796
   1.32457     -5.388477
   1.36487     -5.370457
   1.40517     -5.347004
   1.44547     -5.330288
   1.48576     -5.309056
   1.52606     -5.300717
   1.56636     -5.294776
   1.60666     -5.372338
   1.64696     -5.456562
   1.68726     -5.520521
   1.72756     -5.549697
   1.76786     -5.543304
   1.80816     -5.516258
   1.84845     -5.499073
 
# Band-Index   56
   1.84845     -5.480275
   1.80816     -5.509986
   1.76786     -5.537958
   1.72756     -5.545666
   1.68726     -5.515808
   1.64696     -5.450079
   1.60666     -5.355491
   1.56636     -5.275906
   1.52606     -5.270218
   1.48576     -5.295209
   1.44547     -5.319148
   1.40517     -5.342545
   1.36487     -5.343873
   1.32457     -5.326438
   1.28427     -5.311958
   1.24397     -5.331157
   1.20367     -5.366860
   1.16337     -5.380315
   1.12307     -5.383657
   1.08277     -5.350613
   1.08277     -5.350613
   1.05458     -5.406193
   1.02639     -5.398876
   0.99819     -5.338031
   0.97000     -5.387066
   0.94181     -5.339557
   0.91361     -5.345389
   0.88542     -5.323536
   0.85722     -5.358285
   0.82903     -5.396189
   0.80084     -5.430070
   0.77264     -5.459040
   0.74445     -5.483110
   0.71625     -5.502728
   0.68806     -5.518619
   0.65987     -5.531561
   0.63167     -5.542063
   0.60348     -5.550123
   0.57529     -5.555305
   0.54709     -5.557103
   0.54709     -5.557103
   0.51830     -5.557778
   0.48950     -5.559998
   0.46071     -5.563875
   0.43191     -5.569069
   0.40312     -5.574624
   0.37433     -5.580020
   0.34553     -5.585974
   0.31674     -5.592465
   0.28794     -5.599136
   0.25915     -5.605498
   0.23035     -5.610775
   0.20156     -5.613307
   0.17277     -5.608100
   0.14397     -5.588294
   0.11518     -5.562484
   0.08638     -5.537058
   0.05759     -5.517504
   0.02879     -5.500869
   0.00000     -5.480275
 
# Band-Index   57
   0.00000     -5.353255
   0.02879     -5.309853
   0.05759     -5.261706
   0.08638     -5.245810
   0.11518     -5.217371
   0.14397     -5.164921
   0.17277     -5.097620
   0.20156     -5.025743
   0.23035     -4.989634
   0.25915     -5.055381
   0.28794     -5.116706
   0.31674     -5.167101
   0.34553     -5.202931
   0.37433     -5.223158
   0.40312     -5.228936
   0.43191     -5.222610
   0.46071     -5.206694
   0.48950     -5.183331
   0.51830     -5.154218
   0.54709     -5.124375
   0.54709     -5.124375
   0.57529     -5.121023
   0.60348     -5.110589
   0.63167     -5.092290
   0.65987     -5.065746
   0.68806     -5.031846
   0.71625     -4.993769
   0.74445     -4.961771
   0.77264     -4.974230
   0.80084     -5.038258
   0.82903     -5.114959
   0.85722     -5.193048
   0.88542     -5.262764
   0.91361     -5.262650
   0.94181     -5.292003
   0.97000     -5.268734
   0.99819     -5.331666
   1.02639     -5.280475
   1.05458     -5.283575
   1.08277     -5.340205
   1.08277     -5.340205
   1.12307     -5.298711
   1.16337     -5.310342
   1.20367     -5.297263
   1.24397     -5.303955
   1.28427     -5.294993
   1.32457     -5.275207
   1.36487     -5.299220
   1.40517     -5.303486
   1.44547     -5.283372
   1.48576     -5.252139
   1.52606     -5.218392
   1.56636     -5.192001
   1.60666     -5.187398
   1.64696     -5.202278
   1.68726     -5.229981
   1.72756     -5.263319
   1.76786     -5.296014
   1.80816     -5.324641
   1.84845     -5.353255
 
# Band-Index   58
   1.84845     -5.302476
   1.80816     -5.272184
   1.76786     -5.246548
   1.72756     -5.237499
   1.68726     -5.212160
   1.64696     -5.179466
   1.60666     -5.163949
   1.56636     -5.183320
   1.52606     -5.154988
   1.48576     -5.193872
   1.44547     -5.233026
   1.40517     -5.264165
   1.36487     -5.281199
   1.32457     -5.270702
   1.28427     -5.251426
   1.24397     -5.242520
   1.20367     -5.278628
   1.16337     -5.258493
   1.12307     -5.268560
   1.08277     -5.339262
   1.08277     -5.339262
   1.05458     -5.282484
   1.02639     -5.278040
   0.99819     -5.328375
   0.97000     -5.264421
   0.94181     -5.287726
   0.91361     -5.259022
   0.88542     -5.257687
   0.85722     -5.189578
   0.82903     -5.111902
   0.80084     -5.035524
   0.77264     -4.971167
   0.74445     -4.957057
   0.71625     -4.987887
   0.68806     -5.025096
   0.65987     -5.058305
   0.63167     -5.084331
   0.60348     -5.102284
   0.57529     -5.112525
   0.54709     -5.115817
   0.54709     -5.115817
   0.51830     -5.105265
   0.48950     -5.128120
   0.46071     -5.144330
   0.43191     -5.152005
   0.40312     -5.149018
   0.37433     -5.133314
   0.34553     -5.103566
   0.31674     -5.059924
   0.28794     -5.004465
   0.25915     -4.941629
   0.23035     -4.959896
   0.20156     -5.021855
   0.17277     -5.093375
   0.14397     -5.160665
   0.11518     -5.213417
   0.08638     -5.240962
   0.05759     -5.252481
   0.02879     -5.290927
   0.00000     -5.302476
 
# Band-Index   59
   0.00000     -5.243655
   0.02879     -5.248052
   0.05759     -5.228752
   0.08638     -5.202643
   0.11518     -5.153963
   0.14397     -5.093254
   0.17277     -5.029517
   0.20156     -4.969902
   0.23035     -4.952987
   0.25915     -4.906145
   0.28794     -4.858009
   0.31674     -4.897293
   0.34553     -4.948400
   0.37433     -4.988727
   0.40312     -5.017036
   0.43191     -5.033297
   0.46071     -5.038448
   0.48950     -5.041728
   0.51830     -5.082238
   0.54709     -5.080924
   0.54709     -5.080924
   0.57529     -5.076897
   0.60348     -5.064691
   0.63167     -5.044229
   0.65987     -5.016115
   0.68806     -4.982186
   0.71625     -4.946083
   0.74445     -4.916238
   0.77264     -4.921785
   0.80084     -4.974541
   0.82903     -5.042230
   0.85722     -5.114493
   0.88542     -5.188252
   0.91361     -5.253198
   0.94181     -5.208694
   0.97000     -5.239927
   0.99819     -5.186200
   1.02639     -5.219823
   1.05458     -5.220404
   1.08277     -5.167261
   1.08277     -5.167261
   1.12307     -5.237703
   1.16337     -5.230414
   1.20367     -5.219136
   1.24397     -5.232274
   1.28427     -5.213427
   1.32457     -5.253080
   1.36487     -5.221131
   1.40517     -5.181999
   1.44547     -5.140266
   1.48576     -5.099037
   1.52606     -5.094921
   1.56636     -5.133465
   1.60666     -5.135294
   1.64696     -5.125189
   1.68726     -5.170172
   1.72756     -5.200039
   1.76786     -5.207468
   1.80816     -5.243717
   1.84845     -5.243655
 
# Band-Index   60
   1.84845     -5.203154
   1.80816     -5.205882
   1.76786     -5.191308
   1.72756     -5.161980
   1.68726     -5.117734
   1.64696     -5.097329
   1.60666     -5.079573
   1.56636     -5.093617
   1.52606     -5.075428
   1.48576     -5.026422
   1.44547     -5.044818
   1.40517     -5.078209
   1.36487     -5.107990
   1.32457     -5.140409
   1.28427     -5.187584
   1.24397     -5.189024
   1.20367     -5.190112
   1.16337     -5.199991
   1.12307     -5.201847
   1.08277     -5.163918
   1.08277     -5.163918
   1.05458     -5.218169
   1.02639     -5.218779
   0.99819     -5.184444
   0.97000     -5.237332
   0.94181     -5.207980
   0.91361     -5.249211
   0.88542     -5.184992
   0.85722     -5.111477
   0.82903     -5.039642
   0.80084     -4.972608
   0.77264     -4.919674
   0.74445     -4.911300
   0.71625     -4.939997
   0.68806     -4.975295
   0.65987     -5.008568
   0.63167     -5.036195
   0.60348     -5.056351
   0.57529     -5.068407
   0.54709     -5.072393
   0.54709     -5.072393
   0.51830     -5.043884
   0.48950     -5.034050
   0.46071     -4.998675
   0.43191     -4.953697
   0.40312     -4.907407
   0.37433     -4.860593
   0.34553     -4.814628
   0.31674     -4.812476
   0.28794     -4.840636
   0.25915     -4.890049
   0.23035     -4.909162
   0.20156     -4.940229
   0.17277     -5.016930
   0.14397     -5.088090
   0.11518     -5.149680
   0.08638     -5.189043
   0.05759     -5.216667
   0.02879     -5.205317
   0.00000     -5.203154
 
# Band-Index   61
   0.00000     -5.177602
   0.02879     -5.192959
   0.05759     -5.193844
   0.08638     -5.148587
   0.11518     -5.078521
   0.14397     -5.000832
   0.17277     -4.941536
   0.20156     -4.930578
   0.23035     -4.880978
   0.25915     -4.846482
   0.28794     -4.835806
   0.31674     -4.803258
   0.34553     -4.809405
   0.37433     -4.845963
   0.40312     -4.887654
   0.43191     -4.929259
   0.46071     -4.969660
   0.48950     -5.008063
   0.51830     -5.021807
   0.54709     -5.008004
   0.54709     -5.008004
   0.57529     -5.003267
   0.60348     -4.989402
   0.63167     -4.967571
   0.65987     -4.939993
   0.68806     -4.910117
   0.71625     -4.882931
   0.74445     -4.866259
   0.77264     -4.870655
   0.80084     -4.898529
   0.82903     -4.945631
   0.85722     -5.002612
   0.88542     -5.065053
   0.91361     -5.130520
   0.94181     -5.191281
   0.97000     -5.147841
   0.99819     -5.153357
   1.02639     -5.124128
   1.05458     -5.100156
   1.08277     -5.154483
   1.08277     -5.154483
   1.12307     -5.111205
   1.16337     -5.153701
   1.20367     -5.153072
   1.24397     -5.171780
   1.28427     -5.166462
   1.32457     -5.121491
   1.36487     -5.064937
   1.40517     -5.033106
   1.44547     -5.017362
   1.48576     -5.018643
   1.52606     -5.048121
   1.56636     -5.044361
   1.60666     -5.059726
   1.64696     -5.066503
   1.68726     -5.079674
   1.72756     -5.128024
   1.76786     -5.178130
   1.80816     -5.188796
   1.84845     -5.177602
 
# Band-Index   62
   1.84845     -5.104241
   1.80816     -5.145435
   1.76786     -5.168846
   1.72756     -5.090675
   1.68726     -5.025684
   1.64696     -5.001480
   1.60666     -4.984893
   1.56636     -4.976266
   1.52606     -4.987451
   1.48576     -4.974497
   1.44547     -4.972577
   1.40517     -4.987718
   1.36487     -5.030857
   1.32457     -5.091956
   1.28427     -5.150708
   1.24397     -5.147224
   1.20367     -5.132702
   1.16337     -5.102438
   1.12307     -5.088470
   1.08277     -5.150133
   1.08277     -5.150133
   1.05458     -5.097761
   1.02639     -5.121869
   0.99819     -5.152344
   0.97000     -5.145087
   0.94181     -5.189829
   0.91361     -5.126683
   0.88542     -5.061471
   0.85722     -4.999459
   0.82903     -4.943071
   0.80084     -4.896397
   0.77264     -4.866981
   0.74445     -4.859597
   0.71625     -4.874764
   0.68806     -4.900999
   0.65987     -4.930069
   0.63167     -4.956962
   0.60348     -4.978267
   0.57529     -4.991806
   0.54709     -4.996434
   0.54709     -4.996434
   0.51830     -4.977703
   0.48950     -4.950948
   0.46071     -4.922880
   0.43191     -4.896439
   0.40312     -4.869132
   0.37433     -4.838671
   0.34553     -4.806447
   0.31674     -4.790576
   0.28794     -4.800892
   0.25915     -4.791570
   0.23035     -4.861379
   0.20156     -4.878500
   0.17277     -4.922444
   0.14397     -4.994561
   0.11518     -5.053640
   0.08638     -5.136310
   0.05759     -5.185638
   0.02879     -5.147882
   0.00000     -5.104241
 
# Band-Index   63
   0.00000     -5.098368
   0.02879     -5.092026
   0.05759     -5.076283
   0.08638     -5.050546
   0.11518     -5.005485
   0.14397     -4.925854
   0.17277     -4.878971
   0.20156     -4.836178
   0.23035     -4.785660
   0.25915     -4.773986
   0.28794     -4.756506
   0.31674     -4.771415
   0.34553     -4.787078
   0.37433     -4.798473
   0.40312     -4.836759
   0.43191     -4.870460
   0.46071     -4.894736
   0.48950     -4.906311
   0.51830     -4.907906
   0.54709     -4.902457
   0.54709     -4.902457
   0.57529     -4.897673
   0.60348     -4.884191
   0.63167     -4.864600
   0.65987     -4.843117
   0.68806     -4.825648
   0.71625     -4.820469
   0.74445     -4.836077
   0.77264     -4.852049
   0.80084     -4.841328
   0.82903     -4.854159
   0.85722     -4.885259
   0.88542     -4.927983
   0.91361     -4.978440
   0.94181     -5.034198
   0.97000     -5.093299
   0.99819     -5.089104
   1.02639     -5.043010
   1.05458     -5.063840
   1.08277     -5.013543
   1.08277     -5.013543
   1.12307     -5.078385
   1.16337     -5.059857
   1.20367     -5.122662
   1.24397     -5.122163
   1.28427     -5.082894
   1.32457     -5.041326
   1.36487     -4.999123
   1.40517     -4.950459
   1.44547     -4.926916
   1.48576     -4.946003
   1.52606     -4.917191
   1.56636     -4.944930
   1.60666     -4.968898
   1.64696     -4.989015
   1.68726     -5.015615
   1.72756     -5.029429
   1.76786     -5.047412
   1.80816     -5.080162
   1.84845     -5.098368
 
# Band-Index   64
   1.84845     -5.058422
   1.80816     -5.020520
   1.76786     -4.983157
   1.72756     -4.956764
   1.68726     -4.930542
   1.64696     -4.875474
   1.60666     -4.835471
   1.56636     -4.839333
   1.52606     -4.879896
   1.48576     -4.861104
   1.44547     -4.848019
   1.40517     -4.864451
   1.36487     -4.903938
   1.32457     -4.956888
   1.28427     -5.014855
   1.24397     -5.073060
   1.20367     -5.077395
   1.16337     -5.056626
   1.12307     -5.050854
   1.08277     -5.009820
   1.08277     -5.009820
   1.05458     -5.061806
   1.02639     -5.040935
   0.99819     -5.086694
   0.97000     -5.092314
   0.94181     -5.033055
   0.91361     -4.977133
   0.88542     -4.926492
   0.85722     -4.883625
   0.82903     -4.852672
   0.80084     -4.840204
   0.77264     -4.847201
   0.74445     -4.833813
   0.71625     -4.818482
   0.68806     -4.824084
   0.65987     -4.841770
   0.63167     -4.863403
   0.60348     -4.883156
   0.57529     -4.896798
   0.54709     -4.901657
   0.54709     -4.901657
   0.51830     -4.890485
   0.48950     -4.874603
   0.46071     -4.855616
   0.43191     -4.834711
   0.40312     -4.813447
   0.37433     -4.794729
   0.34553     -4.770605
   0.31674     -4.768922
   0.28794     -4.732822
   0.25915     -4.731720
   0.23035     -4.779586
   0.20156     -4.814033
   0.17277     -4.842386
   0.14397     -4.890229
   0.11518     -4.926461
   0.08638     -4.964107
   0.05759     -4.996583
   0.02879     -5.024935
   0.00000     -5.058422
 
# Band-Index   65
   0.00000     -5.041570
   0.02879     -5.004444
   0.05759     -4.960676
   0.08638     -4.917371
   0.11518     -4.879686
   0.14397     -4.853157
   0.17277     -4.823050
   0.20156     -4.775338
   0.23035     -4.732228
   0.25915     -4.727525
   0.28794     -4.689826
   0.31674     -4.709728
   0.34553     -4.751641
   0.37433     -4.745649
   0.40312     -4.747671
   0.43191     -4.755212
   0.46071     -4.762663
   0.48950     -4.768219
   0.51830     -4.770830
   0.54709     -4.770675
   0.54709     -4.770675
   0.57529     -4.766829
   0.60348     -4.756772
   0.63167     -4.744770
   0.65987     -4.737550
   0.68806     -4.744668
   0.71625     -4.780001
   0.74445     -4.832166
   0.77264     -4.845425
   0.80084     -4.825459
   0.82903     -4.798883
   0.85722     -4.795451
   0.88542     -4.812479
   0.91361     -4.842627
   0.94181     -4.882507
   0.97000     -4.929776
   0.99819     -4.982373
   1.02639     -5.024939
   1.05458     -4.968158
   1.08277     -4.997018
   1.08277     -4.997018
   1.12307     -4.977992
   1.16337     -5.025388
   1.20367     -5.008448
   1.24397     -4.960135
   1.28427     -4.913681
   1.32457     -4.872959
   1.36487     -4.841504
   1.40517     -4.818676
   1.44547     -4.807939
   1.48576     -4.812904
   1.52606     -4.824317
   1.56636     -4.832013
   1.60666     -4.821349
   1.64696     -4.842457
   1.68726     -4.862764
   1.72756     -4.898069
   1.76786     -4.954840
   1.80816     -5.006425
   1.84845     -5.041570
 
# Band-Index   66
   1.84845     -5.017014
   1.80816     -4.996391
   1.76786     -4.939262
   1.72756     -4.876616
   1.68726     -4.814739
   1.64696     -4.790138
   1.60666     -4.785905
   1.56636     -4.795924
   1.52606     -4.815088
   1.48576     -4.797836
   1.44547     -4.780611
   1.40517     -4.788904
   1.36487     -4.815673
   1.32457     -4.851217
   1.28427     -4.889256
   1.24397     -4.929329
   1.20367     -4.973777
   1.16337     -5.016280
   1.12307     -4.962958
   1.08277     -4.992569
   1.08277     -4.992569
   1.05458     -4.966135
   1.02639     -5.023020
   0.99819     -4.980492
   0.97000     -4.927966
   0.94181     -4.880836
   0.91361     -4.841125
   0.88542     -4.811129
   0.85722     -4.794183
   0.82903     -4.796696
   0.80084     -4.821325
   0.77264     -4.842492
   0.74445     -4.829482
   0.71625     -4.777712
   0.68806     -4.742628
   0.65987     -4.734910
   0.63167     -4.741556
   0.60348     -4.753120
   0.57529     -4.762915
   0.54709     -4.766675
   0.54709     -4.766675
   0.51830     -4.761598
   0.48950     -4.749691
   0.46071     -4.732098
   0.43191     -4.710907
   0.40312     -4.697333
   0.37433     -4.700983
   0.34553     -4.705101
   0.31674     -4.696873
   0.28794     -4.686333
   0.25915     -4.698171
   0.23035     -4.712466
   0.20156     -4.745388
   0.17277     -4.773382
   0.14397     -4.804588
   0.11518     -4.853896
   0.08638     -4.907030
   0.05759     -4.954237
   0.02879     -5.000834
   0.00000     -5.017014
 
# Band-Index   67
   0.00000     -4.995040
   0.02879     -4.985378
   0.05759     -4.933586
   0.08638     -4.869523
   0.11518     -4.813776
   0.14397     -4.776251
   0.17277     -4.748193
   0.20156     -4.714077
   0.23035     -4.699363
   0.25915     -4.682242
   0.28794     -4.674464
   0.31674     -4.685406
   0.34553     -4.697938
   0.37433     -4.684996
   0.40312     -4.655095
   0.43191     -4.661232
   0.46071     -4.654428
   0.48950     -4.645206
   0.51830     -4.635027
   0.54709     -4.625822
   0.54709     -4.625822
   0.57529     -4.623990
   0.60348     -4.620945
   0.63167     -4.623461
   0.65987     -4.640617
   0.68806     -4.680426
   0.71625     -4.726043
   0.74445     -4.755887
   0.77264     -4.771067
   0.80084     -4.774022
   0.82903     -4.765587
   0.85722     -4.748547
   0.88542     -4.739085
   0.91361     -4.745987
   0.94181     -4.767220
   0.97000     -4.799956
   0.99819     -4.842029
   1.02639     -4.891301
   1.05458     -4.945354
   1.08277     -4.913324
   1.08277     -4.913324
   1.12307     -4.952008
   1.16337     -4.904553
   1.20367     -4.859817
   1.24397     -4.823034
   1.28427     -4.796538
   1.32457     -4.777315
   1.36487     -4.762419
   1.40517     -4.752318
   1.44547     -4.747240
   1.48576     -4.748985
   1.52606     -4.760738
   1.56636     -4.772098
   1.60666     -4.749850
   1.64696     -4.744596
   1.68726     -4.798161
   1.72756     -4.862614
   1.76786     -4.933725
   1.80816     -4.980887
   1.84845     -4.995040
 
# Band-Index   68
   1.84845     -4.981353
   1.80816     -4.968648
   1.76786     -4.919062
   1.72756     -4.859185
   1.68726     -4.793494
   1.64696     -4.719744
   1.60666     -4.720358
   1.56636     -4.721505
   1.52606     -4.684120
   1.48576     -4.660901
   1.44547     -4.664573
   1.40517     -4.685926
   1.36487     -4.714425
   1.32457     -4.746162
   1.28427     -4.779335
   1.24397     -4.812416
   1.20367     -4.847385
   1.16337     -4.888450
   1.12307     -4.939031
   1.08277     -4.910838
   1.08277     -4.910838
   1.05458     -4.943408
   1.02639     -4.889454
   0.99819     -4.840296
   0.97000     -4.798377
   0.94181     -4.765853
   0.91361     -4.744738
   0.88542     -4.737089
   0.85722     -4.745147
   0.82903     -4.761259
   0.80084     -4.769320
   0.77264     -4.766567
   0.74445     -4.751927
   0.71625     -4.722606
   0.68806     -4.677511
   0.65987     -4.637798
   0.63167     -4.619576
   0.60348     -4.616062
   0.57529     -4.618539
   0.54709     -4.620192
   0.54709     -4.620192
   0.51830     -4.609062
   0.48950     -4.593345
   0.46071     -4.579856
   0.43191     -4.608258
   0.40312     -4.647841
   0.37433     -4.625629
   0.34553     -4.585860
   0.31674     -4.622540
   0.28794     -4.656217
   0.25915     -4.672509
   0.23035     -4.682393
   0.20156     -4.680363
   0.17277     -4.690635
   0.14397     -4.727982
   0.11518     -4.796498
   0.08638     -4.860422
   0.05759     -4.928030
   0.02879     -4.971490
   0.00000     -4.981353
 
# Band-Index   69
   0.00000     -4.959689
   0.02879     -4.939012
   0.05759     -4.898559
   0.08638     -4.843471
   0.11518     -4.775981
   0.14397     -4.725277
   0.17277     -4.672474
   0.20156     -4.643648
   0.23035     -4.636119
   0.25915     -4.635905
   0.28794     -4.643060
   0.31674     -4.600425
   0.34553     -4.562285
   0.37433     -4.502544
   0.40312     -4.525602
   0.43191     -4.550021
   0.46071     -4.565407
   0.48950     -4.543295
   0.51830     -4.523343
   0.54709     -4.511535
   0.54709     -4.511535
   0.57529     -4.512654
   0.60348     -4.521478
   0.63167     -4.548949
   0.65987     -4.594597
   0.68806     -4.639829
   0.71625     -4.672473
   0.74445     -4.694919
   0.77264     -4.708443
   0.80084     -4.714451
   0.82903     -4.714598
   0.85722     -4.710693
   0.88542     -4.704709
   0.91361     -4.701937
   0.94181     -4.709225
   0.97000     -4.729100
   0.99819     -4.761097
   1.02639     -4.803335
   1.05458     -4.853374
   1.08277     -4.905693
   1.08277     -4.905693
   1.12307     -4.855841
   1.16337     -4.815464
   1.20367     -4.784257
   1.24397     -4.751500
   1.28427     -4.712886
   1.32457     -4.672552
   1.36487     -4.634970
   1.40517     -4.602304
   1.44547     -4.574820
   1.48576     -4.561271
   1.52606     -4.583597
   1.56636     -4.620674
   1.60666     -4.658541
   1.64696     -4.692580
   1.68726     -4.758654
   1.72756     -4.826864
   1.76786     -4.887744
   1.80816     -4.936947
   1.84845     -4.959689
 
# Band-Index   70
   1.84845     -4.949331
   1.80816     -4.928655
   1.76786     -4.881381
   1.72756     -4.822340
   1.68726     -4.753891
   1.64696     -4.686413
   1.60666     -4.646326
   1.56636     -4.600052
   1.52606     -4.575648
   1.48576     -4.557414
   1.44547     -4.539083
   1.40517     -4.549423
   1.36487     -4.575379
   1.32457     -4.609885
   1.28427     -4.651068
   1.24397     -4.697452
   1.20367     -4.747591
   1.16337     -4.799946
   1.12307     -4.852067
   1.08277     -4.901778
   1.08277     -4.901778
   1.05458     -4.851048
   1.02639     -4.800929
   0.99819     -4.758563
   0.97000     -4.726438
   0.94181     -4.706432
   0.91361     -4.698937
   0.88542     -4.701271
   0.85722     -4.706795
   0.82903     -4.710588
   0.80084     -4.710391
   0.77264     -4.704359
   0.74445     -4.690897
   0.71625     -4.668562
   0.68806     -4.636143
   0.65987     -4.591830
   0.63167     -4.545070
   0.60348     -4.515448
   0.57529     -4.505445
   0.54709     -4.504041
   0.54709     -4.504041
   0.51830     -4.495424
   0.48950     -4.485201
   0.46071     -4.475055
   0.43191     -4.465444
   0.40312     -4.464025
   0.37433     -4.500070
   0.34553     -4.530595
   0.31674     -4.553778
   0.28794     -4.614521
   0.25915     -4.614124
   0.23035     -4.608408
   0.20156     -4.615011
   0.17277     -4.646858
   0.14397     -4.701454
   0.11518     -4.769154
   0.08638     -4.831795
   0.05759     -4.889262
   0.02879     -4.933575
   0.00000     -4.949331
 
# Band-Index   71
   0.00000     -4.509118
   0.02879     -4.509591
   0.05759     -4.511162
   0.08638     -4.514323
   0.11518     -4.519975
   0.14397     -4.529132
   0.17277     -4.540351
   0.20156     -4.545802
   0.23035     -4.554487
   0.25915     -4.559057
   0.28794     -4.544266
   0.31674     -4.536555
   0.34553     -4.470952
   0.37433     -4.450175
   0.40312     -4.408437
   0.43191     -4.358303
   0.46071     -4.303724
   0.48950     -4.255232
   0.51830     -4.216336
   0.54709     -4.190345
   0.54709     -4.190345
   0.57529     -4.231175
   0.60348     -4.266853
   0.63167     -4.273764
   0.65987     -4.251183
   0.68806     -4.210579
   0.71625     -4.160865
   0.74445     -4.105845
   0.77264     -4.048915
   0.80084     -3.994016
   0.82903     -3.945194
   0.85722     -3.906798
   0.88542     -3.882811
   0.91361     -3.872851
   0.94181     -3.870109
   0.97000     -3.867259
   0.99819     -3.860689
   1.02639     -3.849784
   1.05458     -3.835564
   1.08277     -3.822157
   1.08277     -3.822157
   1.12307     -3.832559
   1.16337     -3.842793
   1.20367     -3.854348
   1.24397     -3.872704
   1.28427     -3.920624
   1.32457     -4.023824
   1.36487     -4.179673
   1.40517     -4.340985
   1.44547     -4.461652
   1.48576     -4.514476
   1.52606     -4.531962
   1.56636     -4.571400
   1.60666     -4.628682
   1.64696     -4.656190
   1.68726     -4.602158
   1.72756     -4.540629
   1.76786     -4.503957
   1.80816     -4.504218
   1.84845     -4.509118
 
# Band-Index   72
   1.84845     -4.419967
   1.80816     -4.418839
   1.76786     -4.436520
   1.72756     -4.496759
   1.68726     -4.575453
   1.64696     -4.643553
   1.60666     -4.609983
   1.56636     -4.550677
   1.52606     -4.503940
   1.48576     -4.487156
   1.44547     -4.435853
   1.40517     -4.309263
   1.36487     -4.160869
   1.32457     -4.020069
   1.28427     -3.917837
   1.24397     -3.869334
   1.20367     -3.851703
   1.16337     -3.841109
   1.12307     -3.829545
   1.08277     -3.819498
   1.08277     -3.819498
   1.05458     -3.829763
   1.02639     -3.843357
   0.99819     -3.854126
   0.97000     -3.860859
   0.94181     -3.864146
   0.91361     -3.867508
   0.88542     -3.878052
   0.85722     -3.902701
   0.82903     -3.941901
   0.80084     -3.991449
   0.77264     -4.046884
   0.74445     -4.104109
   0.71625     -4.159335
   0.68806     -4.209439
   0.65987     -4.249923
   0.63167     -4.271188
   0.60348     -4.262926
   0.57529     -4.227156
   0.54709     -4.188751
   0.54709     -4.188751
   0.51830     -4.186021
   0.48950     -4.208353
   0.46071     -4.248051
   0.43191     -4.309512
   0.40312     -4.378336
   0.37433     -4.421283
   0.34553     -4.466843
   0.31674     -4.477671
   0.28794     -4.502396
   0.25915     -4.533889
   0.23035     -4.534559
   0.20156     -4.538627
   0.17277     -4.507795
   0.14397     -4.476967
   0.11518     -4.451795
   0.08638     -4.435419
   0.05759     -4.426095
   0.02879     -4.421396
   0.00000     -4.419967
 
# Band-Index   73
   0.00000     -4.288373
   0.02879     -4.289322
   0.05759     -4.297922
   0.08638     -4.315559
   0.11518     -4.344557
   0.14397     -4.387181
   0.17277     -4.425862
   0.20156     -4.455350
   0.23035     -4.493267
   0.25915     -4.469121
   0.28794     -4.457227
   0.31674     -4.431710
   0.34553     -4.405570
   0.37433     -4.387938
   0.40312     -4.315340
   0.43191     -4.255925
   0.46071     -4.232004
   0.48950     -4.198955
   0.51830     -4.176700
   0.54709     -4.164100
   0.54709     -4.164100
   0.57529     -4.152731
   0.60348     -4.185152
   0.63167     -4.204070
   0.65987     -4.201312
   0.68806     -4.174615
   0.71625     -4.130497
   0.74445     -4.080712
   0.77264     -4.030531
   0.80084     -3.980663
   0.82903     -3.934854
   0.85722     -3.898344
   0.88542     -3.875498
   0.91361     -3.864457
   0.94181     -3.858587
   0.97000     -3.853148
   0.99819     -3.846219
   1.02639     -3.837541
   1.05458     -3.827773
   1.08277     -3.818961
   1.08277     -3.818961
   1.12307     -3.826224
   1.16337     -3.834325
   1.20367     -3.844437
   1.24397     -3.860338
   1.28427     -3.895396
   1.32457     -3.987272
   1.36487     -4.112126
   1.40517     -4.244305
   1.44547     -4.362854
   1.48576     -4.449839
   1.52606     -4.476007
   1.56636     -4.497726
   1.60666     -4.555867
   1.64696     -4.556283
   1.68726     -4.492658
   1.72756     -4.411170
   1.76786     -4.343276
   1.80816     -4.306798
   1.84845     -4.288373
 
# Band-Index   74
   1.84845     -4.282236
   1.80816     -4.294207
   1.76786     -4.320018
   1.72756     -4.311885
   1.68726     -4.391844
   1.64696     -4.458305
   1.60666     -4.489499
   1.56636     -4.481963
   1.52606     -4.443432
   1.48576     -4.375617
   1.44547     -4.278994
   1.40517     -4.164056
   1.36487     -4.046414
   1.32457     -3.947478
   1.28427     -3.887416
   1.24397     -3.855525
   1.20367     -3.835661
   1.16337     -3.828069
   1.12307     -3.821065
   1.08277     -3.818397
   1.08277     -3.818397
   1.05458     -3.821442
   1.02639     -3.830727
   0.99819     -3.839390
   0.97000     -3.846604
   0.94181     -3.852635
   0.91361     -3.859472
   0.88542     -3.871719
   0.85722     -3.895284
   0.82903     -3.931956
   0.80084     -3.978043
   0.77264     -4.028503
   0.74445     -4.079691
   0.71625     -4.129476
   0.68806     -4.172518
   0.65987     -4.198036
   0.63167     -4.199938
   0.60348     -4.180746
   0.57529     -4.148593
   0.54709     -4.159262
   0.54709     -4.159262
   0.51830     -4.143445
   0.48950     -4.153913
   0.46071     -4.190348
   0.43191     -4.248026
   0.40312     -4.279854
   0.37433     -4.321300
   0.34553     -4.393212
   0.31674     -4.403796
   0.28794     -4.421297
   0.25915     -4.439764
   0.23035     -4.407500
   0.20156     -4.397371
   0.17277     -4.385174
   0.14397     -4.351078
   0.11518     -4.305060
   0.08638     -4.296652
   0.05759     -4.291721
   0.02879     -4.286883
   0.00000     -4.282236
 
# Band-Index   75
   0.00000     -4.279707
   0.02879     -4.279542
   0.05759     -4.283045
   0.08638     -4.291174
   0.11518     -4.303397
   0.14397     -4.321373
   0.17277     -4.346801
   0.20156     -4.367509
   0.23035     -4.373100
   0.25915     -4.381322
   0.28794     -4.395281
   0.31674     -4.381404
   0.34553     -4.333605
   0.37433     -4.304124
   0.40312     -4.255849
   0.43191     -4.205695
   0.46071     -4.175628
   0.48950     -4.146870
   0.51830     -4.134855
   0.54709     -4.122600
   0.54709     -4.122600
   0.57529     -4.119890
   0.60348     -4.097337
   0.63167     -4.111216
   0.65987     -4.117306
   0.68806     -4.109274
   0.71625     -4.083263
   0.74445     -4.040331
   0.77264     -3.992239
   0.80084     -3.949850
   0.82903     -3.913290
   0.85722     -3.883044
   0.88542     -3.860616
   0.91361     -3.845924
   0.94181     -3.836422
   0.97000     -3.829759
   0.99819     -3.824719
   1.02639     -3.820850
   1.05458     -3.818257
   1.08277     -3.816378
   1.08277     -3.816378
   1.12307     -3.818354
   1.16337     -3.822453
   1.20367     -3.832058
   1.24397     -3.847018
   1.28427     -3.876344
   1.32457     -3.914088
   1.36487     -3.984235
   1.40517     -4.086311
   1.44547     -4.197677
   1.48576     -4.300922
   1.52606     -4.380169
   1.56636     -4.417576
   1.60666     -4.407924
   1.64696     -4.368184
   1.68726     -4.307842
   1.72756     -4.308743
   1.76786     -4.304164
   1.80816     -4.286136
   1.84845     -4.279707
 
# Band-Index   76
   1.84845     -4.228760
   1.80816     -4.235282
   1.76786     -4.231030
   1.72756     -4.264970
   1.68726     -4.268733
   1.64696     -4.331401
   1.60666     -4.373520
   1.56636     -4.394133
   1.52606     -4.345815
   1.48576     -4.248051
   1.44547     -4.137999
   1.40517     -4.029605
   1.36487     -3.942570
   1.32457     -3.883777
   1.28427     -3.847574
   1.24397     -3.831004
   1.20367     -3.813848
   1.16337     -3.807264
   1.12307     -3.810248
   1.08277     -3.815184
   1.08277     -3.815184
   1.05458     -3.809467
   1.02639     -3.809228
   0.99819     -3.813664
   0.97000     -3.819353
   0.94181     -3.826717
   0.91361     -3.837081
   0.88542     -3.852916
   0.85722     -3.876739
   0.82903     -3.908330
   0.80084     -3.945503
   0.77264     -3.987957
   0.74445     -4.035955
   0.71625     -4.078332
   0.68806     -4.103963
   0.65987     -4.111939
   0.63167     -4.106049
   0.60348     -4.092871
   0.57529     -4.116746
   0.54709     -4.119511
   0.54709     -4.119511
   0.51830     -4.129063
   0.48950     -4.139933
   0.46071     -4.160953
   0.43191     -4.200588
   0.40312     -4.239382
   0.37433     -4.281002
   0.34553     -4.330092
   0.31674     -4.363809
   0.28794     -4.371153
   0.25915     -4.359050
   0.23035     -4.355303
   0.20156     -4.352814
   0.17277     -4.343146
   0.14397     -4.317631
   0.11518     -4.289467
   0.08638     -4.261005
   0.05759     -4.244424
   0.02879     -4.232923
   0.00000     -4.228760
 
# Band-Index   77
   0.00000     -4.144385
   0.02879     -4.150849
   0.05759     -4.170398
   0.08638     -4.206132
   0.11518     -4.280913
   0.14397     -4.307839
   0.17277     -4.325141
   0.20156     -4.337455
   0.23035     -4.319292
   0.25915     -4.281505
   0.28794     -4.237160
   0.31674     -4.197233
   0.34553     -4.164864
   0.37433     -4.137930
   0.40312     -4.126897
   0.43191     -4.132674
   0.46071     -4.130366
   0.48950     -4.123967
   0.51830     -4.109237
   0.54709     -4.099299
   0.54709     -4.099299
   0.57529     -4.078981
   0.60348     -4.063948
   0.63167     -4.030345
   0.65987     -4.024934
   0.68806     -4.018180
   0.71625     -4.004686
   0.74445     -3.981018
   0.77264     -3.945604
   0.80084     -3.905236
   0.82903     -3.874808
   0.85722     -3.852282
   0.88542     -3.833139
   0.91361     -3.817692
   0.94181     -3.807311
   0.97000     -3.802013
   0.99819     -3.801038
   1.02639     -3.803687
   1.05458     -3.806685
   1.08277     -3.814511
   1.08277     -3.814511
   1.12307     -3.805128
   1.16337     -3.804184
   1.20367     -3.805512
   1.24397     -3.814242
   1.28427     -3.843489
   1.32457     -3.878937
   1.36487     -3.933892
   1.40517     -4.004026
   1.44547     -4.111795
   1.48576     -4.232907
   1.52606     -4.332444
   1.56636     -4.365091
   1.60666     -4.350104
   1.64696     -4.309924
   1.68726     -4.251532
   1.72756     -4.227809
   1.76786     -4.205782
   1.80816     -4.157800
   1.84845     -4.144385
 
# Band-Index   78
   1.84845     -4.122761
   1.80816     -4.121374
   1.76786     -4.130818
   1.72756     -4.193797
   1.68726     -4.247686
   1.64696     -4.178404
   1.60666     -4.106897
   1.56636     -4.046141
   1.52606     -3.997514
   1.48576     -3.957857
   1.44547     -3.927120
   1.40517     -3.903856
   1.36487     -3.883074
   1.32457     -3.858991
   1.28427     -3.812679
   1.24397     -3.797904
   1.20367     -3.788087
   1.16337     -3.790822
   1.12307     -3.802393
   1.08277     -3.809634
   1.08277     -3.809634
   1.05458     -3.802950
   1.02639     -3.798381
   0.99819     -3.796606
   0.97000     -3.798127
   0.94181     -3.803729
   0.91361     -3.814353
   0.88542     -3.830034
   0.85722     -3.849019
   0.82903     -3.871528
   0.80084     -3.902427
   0.77264     -3.943788
   0.74445     -3.980568
   0.71625     -4.003989
   0.68806     -4.016968
   0.65987     -4.023417
   0.63167     -4.028466
   0.60348     -4.061442
   0.57529     -4.073949
   0.54709     -4.098315
   0.54709     -4.098315
   0.51830     -4.095147
   0.48950     -4.110678
   0.46071     -4.114267
   0.43191     -4.111776
   0.40312     -4.119263
   0.37433     -4.122399
   0.34553     -4.150178
   0.31674     -4.190826
   0.28794     -4.229302
   0.25915     -4.260415
   0.23035     -4.285399
   0.20156     -4.309006
   0.17277     -4.316163
   0.14397     -4.296237
   0.11518     -4.255511
   0.08638     -4.203109
   0.05759     -4.135762
   0.02879     -4.125179
   0.00000     -4.122761
 
# Band-Index   79
   0.00000     -4.046251
   0.02879     -4.058706
   0.05759     -4.107837
   0.08638     -4.156533
   0.11518     -4.203883
   0.14397     -4.249529
   0.17277     -4.268090
   0.20156     -4.270521
   0.23035     -4.263770
   0.25915     -4.233649
   0.28794     -4.199848
   0.31674     -4.165182
   0.34553     -4.130149
   0.37433     -4.103800
   0.40312     -4.088167
   0.43191     -4.078626
   0.46071     -4.072108
   0.48950     -4.070328
   0.51830     -4.072473
   0.54709     -4.069943
   0.54709     -4.069943
   0.57529     -4.070715
   0.60348     -4.043010
   0.63167     -4.016600
   0.65987     -3.977341
   0.68806     -3.950661
   0.71625     -3.930307
   0.74445     -3.910360
   0.77264     -3.887441
   0.80084     -3.857703
   0.82903     -3.826977
   0.85722     -3.809808
   0.88542     -3.798110
   0.91361     -3.787194
   0.94181     -3.779367
   0.97000     -3.776989
   0.99819     -3.780623
   1.02639     -3.789723
   1.05458     -3.802592
   1.08277     -3.806549
   1.08277     -3.806549
   1.12307     -3.799666
   1.16337     -3.785976
   1.20367     -3.776080
   1.24397     -3.773761
   1.28427     -3.804558
   1.32457     -3.838722
   1.36487     -3.855038
   1.40517     -3.879776
   1.44547     -3.921593
   1.48576     -3.952655
   1.52606     -3.982276
   1.56636     -4.023278
   1.60666     -4.077778
   1.64696     -4.141593
   1.68726     -4.205323
   1.72756     -4.165532
   1.76786     -4.105599
   1.80816     -4.058316
   1.84845     -4.046251
 
# Band-Index   80
   1.84845     -3.977653
   1.80816     -3.991162
   1.76786     -4.077877
   1.72756     -4.156415
   1.68726     -4.126580
   1.64696     -4.072234
   1.60666     -4.018070
   1.56636     -3.969877
   1.52606     -3.932573
   1.48576     -3.905697
   1.44547     -3.881859
   1.40517     -3.859504
   1.36487     -3.809596
   1.32457     -3.801419
   1.28427     -3.785516
   1.24397     -3.763599
   1.20367     -3.759150
   1.16337     -3.772902
   1.12307     -3.792318
   1.08277     -3.803533
   1.08277     -3.803533
   1.05458     -3.796227
   1.02639     -3.784192
   0.99819     -3.775993
   0.97000     -3.773169
   0.94181     -3.776367
   0.91361     -3.785068
   0.88542     -3.796186
   0.85722     -3.807281
   0.82903     -3.824216
   0.80084     -3.855576
   0.77264     -3.885590
   0.74445     -3.908658
   0.71625     -3.928795
   0.68806     -3.948874
   0.65987     -3.974422
   0.63167     -4.014184
   0.60348     -4.040911
   0.57529     -4.068691
   0.54709     -4.065808
   0.54709     -4.065808
   0.51830     -4.068067
   0.48950     -4.068559
   0.46071     -4.067980
   0.43191     -4.073129
   0.40312     -4.086710
   0.37433     -4.102817
   0.34553     -4.098307
   0.31674     -4.136588
   0.28794     -4.179331
   0.25915     -4.224390
   0.23035     -4.258979
   0.20156     -4.266001
   0.17277     -4.244717
   0.14397     -4.206689
   0.11518     -4.162370
   0.08638     -4.107112
   0.05759     -4.059010
   0.02879     -3.979814
   0.00000     -3.977653
 
# Band-Index   81
   0.00000     -3.953856
   0.02879     -3.975313
   0.05759     -4.031100
   0.08638     -4.103273
   0.11518     -4.140379
   0.14397     -4.173141
   0.17277     -4.202006
   0.20156     -4.220583
   0.23035     -4.216047
   0.25915     -4.190729
   0.28794     -4.156839
   0.31674     -4.121570
   0.34553     -4.093899
   0.37433     -4.064628
   0.40312     -4.045009
   0.43191     -4.030774
   0.46071     -4.022859
   0.48950     -4.021100
   0.51830     -4.024174
   0.54709     -4.026993
   0.54709     -4.026993
   0.57529     -4.021706
   0.60348     -4.009503
   0.63167     -3.988175
   0.65987     -3.961675
   0.68806     -3.928457
   0.71625     -3.894326
   0.74445     -3.863036
   0.77264     -3.836108
   0.80084     -3.813077
   0.82903     -3.787238
   0.85722     -3.769410
   0.88542     -3.765721
   0.91361     -3.759709
   0.94181     -3.753593
   0.97000     -3.750309
   0.99819     -3.749996
   1.02639     -3.750663
   1.05458     -3.749839
   1.08277     -3.745819
   1.08277     -3.745819
   1.12307     -3.748510
   1.16337     -3.746569
   1.20367     -3.743535
   1.24397     -3.744946
   1.28427     -3.762404
   1.32457     -3.759609
   1.36487     -3.797510
   1.40517     -3.828359
   1.44547     -3.870089
   1.48576     -3.901535
   1.52606     -3.927494
   1.56636     -3.935923
   1.60666     -3.949817
   1.64696     -3.991561
   1.68726     -4.034138
   1.72756     -4.071577
   1.76786     -4.062163
   1.80816     -3.978096
   1.84845     -3.953856
 
# Band-Index   82
   1.84845     -3.898070
   1.80816     -3.971966
   1.76786     -3.986260
   1.72756     -3.970908
   1.68726     -3.948366
   1.64696     -3.922557
   1.60666     -3.910101
   1.56636     -3.894184
   1.52606     -3.866723
   1.48576     -3.847189
   1.44547     -3.822166
   1.40517     -3.801992
   1.36487     -3.764311
   1.32457     -3.748669
   1.28427     -3.733297
   1.24397     -3.735782
   1.20367     -3.737067
   1.16337     -3.742364
   1.12307     -3.744513
   1.08277     -3.745686
   1.08277     -3.745686
   1.05458     -3.745813
   1.02639     -3.746687
   0.99819     -3.746124
   0.97000     -3.746575
   0.94181     -3.749972
   0.91361     -3.756139
   0.88542     -3.762145
   0.85722     -3.766002
   0.82903     -3.785032
   0.80084     -3.811197
   0.77264     -3.833466
   0.74445     -3.859855
   0.71625     -3.891066
   0.68806     -3.925798
   0.65987     -3.959914
   0.63167     -3.986496
   0.60348     -4.007142
   0.57529     -4.018804
   0.54709     -4.023517
   0.54709     -4.023517
   0.51830     -4.020400
   0.48950     -4.017114
   0.46071     -4.018736
   0.43191     -4.025968
   0.40312     -4.038105
   0.37433     -4.059676
   0.34553     -4.088554
   0.31674     -4.089522
   0.28794     -4.131034
   0.25915     -4.179893
   0.23035     -4.200415
   0.20156     -4.193725
   0.17277     -4.168327
   0.14397     -4.130147
   0.11518     -4.083677
   0.08638     -4.032375
   0.05759     -3.988078
   0.02879     -3.972031
   0.00000     -3.898070
 
# Band-Index   83
   0.00000     -3.889234
   0.02879     -3.900810
   0.05759     -3.971714
   0.08638     -3.997478
   0.11518     -4.050649
   0.14397     -4.091261
   0.17277     -4.123770
   0.20156     -4.145695
   0.23035     -4.151071
   0.25915     -4.135732
   0.28794     -4.099333
   0.31674     -4.071435
   0.34553     -4.063338
   0.37433     -4.046952
   0.40312     -4.017518
   0.43191     -3.983168
   0.46071     -3.951081
   0.48950     -3.923648
   0.51830     -3.904458
   0.54709     -3.897516
   0.54709     -3.897516
   0.57529     -3.894979
   0.60348     -3.887728
   0.63167     -3.876727
   0.65987     -3.862969
   0.68806     -3.847032
   0.71625     -3.829337
   0.74445     -3.810654
   0.77264     -3.792735
   0.80084     -3.778513
   0.82903     -3.769751
   0.85722     -3.749573
   0.88542     -3.721359
   0.91361     -3.705293
   0.94181     -3.701156
   0.97000     -3.705724
   0.99819     -3.715455
   1.02639     -3.727104
   1.05458     -3.737883
   1.08277     -3.741846
   1.08277     -3.741846
   1.12307     -3.735848
   1.16337     -3.719366
   1.20367     -3.702519
   1.24397     -3.693480
   1.28427     -3.695053
   1.32457     -3.697903
   1.36487     -3.731481
   1.40517     -3.765825
   1.44547     -3.803171
   1.48576     -3.827438
   1.52606     -3.857922
   1.56636     -3.877876
   1.60666     -3.884979
   1.64696     -3.880801
   1.68726     -3.888006
   1.72756     -3.898933
   1.76786     -3.912847
   1.80816     -3.916893
   1.84845     -3.889234
 
# Band-Index   84
   1.84845     -3.880447
   1.80816     -3.882416
   1.76786     -3.874064
   1.72756     -3.865113
   1.68726     -3.861388
   1.64696     -3.873820
   1.60666     -3.868919
   1.56636     -3.840114
   1.52606     -3.811072
   1.48576     -3.793631
   1.44547     -3.766691
   1.40517     -3.740336
   1.36487     -3.704415
   1.32457     -3.690920
   1.28427     -3.685626
   1.24397     -3.688797
   1.20367     -3.698047
   1.16337     -3.715102
   1.12307     -3.731724
   1.08277     -3.741578
   1.08277     -3.741578
   1.05458     -3.733845
   1.02639     -3.723073
   0.99819     -3.711423
   0.97000     -3.701684
   0.94181     -3.697107
   0.91361     -3.701262
   0.88542     -3.717431
   0.85722     -3.746118
   0.82903     -3.765719
   0.80084     -3.774012
   0.77264     -3.788064
   0.74445     -3.805933
   0.71625     -3.824679
   0.68806     -3.842506
   0.65987     -3.858571
   0.63167     -3.872424
   0.60348     -3.883467
   0.57529     -3.890723
   0.54709     -3.893260
   0.54709     -3.893260
   0.51830     -3.899638
   0.48950     -3.917484
   0.46071     -3.944176
   0.43191     -3.976922
   0.40312     -4.012094
   0.37433     -4.042909
   0.34553     -4.059075
   0.31674     -4.066655
   0.28794     -4.094521
   0.25915     -4.102244
   0.23035     -4.103335
   0.20156     -4.098166
   0.17277     -4.085380
   0.14397     -4.060229
   0.11518     -4.024701
   0.08638     -3.993681
   0.05759     -3.917460
   0.02879     -3.898862
   0.00000     -3.880447
 
# Band-Index   85
   0.00000     -3.865869
   0.02879     -3.889870
   0.05759     -3.903331
   0.08638     -3.911913
   0.11518     -3.961786
   0.14397     -3.996568
   0.17277     -4.021277
   0.20156     -4.037594
   0.23035     -4.041860
   0.25915     -4.033673
   0.28794     -4.040371
   0.31674     -4.050575
   0.34553     -3.988375
   0.37433     -3.917262
   0.40312     -3.848782
   0.43191     -3.786193
   0.46071     -3.769071
   0.48950     -3.764056
   0.51830     -3.747988
   0.54709     -3.720932
   0.54709     -3.720932
   0.57529     -3.715291
   0.60348     -3.698602
   0.63167     -3.671757
   0.65987     -3.636608
   0.68806     -3.595854
   0.71625     -3.552381
   0.74445     -3.508512
   0.77264     -3.465444
   0.80084     -3.423162
   0.82903     -3.381886
   0.85722     -3.345811
   0.88542     -3.321003
   0.91361     -3.303775
   0.94181     -3.286504
   0.97000     -3.265691
   0.99819     -3.240531
   1.02639     -3.211679
   1.05458     -3.180452
   1.08277     -3.149325
   1.08277     -3.149325
   1.12307     -3.200847
   1.16337     -3.248476
   1.20367     -3.287252
   1.24397     -3.366458
   1.28427     -3.482402
   1.32457     -3.591072
   1.36487     -3.674338
   1.40517     -3.719029
   1.44547     -3.742252
   1.48576     -3.766843
   1.52606     -3.794712
   1.56636     -3.805793
   1.60666     -3.813323
   1.64696     -3.824574
   1.68726     -3.837186
   1.72756     -3.849722
   1.76786     -3.860881
   1.80816     -3.865242
   1.84845     -3.865869
 
# Band-Index   86
   1.84845     -3.823065
   1.80816     -3.826331
   1.76786     -3.844157
   1.72756     -3.833790
   1.68726     -3.817907
   1.64696     -3.806403
   1.60666     -3.795411
   1.56636     -3.777730
   1.52606     -3.754499
   1.48576     -3.737070
   1.44547     -3.724038
   1.40517     -3.691788
   1.36487     -3.660938
   1.32457     -3.585302
   1.28427     -3.472358
   1.24397     -3.349438
   1.20367     -3.247478
   1.16337     -3.182999
   1.12307     -3.160746
   1.08277     -3.148521
   1.08277     -3.148521
   1.05458     -3.178158
   1.02639     -3.209600
   0.99819     -3.238753
   0.97000     -3.264249
   0.94181     -3.285397
   0.91361     -3.303005
   0.88542     -3.320698
   0.85722     -3.344981
   0.82903     -3.380087
   0.80084     -3.420837
   0.77264     -3.462931
   0.74445     -3.505937
   0.71625     -3.549699
   0.68806     -3.592934
   0.65987     -3.633307
   0.63167     -3.667972
   0.60348     -3.694335
   0.57529     -3.710675
   0.54709     -3.716190
   0.54709     -3.716190
   0.51830     -3.686285
   0.48950     -3.707466
   0.46071     -3.739546
   0.43191     -3.784158
   0.40312     -3.839348
   0.37433     -3.900108
   0.34553     -3.963356
   0.31674     -4.019828
   0.28794     -4.036133
   0.25915     -4.025502
   0.23035     -4.006917
   0.20156     -3.984647
   0.17277     -3.961336
   0.14397     -3.940466
   0.11518     -3.923768
   0.08638     -3.909272
   0.05759     -3.893576
   0.02879     -3.835810
   0.00000     -3.823065
 
# Band-Index   87
   0.00000     -3.804916
   0.02879     -3.776157
   0.05759     -3.833135
   0.08638     -3.893583
   0.11518     -3.907840
   0.14397     -3.921968
   0.17277     -3.939852
   0.20156     -3.961507
   0.23035     -3.985930
   0.25915     -4.010451
   0.28794     -4.006417
   0.31674     -3.971418
   0.34553     -3.924300
   0.37433     -3.868595
   0.40312     -3.807745
   0.43191     -3.767467
   0.46071     -3.727687
   0.48950     -3.682782
   0.51830     -3.675295
   0.54709     -3.657461
   0.54709     -3.657461
   0.57529     -3.653082
   0.60348     -3.639983
   0.63167     -3.618547
   0.65987     -3.589960
   0.68806     -3.556179
   0.71625     -3.519341
   0.74445     -3.481228
   0.77264     -3.443057
   0.80084     -3.405362
   0.82903     -3.367931
   0.85722     -3.330737
   0.88542     -3.295187
   0.91361     -3.262446
   0.94181     -3.230983
   0.97000     -3.199578
   0.99819     -3.168268
   1.02639     -3.137919
   1.05458     -3.118695
   1.08277     -3.148105
   1.08277     -3.148105
   1.12307     -3.135554
   1.16337     -3.166289
   1.20367     -3.221511
   1.24397     -3.341520
   1.28427     -3.463284
   1.32457     -3.567466
   1.36487     -3.645453
   1.40517     -3.683227
   1.44547     -3.704970
   1.48576     -3.728458
   1.52606     -3.740649
   1.56636     -3.746587
   1.60666     -3.755779
   1.64696     -3.768814
   1.68726     -3.780255
   1.72756     -3.788118
   1.76786     -3.785370
   1.80816     -3.775640
   1.84845     -3.804916
 
# Band-Index   88
   1.84845     -3.750966
   1.80816     -3.768168
   1.76786     -3.754219
   1.72756     -3.754757
   1.68726     -3.755011
   1.64696     -3.747975
   1.60666     -3.733192
   1.56636     -3.711949
   1.52606     -3.686703
   1.48576     -3.668445
   1.44547     -3.671304
   1.40517     -3.671513
   1.36487     -3.642694
   1.32457     -3.564884
   1.28427     -3.454804
   1.24397     -3.328045
   1.20367     -3.214870
   1.16337     -3.137167
   1.12307     -3.125181
   1.08277     -3.142472
   1.08277     -3.142472
   1.05458     -3.115576
   1.02639     -3.136270
   0.99819     -3.167181
   0.97000     -3.198863
   0.94181     -3.230238
   0.91361     -3.261546
   0.88542     -3.294375
   0.85722     -3.329401
   0.82903     -3.365799
   0.80084     -3.402694
   0.77264     -3.440023
   0.74445     -3.477970
   0.71625     -3.515918
   0.68806     -3.552571
   0.65987     -3.586104
   0.63167     -3.614371
   0.60348     -3.635471
   0.57529     -3.648315
   0.54709     -3.652603
   0.54709     -3.652603
   0.51830     -3.646704
   0.48950     -3.673180
   0.46071     -3.706968
   0.43191     -3.745164
   0.40312     -3.779483
   0.37433     -3.815228
   0.34553     -3.846077
   0.31674     -3.872480
   0.28794     -3.894398
   0.25915     -3.911401
   0.23035     -3.922685
   0.20156     -3.926684
   0.17277     -3.920261
   0.14397     -3.898608
   0.11518     -3.860764
   0.08638     -3.812764
   0.05759     -3.766706
   0.02879     -3.772568
   0.00000     -3.750966
 
# Band-Index   89
   0.00000     -3.748525
   0.02879     -3.716386
   0.05759     -3.704522
   0.08638     -3.728781
   0.11518     -3.755704
   0.14397     -3.777085
   0.17277     -3.790226
   0.20156     -3.795295
   0.23035     -3.793941
   0.25915     -3.788195
   0.28794     -3.779998
   0.31674     -3.771232
   0.34553     -3.763998
   0.37433     -3.760658
   0.40312     -3.762049
   0.43191     -3.739761
   0.46071     -3.691161
   0.48950     -3.643737
   0.51830     -3.628124
   0.54709     -3.613464
   0.54709     -3.613464
   0.57529     -3.609473
   0.60348     -3.597442
   0.63167     -3.577822
   0.65987     -3.551992
   0.68806     -3.521736
   0.71625     -3.488686
   0.74445     -3.454097
   0.77264     -3.418798
   0.80084     -3.382920
   0.82903     -3.345531
   0.85722     -3.305171
   0.88542     -3.261047
   0.91361     -3.214686
   0.94181     -3.169816
   0.97000     -3.129953
   0.99819     -3.098771
   1.02639     -3.091579
   1.05458     -3.108425
   1.08277     -3.089351
   1.08277     -3.089351
   1.12307     -3.106573
   1.16337     -3.126759
   1.20367     -3.190763
   1.24397     -3.322552
   1.28427     -3.446780
   1.32457     -3.548361
   1.36487     -3.606699
   1.40517     -3.628777
   1.44547     -3.634919
   1.48576     -3.655686
   1.52606     -3.662681
   1.56636     -3.664617
   1.60666     -3.675550
   1.64696     -3.687109
   1.68726     -3.693927
   1.72756     -3.697428
   1.76786     -3.701852
   1.80816     -3.711460
   1.84845     -3.748525
 
# Band-Index   90
   1.84845     -3.692162
   1.80816     -3.697618
   1.76786     -3.671051
   1.72756     -3.660562
   1.68726     -3.664678
   1.64696     -3.666392
   1.60666     -3.663039
   1.56636     -3.655952
   1.52606     -3.642239
   1.48576     -3.627965
   1.44547     -3.613205
   1.40517     -3.584878
   1.36487     -3.544624
   1.32457     -3.483252
   1.28427     -3.385883
   1.24397     -3.263471
   1.20367     -3.158507
   1.16337     -3.117305
   1.12307     -3.100058
   1.08277     -3.084083
   1.08277     -3.084083
   1.05458     -3.106051
   1.02639     -3.088051
   0.99819     -3.097228
   0.97000     -3.129692
   0.94181     -3.168242
   0.91361     -3.212437
   0.88542     -3.258338
   0.85722     -3.301836
   0.82903     -3.341440
   0.80084     -3.377910
   0.77264     -3.412980
   0.74445     -3.447658
   0.71625     -3.481663
   0.68806     -3.514142
   0.65987     -3.543955
   0.63167     -3.569572
   0.60348     -3.589219
   0.57529     -3.601406
   0.54709     -3.605486
   0.54709     -3.605486
   0.51830     -3.620455
   0.48950     -3.632322
   0.46071     -3.649469
   0.43191     -3.677073
   0.40312     -3.689401
   0.37433     -3.693441
   0.34553     -3.690571
   0.31674     -3.689816
   0.28794     -3.690995
   0.25915     -3.692544
   0.23035     -3.693664
   0.20156     -3.693175
   0.17277     -3.689640
   0.14397     -3.681805
   0.11518     -3.669490
   0.08638     -3.656015
   0.05759     -3.679241
   0.02879     -3.705418
   0.00000     -3.692162
 
# Band-Index   91
   0.00000     -3.671766
   0.02879     -3.652761
   0.05759     -3.634286
   0.08638     -3.615804
   0.11518     -3.612021
   0.14397     -3.617966
   0.17277     -3.626198
   0.20156     -3.635891
   0.23035     -3.646546
   0.25915     -3.657830
   0.28794     -3.669322
   0.31674     -3.680145
   0.34553     -3.687274
   0.37433     -3.687217
   0.40312     -3.684413
   0.43191     -3.673098
   0.46071     -3.643354
   0.48950     -3.601997
   0.51830     -3.588601
   0.54709     -3.580292
   0.54709     -3.580292
   0.57529     -3.575792
   0.60348     -3.563296
   0.63167     -3.544740
   0.65987     -3.521738
   0.68806     -3.495268
   0.71625     -3.465887
   0.74445     -3.433996
   0.77264     -3.399775
   0.80084     -3.362911
   0.82903     -3.322648
   0.85722     -3.278023
   0.88542     -3.228106
   0.91361     -3.173953
   0.94181     -3.122057
   0.97000     -3.087018
   0.99819     -3.077203
   1.02639     -3.074756
   1.05458     -3.068474
   1.08277     -3.081455
   1.08277     -3.081455
   1.12307     -3.077806
   1.16337     -3.107459
   1.20367     -3.152554
   1.24397     -3.258137
   1.28427     -3.381333
   1.32457     -3.477630
   1.36487     -3.537080
   1.40517     -3.579018
   1.44547     -3.608202
   1.48576     -3.616941
   1.52606     -3.613102
   1.56636     -3.609188
   1.60666     -3.607081
   1.64696     -3.605910
   1.68726     -3.604850
   1.72756     -3.611568
   1.76786     -3.626562
   1.80816     -3.646367
   1.84845     -3.671766
 
# Band-Index   92
   1.84845     -3.624977
   1.80816     -3.624490
   1.76786     -3.600516
   1.72756     -3.586697
   1.68726     -3.569110
   1.64696     -3.543456
   1.60666     -3.517307
   1.56636     -3.489537
   1.52606     -3.465896
   1.48576     -3.439739
   1.44547     -3.405552
   1.40517     -3.365285
   1.36487     -3.322899
   1.32457     -3.282765
   1.28427     -3.246659
   1.24397     -3.197310
   1.20367     -3.147956
   1.16337     -3.092120
   1.12307     -3.071206
   1.08277     -3.080682
   1.08277     -3.080682
   1.05458     -3.066045
   1.02639     -3.071754
   0.99819     -3.073130
   0.97000     -3.084673
   0.94181     -3.119247
   0.91361     -3.171410
   0.88542     -3.226375
   0.85722     -3.275973
   0.82903     -3.319972
   0.80084     -3.359720
   0.77264     -3.396180
   0.74445     -3.430184
   0.71625     -3.462143
   0.68806     -3.491857
   0.65987     -3.518821
   0.63167     -3.542404
   0.60348     -3.561578
   0.57529     -3.574565
   0.54709     -3.579232
   0.54709     -3.579232
   0.51830     -3.573384
   0.48950     -3.597537
   0.46071     -3.581589
   0.43191     -3.541443
   0.40312     -3.508473
   0.37433     -3.486675
   0.34553     -3.499968
   0.31674     -3.510168
   0.28794     -3.516979
   0.25915     -3.521607
   0.23035     -3.525858
   0.20156     -3.531647
   0.17277     -3.540884
   0.14397     -3.555790
   0.11518     -3.579549
   0.08638     -3.609441
   0.05759     -3.621224
   0.02879     -3.631751
   0.00000     -3.624977
 
# Band-Index   93
   0.00000     -3.623075
   0.02879     -3.607849
   0.05759     -3.601872
   0.08638     -3.574452
   0.11518     -3.548201
   0.14397     -3.530039
   0.17277     -3.517170
   0.20156     -3.507811
   0.23035     -3.500897
   0.25915     -3.495473
   0.28794     -3.490381
   0.31674     -3.484312
   0.34553     -3.476284
   0.37433     -3.484422
   0.40312     -3.474017
   0.43191     -3.500427
   0.46071     -3.534042
   0.48950     -3.567451
   0.51830     -3.547676
   0.54709     -3.540827
   0.54709     -3.540827
   0.57529     -3.537600
   0.60348     -3.528325
   0.63167     -3.514014
   0.65987     -3.495624
   0.68806     -3.473497
   0.71625     -3.447523
   0.74445     -3.417491
   0.77264     -3.383189
   0.80084     -3.344328
   0.82903     -3.300491
   0.85722     -3.251466
   0.88542     -3.201314
   0.91361     -3.153086
   0.94181     -3.111533
   0.97000     -3.081736
   0.99819     -3.065491
   1.02639     -3.060038
   1.05458     -3.058679
   1.08277     -3.054332
   1.08277     -3.054332
   1.12307     -3.063078
   1.16337     -3.076252
   1.20367     -3.128079
   1.24397     -3.169595
   1.28427     -3.176578
   1.32457     -3.188051
   1.36487     -3.238811
   1.40517     -3.298017
   1.44547     -3.356700
   1.48576     -3.409753
   1.52606     -3.454121
   1.56636     -3.485835
   1.60666     -3.506280
   1.64696     -3.527228
   1.68726     -3.546130
   1.72756     -3.561422
   1.76786     -3.578317
   1.80816     -3.600385
   1.84845     -3.623075
 
# Band-Index   94
   1.84845     -3.608869
   1.80816     -3.593069
   1.76786     -3.565336
   1.72756     -3.544824
   1.68726     -3.517673
   1.64696     -3.486780
   1.60666     -3.463842
   1.56636     -3.434637
   1.52606     -3.395455
   1.48576     -3.345794
   1.44547     -3.288844
   1.40517     -3.232514
   1.36487     -3.204591
   1.32457     -3.186604
   1.28427     -3.159260
   1.24397     -3.143057
   1.20367     -3.108986
   1.16337     -3.068072
   1.12307     -3.053496
   1.08277     -3.048524
   1.08277     -3.048524
   1.05458     -3.053428
   1.02639     -3.056151
   0.99819     -3.061703
   0.97000     -3.078280
   0.94181     -3.107655
   0.91361     -3.148168
   0.88542     -3.198020
   0.85722     -3.249613
   0.82903     -3.297984
   0.80084     -3.341390
   0.77264     -3.379955
   0.74445     -3.414028
   0.71625     -3.443901
   0.68806     -3.469812
   0.65987     -3.492010
   0.63167     -3.510636
   0.60348     -3.525310
   0.57529     -3.534930
   0.54709     -3.538299
   0.54709     -3.538299
   0.51830     -3.539602
   0.48950     -3.523111
   0.46071     -3.490172
   0.43191     -3.465493
   0.40312     -3.471941
   0.37433     -3.466738
   0.34553     -3.470014
   0.31674     -3.464101
   0.28794     -3.465418
   0.25915     -3.471095
   0.23035     -3.479014
   0.20156     -3.488082
   0.17277     -3.497610
   0.14397     -3.507712
   0.11518     -3.519683
   0.08638     -3.536610
   0.05759     -3.563644
   0.02879     -3.599243
   0.00000     -3.608869
 
# Band-Index   95
   0.00000     -3.566681
   0.02879     -3.555581
   0.05759     -3.531986
   0.08638     -3.516612
   0.11518     -3.505368
   0.14397     -3.495039
   0.17277     -3.485537
   0.20156     -3.476724
   0.23035     -3.468689
   0.25915     -3.461703
   0.28794     -3.456187
   0.31674     -3.451698
   0.34553     -3.447404
   0.37433     -3.454931
   0.40312     -3.456757
   0.43191     -3.458623
   0.46071     -3.466485
   0.48950     -3.492798
   0.51830     -3.523755
   0.54709     -3.504768
   0.54709     -3.504768
   0.57529     -3.501529
   0.60348     -3.491644
   0.63167     -3.474911
   0.65987     -3.451869
   0.68806     -3.424264
   0.71625     -3.396849
   0.74445     -3.367261
   0.77264     -3.335044
   0.80084     -3.302382
   0.82903     -3.269768
   0.85722     -3.238474
   0.88542     -3.193795
   0.91361     -3.145964
   0.94181     -3.101667
   0.97000     -3.062191
   0.99819     -3.034633
   1.02639     -3.018671
   1.05458     -3.009868
   1.08277     -3.005807
   1.08277     -3.005807
   1.12307     -3.017183
   1.16337     -3.050608
   1.20367     -3.102315
   1.24397     -3.129821
   1.28427     -3.143917
   1.32457     -3.160443
   1.36487     -3.187474
   1.40517     -3.229068
   1.44547     -3.264424
   1.48576     -3.310958
   1.52606     -3.362653
   1.56636     -3.411507
   1.60666     -3.452353
   1.64696     -3.484415
   1.68726     -3.503417
   1.72756     -3.521222
   1.76786     -3.539766
   1.80816     -3.555894
   1.84845     -3.566681
 
# Band-Index   96
   1.84845     -3.551462
   1.80816     -3.538272
   1.76786     -3.524141
   1.72756     -3.512267
   1.68726     -3.500371
   1.64696     -3.479970
   1.60666     -3.444071
   1.56636     -3.394031
   1.52606     -3.332560
   1.48576     -3.289333
   1.44547     -3.249262
   1.40517     -3.205637
   1.36487     -3.161408
   1.32457     -3.124170
   1.28427     -3.105645
   1.24397     -3.113782
   1.20367     -3.081608
   1.16337     -3.041862
   1.12307     -3.011768
   1.08277     -3.004854
   1.08277     -3.004854
   1.05458     -3.006923
   1.02639     -3.015699
   0.99819     -3.031662
   0.97000     -3.058804
   0.94181     -3.095750
   0.91361     -3.141239
   0.88542     -3.190226
   0.85722     -3.233282
   0.82903     -3.266725
   0.80084     -3.299591
   0.77264     -3.333387
   0.74445     -3.363814
   0.71625     -3.394142
   0.68806     -3.423332
   0.65987     -3.447469
   0.63167     -3.470331
   0.60348     -3.487044
   0.57529     -3.496958
   0.54709     -3.500216
   0.54709     -3.500216
   0.51830     -3.495977
   0.48950     -3.468808
   0.46071     -3.456925
   0.43191     -3.454460
   0.40312     -3.448379
   0.37433     -3.444615
   0.34553     -3.445283
   0.31674     -3.442459
   0.28794     -3.444332
   0.25915     -3.449399
   0.23035     -3.456564
   0.20156     -3.465096
   0.17277     -3.474588
   0.14397     -3.485027
   0.11518     -3.496867
   0.08638     -3.511271
   0.05759     -3.526159
   0.02879     -3.536870
   0.00000     -3.551462
 
# Band-Index   97
   0.00000     -3.546864
   0.02879     -3.534335
   0.05759     -3.507926
   0.08638     -3.482169
   0.11518     -3.457296
   0.14397     -3.438375
   0.17277     -3.424367
   0.20156     -3.413537
   0.23035     -3.404965
   0.25915     -3.398242
   0.28794     -3.393284
   0.31674     -3.390137
   0.34553     -3.388970
   0.37433     -3.390370
   0.40312     -3.394251
   0.43191     -3.400897
   0.46071     -3.412517
   0.48950     -3.431490
   0.51830     -3.459046
   0.54709     -3.487736
   0.54709     -3.487736
   0.57529     -3.485121
   0.60348     -3.477266
   0.63167     -3.464180
   0.65987     -3.445944
   0.68806     -3.419897
   0.71625     -3.393152
   0.74445     -3.363445
   0.77264     -3.331289
   0.80084     -3.297955
   0.82903     -3.257203
   0.85722     -3.221061
   0.88542     -3.175640
   0.91361     -3.118172
   0.94181     -3.060953
   0.97000     -3.021143
   0.99819     -3.007982
   1.02639     -3.003782
   1.05458     -3.002859
   1.08277     -3.001948
   1.08277     -3.001948
   1.12307     -3.004527
   1.16337     -3.022869
   1.20367     -3.073046
   1.24397     -3.105743
   1.28427     -3.099978
   1.32457     -3.100983
   1.36487     -3.122538
   1.40517     -3.164560
   1.44547     -3.212690
   1.48576     -3.267742
   1.52606     -3.324980
   1.56636     -3.357305
   1.60666     -3.396794
   1.64696     -3.418629
   1.68726     -3.434550
   1.72756     -3.454168
   1.76786     -3.490875
   1.80816     -3.528809
   1.84845     -3.546864
 
# Band-Index   98
   1.84845     -3.532625
   1.80816     -3.524738
   1.76786     -3.485353
   1.72756     -3.451285
   1.68726     -3.430163
   1.64696     -3.408085
   1.60666     -3.384231
   1.56636     -3.354157
   1.52606     -3.300095
   1.48576     -3.252745
   1.44547     -3.199802
   1.40517     -3.147263
   1.36487     -3.103299
   1.32457     -3.075976
   1.28427     -3.094081
   1.24397     -3.084448
   1.20367     -3.059461
   1.16337     -3.015193
   1.12307     -3.001110
   1.08277     -3.001020
   1.08277     -3.001020
   1.05458     -2.999585
   1.02639     -3.000380
   0.99819     -3.004633
   0.97000     -3.018163
   0.94181     -3.059918
   0.91361     -3.115827
   0.88542     -3.172376
   0.85722     -3.218432
   0.82903     -3.254873
   0.80084     -3.295421
   0.77264     -3.329575
   0.74445     -3.359604
   0.71625     -3.389868
   0.68806     -3.419580
   0.65987     -3.442511
   0.63167     -3.460697
   0.60348     -3.473828
   0.57529     -3.481721
   0.54709     -3.484350
   0.54709     -3.484350
   0.51830     -3.455167
   0.48950     -3.427550
   0.46071     -3.408621
   0.43191     -3.397079
   0.40312     -3.390281
   0.37433     -3.386400
   0.34553     -3.384485
   0.31674     -3.384437
   0.28794     -3.386665
   0.25915     -3.390958
   0.23035     -3.396888
   0.20156     -3.404029
   0.17277     -3.412070
   0.14397     -3.422035
   0.11518     -3.444933
   0.08638     -3.472246
   0.05759     -3.504879
   0.02879     -3.530716
   0.00000     -3.532625
 
# Band-Index   99
   0.00000     -3.530715
   0.02879     -3.523880
   0.05759     -3.491183
   0.08638     -3.449698
   0.11518     -3.428677
   0.14397     -3.414515
   0.17277     -3.389641
   0.20156     -3.365789
   0.23035     -3.344443
   0.25915     -3.324747
   0.28794     -3.305829
   0.31674     -3.288770
   0.34553     -3.274515
   0.37433     -3.260734
   0.40312     -3.245229
   0.43191     -3.225441
   0.46071     -3.200197
   0.48950     -3.169395
   0.51830     -3.134900
   0.54709     -3.102912
   0.54709     -3.102912
   0.57529     -3.106280
   0.60348     -3.116256
   0.63167     -3.132756
   0.65987     -3.153984
   0.68806     -3.179018
   0.71625     -3.206946
   0.74445     -3.232569
   0.77264     -3.251334
   0.80084     -3.259116
   0.82903     -3.250160
   0.85722     -3.207956
   0.88542     -3.155207
   0.91361     -3.102026
   0.94181     -3.048720
   0.97000     -2.999395
   0.99819     -2.970988
   1.02639     -2.957213
   1.05458     -2.938180
   1.08277     -2.921816
   1.08277     -2.921816
   1.12307     -2.946236
   1.16337     -2.994507
   1.20367     -3.051580
   1.24397     -3.070403
   1.28427     -3.072239
   1.32457     -3.059721
   1.36487     -3.054364
   1.40517     -3.081273
   1.44547     -3.132441
   1.48576     -3.203852
   1.52606     -3.279504
   1.56636     -3.331675
   1.60666     -3.366789
   1.64696     -3.397365
   1.68726     -3.420280
   1.72756     -3.443750
   1.76786     -3.473567
   1.80816     -3.514750
   1.84845     -3.530715
 
# Band-Index  100
   1.84845     -3.495841
   1.80816     -3.487504
   1.76786     -3.458160
   1.72756     -3.432378
   1.68726     -3.412334
   1.64696     -3.390057
   1.60666     -3.353450
   1.56636     -3.303899
   1.52606     -3.241615
   1.48576     -3.174249
   1.44547     -3.113301
   1.40517     -3.064512
   1.36487     -3.038624
   1.32457     -3.052567
   1.28427     -3.060548
   1.24397     -3.047261
   1.20367     -3.039876
   1.16337     -2.984396
   1.12307     -2.933249
   1.08277     -2.917457
   1.08277     -2.917457
   1.05458     -2.934814
   1.02639     -2.954335
   0.99819     -2.968897
   0.97000     -2.997706
   0.94181     -3.045621
   0.91361     -3.100067
   0.88542     -3.154501
   0.85722     -3.205243
   0.82903     -3.246901
   0.80084     -3.255019
   0.77264     -3.247742
   0.74445     -3.229716
   0.71625     -3.204777
   0.68806     -3.177497
   0.65987     -3.152813
   0.63167     -3.131961
   0.60348     -3.115187
   0.57529     -3.103732
   0.54709     -3.099567
   0.54709     -3.099567
   0.51830     -3.131577
   0.48950     -3.166808
   0.46071     -3.198578
   0.43191     -3.223197
   0.40312     -3.240831
   0.37433     -3.255469
   0.34553     -3.270473
   0.31674     -3.287097
   0.28794     -3.303493
   0.25915     -3.319573
   0.23035     -3.336103
   0.20156     -3.353532
   0.17277     -3.372982
   0.14397     -3.395794
   0.11518     -3.420739
   0.08638     -3.446267
   0.05759     -3.474923
   0.02879     -3.489943
   0.00000     -3.495841
 
# Band-Index  101
   0.00000     -3.477845
   0.02879     -3.470819
   0.05759     -3.454073
   0.08638     -3.426080
   0.11518     -3.399183
   0.14397     -3.363127
   0.17277     -3.334925
   0.20156     -3.313889
   0.23035     -3.295413
   0.25915     -3.279896
   0.28794     -3.264680
   0.31674     -3.248697
   0.34553     -3.231799
   0.37433     -3.213825
   0.40312     -3.194441
   0.43191     -3.173345
   0.46071     -3.151428
   0.48950     -3.129683
   0.51830     -3.107165
   0.54709     -3.099435
   0.54709     -3.099435
   0.57529     -3.103006
   0.60348     -3.113545
   0.63167     -3.129626
   0.65987     -3.151140
   0.68806     -3.175685
   0.71625     -3.198174
   0.74445     -3.216009
   0.77264     -3.226143
   0.80084     -3.225741
   0.82903     -3.212310
   0.85722     -3.183002
   0.88542     -3.137382
   0.91361     -3.081921
   0.94181     -3.030655
   0.97000     -2.987288
   0.99819     -2.947499
   1.02639     -2.912800
   1.05458     -2.905878
   1.08277     -2.916504
   1.08277     -2.916504
   1.12307     -2.917180
   1.16337     -2.969102
   1.20367     -3.008204
   1.24397     -3.039904
   1.28427     -3.050766
   1.32457     -3.043872
   1.36487     -3.016171
   1.40517     -3.032022
   1.44547     -3.088286
   1.48576     -3.165472
   1.52606     -3.234880
   1.56636     -3.288645
   1.60666     -3.330780
   1.64696     -3.372925
   1.68726     -3.407087
   1.72756     -3.423969
   1.76786     -3.448809
   1.80816     -3.466747
   1.84845     -3.477845
 
# Band-Index  102
   1.84845     -3.434014
   1.80816     -3.434976
   1.76786     -3.436600
   1.72756     -3.418693
   1.68726     -3.389378
   1.64696     -3.358880
   1.60666     -3.327361
   1.56636     -3.266843
   1.52606     -3.199069
   1.48576     -3.132812
   1.44547     -3.071809
   1.40517     -3.023923
   1.36487     -3.008872
   1.32457     -3.038936
   1.28427     -3.043809
   1.24397     -3.029594
   1.20367     -3.001325
   1.16337     -2.957395
   1.12307     -2.912427
   1.08277     -2.913963
   1.08277     -2.913963
   1.05458     -2.902306
   1.02639     -2.910366
   0.99819     -2.945827
   0.97000     -2.984015
   0.94181     -3.028120
   0.91361     -3.080136
   0.88542     -3.135862
   0.85722     -3.180778
   0.82903     -3.208811
   0.80084     -3.221801
   0.77264     -3.222332
   0.74445     -3.212653
   0.71625     -3.195456
   0.68806     -3.173859
   0.65987     -3.149645
   0.63167     -3.127661
   0.60348     -3.111472
   0.57529     -3.101449
   0.54709     -3.097853
   0.54709     -3.097853
   0.51830     -3.103481
   0.48950     -3.125705
   0.46071     -3.149824
   0.43191     -3.170792
   0.40312     -3.189433
   0.37433     -3.207991
   0.34553     -3.226805
   0.31674     -3.245073
   0.28794     -3.262083
   0.25915     -3.278178
   0.23035     -3.294273
   0.20156     -3.311173
   0.17277     -3.332948
   0.14397     -3.355444
   0.11518     -3.377266
   0.08638     -3.422679
   0.05759     -3.433270
   0.02879     -3.435183
   0.00000     -3.434014
 
# Band-Index  103
   0.00000     -3.430493
   0.02879     -3.426719
   0.05759     -3.411374
   0.08638     -3.390014
   0.11518     -3.363265
   0.14397     -3.324243
   0.17277     -3.299698
   0.20156     -3.280396
   0.23035     -3.263342
   0.25915     -3.246384
   0.28794     -3.227729
   0.31674     -3.206504
   0.34553     -3.183158
   0.37433     -3.159707
   0.40312     -3.138684
   0.43191     -3.121489
   0.46071     -3.107627
   0.48950     -3.094991
   0.51830     -3.081464
   0.54709     -3.089616
   0.54709     -3.089616
   0.57529     -3.093174
   0.60348     -3.103491
   0.63167     -3.119536
   0.65987     -3.138453
   0.68806     -3.156730
   0.71625     -3.172465
   0.74445     -3.183345
   0.77264     -3.186933
   0.80084     -3.181579
   0.82903     -3.166658
   0.85722     -3.141681
   0.88542     -3.107138
   0.91361     -3.065128
   0.94181     -3.013030
   0.97000     -2.972562
   0.99819     -2.944730
   1.02639     -2.906823
   1.05458     -2.890840
   1.08277     -2.883905
   1.08277     -2.883905
   1.12307     -2.902129
   1.16337     -2.938536
   1.20367     -2.986193
   1.24397     -3.014622
   1.28427     -3.023777
   1.32457     -3.013917
   1.36487     -2.999622
   1.40517     -2.986199
   1.44547     -3.026281
   1.48576     -3.077816
   1.52606     -3.140193
   1.56636     -3.211219
   1.60666     -3.282554
   1.64696     -3.344472
   1.68726     -3.380114
   1.72756     -3.408577
   1.76786     -3.414406
   1.80816     -3.426062
   1.84845     -3.430493
 
# Band-Index  104
   1.84845     -3.429377
   1.80816     -3.413149
   1.76786     -3.404669
   1.72756     -3.389510
   1.68726     -3.360451
   1.64696     -3.315029
   1.60666     -3.252092
   1.56636     -3.180437
   1.52606     -3.110856
   1.48576     -3.051304
   1.44547     -3.001997
   1.40517     -2.973417
   1.36487     -2.996842
   1.32457     -3.008153
   1.28427     -3.008436
   1.24397     -2.997164
   1.20367     -2.970736
   1.16337     -2.919464
   1.12307     -2.893114
   1.08277     -2.878817
   1.08277     -2.878817
   1.05458     -2.886826
   1.02639     -2.904847
   0.99819     -2.939494
   0.97000     -2.971502
   0.94181     -3.012532
   0.91361     -3.062905
   0.88542     -3.103526
   0.85722     -3.137164
   0.82903     -3.161360
   0.80084     -3.175733
   0.77264     -3.180892
   0.74445     -3.177403
   0.71625     -3.166816
   0.68806     -3.151593
   0.65987     -3.134314
   0.63167     -3.117054
   0.60348     -3.101625
   0.57529     -3.091078
   0.54709     -3.087434
   0.54709     -3.087434
   0.51830     -3.076997
   0.48950     -3.074444
   0.46071     -3.090720
   0.43191     -3.108593
   0.40312     -3.126973
   0.37433     -3.146490
   0.34553     -3.167112
   0.31674     -3.188370
   0.28794     -3.209747
   0.25915     -3.230846
   0.23035     -3.251451
   0.20156     -3.271798
   0.17277     -3.293700
   0.14397     -3.319278
   0.11518     -3.344449
   0.08638     -3.370485
   0.05759     -3.396767
   0.02879     -3.418756
   0.00000     -3.429377
 
# Band-Index  105
   0.00000     -3.405898
   0.02879     -3.400675
   0.05759     -3.384093
   0.08638     -3.352655
   0.11518     -3.314057
   0.14397     -3.286687
   0.17277     -3.272957
   0.20156     -3.259170
   0.23035     -3.240562
   0.25915     -3.218466
   0.28794     -3.194185
   0.31674     -3.168694
   0.34553     -3.143228
   0.37433     -3.119311
   0.40312     -3.098290
   0.43191     -3.080365
   0.46071     -3.064313
   0.48950     -3.058290
   0.51830     -3.071774
   0.54709     -3.082252
   0.54709     -3.082252
   0.57529     -3.084031
   0.60348     -3.089620
   0.63167     -3.098863
   0.65987     -3.110737
   0.68806     -3.123549
   0.71625     -3.135117
   0.74445     -3.143005
   0.77264     -3.145026
   0.80084     -3.139955
   0.82903     -3.127596
   0.85722     -3.107689
   0.88542     -3.078354
   0.91361     -3.039693
   0.94181     -3.000046
   0.97000     -2.959448
   0.99819     -2.916830
   1.02639     -2.893500
   1.05458     -2.880589
   1.08277     -2.878387
   1.08277     -2.878387
   1.12307     -2.889190
   1.16337     -2.908377
   1.20367     -2.966125
   1.24397     -2.984755
   1.28427     -2.994642
   1.32457     -2.997393
   1.36487     -2.992165
   1.40517     -2.964959
   1.44547     -2.972641
   1.48576     -3.005390
   1.52606     -3.066877
   1.56636     -3.146506
   1.60666     -3.227846
   1.64696     -3.300120
   1.68726     -3.353428
   1.72756     -3.383060
   1.76786     -3.397685
   1.80816     -3.404404
   1.84845     -3.405898
 
# Band-Index  106
   1.84845     -3.390238
   1.80816     -3.381740
   1.76786     -3.331774
   1.72756     -3.256701
   1.68726     -3.185691
   1.64696     -3.098984
   1.60666     -3.032439
   1.56636     -3.008404
   1.52606     -2.992395
   1.48576     -2.970349
   1.44547     -2.937502
   1.40517     -2.962806
   1.36487     -2.986687
   1.32457     -2.982186
   1.28427     -2.967030
   1.24397     -2.952082
   1.20367     -2.932510
   1.16337     -2.898494
   1.12307     -2.880229
   1.08277     -2.876001
   1.08277     -2.876001
   1.05458     -2.877412
   1.02639     -2.891479
   0.99819     -2.914430
   0.97000     -2.957953
   0.94181     -2.998542
   0.91361     -3.038389
   0.88542     -3.076511
   0.85722     -3.105984
   0.82903     -3.126102
   0.80084     -3.138688
   0.77264     -3.143896
   0.74445     -3.141821
   0.71625     -3.133729
   0.68806     -3.121867
   0.65987     -3.108721
   0.63167     -3.096524
   0.60348     -3.087031
   0.57529     -3.081290
   0.54709     -3.079449
   0.54709     -3.079449
   0.51830     -3.068531
   0.48950     -3.055395
   0.46071     -3.048233
   0.43191     -3.036340
   0.40312     -3.024862
   0.37433     -3.015057
   0.34553     -3.008304
   0.31674     -3.014843
   0.28794     -3.037006
   0.25915     -3.067717
   0.23035     -3.106228
   0.20156     -3.153020
   0.17277     -3.206746
   0.14397     -3.261776
   0.11518     -3.306167
   0.08638     -3.335930
   0.05759     -3.362784
   0.02879     -3.383236
   0.00000     -3.390238
 
# Band-Index  107
   0.00000     -3.350176
   0.02879     -3.338623
   0.05759     -3.308751
   0.08638     -3.290237
   0.11518     -3.249338
   0.14397     -3.217570
   0.17277     -3.177001
   0.20156     -3.133601
   0.23035     -3.094332
   0.25915     -3.061205
   0.28794     -3.034209
   0.31674     -3.012553
   0.34553     -3.002801
   0.37433     -3.001859
   0.40312     -3.009220
   0.43191     -3.020754
   0.46071     -3.035077
   0.48950     -3.044012
   0.51830     -3.049530
   0.54709     -3.052360
   0.54709     -3.052360
   0.57529     -3.054108
   0.60348     -3.059179
   0.63167     -3.067156
   0.65987     -3.077358
   0.68806     -3.088659
   0.71625     -3.099467
   0.74445     -3.107839
   0.77264     -3.111767
   0.80084     -3.109643
   0.82903     -3.100515
   0.85722     -3.083674
   0.88542     -3.058789
   0.91361     -3.026030
   0.94181     -2.989416
   0.97000     -2.951162
   0.99819     -2.906367
   1.02639     -2.882002
   1.05458     -2.866936
   1.08277     -2.858698
   1.08277     -2.858698
   1.12307     -2.866282
   1.16337     -2.894563
   1.20367     -2.906374
   1.24397     -2.935644
   1.28427     -2.961564
   1.32457     -2.974424
   1.36487     -2.979804
   1.40517     -2.958160
   1.44547     -2.932509
   1.48576     -2.937103
   1.52606     -2.966068
   1.56636     -2.993360
   1.60666     -3.023349
   1.64696     -3.080630
   1.68726     -3.166369
   1.72756     -3.247399
   1.76786     -3.301545
   1.80816     -3.334977
   1.84845     -3.350176
 
# Band-Index  108
   1.84845     -3.302711
   1.80816     -3.304544
   1.76786     -3.264454
   1.72756     -3.209337
   1.68726     -3.124565
   1.64696     -3.039776
   1.60666     -2.983302
   1.56636     -2.954568
   1.52606     -2.932231
   1.48576     -2.919225
   1.44547     -2.929589
   1.40517     -2.950966
   1.36487     -2.955143
   1.32457     -2.962462
   1.28427     -2.929511
   1.24397     -2.883603
   1.20367     -2.866696
   1.16337     -2.877692
   1.12307     -2.855374
   1.08277     -2.855200
   1.08277     -2.855200
   1.05458     -2.863661
   1.02639     -2.880012
   0.99819     -2.904246
   0.97000     -2.948320
   0.94181     -2.986585
   0.91361     -3.022387
   0.88542     -3.056947
   0.85722     -3.081652
   0.82903     -3.098336
   0.80084     -3.107486
   0.77264     -3.109632
   0.74445     -3.105663
   0.71625     -3.097241
   0.68806     -3.086399
   0.65987     -3.075075
   0.63167     -3.064861
   0.60348     -3.056892
   0.57529     -3.051847
   0.54709     -3.050115
   0.54709     -3.050115
   0.51830     -3.042925
   0.48950     -3.040772
   0.46071     -3.022162
   0.43191     -3.008753
   0.40312     -3.001260
   0.37433     -2.999003
   0.34553     -3.001074
   0.31674     -3.008136
   0.28794     -3.021910
   0.25915     -3.041532
   0.23035     -3.070735
   0.20156     -3.109405
   0.17277     -3.153976
   0.14397     -3.201420
   0.11518     -3.242745
   0.08638     -3.266970
   0.05759     -3.306354
   0.02879     -3.307406
   0.00000     -3.302711
 
# Band-Index  109
   0.00000     -3.270445
   0.02879     -3.252608
   0.05759     -3.213145
   0.08638     -3.210336
   0.11518     -3.187077
   0.14397     -3.150583
   0.17277     -3.115049
   0.20156     -3.080425
   0.23035     -3.047079
   0.25915     -3.020655
   0.28794     -3.008785
   0.31674     -3.005132
   0.34553     -2.993521
   0.37433     -2.988483
   0.40312     -2.986237
   0.43191     -2.990475
   0.46071     -3.002450
   0.48950     -3.022482
   0.51830     -3.027607
   0.54709     -3.024461
   0.54709     -3.024461
   0.57529     -3.025974
   0.60348     -3.030509
   0.63167     -3.037897
   0.65987     -3.047586
   0.68806     -3.058618
   0.71625     -3.069804
   0.74445     -3.080239
   0.77264     -3.087855
   0.80084     -3.089135
   0.82903     -3.081688
   0.85722     -3.065998
   0.88542     -3.044460
   0.91361     -3.014923
   0.94181     -2.967526
   0.97000     -2.922767
   0.99819     -2.872360
   1.02639     -2.833952
   1.05458     -2.805945
   1.08277     -2.795690
   1.08277     -2.795690
   1.12307     -2.826489
   1.16337     -2.855475
   1.20367     -2.855349
   1.24397     -2.877548
   1.28427     -2.903985
   1.32457     -2.935842
   1.36487     -2.933443
   1.40517     -2.930185
   1.44547     -2.919036
   1.48576     -2.899367
   1.52606     -2.921315
   1.56636     -2.951030
   1.60666     -2.982175
   1.64696     -3.016439
   1.68726     -3.064191
   1.72756     -3.161585
   1.76786     -3.224461
   1.80816     -3.245200
   1.84845     -3.270445
 
# Band-Index  110
   1.84845     -3.186903
   1.80816     -3.202799
   1.76786     -3.171366
   1.72756     -3.079652
   1.68726     -3.034266
   1.64696     -3.000515
   1.60666     -2.960624
   1.56636     -2.921111
   1.52606     -2.901011
   1.48576     -2.897401
   1.44547     -2.892920
   1.40517     -2.896404
   1.36487     -2.904477
   1.32457     -2.861138
   1.28427     -2.836983
   1.24397     -2.838383
   1.20367     -2.847238
   1.16337     -2.850688
   1.12307     -2.822738
   1.08277     -2.792752
   1.08277     -2.792752
   1.05458     -2.802921
   1.02639     -2.831393
   0.99819     -2.869321
   0.97000     -2.920505
   0.94181     -2.964619
   0.91361     -3.012377
   0.88542     -3.041328
   0.85722     -3.062694
   0.82903     -3.078508
   0.80084     -3.086210
   0.77264     -3.085306
   0.74445     -3.078345
   0.71625     -3.067785
   0.68806     -3.055657
   0.65987     -3.044110
   0.63167     -3.034208
   0.60348     -3.026745
   0.57529     -3.022195
   0.54709     -3.020683
   0.54709     -3.020683
   0.51830     -3.024261
   0.48950     -3.000574
   0.46071     -2.983271
   0.43191     -2.974074
   0.40312     -2.972846
   0.37433     -2.978920
   0.34553     -2.991180
   0.31674     -2.995201
   0.28794     -3.001146
   0.25915     -3.018070
   0.23035     -3.040378
   0.20156     -3.061136
   0.17277     -3.081226
   0.14397     -3.102512
   0.11518     -3.129821
   0.08638     -3.167821
   0.05759     -3.207706
   0.02879     -3.195671
   0.00000     -3.186903
 
# Band-Index  111
   0.00000     -3.144222
   0.02879     -3.128012
   0.05759     -3.098957
   0.08638     -3.076140
   0.11518     -3.062857
   0.14397     -3.058284
   0.17277     -3.048502
   0.20156     -3.035086
   0.23035     -3.020422
   0.25915     -3.004975
   0.28794     -2.986871
   0.31674     -2.968368
   0.34553     -2.954255
   0.37433     -2.945505
   0.40312     -2.942355
   0.43191     -2.945199
   0.46071     -2.954358
   0.48950     -2.969728
   0.51830     -2.989657
   0.54709     -3.000254
   0.54709     -3.000254
   0.57529     -3.002858
   0.60348     -3.010309
   0.63167     -3.021605
   0.65987     -3.035309
   0.68806     -3.049762
   0.71625     -3.063330
   0.74445     -3.074379
   0.77264     -3.080146
   0.80084     -3.078887
   0.82903     -3.070029
   0.85722     -3.053817
   0.88542     -3.030888
   0.91361     -3.001347
   0.94181     -2.962922
   0.97000     -2.907128
   0.99819     -2.864012
   1.02639     -2.827279
   1.05458     -2.801447
   1.08277     -2.792215
   1.08277     -2.792215
   1.12307     -2.794500
   1.16337     -2.805460
   1.20367     -2.821180
   1.24397     -2.807499
   1.28427     -2.813995
   1.32457     -2.838227
   1.36487     -2.876096
   1.40517     -2.892845
   1.44547     -2.887430
   1.48576     -2.864877
   1.52606     -2.874831
   1.56636     -2.903275
   1.60666     -2.946215
   1.64696     -2.983319
   1.68726     -3.017064
   1.72756     -3.054881
   1.76786     -3.093429
   1.80816     -3.128854
   1.84845     -3.144222
 
# Band-Index  112
   1.84845     -3.098799
   1.80816     -3.105795
   1.76786     -3.084928
   1.72756     -3.034736
   1.68726     -2.990137
   1.64696     -2.969622
   1.60666     -2.940059
   1.56636     -2.890559
   1.52606     -2.865064
   1.48576     -2.847981
   1.44547     -2.865979
   1.40517     -2.866907
   1.36487     -2.825611
   1.32457     -2.801267
   1.28427     -2.797125
   1.24397     -2.799764
   1.20367     -2.806922
   1.16337     -2.803152
   1.12307     -2.791050
   1.08277     -2.790287
   1.08277     -2.790287
   1.05458     -2.799392
   1.02639     -2.825188
   0.99819     -2.861231
   0.97000     -2.903957
   0.94181     -2.959832
   0.91361     -2.997907
   0.88542     -3.027201
   0.85722     -3.049954
   0.82903     -3.066042
   0.80084     -3.074836
   0.77264     -3.076220
   0.74445     -3.071168
   0.71625     -3.061143
   0.68806     -3.047650
   0.65987     -3.032965
   0.63167     -3.019113
   0.60348     -3.007743
   0.57529     -3.000261
   0.54709     -2.997650
   0.54709     -2.997650
   0.51830     -2.982527
   0.48950     -2.964935
   0.46071     -2.950423
   0.43191     -2.941088
   0.40312     -2.937947
   0.37433     -2.940960
   0.34553     -2.949771
   0.31674     -2.964079
   0.28794     -2.983102
   0.25915     -3.001223
   0.23035     -3.013878
   0.20156     -3.026470
   0.17277     -3.038831
   0.14397     -3.050235
   0.11518     -3.061099
   0.08638     -3.061245
   0.05759     -3.073599
   0.02879     -3.092443
   0.00000     -3.098799
 
# Band-Index  113
   0.00000     -3.057168
   0.02879     -3.061847
   0.05759     -3.062112
   0.08638     -3.049946
   0.11518     -3.037563
   0.14397     -3.018048
   0.17277     -2.992177
   0.20156     -2.959328
   0.23035     -2.919266
   0.25915     -2.873436
   0.28794     -2.824932
   0.31674     -2.821026
   0.34553     -2.822088
   0.37433     -2.817937
   0.40312     -2.806639
   0.43191     -2.797786
   0.46071     -2.792401
   0.48950     -2.786354
   0.51830     -2.777531
   0.54709     -2.769132
   0.54709     -2.769132
   0.57529     -2.768645
   0.60348     -2.767351
   0.63167     -2.765724
   0.65987     -2.764435
   0.68806     -2.764232
   0.71625     -2.765995
   0.74445     -2.770825
   0.77264     -2.781335
   0.80084     -2.799960
   0.82903     -2.823580
   0.85722     -2.849573
   0.88542     -2.876152
   0.91361     -2.900798
   0.94181     -2.913862
   0.97000     -2.887964
   0.99819     -2.840706
   1.02639     -2.787511
   1.05458     -2.730294
   1.08277     -2.682437
   1.08277     -2.682437
   1.12307     -2.749133
   1.16337     -2.776986
   1.20367     -2.790695
   1.24397     -2.770229
   1.28427     -2.748820
   1.32457     -2.762386
   1.36487     -2.805975
   1.40517     -2.851385
   1.44547     -2.836462
   1.48576     -2.838104
   1.52606     -2.839449
   1.56636     -2.888809
   1.60666     -2.931627
   1.64696     -2.966264
   1.68726     -2.983062
   1.72756     -3.013548
   1.76786     -3.037182
   1.80816     -3.051348
   1.84845     -3.057168
 
# Band-Index  114
   1.84845     -3.054024
   1.80816     -3.032363
   1.76786     -3.014312
   1.72756     -2.997400
   1.68726     -2.981887
   1.64696     -2.945985
   1.60666     -2.915871
   1.56636     -2.879775
   1.52606     -2.831555
   1.48576     -2.817818
   1.44547     -2.803024
   1.40517     -2.796302
   1.36487     -2.758741
   1.32457     -2.730174
   1.28427     -2.734031
   1.24397     -2.747571
   1.20367     -2.751139
   1.16337     -2.767991
   1.12307     -2.709449
   1.08277     -2.681601
   1.08277     -2.681601
   1.05458     -2.727733
   1.02639     -2.784857
   0.99819     -2.839368
   0.97000     -2.886631
   0.94181     -2.912554
   0.91361     -2.898261
   0.88542     -2.873328
   0.85722     -2.846525
   0.82903     -2.820259
   0.80084     -2.796256
   0.77264     -2.776890
   0.74445     -2.766708
   0.71625     -2.761830
   0.68806     -2.759928
   0.65987     -2.759890
   0.63167     -2.760852
   0.60348     -2.762089
   0.57529     -2.763043
   0.54709     -2.763395
   0.54709     -2.763395
   0.51830     -2.774392
   0.48950     -2.782910
   0.46071     -2.789611
   0.43191     -2.794543
   0.40312     -2.798721
   0.37433     -2.794045
   0.34553     -2.784933
   0.31674     -2.778043
   0.28794     -2.818153
   0.25915     -2.816469
   0.23035     -2.852681
   0.20156     -2.897993
   0.17277     -2.938867
   0.14397     -2.974945
   0.11518     -3.008116
   0.08638     -3.042632
   0.05759     -3.047894
   0.02879     -3.046107
   0.00000     -3.054024
 
# Band-Index  115
   0.00000     -3.006880
   0.02879     -3.021008
   0.05759     -3.020512
   0.08638     -3.000585
   0.11518     -2.971748
   0.14397     -2.934270
   0.17277     -2.890983
   0.20156     -2.844970
   0.23035     -2.816334
   0.25915     -2.804260
   0.28794     -2.767066
   0.31674     -2.774016
   0.34553     -2.749254
   0.37433     -2.761230
   0.40312     -2.770187
   0.43191     -2.765997
   0.46071     -2.761862
   0.48950     -2.755296
   0.51830     -2.752862
   0.54709     -2.762458
   0.54709     -2.762458
   0.57529     -2.762036
   0.60348     -2.760862
   0.63167     -2.759208
   0.65987     -2.757584
   0.68806     -2.756867
   0.71625     -2.758344
   0.74445     -2.764238
   0.77264     -2.774853
   0.80084     -2.784558
   0.82903     -2.795241
   0.85722     -2.806685
   0.88542     -2.818249
   0.91361     -2.828815
   0.94181     -2.835977
   0.97000     -2.832589
   0.99819     -2.797810
   1.02639     -2.738127
   1.05458     -2.682458
   1.08277     -2.679571
   1.08277     -2.679571
   1.12307     -2.697300
   1.16337     -2.721961
   1.20367     -2.732812
   1.24397     -2.717248
   1.28427     -2.712369
   1.32457     -2.710671
   1.36487     -2.713469
   1.40517     -2.739571
   1.44547     -2.790564
   1.48576     -2.812564
   1.52606     -2.829546
   1.56636     -2.863165
   1.60666     -2.899541
   1.64696     -2.925605
   1.68726     -2.960594
   1.72756     -2.985976
   1.76786     -2.998641
   1.80816     -3.011260
   1.84845     -3.006880
 
# Band-Index  116
   1.84845     -3.001164
   1.80816     -3.003114
   1.76786     -2.996917
   1.72756     -2.979093
   1.68726     -2.937097
   1.64696     -2.912253
   1.60666     -2.885493
   1.56636     -2.845538
   1.52606     -2.824318
   1.48576     -2.796172
   1.44547     -2.771739
   1.40517     -2.731828
   1.36487     -2.703446
   1.32457     -2.691796
   1.28427     -2.696344
   1.24397     -2.709023
   1.20367     -2.718257
   1.16337     -2.705697
   1.12307     -2.669811
   1.08277     -2.675811
   1.08277     -2.675811
   1.05458     -2.681973
   1.02639     -2.736386
   0.99819     -2.796020
   0.97000     -2.830950
   0.94181     -2.833667
   0.91361     -2.826083
   0.88542     -2.815201
   0.85722     -2.803371
   0.82903     -2.791699
   0.80084     -2.780862
   0.77264     -2.771339
   0.74445     -2.763233
   0.71625     -2.757708
   0.68806     -2.755103
   0.65987     -2.754945
   0.63167     -2.756225
   0.60348     -2.757924
   0.57529     -2.759259
   0.54709     -2.759756
   0.54709     -2.759756
   0.51830     -2.747778
   0.48950     -2.742275
   0.46071     -2.749728
   0.43191     -2.760027
   0.40312     -2.752071
   0.37433     -2.741550
   0.34553     -2.739672
   0.31674     -2.739483
   0.28794     -2.760156
   0.25915     -2.766771
   0.23035     -2.799298
   0.20156     -2.822561
   0.17277     -2.859273
   0.14397     -2.913952
   0.11518     -2.964993
   0.08638     -2.996838
   0.05759     -3.008849
   0.02879     -3.009505
   0.00000     -3.001164
 
# Band-Index  117
   0.00000     -2.990262
   0.02879     -2.983422
   0.05759     -2.969913
   0.08638     -2.953643
   0.11518     -2.926554
   0.14397     -2.888006
   0.17277     -2.843722
   0.20156     -2.808727
   0.23035     -2.774004
   0.25915     -2.756760
   0.28794     -2.737071
   0.31674     -2.733828
   0.34553     -2.730616
   0.37433     -2.735504
   0.40312     -2.740966
   0.43191     -2.742693
   0.46071     -2.731972
   0.48950     -2.718849
   0.51830     -2.721753
   0.54709     -2.711391
   0.54709     -2.711391
   0.57529     -2.711015
   0.60348     -2.710160
   0.63167     -2.709413
   0.65987     -2.709233
   0.68806     -2.710283
   0.71625     -2.714334
   0.74445     -2.721524
   0.77264     -2.727946
   0.80084     -2.731083
   0.82903     -2.731456
   0.85722     -2.729832
   0.88542     -2.726378
   0.91361     -2.720856
   0.94181     -2.713155
   0.97000     -2.704128
   0.99819     -2.691027
   1.02639     -2.669461
   1.05458     -2.653987
   1.08277     -2.636881
   1.08277     -2.636881
   1.12307     -2.658570
   1.16337     -2.670661
   1.20367     -2.679478
   1.24397     -2.686450
   1.28427     -2.672829
   1.32457     -2.683609
   1.36487     -2.699802
   1.40517     -2.717191
   1.44547     -2.748271
   1.48576     -2.772592
   1.52606     -2.820295
   1.56636     -2.835091
   1.60666     -2.862748
   1.64696     -2.905257
   1.68726     -2.929046
   1.72756     -2.967662
   1.76786     -2.972160
   1.80816     -2.980099
   1.84845     -2.990262
 
# Band-Index  118
   1.84845     -2.985795
   1.80816     -2.966415
   1.76786     -2.951475
   1.72756     -2.937584
   1.68726     -2.925786
   1.64696     -2.872784
   1.60666     -2.830761
   1.56636     -2.807747
   1.52606     -2.785452
   1.48576     -2.770957
   1.44547     -2.725463
   1.40517     -2.679588
   1.36487     -2.655170
   1.32457     -2.643423
   1.28427     -2.661292
   1.24397     -2.660998
   1.20367     -2.656101
   1.16337     -2.662150
   1.12307     -2.652387
   1.08277     -2.635771
   1.08277     -2.635771
   1.05458     -2.653198
   1.02639     -2.668879
   0.99819     -2.690270
   0.97000     -2.703071
   0.94181     -2.711373
   0.91361     -2.718476
   0.88542     -2.723572
   0.85722     -2.726712
   0.82903     -2.728097
   0.80084     -2.727524
   0.77264     -2.724162
   0.74445     -2.717426
   0.71625     -2.709813
   0.68806     -2.705311
   0.65987     -2.703973
   0.63167     -2.703898
   0.60348     -2.704241
   0.57529     -2.704701
   0.54709     -2.704931
   0.54709     -2.704931
   0.51830     -2.719740
   0.48950     -2.716665
   0.46071     -2.702069
   0.43191     -2.693065
   0.40312     -2.690770
   0.37433     -2.699154
   0.34553     -2.721447
   0.31674     -2.722735
   0.28794     -2.731161
   0.25915     -2.746743
   0.23035     -2.770881
   0.20156     -2.794450
   0.17277     -2.825960
   0.14397     -2.870983
   0.11518     -2.917327
   0.08638     -2.951277
   0.05759     -2.967541
   0.02879     -2.969339
   0.00000     -2.985795
 
# Band-Index  119
   0.00000     -2.966165
   0.02879     -2.956877
   0.05759     -2.948401
   0.08638     -2.917886
   0.11518     -2.879841
   0.14397     -2.844467
   0.17277     -2.823423
   0.20156     -2.790173
   0.23035     -2.753744
   0.25915     -2.727073
   0.28794     -2.709819
   0.31674     -2.690907
   0.34553     -2.672563
   0.37433     -2.667681
   0.40312     -2.668129
   0.43191     -2.670285
   0.46071     -2.692580
   0.48950     -2.703607
   0.51830     -2.693586
   0.54709     -2.702127
   0.54709     -2.702127
   0.57529     -2.701872
   0.60348     -2.700554
   0.63167     -2.698125
   0.65987     -2.695318
   0.68806     -2.693211
   0.71625     -2.692222
   0.74445     -2.688550
   0.77264     -2.682344
   0.80084     -2.675082
   0.82903     -2.668766
   0.85722     -2.666250
   0.88542     -2.669863
   0.91361     -2.677946
   0.94181     -2.684499
   0.97000     -2.680210
   0.99819     -2.660820
   1.02639     -2.637619
   1.05458     -2.623344
   1.08277     -2.632568
   1.08277     -2.632568
   1.12307     -2.634482
   1.16337     -2.629501
   1.20367     -2.638618
   1.24397     -2.630517
   1.28427     -2.632780
   1.32457     -2.622325
   1.36487     -2.632017
   1.40517     -2.664402
   1.44547     -2.709365
   1.48576     -2.759797
   1.52606     -2.781324
   1.56636     -2.803332
   1.60666     -2.826665
   1.64696     -2.867221
   1.68726     -2.919034
   1.72756     -2.930389
   1.76786     -2.940206
   1.80816     -2.954555
   1.84845     -2.966165
 
# Band-Index  120
   1.84845     -2.954653
   1.80816     -2.942122
   1.76786     -2.920154
   1.72756     -2.869901
   1.68726     -2.815226
   1.64696     -2.768096
   1.60666     -2.740454
   1.56636     -2.735676
   1.52606     -2.744574
   1.48576     -2.733686
   1.44547     -2.700853
   1.40517     -2.659292
   1.36487     -2.612881
   1.32457     -2.608097
   1.28427     -2.614561
   1.24397     -2.605336
   1.20367     -2.609157
   1.16337     -2.618905
   1.12307     -2.610703
   1.08277     -2.632034
   1.08277     -2.632034
   1.05458     -2.622115
   1.02639     -2.636576
   0.99819     -2.660192
   0.97000     -2.678778
   0.94181     -2.682210
   0.91361     -2.675172
   0.88542     -2.666722
   0.85722     -2.662772
   0.82903     -2.664965
   0.80084     -2.671033
   0.77264     -2.678243
   0.74445     -2.684819
   0.71625     -2.689706
   0.68806     -2.692712
   0.65987     -2.693918
   0.63167     -2.696014
   0.60348     -2.698558
   0.57529     -2.700579
   0.54709     -2.701443
   0.54709     -2.701443
   0.51830     -2.682004
   0.48950     -2.664092
   0.46071     -2.657550
   0.43191     -2.656077
   0.40312     -2.640348
   0.37433     -2.650427
   0.34553     -2.655100
   0.31674     -2.658766
   0.28794     -2.670937
   0.25915     -2.692231
   0.23035     -2.721614
   0.20156     -2.759845
   0.17277     -2.802016
   0.14397     -2.841179
   0.11518     -2.878000
   0.08638     -2.911419
   0.05759     -2.932103
   0.02879     -2.953040
   0.00000     -2.954653
 
# Band-Index  121
   0.00000     -2.950214
   0.02879     -2.942978
   0.05759     -2.914332
   0.08638     -2.886878
   0.11518     -2.855375
   0.14397     -2.822728
   0.17277     -2.779952
   0.20156     -2.733188
   0.23035     -2.691118
   0.25915     -2.658963
   0.28794     -2.638558
   0.31674     -2.626904
   0.34553     -2.617436
   0.37433     -2.617701
   0.40312     -2.634713
   0.43191     -2.646899
   0.46071     -2.652694
   0.48950     -2.644407
   0.51830     -2.637086
   0.54709     -2.624249
   0.54709     -2.624249
   0.57529     -2.623490
   0.60348     -2.621563
   0.63167     -2.619474
   0.65987     -2.618155
   0.68806     -2.616655
   0.71625     -2.612377
   0.74445     -2.604046
   0.77264     -2.592565
   0.80084     -2.580865
   0.82903     -2.580325
   0.85722     -2.584216
   0.88542     -2.582361
   0.91361     -2.574219
   0.94181     -2.563585
   0.97000     -2.556481
   0.99819     -2.558338
   1.02639     -2.571393
   1.05458     -2.596170
   1.08277     -2.612715
   1.08277     -2.612715
   1.12307     -2.603007
   1.16337     -2.585722
   1.20367     -2.586329
   1.24397     -2.589439
   1.28427     -2.572378
   1.32457     -2.595304
   1.36487     -2.602007
   1.40517     -2.623898
   1.44547     -2.669991
   1.48576     -2.696535
   1.52606     -2.697016
   1.56636     -2.692238
   1.60666     -2.708703
   1.64696     -2.753421
   1.68726     -2.812394
   1.72756     -2.867774
   1.76786     -2.907362
   1.80816     -2.940300
   1.84845     -2.950214
 
# Band-Index  122
   1.84845     -2.935502
   1.80816     -2.922873
   1.76786     -2.896379
   1.72756     -2.852538
   1.68726     -2.795336
   1.64696     -2.732248
   1.60666     -2.680503
   1.56636     -2.651811
   1.52606     -2.645932
   1.48576     -2.646753
   1.44547     -2.637415
   1.40517     -2.614693
   1.36487     -2.583165
   1.32457     -2.589850
   1.28427     -2.561092
   1.24397     -2.534027
   1.20367     -2.522205
   1.16337     -2.547765
   1.12307     -2.579529
   1.08277     -2.609016
   1.08277     -2.609016
   1.05458     -2.593253
   1.02639     -2.568028
   0.99819     -2.555174
   0.97000     -2.553871
   0.94181     -2.561720
   0.91361     -2.572329
   0.88542     -2.579863
   0.85722     -2.581069
   0.82903     -2.576538
   0.80084     -2.576792
   0.77264     -2.588444
   0.74445     -2.599828
   0.71625     -2.608260
   0.68806     -2.612830
   0.65987     -2.614453
   0.63167     -2.615331
   0.60348     -2.616727
   0.57529     -2.618185
   0.54709     -2.618793
   0.54709     -2.618793
   0.51830     -2.623281
   0.48950     -2.627892
   0.46071     -2.613524
   0.43191     -2.595552
   0.40312     -2.589993
   0.37433     -2.580828
   0.34553     -2.574039
   0.31674     -2.581417
   0.28794     -2.601246
   0.25915     -2.627858
   0.23035     -2.664112
   0.20156     -2.710529
   0.17277     -2.763109
   0.14397     -2.814059
   0.11518     -2.853189
   0.08638     -2.882750
   0.05759     -2.908407
   0.02879     -2.924777
   0.00000     -2.935502
 
# Band-Index  123
   0.00000     -2.918846
   0.02879     -2.919211
   0.05759     -2.902414
   0.08638     -2.875411
   0.11518     -2.832336
   0.14397     -2.780035
   0.17277     -2.737385
   0.20156     -2.694150
   0.23035     -2.651359
   0.25915     -2.614257
   0.28794     -2.585201
   0.31674     -2.563502
   0.34553     -2.546885
   0.37433     -2.537373
   0.40312     -2.545131
   0.43191     -2.558508
   0.46071     -2.582268
   0.48950     -2.593980
   0.51830     -2.587626
   0.54709     -2.583357
   0.54709     -2.583357
   0.57529     -2.583212
   0.60348     -2.582591
   0.63167     -2.580835
   0.65987     -2.577019
   0.68806     -2.571208
   0.71625     -2.565294
   0.74445     -2.562064
   0.77264     -2.563360
   0.80084     -2.567372
   0.82903     -2.561295
   0.85722     -2.548952
   0.88542     -2.538182
   0.91361     -2.530120
   0.94181     -2.523308
   0.97000     -2.513090
   0.99819     -2.499091
   1.02639     -2.496046
   1.05458     -2.498928
   1.08277     -2.481331
   1.08277     -2.481331
   1.12307     -2.496378
   1.16337     -2.503475
   1.20367     -2.515403
   1.24397     -2.499316
   1.28427     -2.534803
   1.32457     -2.547115
   1.36487     -2.572803
   1.40517     -2.563006
   1.44547     -2.577794
   1.48576     -2.584404
   1.52606     -2.593731
   1.56636     -2.612495
   1.60666     -2.648459
   1.64696     -2.700787
   1.68726     -2.765510
   1.72756     -2.835502
   1.76786     -2.890449
   1.80816     -2.916931
   1.84845     -2.918846
 
# Band-Index  124
   1.84845     -2.914409
   1.80816     -2.912811
   1.76786     -2.859964
   1.72756     -2.796104
   1.68726     -2.730503
   1.64696     -2.668312
   1.60666     -2.609585
   1.56636     -2.566260
   1.52606     -2.538194
   1.48576     -2.521060
   1.44547     -2.516344
   1.40517     -2.533336
   1.36487     -2.530915
   1.32457     -2.511541
   1.28427     -2.484670
   1.24397     -2.487553
   1.20367     -2.462937
   1.16337     -2.455682
   1.12307     -2.479497
   1.08277     -2.478951
   1.08277     -2.478951
   1.05458     -2.495147
   1.02639     -2.493091
   0.99819     -2.497770
   0.97000     -2.511483
   0.94181     -2.521125
   0.91361     -2.527650
   0.88542     -2.535412
   0.85722     -2.545851
   0.82903     -2.557833
   0.80084     -2.563428
   0.77264     -2.558798
   0.74445     -2.556996
   0.71625     -2.559989
   0.68806     -2.566055
   0.65987     -2.572428
   0.63167     -2.577002
   0.60348     -2.579275
   0.57529     -2.580085
   0.54709     -2.580267
   0.54709     -2.580267
   0.51830     -2.562587
   0.48950     -2.535613
   0.46071     -2.525226
   0.43191     -2.542285
   0.40312     -2.534380
   0.37433     -2.524696
   0.34553     -2.539238
   0.31674     -2.553842
   0.28794     -2.576502
   0.25915     -2.607936
   0.23035     -2.646867
   0.20156     -2.689896
   0.17277     -2.733272
   0.14397     -2.775498
   0.11518     -2.814349
   0.08638     -2.850746
   0.05759     -2.891945
   0.02879     -2.915942
   0.00000     -2.914409
 
# Band-Index  125
   0.00000     -2.908830
   0.02879     -2.894435
   0.05759     -2.866684
   0.08638     -2.834070
   0.11518     -2.802807
   0.14397     -2.763758
   0.17277     -2.710059
   0.20156     -2.660223
   0.23035     -2.618763
   0.25915     -2.580473
   0.28794     -2.544915
   0.31674     -2.519551
   0.34553     -2.509397
   0.37433     -2.512057
   0.40312     -2.486284
   0.43191     -2.462584
   0.46071     -2.477650
   0.48950     -2.484595
   0.51830     -2.491565
   0.54709     -2.475564
   0.54709     -2.475564
   0.57529     -2.475149
   0.60348     -2.474019
   0.63167     -2.472562
   0.65987     -2.471414
   0.68806     -2.471050
   0.71625     -2.471055
   0.74445     -2.470028
   0.77264     -2.466846
   0.80084     -2.462183
   0.82903     -2.457830
   0.85722     -2.454712
   0.88542     -2.452158
   0.91361     -2.448728
   0.94181     -2.443781
   0.97000     -2.438768
   0.99819     -2.437892
   1.02639     -2.440205
   1.05458     -2.450271
   1.08277     -2.477104
   1.08277     -2.477104
   1.12307     -2.454231
   1.16337     -2.433562
   1.20367     -2.424769
   1.24397     -2.448845
   1.28427     -2.472861
   1.32457     -2.500575
   1.36487     -2.517121
   1.40517     -2.511036
   1.44547     -2.499492
   1.48576     -2.482614
   1.52606     -2.487447
   1.56636     -2.522038
   1.60666     -2.572197
   1.64696     -2.639500
   1.68726     -2.718175
   1.72756     -2.789069
   1.76786     -2.846132
   1.80816     -2.890205
   1.84845     -2.908830
 
# Band-Index  126
   1.84845     -2.905100
   1.80816     -2.884862
   1.76786     -2.829261
   1.72756     -2.736456
   1.68726     -2.643726
   1.64696     -2.571711
   1.60666     -2.525323
   1.56636     -2.492877
   1.52606     -2.477466
   1.48576     -2.468198
   1.44547     -2.470469
   1.40517     -2.502273
   1.36487     -2.495573
   1.32457     -2.471720
   1.28427     -2.442850
   1.24397     -2.416374
   1.20367     -2.402249
   1.16337     -2.412173
   1.12307     -2.444639
   1.08277     -2.473908
   1.08277     -2.473908
   1.05458     -2.446616
   1.02639     -2.437267
   0.99819     -2.435046
   0.97000     -2.435971
   0.94181     -2.441492
   0.91361     -2.446959
   0.88542     -2.450777
   0.85722     -2.453464
   0.82903     -2.456472
   0.80084     -2.460711
   0.77264     -2.465469
   0.74445     -2.468920
   0.71625     -2.470132
   0.68806     -2.470129
   0.65987     -2.470406
   0.63167     -2.471412
   0.60348     -2.472702
   0.57529     -2.473703
   0.54709     -2.474070
   0.54709     -2.474070
   0.51830     -2.445477
   0.48950     -2.464353
   0.46071     -2.467870
   0.43191     -2.459670
   0.40312     -2.440783
   0.37433     -2.432515
   0.34553     -2.442801
   0.31674     -2.470225
   0.28794     -2.505432
   0.25915     -2.539539
   0.23035     -2.567684
   0.20156     -2.595103
   0.17277     -2.633703
   0.14397     -2.688693
   0.11518     -2.753282
   0.08638     -2.817157
   0.05759     -2.862286
   0.02879     -2.889714
   0.00000     -2.905100
 
# Band-Index  127
   0.00000     -2.619971
   0.02879     -2.614808
   0.05759     -2.599030
   0.08638     -2.572446
   0.11518     -2.536434
   0.14397     -2.494499
   0.17277     -2.451227
   0.20156     -2.410974
   0.23035     -2.377070
   0.25915     -2.352501
   0.28794     -2.356124
   0.31674     -2.374355
   0.34553     -2.386105
   0.37433     -2.388414
   0.40312     -2.402514
   0.43191     -2.408469
   0.46071     -2.394035
   0.48950     -2.413781
   0.51830     -2.431866
   0.54709     -2.405717
   0.54709     -2.405717
   0.57529     -2.406494
   0.60348     -2.408456
   0.63167     -2.410640
   0.65987     -2.411849
   0.68806     -2.411189
   0.71625     -2.408560
   0.74445     -2.404522
   0.77264     -2.399624
   0.80084     -2.394062
   0.82903     -2.388065
   0.85722     -2.382611
   0.88542     -2.379560
   0.91361     -2.380946
   0.94181     -2.387895
   0.97000     -2.398741
   0.99819     -2.403311
   1.02639     -2.383352
   1.05458     -2.342493
   1.08277     -2.295895
   1.08277     -2.295895
   1.12307     -2.371027
   1.16337     -2.393010
   1.20367     -2.389999
   1.24397     -2.400249
   1.28427     -2.431848
   1.32457     -2.452021
   1.36487     -2.479423
   1.40517     -2.485033
   1.44547     -2.466557
   1.48576     -2.433116
   1.52606     -2.400606
   1.56636     -2.386160
   1.60666     -2.414314
   1.64696     -2.468221
   1.68726     -2.519208
   1.72756     -2.562424
   1.76786     -2.594411
   1.80816     -2.613617
   1.84845     -2.619971
 
# Band-Index  128
   1.84845     -2.418096
   1.80816     -2.428742
   1.76786     -2.437464
   1.72756     -2.441553
   1.68726     -2.436105
   1.64696     -2.413938
   1.60666     -2.383391
   1.56636     -2.374468
   1.52606     -2.396598
   1.48576     -2.420305
   1.44547     -2.443513
   1.40517     -2.450711
   1.36487     -2.450293
   1.32457     -2.425624
   1.28427     -2.404704
   1.24397     -2.380102
   1.20367     -2.361563
   1.16337     -2.367029
   1.12307     -2.333136
   1.08277     -2.291271
   1.08277     -2.291271
   1.05458     -2.339087
   1.02639     -2.380078
   0.99819     -2.400172
   0.97000     -2.396431
   0.94181     -2.386008
   0.91361     -2.379201
   0.88542     -2.377885
   0.85722     -2.381056
   0.82903     -2.386704
   0.80084     -2.392904
   0.77264     -2.398604
   0.74445     -2.403552
   0.71625     -2.407564
   0.68806     -2.410132
   0.65987     -2.410745
   0.63167     -2.409511
   0.60348     -2.407311
   0.57529     -2.405338
   0.54709     -2.404559
   0.54709     -2.404559
   0.51830     -2.384430
   0.48950     -2.378357
   0.46071     -2.391892
   0.43191     -2.384201
   0.40312     -2.383276
   0.37433     -2.386465
   0.34553     -2.372852
   0.31674     -2.357424
   0.28794     -2.343360
   0.25915     -2.337723
   0.23035     -2.352427
   0.20156     -2.405127
   0.17277     -2.442858
   0.14397     -2.458528
   0.11518     -2.459136
   0.08638     -2.452234
   0.05759     -2.441878
   0.02879     -2.429907
   0.00000     -2.418096
 
# Band-Index  129
   0.00000     -2.415827
   0.02879     -2.403343
   0.05759     -2.389214
   0.08638     -2.374658
   0.11518     -2.360068
   0.14397     -2.346018
   0.17277     -2.333163
   0.20156     -2.322198
   0.23035     -2.320787
   0.25915     -2.318810
   0.28794     -2.327826
   0.31674     -2.323978
   0.34553     -2.321175
   0.37433     -2.319858
   0.40312     -2.319200
   0.43191     -2.318733
   0.46071     -2.317060
   0.48950     -2.308997
   0.51830     -2.291625
   0.54709     -2.273085
   0.54709     -2.273085
   0.57529     -2.273299
   0.60348     -2.273959
   0.63167     -2.275016
   0.65987     -2.276230
   0.68806     -2.277223
   0.71625     -2.277681
   0.74445     -2.277483
   0.77264     -2.276720
   0.80084     -2.275681
   0.82903     -2.274886
   0.85722     -2.275126
   0.88542     -2.277390
   0.91361     -2.282569
   0.94181     -2.290814
   0.97000     -2.300635
   0.99819     -2.310302
   1.02639     -2.321611
   1.05458     -2.311346
   1.08277     -2.284387
   1.08277     -2.284387
   1.12307     -2.300561
   1.16337     -2.333186
   1.20367     -2.357998
   1.24397     -2.347161
   1.28427     -2.361943
   1.32457     -2.372695
   1.36487     -2.379898
   1.40517     -2.380200
   1.44547     -2.368515
   1.48576     -2.349362
   1.52606     -2.334109
   1.56636     -2.343299
   1.60666     -2.350516
   1.64696     -2.334543
   1.68726     -2.344172
   1.72756     -2.365390
   1.76786     -2.385118
   1.80816     -2.402407
   1.84845     -2.415827
 
# Band-Index  130
   1.84845     -2.289575
   1.80816     -2.291204
   1.76786     -2.296314
   1.72756     -2.305353
   1.68726     -2.318079
   1.64696     -2.321302
   1.60666     -2.308243
   1.56636     -2.306075
   1.52606     -2.285173
   1.48576     -2.306337
   1.44547     -2.334826
   1.40517     -2.359080
   1.36487     -2.374546
   1.32457     -2.368492
   1.28427     -2.337555
   1.24397     -2.328915
   1.20367     -2.314338
   1.16337     -2.303343
   1.12307     -2.295616
   1.08277     -2.283321
   1.08277     -2.283321
   1.05458     -2.308643
   1.02639     -2.318067
   0.99819     -2.307746
   0.97000     -2.299345
   0.94181     -2.290108
   0.91361     -2.281832
   0.88542     -2.276391
   0.85722     -2.273852
   0.82903     -2.273372
   0.80084     -2.273964
   0.77264     -2.274824
   0.74445     -2.275411
   0.71625     -2.275424
   0.68806     -2.274779
   0.65987     -2.273613
   0.63167     -2.272257
   0.60348     -2.271102
   0.57529     -2.270391
   0.54709     -2.270162
   0.54709     -2.270162
   0.51830     -2.253913
   0.48950     -2.245505
   0.46071     -2.250000
   0.43191     -2.262574
   0.40312     -2.280254
   0.37433     -2.298959
   0.34553     -2.310174
   0.31674     -2.312873
   0.28794     -2.313194
   0.25915     -2.313177
   0.23035     -2.307231
   0.20156     -2.306755
   0.17277     -2.299507
   0.14397     -2.294724
   0.11518     -2.291945
   0.08638     -2.290505
   0.05759     -2.289861
   0.02879     -2.289627
   0.00000     -2.289575
 
# Band-Index  131
   0.00000     -2.221399
   0.02879     -2.224634
   0.05759     -2.232807
   0.08638     -2.243054
   0.11518     -2.252822
   0.14397     -2.260302
   0.17277     -2.266606
   0.20156     -2.277488
   0.23035     -2.294335
   0.25915     -2.273245
   0.28794     -2.241904
   0.31674     -2.241894
   0.34553     -2.244250
   0.37433     -2.241085
   0.40312     -2.227952
   0.43191     -2.206179
   0.46071     -2.213088
   0.48950     -2.219923
   0.51830     -2.222450
   0.54709     -2.221688
   0.54709     -2.221688
   0.57529     -2.220793
   0.60348     -2.217979
   0.63167     -2.212985
   0.65987     -2.205686
   0.68806     -2.196321
   0.71625     -2.185661
   0.74445     -2.175003
   0.77264     -2.165798
   0.80084     -2.159073
   0.82903     -2.155296
   0.85722     -2.154817
   0.88542     -2.158425
   0.91361     -2.167551
   0.94181     -2.183712
   0.97000     -2.206466
   0.99819     -2.228739
   1.02639     -2.233840
   1.05458     -2.235016
   1.08277     -2.272413
   1.08277     -2.272413
   1.12307     -2.270695
   1.16337     -2.257462
   1.20367     -2.299427
   1.24397     -2.322170
   1.28427     -2.319940
   1.32457     -2.320951
   1.36487     -2.323125
   1.40517     -2.311050
   1.44547     -2.289003
   1.48576     -2.264416
   1.52606     -2.247359
   1.56636     -2.240462
   1.60666     -2.256984
   1.64696     -2.262710
   1.68726     -2.253501
   1.72756     -2.243291
   1.76786     -2.233251
   1.80816     -2.224853
   1.84845     -2.221399
 
# Band-Index  132
   1.84845     -2.208860
   1.80816     -2.210203
   1.76786     -2.214075
   1.72756     -2.219542
   1.68726     -2.223613
   1.64696     -2.221368
   1.60666     -2.214169
   1.56636     -2.226679
   1.52606     -2.218960
   1.48576     -2.188333
   1.44547     -2.205044
   1.40517     -2.231749
   1.36487     -2.251941
   1.32457     -2.259119
   1.28427     -2.239723
   1.24397     -2.198934
   1.20367     -2.211450
   1.16337     -2.245614
   1.12307     -2.233005
   1.08277     -2.270305
   1.08277     -2.270305
   1.05458     -2.232693
   1.02639     -2.232937
   0.99819     -2.228067
   0.97000     -2.205346
   0.94181     -2.182361
   0.91361     -2.166091
   0.88542     -2.156809
   0.85722     -2.152964
   0.82903     -2.153142
   0.80084     -2.156571
   0.77264     -2.162913
   0.74445     -2.171727
   0.71625     -2.182029
   0.68806     -2.192410
   0.65987     -2.201578
   0.63167     -2.208742
   0.60348     -2.213638
   0.57529     -2.216390
   0.54709     -2.217262
   0.54709     -2.217262
   0.51830     -2.213120
   0.48950     -2.201396
   0.46071     -2.192076
   0.43191     -2.204506
   0.40312     -2.197484
   0.37433     -2.193601
   0.34553     -2.191702
   0.31674     -2.188948
   0.28794     -2.183638
   0.25915     -2.197857
   0.23035     -2.194274
   0.20156     -2.220305
   0.17277     -2.231232
   0.14397     -2.229034
   0.11518     -2.222805
   0.08638     -2.216951
   0.05759     -2.212518
   0.02879     -2.209784
   0.00000     -2.208860
 
# Band-Index  133
   0.00000     -2.160645
   0.02879     -2.158827
   0.05759     -2.154824
   0.08638     -2.151199
   0.11518     -2.149725
   0.14397     -2.150936
   0.17277     -2.154457
   0.20156     -2.165398
   0.23035     -2.186078
   0.25915     -2.176636
   0.28794     -2.175188
   0.31674     -2.125575
   0.34553     -2.101650
   0.37433     -2.076940
   0.40312     -2.070555
   0.43191     -2.093950
   0.46071     -2.109640
   0.48950     -2.098038
   0.51830     -2.075917
   0.54709     -2.059912
   0.54709     -2.059912
   0.57529     -2.059651
   0.60348     -2.058813
   0.63167     -2.057208
   0.65987     -2.054448
   0.68806     -2.049907
   0.71625     -2.042801
   0.74445     -2.032523
   0.77264     -2.019419
   0.80084     -2.005847
   0.82903     -1.996598
   0.85722     -1.995734
   0.88542     -2.002542
   0.91361     -2.015349
   0.94181     -2.033562
   0.97000     -2.058745
   0.99819     -2.096819
   1.02639     -2.150567
   1.05458     -2.204940
   1.08277     -2.240899
   1.08277     -2.240899
   1.12307     -2.203394
   1.16337     -2.187092
   1.20367     -2.152570
   1.24397     -2.173710
   1.28427     -2.197429
   1.32457     -2.221312
   1.36487     -2.226015
   1.40517     -2.214042
   1.44547     -2.193450
   1.48576     -2.163289
   1.52606     -2.180923
   1.56636     -2.177844
   1.60666     -2.189861
   1.64696     -2.176217
   1.68726     -2.161406
   1.72756     -2.154198
   1.76786     -2.154946
   1.80816     -2.158696
   1.84845     -2.160645
 
# Band-Index  134
   1.84845     -2.124899
   1.80816     -2.125898
   1.76786     -2.128610
   1.72756     -2.131553
   1.68726     -2.132920
   1.64696     -2.138570
   1.60666     -2.154960
   1.56636     -2.149285
   1.52606     -2.114984
   1.48576     -2.140641
   1.44547     -2.063486
   1.40517     -2.009138
   1.36487     -2.010373
   1.32457     -2.033035
   1.28427     -2.069225
   1.24397     -2.112598
   1.20367     -2.132064
   1.16337     -2.157463
   1.12307     -2.191508
   1.08277     -2.239165
   1.08277     -2.239165
   1.05458     -2.202504
   1.02639     -2.147730
   0.99819     -2.093915
   0.97000     -2.055774
   0.94181     -2.030644
   0.91361     -2.012513
   0.88542     -1.999869
   0.85722     -1.993364
   0.82903     -1.994272
   0.80084     -2.002940
   0.77264     -2.016244
   0.74445     -2.029456
   0.71625     -2.039930
   0.68806     -2.047148
   0.65987     -2.051695
   0.63167     -2.054408
   0.60348     -2.055964
   0.57529     -2.056772
   0.54709     -2.057024
   0.54709     -2.057024
   0.51830     -2.048545
   0.48950     -2.044629
   0.46071     -2.046122
   0.43191     -2.052105
   0.40312     -2.061384
   0.37433     -2.061153
   0.34553     -2.078144
   0.31674     -2.121126
   0.28794     -2.142795
   0.25915     -2.160487
   0.23035     -2.165545
   0.20156     -2.158938
   0.17277     -2.139752
   0.14397     -2.126383
   0.11518     -2.125846
   0.08638     -2.125542
   0.05759     -2.125233
   0.02879     -2.124989
   0.00000     -2.124899
 
# Band-Index  135
   0.00000     -2.036769
   0.02879     -2.039121
   0.05759     -2.047779
   0.08638     -2.064786
   0.11518     -2.087702
   0.14397     -2.113423
   0.17277     -2.127507
   0.20156     -2.128801
   0.23035     -2.127490
   0.25915     -2.114599
   0.28794     -2.084779
   0.31674     -2.062700
   0.34553     -2.052142
   0.37433     -2.038616
   0.40312     -2.011832
   0.43191     -1.995882
   0.46071     -2.005074
   0.48950     -2.013022
   0.51830     -2.015741
   0.54709     -2.010997
   0.54709     -2.010997
   0.57529     -2.010415
   0.60348     -2.008634
   0.63167     -2.005590
   0.65987     -2.001274
   0.68806     -1.995833
   0.71625     -1.989617
   0.74445     -1.983155
   0.77264     -1.976962
   0.80084     -1.971053
   0.82903     -1.964709
   0.85722     -1.959203
   0.88542     -1.959385
   0.91361     -1.969680
   0.94181     -1.992128
   0.97000     -2.026104
   0.99819     -2.068084
   1.02639     -2.116633
   1.05458     -2.159814
   1.08277     -2.156683
   1.08277     -2.156683
   1.12307     -2.144940
   1.16337     -2.108931
   1.20367     -2.113735
   1.24397     -2.067398
   1.28427     -2.019537
   1.32457     -1.979120
   1.36487     -1.956985
   1.40517     -1.979913
   1.44547     -2.018261
   1.48576     -2.054718
   1.52606     -2.087977
   1.56636     -2.105906
   1.60666     -2.116058
   1.64696     -2.115757
   1.68726     -2.095990
   1.72756     -2.069770
   1.76786     -2.048888
   1.80816     -2.039130
   1.84845     -2.036769
 
# Band-Index  136
   1.84845     -2.010071
   1.80816     -2.015588
   1.76786     -2.026756
   1.72756     -2.034677
   1.68726     -2.038712
   1.64696     -2.038387
   1.60666     -2.036586
   1.56636     -2.062995
   1.52606     -2.078323
   1.48576     -2.017116
   1.44547     -1.958884
   1.40517     -1.917935
   1.36487     -1.901984
   1.32457     -1.913639
   1.28427     -1.935126
   1.24397     -1.961154
   1.20367     -1.994946
   1.16337     -2.040792
   1.12307     -2.126289
   1.08277     -2.155709
   1.08277     -2.155709
   1.05458     -2.157479
   1.02639     -2.114840
   0.99819     -2.066718
   0.97000     -2.023727
   0.94181     -1.989024
   0.91361     -1.966127
   0.88542     -1.955514
   0.85722     -1.955139
   0.82903     -1.960486
   0.80084     -1.966632
   0.77264     -1.972508
   0.74445     -1.978775
   0.71625     -1.985331
   0.68806     -1.991633
   0.65987     -1.997145
   0.63167     -2.001513
   0.60348     -2.004592
   0.57529     -2.006391
   0.54709     -2.006980
   0.54709     -2.006980
   0.51830     -1.993829
   0.48950     -1.975845
   0.46071     -1.966157
   0.43191     -1.981780
   0.40312     -1.988161
   0.37433     -1.983691
   0.34553     -1.984858
   0.31674     -1.994746
   0.28794     -2.012214
   0.25915     -2.029784
   0.23035     -2.041591
   0.20156     -2.046690
   0.17277     -2.046555
   0.14397     -2.043117
   0.11518     -2.037901
   0.08638     -2.031588
   0.05759     -2.023598
   0.02879     -2.014446
   0.00000     -2.010071
 
# Band-Index  137
   0.00000     -1.935836
   0.02879     -1.933063
   0.05759     -1.927064
   0.08638     -1.921488
   0.11518     -1.918491
   0.14397     -1.933817
   0.17277     -1.950164
   0.20156     -1.963284
   0.23035     -1.971694
   0.25915     -1.972185
   0.28794     -1.955623
   0.31674     -1.911062
   0.34553     -1.871143
   0.37433     -1.849077
   0.40312     -1.848833
   0.43191     -1.876362
   0.46071     -1.891108
   0.48950     -1.880596
   0.51830     -1.862848
   0.54709     -1.855302
   0.54709     -1.855302
   0.57529     -1.855118
   0.60348     -1.854583
   0.63167     -1.853740
   0.65987     -1.852655
   0.68806     -1.851441
   0.71625     -1.850297
   0.74445     -1.849586
   0.77264     -1.849936
   0.80084     -1.852314
   0.82903     -1.857981
   0.85722     -1.868243
   0.88542     -1.884089
   0.91361     -1.905985
   0.94181     -1.933919
   0.97000     -1.967073
   0.99819     -2.002907
   1.02639     -2.039970
   1.05458     -2.080982
   1.08277     -2.109560
   1.08277     -2.109560
   1.12307     -2.079632
   1.16337     -1.999674
   1.20367     -1.940013
   1.24397     -1.889397
   1.28427     -1.855677
   1.32457     -1.845967
   1.36487     -1.873139
   1.40517     -1.905038
   1.44547     -1.925409
   1.48576     -1.941422
   1.52606     -1.955292
   1.56636     -1.991128
   1.60666     -2.002257
   1.64696     -1.974830
   1.68726     -1.946652
   1.72756     -1.931625
   1.76786     -1.930511
   1.80816     -1.933813
   1.84845     -1.935836
 
# Band-Index  138
   1.84845     -1.878662
   1.80816     -1.879384
   1.76786     -1.886420
   1.72756     -1.905892
   1.68726     -1.921793
   1.64696     -1.932598
   1.60666     -1.944120
   1.56636     -1.952805
   1.52606     -1.945274
   1.48576     -1.893477
   1.44547     -1.860933
   1.40517     -1.864750
   1.36487     -1.857005
   1.32457     -1.833993
   1.28427     -1.815643
   1.24397     -1.829581
   1.20367     -1.891507
   1.16337     -1.984908
   1.12307     -2.045186
   1.08277     -2.107329
   1.08277     -2.107329
   1.05458     -2.078569
   1.02639     -2.037094
   0.99819     -2.000024
   0.97000     -1.964421
   0.94181     -1.931408
   0.91361     -1.903550
   0.88542     -1.881696
   0.85722     -1.865838
   0.82903     -1.855492
   0.80084     -1.849688
   0.77264     -1.847146
   0.74445     -1.846622
   0.71625     -1.847165
   0.68806     -1.848160
   0.65987     -1.849252
   0.63167     -1.850240
   0.60348     -1.851009
   0.57529     -1.851494
   0.54709     -1.851659
   0.54709     -1.851659
   0.51830     -1.850585
   0.48950     -1.846913
   0.46071     -1.842434
   0.43191     -1.839551
   0.40312     -1.840574
   0.37433     -1.831113
   0.34553     -1.854834
   0.31674     -1.900488
   0.28794     -1.919911
   0.25915     -1.927516
   0.23035     -1.927912
   0.20156     -1.924869
   0.17277     -1.921091
   0.14397     -1.918513
   0.11518     -1.915502
   0.08638     -1.896784
   0.05759     -1.880027
   0.02879     -1.878478
   0.00000     -1.878662
 
# Band-Index  139
   0.00000     -1.858554
   0.02879     -1.864509
   0.05759     -1.876270
   0.08638     -1.875329
   0.11518     -1.872115
   0.14397     -1.867540
   0.17277     -1.862194
   0.20156     -1.856845
   0.23035     -1.852088
   0.25915     -1.847917
   0.28794     -1.843486
   0.31674     -1.837217
   0.34553     -1.826363
   0.37433     -1.807547
   0.40312     -1.803674
   0.43191     -1.811237
   0.46071     -1.820503
   0.48950     -1.829562
   0.51830     -1.834775
   0.54709     -1.831224
   0.54709     -1.831224
   0.57529     -1.830585
   0.60348     -1.828690
   0.63167     -1.825618
   0.65987     -1.821510
   0.68806     -1.816592
   0.71625     -1.811193
   0.74445     -1.805750
   0.77264     -1.800814
   0.80084     -1.797072
   0.82903     -1.795444
   0.85722     -1.797265
   0.88542     -1.804440
   0.91361     -1.819289
   0.94181     -1.843765
   0.97000     -1.877931
   0.99819     -1.918118
   1.02639     -1.955307
   1.05458     -1.978550
   1.08277     -1.985718
   1.08277     -1.985718
   1.12307     -1.985664
   1.16337     -1.925478
   1.20367     -1.839596
   1.24397     -1.788546
   1.28427     -1.765314
   1.32457     -1.764625
   1.36487     -1.771728
   1.40517     -1.787061
   1.44547     -1.826514
   1.48576     -1.843781
   1.52606     -1.842514
   1.56636     -1.848123
   1.60666     -1.859020
   1.64696     -1.867513
   1.68726     -1.872920
   1.72756     -1.875601
   1.76786     -1.874753
   1.80816     -1.864768
   1.84845     -1.858554
 
# Band-Index  140
   1.84845     -1.808550
   1.80816     -1.806120
   1.76786     -1.801832
   1.72756     -1.799471
   1.68726     -1.801027
   1.64696     -1.806893
   1.60666     -1.814951
   1.56636     -1.820231
   1.52606     -1.813231
   1.48576     -1.794283
   1.44547     -1.774857
   1.40517     -1.758915
   1.36487     -1.746179
   1.32457     -1.741890
   1.28427     -1.743640
   1.24397     -1.748419
   1.20367     -1.807191
   1.16337     -1.885609
   1.12307     -1.955443
   1.08277     -1.984732
   1.08277     -1.984732
   1.05458     -1.977230
   1.02639     -1.953234
   0.99819     -1.915518
   0.97000     -1.875002
   0.94181     -1.840541
   0.91361     -1.815777
   0.88542     -1.800600
   0.85722     -1.793029
   0.82903     -1.790801
   0.80084     -1.792103
   0.77264     -1.795644
   0.74445     -1.800484
   0.71625     -1.805888
   0.68806     -1.811263
   0.65987     -1.816140
   0.63167     -1.820178
   0.60348     -1.823164
   0.57529     -1.824985
   0.54709     -1.825595
   0.54709     -1.825595
   0.51830     -1.814603
   0.48950     -1.802398
   0.46071     -1.793114
   0.43191     -1.788160
   0.40312     -1.791321
   0.37433     -1.798039
   0.34553     -1.794919
   0.31674     -1.793290
   0.28794     -1.792357
   0.25915     -1.791088
   0.23035     -1.788892
   0.20156     -1.785976
   0.17277     -1.783376
   0.14397     -1.782497
   0.11518     -1.784413
   0.08638     -1.789399
   0.05759     -1.796799
   0.02879     -1.804663
   0.00000     -1.808550
 
# Band-Index  141
   0.00000     -1.515549
   0.02879     -1.515338
   0.05759     -1.515852
   0.08638     -1.524060
   0.11518     -1.532291
   0.14397     -1.538420
   0.17277     -1.542703
   0.20156     -1.549293
   0.23035     -1.561518
   0.25915     -1.577666
   0.28794     -1.603369
   0.31674     -1.637743
   0.34553     -1.655708
   0.37433     -1.623184
   0.40312     -1.537048
   0.43191     -1.460184
   0.46071     -1.370244
   0.48950     -1.275944
   0.51830     -1.185579
   0.54709     -1.123977
   0.54709     -1.123977
   0.57529     -1.127705
   0.60348     -1.138805
   0.63167     -1.157034
   0.65987     -1.182001
   0.68806     -1.213186
   0.71625     -1.249947
   0.74445     -1.291519
   0.77264     -1.337007
   0.80084     -1.385364
   0.82903     -1.435353
   0.85722     -1.485472
   0.88542     -1.533838
   0.91361     -1.578105
   0.94181     -1.615821
   0.97000     -1.645638
   0.99819     -1.668285
   1.02639     -1.685103
   1.05458     -1.695945
   1.08277     -1.699706
   1.08277     -1.699706
   1.12307     -1.703036
   1.16337     -1.708785
   1.20367     -1.705677
   1.24397     -1.711670
   1.28427     -1.672246
   1.32457     -1.668256
   1.36487     -1.709747
   1.40517     -1.740752
   1.44547     -1.742457
   1.48576     -1.726657
   1.52606     -1.702361
   1.56636     -1.673468
   1.60666     -1.642028
   1.64696     -1.609596
   1.68726     -1.578009
   1.72756     -1.549691
   1.76786     -1.527185
   1.80816     -1.515908
   1.84845     -1.515549
 
# Band-Index  142
   1.84845     -1.503708
   1.80816     -1.509465
   1.76786     -1.512610
   1.72756     -1.522740
   1.68726     -1.544009
   1.64696     -1.565784
   1.60666     -1.590590
   1.56636     -1.621231
   1.52606     -1.648721
   1.48576     -1.663940
   1.44547     -1.656976
   1.40517     -1.626542
   1.36487     -1.618278
   1.32457     -1.627645
   1.28427     -1.625024
   1.24397     -1.658682
   1.20367     -1.681344
   1.16337     -1.670543
   1.12307     -1.688900
   1.08277     -1.699198
   1.08277     -1.699198
   1.05458     -1.695115
   1.02639     -1.683666
   0.99819     -1.666160
   0.97000     -1.642813
   0.94181     -1.612363
   0.91361     -1.574170
   0.88542     -1.529604
   0.85722     -1.481079
   0.82903     -1.430888
   0.80084     -1.380877
   0.77264     -1.332526
   0.74445     -1.287055
   0.71625     -1.245504
   0.68806     -1.208761
   0.65987     -1.177591
   0.63167     -1.152634
   0.60348     -1.134412
   0.57529     -1.123316
   0.54709     -1.119590
   0.54709     -1.119590
   0.51830     -1.144550
   0.48950     -1.205010
   0.46071     -1.310293
   0.43191     -1.426745
   0.40312     -1.535265
   0.37433     -1.585231
   0.34553     -1.605508
   0.31674     -1.605311
   0.28794     -1.593460
   0.25915     -1.567231
   0.23035     -1.538130
   0.20156     -1.520485
   0.17277     -1.513691
   0.14397     -1.512327
   0.11518     -1.512667
   0.08638     -1.513503
   0.05759     -1.513792
   0.02879     -1.507348
   0.00000     -1.503708
 
# Band-Index  143
   0.00000     -1.493084
   0.02879     -1.491406
   0.05759     -1.493346
   0.08638     -1.496859
   0.11518     -1.498521
   0.14397     -1.495479
   0.17277     -1.489832
   0.20156     -1.479946
   0.23035     -1.453483
   0.25915     -1.475729
   0.28794     -1.507217
   0.31674     -1.526197
   0.34553     -1.521595
   0.37433     -1.481538
   0.40312     -1.405242
   0.43191     -1.302980
   0.46071     -1.223801
   0.48950     -1.161134
   0.51830     -1.066196
   0.54709     -1.066855
   0.54709     -1.066855
   0.57529     -1.070107
   0.60348     -1.079787
   0.63167     -1.095675
   0.65987     -1.117407
   0.68806     -1.144491
   0.71625     -1.176318
   0.74445     -1.212181
   0.77264     -1.251307
   0.80084     -1.292875
   0.82903     -1.335996
   0.85722     -1.379638
   0.88542     -1.422505
   0.91361     -1.462880
   0.94181     -1.498359
   0.97000     -1.525653
   0.99819     -1.541375
   1.02639     -1.544593
   1.05458     -1.539397
   1.08277     -1.535297
   1.08277     -1.535297
   1.12307     -1.561674
   1.16337     -1.597320
   1.20367     -1.584819
   1.24397     -1.547738
   1.28427     -1.587488
   1.32457     -1.567919
   1.36487     -1.562934
   1.40517     -1.606125
   1.44547     -1.608786
   1.48576     -1.605753
   1.52606     -1.599615
   1.56636     -1.590184
   1.60666     -1.575727
   1.64696     -1.551944
   1.68726     -1.526000
   1.72756     -1.511561
   1.76786     -1.504683
   1.80816     -1.493041
   1.84845     -1.493084
 
# Band-Index  144
   1.84845     -1.488776
   1.80816     -1.491689
   1.76786     -1.492583
   1.72756     -1.500579
   1.68726     -1.502277
   1.64696     -1.496620
   1.60666     -1.490391
   1.56636     -1.482928
   1.52606     -1.473639
   1.48576     -1.466390
   1.44547     -1.475201
   1.40517     -1.494898
   1.36487     -1.524013
   1.32457     -1.490178
   1.28427     -1.497526
   1.24397     -1.534364
   1.20367     -1.507646
   1.16337     -1.520939
   1.12307     -1.529456
   1.08277     -1.530825
   1.08277     -1.530825
   1.05458     -1.535144
   1.02639     -1.540651
   0.99819     -1.537746
   0.97000     -1.522469
   0.94181     -1.495740
   0.91361     -1.460830
   0.88542     -1.420932
   0.85722     -1.378408
   0.82903     -1.334981
   0.80084     -1.291982
   0.77264     -1.250489
   0.74445     -1.211415
   0.71625     -1.175591
   0.68806     -1.143785
   0.65987     -1.116697
   0.63167     -1.094939
   0.60348     -1.079016
   0.57529     -1.069306
   0.54709     -1.066043
   0.54709     -1.066043
   0.51830     -1.052252
   0.48950     -1.065261
   0.46071     -1.185940
   0.43191     -1.272722
   0.40312     -1.315504
   0.37433     -1.351601
   0.34553     -1.380665
   0.31674     -1.403018
   0.28794     -1.419321
   0.25915     -1.430589
   0.23035     -1.443153
   0.20156     -1.466378
   0.17277     -1.485222
   0.14397     -1.489711
   0.11518     -1.487674
   0.08638     -1.487067
   0.05759     -1.488313
   0.02879     -1.489747
   0.00000     -1.488776
 
# Band-Index  145
   0.00000     -1.463304
   0.02879     -1.464340
   0.05759     -1.466908
   0.08638     -1.469434
   0.11518     -1.469561
   0.14397     -1.464592
   0.17277     -1.451822
   0.20156     -1.430718
   0.23035     -1.438773
   0.25915     -1.411031
   0.28794     -1.357571
   0.31674     -1.299214
   0.34553     -1.241181
   0.37433     -1.185395
   0.40312     -1.131929
   0.43191     -1.081589
   0.46071     -1.038486
   0.48950     -1.028830
   0.51830     -1.008041
   0.54709     -0.965711
   0.54709     -0.965711
   0.57529     -0.969375
   0.60348     -0.980284
   0.63167     -0.998096
   0.65987     -1.022092
   0.68806     -1.051252
   0.71625     -1.084402
   0.74445     -1.120262
   0.77264     -1.157409
   0.80084     -1.194279
   0.82903     -1.229343
   0.85722     -1.261558
   0.88542     -1.291133
   0.91361     -1.319845
   0.94181     -1.348875
   0.97000     -1.377273
   0.99819     -1.404190
   1.02639     -1.429021
   1.05458     -1.449282
   1.08277     -1.458032
   1.08277     -1.458032
   1.12307     -1.458736
   1.16337     -1.465145
   1.20367     -1.483298
   1.24397     -1.476499
   1.28427     -1.452995
   1.32457     -1.445891
   1.36487     -1.433203
   1.40517     -1.439982
   1.44547     -1.450611
   1.48576     -1.461846
   1.52606     -1.464591
   1.56636     -1.469431
   1.60666     -1.476943
   1.64696     -1.483318
   1.68726     -1.485484
   1.72756     -1.483566
   1.76786     -1.475745
   1.80816     -1.466741
   1.84845     -1.463304
 
# Band-Index  146
   1.84845     -1.370106
   1.80816     -1.370797
   1.76786     -1.372534
   1.72756     -1.374480
   1.68726     -1.375886
   1.64696     -1.376620
   1.60666     -1.376668
   1.56636     -1.375634
   1.52606     -1.373903
   1.48576     -1.372647
   1.44547     -1.373570
   1.40517     -1.380616
   1.36487     -1.404827
   1.32457     -1.433063
   1.28427     -1.411407
   1.24397     -1.411360
   1.20367     -1.397522
   1.16337     -1.390418
   1.12307     -1.430219
   1.08277     -1.456522
   1.08277     -1.456522
   1.05458     -1.447536
   1.02639     -1.426930
   0.99819     -1.401888
   0.97000     -1.374927
   0.94181     -1.346628
   0.91361     -1.317640
   0.88542     -1.288731
   0.85722     -1.259068
   0.82903     -1.227019
   0.80084     -1.192248
   0.77264     -1.155676
   0.74445     -1.118761
   0.71625     -1.083042
   0.68806     -1.049946
   0.65987     -1.020779
   0.63167     -0.996737
   0.60348     -0.978863
   0.57529     -0.967901
   0.54709     -0.964218
   0.54709     -0.964218
   0.51830     -0.971330
   0.48950     -0.986947
   0.46071     -1.008836
   0.43191     -1.029525
   0.40312     -1.079476
   0.37433     -1.139544
   0.34553     -1.204187
   0.31674     -1.268660
   0.28794     -1.328822
   0.25915     -1.380236
   0.23035     -1.413631
   0.20156     -1.401553
   0.17277     -1.383513
   0.14397     -1.365369
   0.11518     -1.362782
   0.08638     -1.363208
   0.05759     -1.366969
   0.02879     -1.369324
   0.00000     -1.370106
 
# Band-Index  147
   0.00000     -1.359995
   0.02879     -1.360119
   0.05759     -1.360659
   0.08638     -1.361790
   0.11518     -1.359671
   0.14397     -1.362346
   0.17277     -1.369967
   0.20156     -1.397428
   0.23035     -1.378155
   0.25915     -1.327482
   0.28794     -1.263192
   0.31674     -1.198863
   0.34553     -1.141178
   0.37433     -1.080731
   0.40312     -1.034062
   0.43191     -1.014019
   0.46071     -0.995253
   0.48950     -0.983846
   0.51830     -0.923726
   0.54709     -0.913897
   0.54709     -0.913897
   0.57529     -0.917518
   0.60348     -0.927811
   0.63167     -0.943728
   0.65987     -0.964564
   0.68806     -0.989948
   0.71625     -1.019494
   0.74445     -1.052610
   0.77264     -1.088555
   0.80084     -1.126541
   0.82903     -1.165543
   0.85722     -1.203788
   0.88542     -1.238267
   0.91361     -1.264686
   0.94181     -1.279860
   0.97000     -1.283711
   0.99819     -1.277443
   1.02639     -1.262925
   1.05458     -1.244107
   1.08277     -1.232714
   1.08277     -1.232714
   1.12307     -1.269997
   1.16337     -1.320556
   1.20367     -1.309037
   1.24397     -1.319137
   1.28427     -1.397978
   1.32457     -1.394346
   1.36487     -1.369823
   1.40517     -1.335192
   1.44547     -1.311519
   1.48576     -1.331835
   1.52606     -1.347354
   1.56636     -1.358322
   1.60666     -1.365217
   1.64696     -1.368100
   1.68726     -1.367448
   1.72756     -1.365101
   1.76786     -1.362631
   1.80816     -1.360733
   1.84845     -1.359995
 
# Band-Index  148
   1.84845     -1.336100
   1.80816     -1.337026
   1.76786     -1.339085
   1.72756     -1.340281
   1.68726     -1.338043
   1.64696     -1.330450
   1.60666     -1.317110
   1.56636     -1.300187
   1.52606     -1.284942
   1.48576     -1.279612
   1.44547     -1.297692
   1.40517     -1.287149
   1.36487     -1.275775
   1.32457     -1.263207
   1.28427     -1.244432
   1.24397     -1.251452
   1.20367     -1.239561
   1.16337     -1.225916
   1.12307     -1.227996
   1.08277     -1.227978
   1.08277     -1.227978
   1.05458     -1.240012
   1.02639     -1.259325
   0.99819     -1.274098
   0.97000     -1.280615
   0.94181     -1.277221
   0.91361     -1.262861
   0.88542     -1.237321
   0.85722     -1.203200
   0.82903     -1.164885
   0.80084     -1.125754
   0.77264     -1.087670
   0.74445     -1.051673
   0.71625     -1.018551
   0.68806     -0.989029
   0.65987     -0.963666
   0.63167     -0.942815
   0.60348     -0.926851
   0.57529     -0.916528
   0.54709     -0.912905
   0.54709     -0.912905
   0.51830     -0.913856
   0.48950     -0.889396
   0.46071     -0.912796
   0.43191     -0.961555
   0.40312     -1.014109
   0.37433     -1.069007
   0.34553     -1.127693
   0.31674     -1.193357
   0.28794     -1.247151
   0.25915     -1.285202
   0.23035     -1.313865
   0.20156     -1.333839
   0.17277     -1.342400
   0.14397     -1.329314
   0.11518     -1.333210
   0.08638     -1.336894
   0.05759     -1.337520
   0.02879     -1.336641
   0.00000     -1.336100
 
# Band-Index  149
   0.00000     -1.277237
   0.02879     -1.280408
   0.05759     -1.289647
   0.08638     -1.303935
   0.11518     -1.320064
   0.14397     -1.326942
   0.17277     -1.316718
   0.20156     -1.296820
   0.23035     -1.269505
   0.25915     -1.234746
   0.28794     -1.192016
   0.31674     -1.139941
   0.34553     -1.085835
   0.37433     -1.032753
   0.40312     -0.982508
   0.43191     -0.927747
   0.46071     -0.879168
   0.48950     -0.867062
   0.51830     -0.850449
   0.54709     -0.824512
   0.54709     -0.824512
   0.57529     -0.827586
   0.60348     -0.842313
   0.63167     -0.867952
   0.65987     -0.898096
   0.68806     -0.930642
   0.71625     -0.964702
   0.74445     -0.999495
   0.77264     -1.033894
   0.80084     -1.066147
   0.82903     -1.093959
   0.85722     -1.114987
   0.88542     -1.127401
   0.91361     -1.130349
   0.94181     -1.124518
   0.97000     -1.114919
   0.99819     -1.121440
   1.02639     -1.142985
   1.05458     -1.166272
   1.08277     -1.179198
   1.08277     -1.179198
   1.12307     -1.179568
   1.16337     -1.185929
   1.20367     -1.210349
   1.24397     -1.222744
   1.28427     -1.193416
   1.32457     -1.199146
   1.36487     -1.238517
   1.40517     -1.262616
   1.44547     -1.261256
   1.48576     -1.251059
   1.52606     -1.238904
   1.56636     -1.241097
   1.60666     -1.260406
   1.64696     -1.280098
   1.68726     -1.289605
   1.72756     -1.289520
   1.76786     -1.284491
   1.80816     -1.279325
   1.84845     -1.277237
 
# Band-Index  150
   1.84845     -1.241545
   1.80816     -1.244116
   1.76786     -1.250597
   1.72756     -1.257156
   1.68726     -1.257318
   1.64696     -1.243309
   1.60666     -1.210150
   1.56636     -1.183426
   1.52606     -1.150794
   1.48576     -1.115188
   1.44547     -1.089478
   1.40517     -1.080232
   1.36487     -1.094004
   1.32457     -1.137117
   1.28427     -1.162566
   1.24397     -1.160022
   1.20367     -1.161054
   1.16337     -1.129870
   1.12307     -1.147386
   1.08277     -1.177304
   1.08277     -1.177304
   1.05458     -1.164042
   1.02639     -1.140373
   0.99819     -1.118826
   0.97000     -1.113168
   0.94181     -1.122667
   0.91361     -1.128412
   0.88542     -1.125455
   0.85722     -1.113097
   0.82903     -1.092199
   0.80084     -1.064571
   0.77264     -1.032498
   0.74445     -0.998216
   0.71625     -0.963454
   0.68806     -0.929359
   0.65987     -0.896749
   0.63167     -0.866565
   0.60348     -0.840978
   0.57529     -0.826276
   0.54709     -0.823272
   0.54709     -0.823272
   0.51830     -0.837499
   0.48950     -0.848311
   0.46071     -0.855252
   0.43191     -0.903529
   0.40312     -0.953850
   0.37433     -1.002012
   0.34553     -1.074834
   0.31674     -1.138625
   0.28794     -1.187473
   0.25915     -1.229210
   0.23035     -1.263313
   0.20156     -1.289796
   0.17277     -1.309016
   0.14397     -1.317106
   0.11518     -1.294861
   0.08638     -1.272366
   0.05759     -1.255464
   0.02879     -1.245057
   0.00000     -1.241545
 
# Band-Index  151
   0.00000     -1.202244
   0.02879     -1.201919
   0.05759     -1.200780
   0.08638     -1.198337
   0.11518     -1.193825
   0.14397     -1.186337
   0.17277     -1.175029
   0.20156     -1.159356
   0.23035     -1.139254
   0.25915     -1.115239
   0.28794     -1.088352
   0.31674     -1.059903
   0.34553     -1.030671
   0.37433     -0.997970
   0.40312     -0.930909
   0.43191     -0.870223
   0.46071     -0.849599
   0.48950     -0.811860
   0.51830     -0.791537
   0.54709     -0.793643
   0.54709     -0.793643
   0.57529     -0.802568
   0.60348     -0.811876
   0.63167     -0.817046
   0.65987     -0.823573
   0.68806     -0.833713
   0.71625     -0.848234
   0.74445     -0.867229
   0.77264     -0.890333
   0.80084     -0.916793
   0.82903     -0.945529
   0.85722     -0.975221
   0.88542     -1.004480
   0.91361     -1.032074
   0.94181     -1.056902
   0.97000     -1.075346
   0.99819     -1.070839
   1.02639     -1.045875
   1.05458     -1.014960
   1.08277     -0.989694
   1.08277     -0.989694
   1.12307     -1.039855
   1.16337     -1.080898
   1.20367     -1.046373
   1.24397     -1.077262
   1.28427     -1.098440
   1.32457     -1.084064
   1.36487     -1.056659
   1.40517     -1.016250
   1.44547     -0.997436
   1.48576     -1.035589
   1.52606     -1.094873
   1.56636     -1.156891
   1.60666     -1.199016
   1.64696     -1.206196
   1.68726     -1.208554
   1.72756     -1.207840
   1.76786     -1.205477
   1.80816     -1.203173
   1.84845     -1.202244
 
# Band-Index  152
   1.84845     -0.781431
   1.80816     -0.782644
   1.76786     -0.786180
   1.72756     -0.791807
   1.68726     -0.799396
   1.64696     -0.809315
   1.60666     -0.822810
   1.56636     -0.841935
   1.52606     -0.868632
   1.48576     -0.902741
   1.44547     -0.934693
   1.40517     -0.930426
   1.36487     -0.917438
   1.32457     -0.917143
   1.28427     -0.941783
   1.24397     -0.994590
   1.20367     -1.039650
   1.16337     -1.012237
   1.12307     -0.993837
   1.08277     -0.984707
   1.08277     -0.984707
   1.05458     -1.011584
   1.02639     -1.042854
   0.99819     -1.067988
   0.97000     -1.072771
   0.94181     -1.054246
   0.91361     -1.029530
   0.88542     -1.002155
   0.85722     -0.973147
   0.82903     -0.943691
   0.80084     -0.915151
   0.77264     -0.888840
   0.74445     -0.865841
   0.71625     -0.846922
   0.68806     -0.832474
   0.65987     -0.822441
   0.63167     -0.816124
   0.60348     -0.811272
   0.57529     -0.801470
   0.54709     -0.792703
   0.54709     -0.792703
   0.51830     -0.776534
   0.48950     -0.775784
   0.46071     -0.803744
   0.43191     -0.793951
   0.40312     -0.766365
   0.37433     -0.747454
   0.34553     -0.737964
   0.31674     -0.736344
   0.28794     -0.740414
   0.25915     -0.747850
   0.23035     -0.756525
   0.20156     -0.764768
   0.17277     -0.771513
   0.14397     -0.776322
   0.11518     -0.779270
   0.08638     -0.780759
   0.05759     -0.781319
   0.02879     -0.781432
   0.00000     -0.781431
 
# Band-Index  153
   0.00000     -0.355297
   0.02879     -0.355768
   0.05759     -0.357099
   0.08638     -0.359057
   0.11518     -0.361313
   0.14397     -0.363538
   0.17277     -0.365557
   0.20156     -0.367536
   0.23035     -0.370170
   0.25915     -0.374792
   0.28794     -0.383327
   0.31674     -0.398085
   0.34553     -0.421445
   0.37433     -0.455508
   0.40312     -0.501822
   0.43191     -0.561150
   0.46071     -0.633147
   0.48950     -0.715080
   0.51830     -0.760088
   0.54709     -0.758375
   0.54709     -0.758375
   0.57529     -0.750033
   0.60348     -0.736140
   0.63167     -0.724452
   0.65987     -0.716859
   0.68806     -0.714087
   0.71625     -0.716420
   0.74445     -0.723796
   0.77264     -0.735821
   0.80084     -0.751776
   0.82903     -0.770655
   0.85722     -0.791261
   0.88542     -0.812380
   0.91361     -0.833082
   0.94181     -0.853094
   0.97000     -0.873094
   0.99819     -0.894584
   1.02639     -0.919154
   1.05458     -0.947285
   1.08277     -0.971676
   1.08277     -0.971676
   1.12307     -0.965690
   1.16337     -0.955654
   1.20367     -0.943115
   1.24397     -0.928054
   1.28427     -0.908587
   1.32457     -0.859592
   1.36487     -0.790471
   1.40517     -0.717411
   1.44547     -0.645515
   1.48576     -0.578963
   1.52606     -0.521054
   1.56636     -0.473578
   1.60666     -0.436569
   1.64696     -0.408703
   1.68726     -0.388147
   1.72756     -0.373319
   1.76786     -0.363197
   1.80816     -0.357258
   1.84845     -0.355297
 
# Band-Index  154
   1.84845     -0.026076
   1.80816     -0.028690
   1.76786     -0.036693
   1.72756     -0.050599
   1.68726     -0.071374
   1.64696     -0.100474
   1.60666     -0.139672
   1.56636     -0.190556
   1.52606     -0.253754
   1.48576     -0.328332
   1.44547     -0.411667
   1.40517     -0.499768
   1.36487     -0.587817
   1.32457     -0.670770
   1.28427     -0.744062
   1.24397     -0.804602
   1.20367     -0.852194
   1.16337     -0.891115
   1.12307     -0.929981
   1.08277     -0.969570
   1.08277     -0.969570
   1.05458     -0.944237
   1.02639     -0.915695
   0.99819     -0.890906
   0.97000     -0.869351
   0.94181     -0.849428
   0.91361     -0.829607
   0.88542     -0.809170
   0.85722     -0.788349
   0.82903     -0.768048
   0.80084     -0.749457
   0.77264     -0.733759
   0.74445     -0.721947
   0.71625     -0.714728
   0.68806     -0.712492
   0.65987     -0.715308
   0.63167     -0.722912
   0.60348     -0.734627
   0.57529     -0.748713
   0.54709     -0.757765
   0.54709     -0.757765
   0.51830     -0.677843
   0.48950     -0.567107
   0.46071     -0.465442
   0.43191     -0.375226
   0.40312     -0.297590
   0.37433     -0.232934
   0.34553     -0.180992
   0.31674     -0.140841
   0.28794     -0.110935
   0.25915     -0.089243
   0.23035     -0.073564
   0.20156     -0.061891
   0.17277     -0.052712
   0.14397     -0.045107
   0.11518     -0.038681
   0.08638     -0.033401
   0.05759     -0.029417
   0.02879     -0.026924
   0.00000     -0.026075
 
# Band-Index  155
   0.00000      0.567781
   0.02879      0.566309
   0.05759      0.561224
   0.08638      0.551576
   0.11518      0.538184
   0.14397      0.522327
   0.17277      0.505506
   0.20156      0.489289
   0.23035      0.475090
   0.25915      0.464033
   0.28794      0.456905
   0.31674      0.454175
   0.34553      0.456069
   0.37433      0.462671
   0.40312      0.474016
   0.43191      0.490120
   0.46071      0.510887
   0.48950      0.536110
   0.51830      0.565864
   0.54709      0.594102
   0.54709      0.594102
   0.57529      0.595686
   0.60348      0.599986
   0.63167      0.605689
   0.65987      0.610763
   0.68806      0.612727
   0.71625      0.608781
   0.74445      0.595799
   0.77264      0.571202
   0.80084      0.533687
   0.82903      0.480669
   0.85722      0.417088
   0.88542      0.349451
   0.91361      0.282759
   0.94181      0.222154
   0.97000      0.172897
   0.99819      0.139767
   1.02639      0.126148
   1.05458      0.133189
   1.08277      0.156184
   1.08277      0.156184
   1.12307      0.074978
   1.16337      0.019809
   1.20367      0.004388
   1.24397      0.031889
   1.28427      0.098020
   1.32457      0.191778
   1.36487      0.299782
   1.40517      0.410885
   1.44547      0.506166
   1.48576      0.522983
   1.52606      0.507382
   1.56636      0.491844
   1.60666      0.486305
   1.64696      0.493618
   1.68726      0.510319
   1.72756      0.531024
   1.76786      0.550176
   1.80816      0.563246
   1.84845      0.567781
 
# Band-Index  156
   1.84845      0.570466
   1.80816      0.566050
   1.76786      0.553937
   1.72756      0.536676
   1.68726      0.517771
   1.64696      0.501710
   1.60666      0.493114
   1.56636      0.495295
   1.52606      0.510025
   1.48576      0.529958
   1.44547      0.521109
   1.40517      0.454369
   1.36487      0.362971
   1.32457      0.272325
   1.28427      0.194916
   1.24397      0.140421
   1.20367      0.115564
   1.16337      0.122569
   1.12307      0.145251
   1.08277      0.159085
   1.08277      0.159085
   1.05458      0.134966
   1.02639      0.127801
   0.99819      0.141413
   0.97000      0.174578
   0.94181      0.223884
   0.91361      0.284584
   0.88542      0.351497
   0.85722      0.419596
   0.82903      0.484184
   0.80084      0.540159
   0.77264      0.578617
   0.74445      0.604398
   0.71625      0.618253
   0.68806      0.622387
   0.65987      0.620098
   0.63167      0.614390
   0.60348      0.608155
   0.57529      0.603543
   0.54709      0.601858
   0.54709      0.601858
   0.51830      0.569367
   0.48950      0.539012
   0.46071      0.513642
   0.43191      0.493072
   0.40312      0.476986
   0.37433      0.465498
   0.34553      0.458883
   0.31674      0.457314
   0.28794      0.460793
   0.25915      0.469071
   0.23035      0.481509
   0.20156      0.496978
   0.17277      0.513875
   0.14397      0.530325
   0.11518      0.544615
   0.08638      0.555694
   0.05759      0.563489
   0.02879      0.568611
   0.00000      0.570466
 
# Band-Index  157
   0.00000      0.744634
   0.02879      0.743208
   0.05759      0.737733
   0.08638      0.718919
   0.11518      0.695614
   0.14397      0.670880
   0.17277      0.646712
   0.20156      0.624256
   0.23035      0.604118
   0.25915      0.586707
   0.28794      0.572411
   0.31674      0.561669
   0.34553      0.555102
   0.37433      0.553623
   0.40312      0.558132
   0.43191      0.569895
   0.46071      0.590034
   0.48950      0.618722
   0.51830      0.635140
   0.54709      0.603718
   0.54709      0.603718
   0.57529      0.605288
   0.60348      0.609612
   0.63167      0.615522
   0.65987      0.621047
   0.68806      0.623536
   0.71625      0.619805
   0.74445      0.606830
   0.77264      0.581486
   0.80084      0.541773
   0.82903      0.493685
   0.85722      0.441192
   0.88542      0.385562
   0.91361      0.330349
   0.94181      0.279773
   0.97000      0.238140
   0.99819      0.209242
   1.02639      0.195648
   1.05458      0.195035
   1.08277      0.163881
   1.08277      0.163881
   1.12307      0.159043
   1.16337      0.158574
   1.20367      0.197982
   1.24397      0.259470
   1.28427      0.332567
   1.32457      0.401974
   1.36487      0.473765
   1.40517      0.533547
   1.44547      0.569013
   1.48576      0.610725
   1.52606      0.610454
   1.56636      0.608272
   1.60666      0.610805
   1.64696      0.628744
   1.68726      0.658118
   1.72756      0.691768
   1.76786      0.721300
   1.80816      0.739174
   1.84845      0.744634
 
# Band-Index  158
   1.84845      0.755280
   1.80816      0.748792
   1.76786      0.732457
   1.72756      0.710757
   1.68726      0.684869
   1.64696      0.657305
   1.60666      0.632580
   1.56636      0.616428
   1.52606      0.620372
   1.48576      0.626139
   1.44547      0.611452
   1.40517      0.595392
   1.36487      0.549040
   1.32457      0.443962
   1.28427      0.347718
   1.24397      0.285868
   1.20367      0.250682
   1.16337      0.219717
   1.12307      0.196405
   1.08277      0.164320
   1.08277      0.164320
   1.05458      0.196345
   1.02639      0.197153
   0.99819      0.210742
   0.97000      0.239693
   0.94181      0.281436
   0.91361      0.332186
   0.88542      0.387647
   0.85722      0.443561
   0.82903      0.496084
   0.80084      0.542168
   0.77264      0.583162
   0.74445      0.608863
   0.71625      0.622871
   0.68806      0.628301
   0.65987      0.627458
   0.63167      0.623505
   0.60348      0.618970
   0.57529      0.615561
   0.54709      0.614308
   0.54709      0.614308
   0.51830      0.642240
   0.48950      0.625178
   0.46071      0.601475
   0.43191      0.579817
   0.40312      0.564329
   0.37433      0.556562
   0.34553      0.556796
   0.31674      0.564610
   0.28794      0.579535
   0.25915      0.600665
   0.23035      0.626516
   0.20156      0.654762
   0.17277      0.682001
   0.14397      0.704627
   0.11518      0.721005
   0.08638      0.732021
   0.05759      0.739608
   0.02879      0.750933
   0.00000      0.755280
 
# Band-Index  159
   0.00000      0.935728
   0.02879      0.934103
   0.05759      0.929834
   0.08638      0.899951
   0.11518      0.862684
   0.14397      0.826759
   0.17277      0.795889
   0.20156      0.770441
   0.23035      0.748514
   0.25915      0.728354
   0.28794      0.709259
   0.31674      0.691343
   0.34553      0.675226
   0.37433      0.661899
   0.40312      0.652755
   0.43191      0.649756
   0.46071      0.655745
   0.48950      0.672056
   0.51830      0.657370
   0.54709      0.687730
   0.54709      0.687730
   0.57529      0.688427
   0.60348      0.690088
   0.63167      0.691681
   0.65987      0.691798
   0.68806      0.688077
   0.71625      0.674748
   0.74445      0.649189
   0.77264      0.616136
   0.80084      0.580867
   0.82903      0.542740
   0.85722      0.499859
   0.88542      0.453177
   0.91361      0.405294
   0.94181      0.359540
   0.97000      0.319413
   0.99819      0.288004
   1.02639      0.260827
   1.05458      0.209615
   1.08277      0.214382
   1.08277      0.214382
   1.12307      0.218295
   1.16337      0.237486
   1.20367      0.259903
   1.24397      0.319430
   1.28427      0.394519
   1.32457      0.477581
   1.36487      0.553075
   1.40517      0.618013
   1.44547      0.656368
   1.48576      0.689801
   1.52606      0.738649
   1.56636      0.737444
   1.60666      0.745288
   1.64696      0.769722
   1.68726      0.809972
   1.72756      0.858344
   1.76786      0.902230
   1.80816      0.928379
   1.84845      0.935728
 
# Band-Index  160
   1.84845      0.963761
   1.80816      0.955241
   1.76786      0.936639
   1.72756      0.916190
   1.68726      0.895031
   1.64696      0.875291
   1.60666      0.857737
   1.56636      0.834868
   1.52606      0.778766
   1.48576      0.734913
   1.44547      0.693006
   1.40517      0.652619
   1.36487      0.580950
   1.32457      0.517549
   1.28427      0.451974
   1.24397      0.387078
   1.20367      0.329354
   1.16337      0.277146
   1.12307      0.241704
   1.08277      0.217241
   1.08277      0.217241
   1.05458      0.211337
   1.02639      0.263239
   0.99819      0.289662
   0.97000      0.321147
   0.94181      0.361473
   0.91361      0.407520
   0.88542      0.455793
   0.85722      0.502965
   0.82903      0.546431
   0.80084      0.585234
   0.77264      0.621295
   0.74445      0.655456
   0.71625      0.682806
   0.68806      0.697083
   0.65987      0.700302
   0.63167      0.699478
   0.60348      0.696766
   0.57529      0.694002
   0.54709      0.692835
   0.54709      0.692835
   0.51830      0.672608
   0.48950      0.684581
   0.46071      0.719327
   0.43191      0.745405
   0.40312      0.768450
   0.37433      0.791653
   0.34553      0.815347
   0.31674      0.838799
   0.28794      0.860828
   0.25915      0.880102
   0.23035      0.895521
   0.20156      0.906655
   0.17277      0.913986
   0.14397      0.918716
   0.11518      0.922340
   0.08638      0.926119
   0.05759      0.933476
   0.02879      0.955728
   0.00000      0.963761
 
# Band-Index  161
   0.00000      1.092768
   0.02879      1.089750
   0.05759      1.082343
   0.08638      1.073327
   0.11518      1.064183
   0.14397      1.055096
   0.17277      1.045525
   0.20156      1.034521
   0.23035      1.020982
   0.25915      1.004042
   0.28794      0.983481
   0.31674      0.958713
   0.34553      0.928735
   0.37433      0.893884
   0.40312      0.855461
   0.43191      0.813942
   0.46071      0.767634
   0.48950      0.721433
   0.51830      0.721860
   0.54709      0.693424
   0.54709      0.693424
   0.57529      0.694852
   0.60348      0.698746
   0.63167      0.703311
   0.65987      0.705170
   0.68806      0.701255
   0.71625      0.692777
   0.74445      0.683246
   0.77264      0.668848
   0.80084      0.646955
   0.82903      0.616558
   0.85722      0.578155
   0.88542      0.533484
   0.91361      0.485124
   0.94181      0.436037
   0.97000      0.388304
   0.99819      0.328285
   1.02639      0.269917
   1.05458      0.252066
   1.08277      0.227399
   1.08277      0.227399
   1.12307      0.256559
   1.16337      0.286687
   1.20367      0.360286
   1.24397      0.430144
   1.28427      0.502071
   1.32457      0.577932
   1.36487      0.641392
   1.40517      0.679630
   1.44547      0.707412
   1.48576      0.744973
   1.52606      0.816655
   1.56636      0.895091
   1.60666      0.957558
   1.64696      0.994671
   1.68726      1.022243
   1.72756      1.047268
   1.76786      1.069510
   1.80816      1.086195
   1.84845      1.092768
 
# Band-Index  162
   1.84845      1.156555
   1.80816      1.159610
   1.76786      1.167701
   1.72756      1.179003
   1.68726      1.189840
   1.64696      1.191842
   1.60666      1.138243
   1.56636      1.058621
   1.52606      0.971255
   1.48576      0.891889
   1.44547      0.833262
   1.40517      0.760534
   1.36487      0.674185
   1.32457      0.603273
   1.28427      0.530300
   1.24397      0.453382
   1.20367      0.378065
   1.16337      0.325582
   1.12307      0.271021
   1.08277      0.227836
   1.08277      0.227836
   1.05458      0.253169
   1.02639      0.270930
   0.99819      0.330801
   0.97000      0.389672
   0.94181      0.437429
   0.91361      0.486549
   0.88542      0.535055
   0.85722      0.580019
   0.82903      0.618878
   0.80084      0.649886
   0.77264      0.672472
   0.74445      0.687448
   0.71625      0.696865
   0.68806      0.704949
   0.65987      0.711677
   0.63167      0.712085
   0.60348      0.709706
   0.57529      0.707526
   0.54709      0.706708
   0.54709      0.706708
   0.51830      0.724134
   0.48950      0.749308
   0.46071      0.786151
   0.43191      0.838096
   0.40312      0.896372
   0.37433      0.924318
   0.34553      0.946999
   0.31674      0.969290
   0.28794      0.991160
   0.25915      1.012348
   0.23035      1.033357
   0.20156      1.054843
   0.17277      1.076439
   0.14397      1.097235
   0.11518      1.116236
   0.08638      1.132545
   0.05759      1.145324
   0.02879      1.153639
   0.00000      1.156555
 
# Band-Index  163
   0.00000      1.274792
   0.02879      1.270849
   0.05759      1.259692
   0.08638      1.242888
   0.11518      1.222144
   0.14397      1.198836
   0.17277      1.173836
   0.20156      1.147496
   0.23035      1.119749
   0.25915      1.090337
   0.28794      1.059198
   0.31674      1.026764
   0.34553      0.993607
   0.37433      0.958174
   0.40312      0.905760
   0.43191      0.864041
   0.46071      0.811987
   0.48950      0.771853
   0.51830      0.736958
   0.54709      0.764115
   0.54709      0.764115
   0.57529      0.763938
   0.60348      0.763397
   0.63167      0.762633
   0.65987      0.762307
   0.68806      0.762992
   0.71625      0.762987
   0.74445      0.758523
   0.77264      0.746100
   0.80084      0.723605
   0.82903      0.690504
   0.85722      0.647676
   0.88542      0.597017
   0.91361      0.540814
   0.94181      0.477507
   0.97000      0.405063
   0.99819      0.350848
   1.02639      0.305583
   1.05458      0.269270
   1.08277      0.266595
   1.08277      0.266595
   1.12307      0.276548
   1.16337      0.332097
   1.20367      0.392713
   1.24397      0.472277
   1.28427      0.563994
   1.32457      0.647135
   1.36487      0.718137
   1.40517      0.787263
   1.44547      0.860568
   1.48576      0.935662
   1.52606      1.004496
   1.56636      1.079695
   1.60666      1.154035
   1.64696      1.200037
   1.68726      1.238240
   1.72756      1.259677
   1.76786      1.269635
   1.80816      1.273677
   1.84845      1.274792
 
# Band-Index  164
   1.84845      1.376813
   1.80816      1.374335
   1.76786      1.358779
   1.72756      1.323943
   1.68726      1.277041
   1.64696      1.223672
   1.60666      1.185090
   1.56636      1.115428
   1.52606      1.031288
   1.48576      0.955550
   1.44547      0.884118
   1.40517      0.790061
   1.36487      0.730423
   1.32457      0.662847
   1.28427      0.582892
   1.24397      0.496373
   1.20367      0.411419
   1.16337      0.344717
   1.12307      0.297259
   1.08277      0.269534
   1.08277      0.269534
   1.05458      0.271513
   1.02639      0.308050
   0.99819      0.353188
   0.97000      0.407943
   0.94181      0.481121
   0.91361      0.543534
   0.88542      0.599578
   0.85722      0.650370
   0.82903      0.693467
   0.80084      0.726933
   0.77264      0.749875
   0.74445      0.762824
   0.71625      0.767912
   0.68806      0.768692
   0.65987      0.768984
   0.63167      0.770374
   0.60348      0.772063
   0.57529      0.773245
   0.54709      0.773659
   0.54709      0.773659
   0.51830      0.801768
   0.48950      0.833033
   0.46071      0.860950
   0.43191      0.882447
   0.40312      0.918631
   0.37433      0.966895
   0.34553      1.030737
   0.31674      1.092374
   0.28794      1.148432
   0.25915      1.197075
   0.23035      1.237476
   0.20156      1.269909
   0.17277      1.295602
   0.14397      1.316323
   0.11518      1.333824
   0.08638      1.349272
   0.05759      1.362761
   0.02879      1.372870
   0.00000      1.376813
 
# Band-Index  165
   0.00000      1.440754
   0.02879      1.446606
   0.05759      1.456750
   0.08638      1.453763
   0.11518      1.443849
   0.14397      1.429505
   0.17277      1.410258
   0.20156      1.384899
   0.23035      1.351721
   0.25915      1.308864
   0.28794      1.255182
   0.31674      1.191293
   0.34553      1.120090
   0.37433      1.047054
   0.40312      0.982167
   0.43191      0.935985
   0.46071      0.901270
   0.48950      0.865336
   0.51830      0.828422
   0.54709      0.808271
   0.54709      0.808271
   0.57529      0.810354
   0.60348      0.816100
   0.63167      0.824167
   0.65987      0.832561
   0.68806      0.838696
   0.71625      0.839566
   0.74445      0.832173
   0.77264      0.814109
   0.80084      0.784109
   0.82903      0.742285
   0.85722      0.689841
   0.88542      0.627600
   0.91361      0.556273
   0.94181      0.485935
   0.97000      0.425177
   0.99819      0.366329
   1.02639      0.323937
   1.05458      0.298351
   1.08277      0.284824
   1.08277      0.284824
   1.12307      0.307327
   1.16337      0.357277
   1.20367      0.424613
   1.24397      0.507050
   1.28427      0.595771
   1.32457      0.679190
   1.36487      0.751276
   1.40517      0.817339
   1.44547      0.894848
   1.48576      1.015489
   1.52606      1.104347
   1.56636      1.166974
   1.60666      1.225907
   1.64696      1.289078
   1.68726      1.347650
   1.72756      1.396421
   1.76786      1.430755
   1.80816      1.434154
   1.84845      1.440754
 
# Band-Index  166
   1.84845      1.470115
   1.80816      1.461074
   1.76786      1.434039
   1.72756      1.441856
   1.68726      1.401631
   1.64696      1.332146
   1.60666      1.239340
   1.56636      1.178077
   1.52606      1.114078
   1.48576      1.046171
   1.44547      0.972797
   1.40517      0.892641
   1.36487      0.808575
   1.32457      0.721309
   1.28427      0.631941
   1.24397      0.543807
   1.20367      0.460876
   1.16337      0.386241
   1.12307      0.311063
   1.08277      0.285234
   1.08277      0.285234
   1.05458      0.299581
   1.02639      0.324930
   0.99819      0.368407
   0.97000      0.428005
   0.94181      0.488155
   0.91361      0.559674
   0.88542      0.630904
   0.85722      0.692592
   0.82903      0.745103
   0.80084      0.787129
   0.77264      0.817364
   0.74445      0.835663
   0.71625      0.843276
   0.68806      0.842619
   0.65987      0.836720
   0.63167      0.828620
   0.60348      0.820917
   0.57529      0.815527
   0.54709      0.813601
   0.54709      0.813601
   0.51830      0.839428
   0.48950      0.875391
   0.46071      0.922848
   0.43191      0.993130
   0.40312      1.074012
   0.37433      1.158519
   0.34553      1.240312
   0.31674      1.312768
   0.28794      1.342085
   0.25915      1.352379
   0.23035      1.373042
   0.20156      1.403149
   0.17277      1.439970
   0.14397      1.480008
   0.11518      1.519195
   0.08638      1.505286
   0.05759      1.478459
   0.02879      1.472748
   0.00000      1.470115
 
# Band-Index  167
   0.00000      1.473577
   0.02879      1.477490
   0.05759      1.494939
   0.08638      1.517309
   0.11518      1.532395
   0.14397      1.518676
   0.17277      1.499143
   0.20156      1.475815
   0.23035      1.449094
   0.25915      1.415563
   0.28794      1.371274
   0.31674      1.338965
   0.34553      1.328169
   0.37433      1.254359
   0.40312      1.166017
   0.43191      1.076561
   0.46071      0.995255
   0.48950      0.932659
   0.51830      0.891836
   0.54709      0.882086
   0.54709      0.882086
   0.57529      0.883550
   0.60348      0.887533
   0.63167      0.892807
   0.65987      0.897355
   0.68806      0.898489
   0.71625      0.893130
   0.74445      0.878294
   0.77264      0.851753
   0.80084      0.812631
   0.82903      0.761641
   0.85722      0.700899
   0.88542      0.634380
   0.91361      0.567299
   0.94181      0.499950
   0.97000      0.435640
   0.99819      0.381135
   1.02639      0.336948
   1.05458      0.308122
   1.08277      0.300063
   1.08277      0.300063
   1.12307      0.314726
   1.16337      0.392430
   1.20367      0.504459
   1.24397      0.608716
   1.28427      0.710294
   1.32457      0.806162
   1.36487      0.894707
   1.40517      0.975119
   1.44547      1.047429
   1.48576      1.113735
   1.52606      1.158256
   1.56636      1.187527
   1.60666      1.249360
   1.64696      1.341455
   1.68726      1.435677
   1.72756      1.444988
   1.76786      1.469715
   1.80816      1.477036
   1.84845      1.473576
 
# Band-Index  168
   1.84845      1.508721
   1.80816      1.501198
   1.76786      1.500603
   1.72756      1.499097
   1.68726      1.450612
   1.64696      1.355058
   1.60666      1.268984
   1.56636      1.208077
   1.52606      1.170267
   1.48576      1.126477
   1.44547      1.076820
   1.40517      1.012559
   1.36487      0.936345
   1.32457      0.848303
   1.28427      0.747984
   1.24397      0.636188
   1.20367      0.515955
   1.16337      0.402850
   1.12307      0.326128
   1.08277      0.300620
   1.08277      0.300620
   1.05458      0.309190
   1.02639      0.337939
   0.99819      0.382113
   0.97000      0.437148
   0.94181      0.501545
   0.91361      0.569201
   0.88542      0.637031
   0.85722      0.704486
   0.82903      0.765648
   0.80084      0.816930
   0.77264      0.856317
   0.74445      0.883100
   0.71625      0.898106
   0.68806      0.903517
   0.65987      0.902299
   0.63167      0.897563
   0.60348      0.892058
   0.57529      0.887888
   0.54709      0.886351
   0.54709      0.886351
   0.51830      0.898249
   0.48950      0.944371
   0.46071      1.026236
   0.43191      1.118328
   0.40312      1.211041
   0.37433      1.288731
   0.34553      1.330717
   0.31674      1.379298
   0.28794      1.408572
   0.25915      1.430445
   0.23035      1.453046
   0.20156      1.478436
   0.17277      1.504981
   0.14397      1.532253
   0.11518      1.543227
   0.08638      1.550368
   0.05759      1.544828
   0.02879      1.518113
   0.00000      1.508721
 
# Band-Index  169
   0.00000      1.569249
   0.02879      1.567222
   0.05759      1.561601
   0.08638      1.556118
   0.11518      1.549569
   0.14397      1.571115
   0.17277      1.597891
   0.20156      1.624812
   0.23035      1.650433
   0.25915      1.654809
   0.28794      1.655489
   0.31674      1.650999
   0.34553      1.620960
   0.37433      1.590473
   0.40312      1.609826
   0.43191      1.643407
   0.46071      1.658833
   0.48950      1.684577
   0.51830      1.720539
   0.54709      1.758690
   0.54709      1.758690
   0.57529      1.760944
   0.60348      1.767850
   0.63167      1.779757
   0.65987      1.796892
   0.68806      1.818058
   0.71625      1.833913
   0.74445      1.840565
   0.77264      1.849018
   0.80084      1.864434
   0.82903      1.888756
   0.85722      1.921601
   0.88542      1.961225
   0.91361      2.005277
   0.94181      2.051269
   0.97000      2.096805
   0.99819      2.139668
   1.02639      2.177849
   1.05458      2.209465
   1.08277      2.229477
   1.08277      2.229476
   1.12307      2.203515
   1.16337      2.160091
   1.20367      2.095974
   1.24397      2.003450
   1.28427      1.895253
   1.32457      1.777668
   1.36487      1.657087
   1.40517      1.540956
   1.44547      1.439894
   1.48576      1.372220
   1.52606      1.373870
   1.56636      1.452054
   1.60666      1.534355
   1.64696      1.503929
   1.68726      1.477186
   1.72756      1.519408
   1.76786      1.546902
   1.80816      1.568768
   1.84845      1.569249
 
# Band-Index  170
   1.84845      1.598181
   1.80816      1.585866
   1.76786      1.564249
   1.72756      1.535647
   1.68726      1.503494
   1.64696      1.515685
   1.60666      1.545582
   1.56636      1.540662
   1.52606      1.487452
   1.48576      1.458835
   1.44547      1.484022
   1.40517      1.559741
   1.36487      1.665651
   1.32457      1.784754
   1.28427      1.905025
   1.24397      2.015911
   1.20367      2.104262
   1.16337      2.169246
   1.12307      2.214516
   1.08277      2.237408
   1.08277      2.237408
   1.05458      2.217437
   1.02639      2.185844
   0.99819      2.147699
   0.97000      2.104863
   0.94181      2.059322
   0.91361      2.013269
   0.88542      1.969069
   0.85722      1.929183
   0.82903      1.895939
   0.80084      1.871066
   0.77264      1.854895
   0.74445      1.845271
   0.71625      1.836934
   0.68806      1.822034
   0.65987      1.801694
   0.63167      1.784911
   0.60348      1.773212
   0.57529      1.766425
   0.54709      1.764209
   0.54709      1.764209
   0.51830      1.754426
   0.48950      1.720219
   0.46071      1.688125
   0.43191      1.653712
   0.40312      1.636068
   0.37433      1.629687
   0.34553      1.634284
   0.31674      1.654048
   0.28794      1.669463
   0.25915      1.671006
   0.23035      1.653477
   0.20156      1.648836
   0.17277      1.630570
   0.14397      1.590111
   0.11518      1.559296
   0.08638      1.579951
   0.05759      1.584673
   0.02879      1.600828
   0.00000      1.598181
 
# Band-Index  171
   0.00000      1.608943
   0.02879      1.606863
   0.05759      1.599589
   0.08638      1.592511
   0.11518      1.641688
   0.14397      1.653679
   0.17277      1.669030
   0.20156      1.704323
   0.23035      1.715059
   0.25915      1.699790
   0.28794      1.700755
   0.31674      1.687159
   0.34553      1.654931
   0.37433      1.649420
   0.40312      1.658310
   0.43191      1.684001
   0.46071      1.741797
   0.48950      1.792013
   0.51830      1.818548
   0.54709      1.807085
   0.54709      1.807085
   0.57529      1.808349
   0.60348      1.812123
   0.63167      1.818210
   0.65987      1.825831
   0.68806      1.834313
   0.71625      1.849397
   0.74445      1.866352
   0.77264      1.882307
   0.80084      1.904753
   0.82903      1.935711
   0.85722      1.974764
   0.88542      2.020224
   0.91361      2.069721
   0.94181      2.120593
   0.97000      2.170075
   0.99819      2.215016
   1.02639      2.246879
   1.05458      2.248464
   1.08277      2.238269
   1.08277      2.238269
   1.12307      2.226172
   1.16337      2.191473
   1.20367      2.140685
   1.24397      2.092150
   1.28427      1.980277
   1.32457      1.858985
   1.36487      1.747570
   1.40517      1.661257
   1.44547      1.611818
   1.48576      1.597688
   1.52606      1.596987
   1.56636      1.574677
   1.60666      1.559630
   1.64696      1.543371
   1.68726      1.551224
   1.72756      1.539780
   1.76786      1.583662
   1.80816      1.603948
   1.84845      1.608943
 
# Band-Index  172
   1.84845      1.615774
   1.80816      1.612911
   1.76786      1.604710
   1.72756      1.581615
   1.68726      1.552761
   1.64696      1.584090
   1.60666      1.563422
   1.56636      1.603479
   1.52606      1.654827
   1.48576      1.703558
   1.44547      1.742590
   1.40517      1.792227
   1.36487      1.866270
   1.32457      1.963644
   1.28427      2.045272
   1.24397      2.096513
   1.20367      2.182998
   1.16337      2.243108
   1.12307      2.273674
   1.08277      2.245930
   1.08277      2.245929
   1.05458      2.256358
   1.02639      2.255288
   0.99819      2.224317
   0.97000      2.179330
   0.94181      2.129710
   0.91361      2.078673
   0.88542      2.028973
   0.85722      1.983274
   0.82903      1.943985
   0.80084      1.912898
   0.77264      1.890633
   0.74445      1.875328
   0.71625      1.857816
   0.68806      1.839652
   0.65987      1.828618
   0.63167      1.820409
   0.60348      1.814527
   0.57529      1.810990
   0.54709      1.809812
   0.54709      1.809812
   0.51830      1.831152
   0.48950      1.814254
   0.46071      1.755258
   0.43191      1.710677
   0.40312      1.673454
   0.37433      1.660579
   0.34553      1.669276
   0.31674      1.702161
   0.28794      1.715240
   0.25915      1.743479
   0.23035      1.746297
   0.20156      1.731192
   0.17277      1.740663
   0.14397      1.703000
   0.11518      1.645345
   0.08638      1.630975
   0.05759      1.618754
   0.02879      1.611614
   0.00000      1.615774
 
# Band-Index  173
   0.00000      1.625218
   0.02879      1.634100
   0.05759      1.663851
   0.08638      1.712221
   0.11518      1.764850
   0.14397      1.761358
   0.17277      1.776378
   0.20156      1.805225
   0.23035      1.778968
   0.25915      1.786326
   0.28794      1.773661
   0.31674      1.723582
   0.34553      1.704910
   0.37433      1.712917
   0.40312      1.731252
   0.43191      1.756014
   0.46071      1.789128
   0.48950      1.835536
   0.51830      1.859229
   0.54709      1.858518
   0.54709      1.858518
   0.57529      1.859155
   0.60348      1.861023
   0.63167      1.863885
   0.65987      1.867333
   0.68806      1.871529
   0.71625      1.879545
   0.74445      1.901928
   0.77264      1.933897
   0.80084      1.968602
   0.82903      2.009325
   0.85722      2.056492
   0.88542      2.108386
   0.91361      2.162054
   0.94181      2.209941
   0.97000      2.238192
   0.99819      2.254647
   1.02639      2.267626
   1.05458      2.292003
   1.08277      2.305944
   1.08277      2.305944
   1.12307      2.288265
   1.16337      2.263616
   1.20367      2.204142
   1.24397      2.131477
   1.28427      2.066580
   1.32457      1.988999
   1.36487      1.923445
   1.40517      1.855653
   1.44547      1.788324
   1.48576      1.723282
   1.52606      1.669118
   1.56636      1.623024
   1.60666      1.609744
   1.64696      1.637022
   1.68726      1.633913
   1.72756      1.621755
   1.76786      1.616449
   1.80816      1.620451
   1.84845      1.625218
 
# Band-Index  174
   1.84845      1.762851
   1.80816      1.763010
   1.76786      1.746476
   1.72756      1.713261
   1.68726      1.682437
   1.64696      1.644649
   1.60666      1.627216
   1.56636      1.658833
   1.52606      1.692359
   1.48576      1.748877
   1.44547      1.814543
   1.40517      1.884284
   1.36487      1.958610
   1.32457      2.038448
   1.28427      2.095423
   1.24397      2.178342
   1.20367      2.232570
   1.16337      2.280711
   1.12307      2.299805
   1.08277      2.323057
   1.08277      2.323057
   1.05458      2.304170
   1.02639      2.277843
   0.99819      2.263539
   0.97000      2.247314
   0.94181      2.221035
   0.91361      2.173028
   0.88542      2.118418
   0.85722      2.065760
   0.82903      2.017683
   0.80084      1.975579
   0.77264      1.938365
   0.74445      1.904546
   0.71625      1.883464
   0.68806      1.875920
   0.65987      1.870666
   0.63167      1.866269
   0.60348      1.863308
   0.57529      1.861667
   0.54709      1.861138
   0.54709      1.861138
   0.51830      1.879157
   0.48950      1.847646
   0.46071      1.813941
   0.43191      1.781962
   0.40312      1.755026
   0.37433      1.735299
   0.34553      1.723591
   0.31674      1.732140
   0.28794      1.829944
   0.25915      1.915084
   0.23035      1.888578
   0.20156      1.833235
   0.17277      1.831100
   0.14397      1.834753
   0.11518      1.771386
   0.08638      1.766161
   0.05759      1.765104
   0.02879      1.763544
   0.00000      1.762851
 
# Band-Index  175
   0.00000      1.908170
   0.02879      1.905926
   0.05759      1.899247
   0.08638      1.888268
   0.11518      1.873143
   0.14397      1.854128
   0.17277      1.899155
   0.20156      1.960740
   0.23035      2.014433
   0.25915      1.953115
   0.28794      1.904567
   0.31674      1.878074
   0.34553      1.873483
   0.37433      1.883389
   0.40312      1.897853
   0.43191      1.910994
   0.46071      1.915601
   0.48950      1.887887
   0.51830      1.882254
   0.54709      1.897756
   0.54709      1.897756
   0.57529      1.898242
   0.60348      1.899802
   0.63167      1.902638
   0.65987      1.906347
   0.68806      1.908763
   0.71625      1.913238
   0.74445      1.927722
   0.77264      1.956704
   0.80084      1.999200
   0.82903      2.047663
   0.85722      2.096810
   0.88542      2.143058
   0.91361      2.184268
   0.94181      2.223631
   0.97000      2.269495
   0.99819      2.309564
   1.02639      2.331431
   1.05458      2.334636
   1.08277      2.330971
   1.08277      2.330971
   1.12307      2.321918
   1.16337      2.307750
   1.20367      2.275526
   1.24397      2.200717
   1.28427      2.123457
   1.32457      2.046931
   1.36487      1.964241
   1.40517      1.890834
   1.44547      1.824156
   1.48576      1.763101
   1.52606      1.710443
   1.56636      1.669603
   1.60666      1.656474
   1.64696      1.654055
   1.68726      1.708743
   1.72756      1.776354
   1.76786      1.841741
   1.80816      1.890453
   1.84845      1.908169
 
# Band-Index  176
   1.84845      2.035661
   1.80816      2.049600
   1.76786      2.092903
   1.72756      2.155906
   1.68726      2.220110
   1.64696      2.269416
   1.60666      2.280861
   1.56636      2.250557
   1.52606      2.209881
   1.48576      2.182093
   1.44547      2.159662
   1.40517      2.114298
   1.36487      2.076427
   1.32457      2.069719
   1.28427      2.141714
   1.24397      2.223742
   1.20367      2.305358
   1.16337      2.335965
   1.12307      2.347380
   1.08277      2.331118
   1.08277      2.331118
   1.05458      2.339595
   1.02639      2.338099
   0.99819      2.317780
   0.97000      2.278230
   0.94181      2.229736
   0.91361      2.190885
   0.88542      2.150263
   0.85722      2.104313
   0.82903      2.055578
   0.80084      2.007860
   0.77264      1.966404
   0.74445      1.937368
   0.71625      1.921634
   0.68806      1.915977
   0.65987      1.912757
   0.63167      1.908745
   0.60348      1.905769
   0.57529      1.904091
   0.54709      1.903559
   0.54709      1.903559
   0.51830      1.885099
   0.48950      1.898636
   0.46071      1.918928
   0.43191      1.915451
   0.40312      1.913840
   0.37433      1.915822
   0.34553      1.920710
   0.31674      1.915173
   0.28794      1.909990
   0.25915      1.975864
   0.23035      2.055718
   0.20156      2.106432
   0.17277      2.085829
   0.14397      2.067402
   0.11518      2.053231
   0.08638      2.043886
   0.05759      2.038677
   0.02879      2.036308
   0.00000      2.035661
 
# Band-Index  177
   0.00000      2.178002
   0.02879      2.175882
   0.05759      2.169919
   0.08638      2.161233
   0.11518      2.151475
   0.14397      2.142409
   0.17277      2.135243
   0.20156      2.128489
   0.23035      2.061130
   0.25915      1.992532
   0.28794      1.987354
   0.31674      1.961485
   0.34553      1.963449
   0.37433      1.981215
   0.40312      1.983195
   0.43191      1.962636
   0.46071      1.943536
   0.48950      1.911250
   0.51830      1.891095
   0.54709      1.934739
   0.54709      1.934739
   0.57529      1.934624
   0.60348      1.934473
   0.63167      1.934590
   0.65987      1.931719
   0.68806      1.933795
   0.71625      1.948469
   0.74445      1.973987
   0.77264      2.008533
   0.80084      2.049962
   0.82903      2.096084
   0.85722      2.145923
   0.88542      2.197228
   0.91361      2.244904
   0.94181      2.285010
   0.97000      2.316755
   0.99819      2.341652
   1.02639      2.365946
   1.05458      2.387330
   1.08277      2.395851
   1.08277      2.395851
   1.12307      2.379176
   1.16337      2.356598
   1.20367      2.326813
   1.24397      2.248073
   1.28427      2.179171
   1.32457      2.143364
   1.36487      2.129652
   1.40517      2.140528
   1.44547      2.169734
   1.48576      2.188961
   1.52606      2.225118
   1.56636      2.263210
   1.60666      2.288812
   1.64696      2.276971
   1.68726      2.251840
   1.72756      2.221782
   1.76786      2.196121
   1.80816      2.181831
   1.84845      2.178001
 
# Band-Index  178
   1.84845      2.333570
   1.80816      2.333410
   1.76786      2.333113
   1.72756      2.331884
   1.68726      2.326810
   1.64696      2.314428
   1.60666      2.302822
   1.56636      2.279079
   1.52606      2.253576
   1.48576      2.219217
   1.44547      2.174528
   1.40517      2.159258
   1.36487      2.179572
   1.32457      2.216786
   1.28427      2.261382
   1.24397      2.305752
   1.20367      2.328212
   1.16337      2.376757
   1.12307      2.404638
   1.08277      2.414724
   1.08277      2.414724
   1.05458      2.404255
   1.02639      2.380570
   0.99819      2.354025
   0.97000      2.327908
   0.94181      2.296241
   0.91361      2.256114
   0.88542      2.204139
   0.85722      2.150188
   0.82903      2.098652
   0.80084      2.051531
   0.77264      2.010272
   0.74445      1.975762
   0.71625      1.950052
   0.68806      1.935248
   0.65987      1.933290
   0.63167      1.935705
   0.60348      1.936161
   0.57529      1.935901
   0.54709      1.935827
   0.54709      1.935827
   0.51830      1.926055
   0.48950      1.926375
   0.46071      1.950709
   0.43191      1.990262
   0.40312      1.995413
   0.37433      2.003763
   0.34553      2.023134
   0.31674      2.039872
   0.28794      2.008475
   0.25915      2.029752
   0.23035      2.085313
   0.20156      2.143890
   0.17277      2.183893
   0.14397      2.220905
   0.11518      2.256476
   0.08638      2.287883
   0.05759      2.312494
   0.02879      2.328181
   0.00000      2.333570
 
# Band-Index  179
   0.00000      2.491959
   0.02879      2.482636
   0.05759      2.455408
   0.08638      2.412338
   0.11518      2.356531
   0.14397      2.291804
   0.17277      2.222584
   0.20156      2.154180
   0.23035      2.093576
   0.25915      2.071703
   0.28794      2.064978
   0.31674      2.047657
   0.34553      2.072754
   0.37433      2.067133
   0.40312      2.035179
   0.43191      2.007381
   0.46071      1.956085
   0.48950      1.941575
   0.51830      1.945380
   0.54709      1.957139
   0.54709      1.957139
   0.57529      1.955281
   0.60348      1.950042
   0.63167      1.943236
   0.65987      1.941066
   0.68806      1.947925
   0.71625      1.962396
   0.74445      1.985332
   0.77264      2.017299
   0.80084      2.058198
   0.82903      2.105782
   0.85722      2.156649
   0.88542      2.208507
   0.91361      2.260310
   0.94181      2.310972
   0.97000      2.357241
   0.99819      2.394902
   1.02639      2.420467
   1.05458      2.433008
   1.08277      2.436183
   1.08277      2.436183
   1.12307      2.424159
   1.16337      2.389144
   1.20367      2.354079
   1.24397      2.350387
   1.28427      2.325879
   1.32457      2.282975
   1.36487      2.240533
   1.40517      2.205642
   1.44547      2.189258
   1.48576      2.233847
   1.52606      2.270653
   1.56636      2.301792
   1.60666      2.316951
   1.64696      2.364204
   1.68726      2.409356
   1.72756      2.445921
   1.76786      2.471849
   1.80816      2.487008
   1.84845      2.491960
 
# Band-Index  180
   1.84845      2.623409
   1.80816      2.613069
   1.76786      2.582771
   1.72756      2.535191
   1.68726      2.475682
   1.64696      2.411930
   1.60666      2.352520
   1.56636      2.309269
   1.52606      2.282223
   1.48576      2.257297
   1.44547      2.266210
   1.40517      2.287798
   1.36487      2.315801
   1.32457      2.344935
   1.28427      2.359915
   1.24397      2.360922
   1.20367      2.373898
   1.16337      2.401610
   1.12307      2.434460
   1.08277      2.436289
   1.08277      2.436289
   1.05458      2.435060
   1.02639      2.424444
   0.99819      2.398694
   0.97000      2.360283
   0.94181      2.313430
   0.91361      2.261919
   0.88542      2.213985
   0.85722      2.165607
   0.82903      2.117050
   0.80084      2.071396
   0.77264      2.031408
   0.74445      1.998967
   0.71625      1.974743
   0.68806      1.958332
   0.65987      1.949022
   0.63167      1.947854
   0.60348      1.953619
   0.57529      1.958533
   0.54709      1.960274
   0.54709      1.960274
   0.51830      1.977812
   0.48950      1.991975
   0.46071      2.002178
   0.43191      2.013170
   0.40312      2.064748
   0.37433      2.091164
   0.34553      2.092851
   0.31674      2.109921
   0.28794      2.111768
   0.25915      2.088999
   0.23035      2.116092
   0.20156      2.158275
   0.17277      2.251574
   0.14397      2.348045
   0.11518      2.436993
   0.08638      2.513450
   0.05759      2.572705
   0.02879      2.610428
   0.00000      2.623412
 
# Band-Index  181
   0.00000      2.718642
   0.02879      2.703200
   0.05759      2.658670
   0.08638      2.589535
   0.11518      2.501303
   0.14397      2.399274
   0.17277      2.288189
   0.20156      2.172795
   0.23035      2.127702
   0.25915      2.127129
   0.28794      2.122456
   0.31674      2.144572
   0.34553      2.135132
   0.37433      2.107297
   0.40312      2.099135
   0.43191      2.093968
   0.46071      2.077072
   0.48950      2.049288
   0.51830      2.013820
   0.54709      1.986920
   0.54709      1.986920
   0.57529      1.985625
   0.60348      1.982558
   0.63167      1.979980
   0.65987      1.980971
   0.68806      1.988615
   0.71625      2.005068
   0.74445      2.030933
   0.77264      2.065506
   0.80084      2.107302
   0.82903      2.154334
   0.85722      2.204304
   0.88542      2.254780
   0.91361      2.303325
   0.94181      2.347569
   0.97000      2.385433
   0.99819      2.415663
   1.02639      2.438719
   1.05458      2.454753
   1.08277      2.460772
   1.08277      2.460772
   1.12307      2.447334
   1.16337      2.433478
   1.20367      2.413735
   1.24397      2.391008
   1.28427      2.378566
   1.32457      2.369884
   1.36487      2.358647
   1.40517      2.346004
   1.44547      2.334894
   1.48576      2.329147
   1.52606      2.334420
   1.56636      2.356740
   1.60666      2.397390
   1.64696      2.455875
   1.68726      2.526122
   1.72756      2.598128
   1.76786      2.660717
   1.80816      2.703447
   1.84845      2.718644
 
# Band-Index  182
   1.84845      2.781605
   1.80816      2.763352
   1.76786      2.713012
   1.72756      2.641734
   1.68726      2.563289
   1.64696      2.490876
   1.60666      2.434680
   1.56636      2.398752
   1.52606      2.380379
   1.48576      2.373872
   1.44547      2.373579
   1.40517      2.375116
   1.36487      2.375582
   1.32457      2.374236
   1.28427      2.381964
   1.24397      2.403163
   1.20367      2.422428
   1.16337      2.439711
   1.12307      2.455319
   1.08277      2.460930
   1.08277      2.460931
   1.05458      2.455853
   1.02639      2.441151
   0.99819      2.419131
   0.97000      2.389475
   0.94181      2.351767
   0.91361      2.307359
   0.88542      2.258487
   0.85722      2.207701
   0.82903      2.157554
   0.80084      2.110487
   0.77264      2.068782
   0.74445      2.034454
   0.71625      2.008989
   0.68806      1.992960
   0.65987      1.985605
   0.63167      1.984747
   0.60348      1.987335
   0.57529      1.990345
   0.54709      1.991607
   0.54709      1.991607
   0.51830      2.032172
   0.48950      2.084813
   0.46071      2.127227
   0.43191      2.157150
   0.40312      2.173835
   0.37433      2.177249
   0.34553      2.167938
   0.31674      2.151929
   0.28794      2.152529
   0.25915      2.143950
   0.23035      2.132220
   0.20156      2.215465
   0.17277      2.335768
   0.14397      2.450271
   0.11518      2.555326
   0.08638      2.646585
   0.05759      2.718586
   0.02879      2.765321
   0.00000      2.781606
 
# Band-Index  183
   0.00000      3.701697
   0.02879      3.704582
   0.05759      3.713847
   0.08638      3.729658
   0.11518      3.751880
   0.14397      3.779753
   0.17277      3.812217
   0.20156      3.847889
   0.23035      3.884948
   0.25915      3.921172
   0.28794      3.953809
   0.31674      3.980423
   0.34553      3.999956
   0.37433      4.012839
   0.40312      4.020620
   0.43191      4.025008
   0.46071      4.027452
   0.48950      4.029035
   0.51830      4.030391
   0.54709      4.031199
   0.54709      4.031198
   0.57529      4.030012
   0.60348      4.026647
   0.63167      4.021612
   0.65987      4.015680
   0.68806      4.009626
   0.71625      4.004166
   0.74445      3.999788
   0.77264      3.996741
   0.80084      3.995161
   0.82903      3.995073
   0.85722      3.996435
   0.88542      3.999443
   0.91361      4.003878
   0.94181      4.010387
   0.97000      4.018690
   0.99819      4.028599
   1.02639      4.041102
   1.05458      4.054696
   1.08277      4.068725
   1.08277      4.068341
   1.12307      4.048835
   1.16337      4.016076
   1.20367      3.974193
   1.24397      3.931630
   1.28427      3.896419
   1.32457      3.873148
   1.36487      3.862555
   1.40517      3.865285
   1.44547      3.883935
   1.48576      3.917534
   1.52606      3.953513
   1.56636      3.956021
   1.60666      3.920164
   1.64696      3.872059
   1.68726      3.821949
   1.72756      3.775442
   1.76786      3.736804
   1.80816      3.710814
   1.84845      3.701591
 
# Band-Index  184
   1.84845      3.711876
   1.80816      3.720236
   1.76786      3.744210
   1.72756      3.781117
   1.68726      3.826515
   1.64696      3.876011
   1.60666      3.924833
   1.56636      3.965033
   1.52606      3.978926
   1.48576      3.954038
   1.44547      3.915192
   1.40517      3.884943
   1.36487      3.871523
   1.32457      3.877337
   1.28427      3.900315
   1.24397      3.935669
   1.20367      3.978135
   1.16337      4.019499
   1.12307      4.052805
   1.08277      4.071061
   1.08277      4.071070
   1.05458      4.059419
   1.02639      4.045034
   0.99819      4.033103
   0.97000      4.022251
   0.94181      4.014558
   0.91361      4.007901
   0.88542      4.003555
   0.85722      4.000666
   0.82903      3.999392
   0.80084      3.999491
   0.77264      4.001153
   0.74445      4.004216
   0.71625      4.008629
   0.68806      4.014129
   0.65987      4.020197
   0.63167      4.026131
   0.60348      4.031159
   0.57529      4.034521
   0.54709      4.035707
   0.54709      4.035709
   0.51830      4.037059
   0.48950      4.039633
   0.46071      4.041851
   0.43191      4.042189
   0.40312      4.038772
   0.37433      4.029652
   0.34553      4.013432
   0.31674      3.989851
   0.28794      3.959973
   0.25915      3.925733
   0.23035      3.889251
   0.20156      3.852444
   0.17277      3.817191
   0.14397      3.785304
   0.11518      3.758268
   0.08638      3.737182
   0.05759      3.722647
   0.02879      3.714423
   0.00000      3.711732
 
# Band-Index  185
   0.00000      3.991993
   0.02879      4.003572
   0.05759      4.036291
   0.08638      4.084306
   0.11518      4.139299
   0.14397      4.166994
   0.17277      4.196608
   0.20156      4.235096
   0.23035      4.223143
   0.25915      4.215169
   0.28794      4.213737
   0.31674      4.219796
   0.34553      4.233283
   0.37433      4.252756
   0.40312      4.276673
   0.43191      4.303980
   0.46071      4.334307
   0.48950      4.367303
   0.51830      4.402081
   0.54709      4.435180
   0.54709      4.435192
   0.57529      4.433544
   0.60348      4.429115
   0.63167      4.423060
   0.65987      4.416609
   0.68806      4.410987
   0.71625      4.405747
   0.74445      4.396443
   0.77264      4.376057
   0.80084      4.343250
   0.82903      4.305214
   0.85722      4.267214
   0.88542      4.232237
   0.91361      4.198401
   0.94181      4.170909
   0.97000      4.145037
   0.99819      4.123286
   1.02639      4.103969
   1.05458      4.087820
   1.08277      4.072259
   1.08277      4.072343
   1.12307      4.084832
   1.16337      4.091393
   1.20367      4.100514
   1.24397      4.109899
   1.28427      4.113934
   1.32457      4.079991
   1.36487      4.054551
   1.40517      4.050687
   1.44547      4.060519
   1.48576      4.069456
   1.52606      4.073685
   1.56636      4.100766
   1.60666      4.148776
   1.64696      4.163269
   1.68726      4.126437
   1.72756      4.078973
   1.76786      4.035576
   1.80816      4.003767
   1.84845      3.992008
 
# Band-Index  186
   1.84845      4.005657
   1.80816      4.018176
   1.76786      4.052240
   1.72756      4.100470
   1.68726      4.151476
   1.64696      4.185745
   1.60666      4.186175
   1.56636      4.154492
   1.52606      4.126409
   1.48576      4.126558
   1.44547      4.134542
   1.40517      4.134071
   1.36487      4.128277
   1.32457      4.122397
   1.28427      4.118545
   1.24397      4.114551
   1.20367      4.103906
   1.16337      4.096304
   1.12307      4.085496
   1.08277      4.075250
   1.08277      4.076223
   1.05458      4.090963
   1.02639      4.108124
   0.99819      4.126272
   0.97000      4.148684
   0.94181      4.175334
   0.91361      4.206070
   0.88542      4.237535
   0.85722      4.270779
   0.82903      4.310427
   0.80084      4.346072
   0.77264      4.378503
   0.74445      4.398616
   0.71625      4.408241
   0.68806      4.414013
   0.65987      4.419578
   0.63167      4.426059
   0.60348      4.432209
   0.57529      4.436659
   0.54709      4.438249
   0.54709      4.438270
   0.51830      4.468148
   0.48950      4.492677
   0.46071      4.507604
   0.43191      4.512601
   0.40312      4.510092
   0.37433      4.499760
   0.34553      4.473886
   0.31674      4.431189
   0.28794      4.379842
   0.25915      4.329019
   0.23035      4.279882
   0.20156      4.235362
   0.17277      4.247226
   0.14397      4.206977
   0.11518      4.144286
   0.08638      4.097382
   0.05759      4.049987
   0.02879      4.017266
   0.00000      4.005639
 
# Band-Index  187
   0.00000      4.147381
   0.02879      4.151288
   0.05759      4.147729
   0.08638      4.148950
   0.11518      4.171777
   0.14397      4.229398
   0.17277      4.274206
   0.20156      4.332966
   0.23035      4.385691
   0.25915      4.439872
   0.28794      4.497219
   0.31674      4.534956
   0.34553      4.536933
   0.37433      4.556126
   0.40312      4.586999
   0.43191      4.615935
   0.46071      4.640263
   0.48950      4.662072
   0.51830      4.684130
   0.54709      4.705542
   0.54709      4.704731
   0.57529      4.698728
   0.60348      4.681390
   0.63167      4.653869
   0.65987      4.619739
   0.68806      4.583364
   0.71625      4.546929
   0.74445      4.519760
   0.77264      4.509077
   0.80084      4.514049
   0.82903      4.524964
   0.85722      4.529160
   0.88542      4.511623
   0.91361      4.491706
   0.94181      4.484516
   0.97000      4.479240
   0.99819      4.478471
   1.02639      4.480435
   1.05458      4.497914
   1.08277      4.504093
   1.08277      4.505290
   1.12307      4.451220
   1.16337      4.373618
   1.20367      4.287181
   1.24397      4.207220
   1.28427      4.147251
   1.32457      4.149691
   1.36487      4.165806
   1.40517      4.183273
   1.44547      4.195371
   1.48576      4.203931
   1.52606      4.214500
   1.56636      4.222057
   1.60666      4.223923
   1.64696      4.241082
   1.68726      4.214942
   1.72756      4.180921
   1.76786      4.162292
   1.80816      4.150614
   1.84845      4.147408
 
# Band-Index  188
   1.84845      4.149668
   1.80816      4.157082
   1.76786      4.182288
   1.72756      4.200525
   1.68726      4.228086
   1.64696      4.256936
   1.60666      4.278630
   1.56636      4.314021
   1.52606      4.339199
   1.48576      4.349352
   1.44547      4.340416
   1.40517      4.314973
   1.36487      4.284406
   1.32457      4.266167
   1.28427      4.264458
   1.24397      4.295799
   1.20367      4.372423
   1.16337      4.427966
   1.12307      4.482339
   1.08277      4.508709
   1.08277      4.510072
   1.05458      4.504563
   1.02639      4.498206
   0.99819      4.493105
   0.97000      4.486497
   0.94181      4.502063
   0.91361      4.509525
   0.88542      4.545245
   0.85722      4.541847
   0.82903      4.531134
   0.80084      4.520473
   0.77264      4.514302
   0.74445      4.522997
   0.71625      4.548185
   0.68806      4.586310
   0.65987      4.621784
   0.63167      4.655621
   0.60348      4.683931
   0.57529      4.700704
   0.54709      4.707243
   0.54709      4.707841
   0.51830      4.724859
   0.48950      4.737324
   0.46071      4.741913
   0.43191      4.732265
   0.40312      4.706841
   0.37433      4.664772
   0.34553      4.611603
   0.31674      4.554640
   0.28794      4.539563
   0.25915      4.492281
   0.23035      4.425482
   0.20156      4.358829
   0.17277      4.293495
   0.14397      4.244240
   0.11518      4.217858
   0.08638      4.191282
   0.05759      4.168278
   0.02879      4.153898
   0.00000      4.149220
 
# Band-Index  189
   0.00000      4.219682
   0.02879      4.174732
   0.05759      4.175542
   0.08638      4.203446
   0.11518      4.243224
   0.14397      4.293970
   0.17277      4.314582
   0.20156      4.369631
   0.23035      4.441992
   0.25915      4.519635
   0.28794      4.570104
   0.31674      4.631250
   0.34553      4.696405
   0.37433      4.759361
   0.40312      4.824208
   0.43191      4.879992
   0.46071      4.927614
   0.48950      4.963591
   0.51830      4.985475
   0.54709      4.992944
   0.54709      4.993174
   0.57529      4.981292
   0.60348      4.953751
   0.63167      4.907084
   0.65987      4.851173
   0.68806      4.788506
   0.71625      4.733924
   0.74445      4.671271
   0.77264      4.623614
   0.80084      4.589506
   0.82903      4.558178
   0.85722      4.550925
   0.88542      4.555113
   0.91361      4.520019
   0.94181      4.509126
   0.97000      4.490990
   0.99819      4.501577
   1.02639      4.501419
   1.05458      4.510462
   1.08277      4.519637
   1.08277      4.512036
   1.12307      4.503670
   1.16337      4.464965
   1.20367      4.426877
   1.24397      4.389317
   1.28427      4.367823
   1.32457      4.365847
   1.36487      4.379287
   1.40517      4.403344
   1.44547      4.435377
   1.48576      4.452596
   1.52606      4.445999
   1.56636      4.389623
   1.60666      4.330973
   1.64696      4.273955
   1.68726      4.267056
   1.72756      4.228113
   1.76786      4.184278
   1.80816      4.180136
   1.84845      4.220563
 
# Band-Index  190
   1.84845      4.227854
   1.80816      4.291655
   1.76786      4.336870
   1.72756      4.326006
   1.68726      4.319529
   1.64696      4.355431
   1.60666      4.394627
   1.56636      4.467369
   1.52606      4.499046
   1.48576      4.481684
   1.44547      4.487134
   1.40517      4.458286
   1.36487      4.429381
   1.32457      4.402805
   1.28427      4.398018
   1.24397      4.427065
   1.20367      4.463237
   1.16337      4.525935
   1.12307      4.520853
   1.08277      4.520713
   1.08277      4.523877
   1.05458      4.526131
   1.02639      4.524759
   0.99819      4.542404
   0.97000      4.536321
   0.94181      4.541459
   0.91361      4.544137
   0.88542      4.595080
   0.85722      4.582621
   0.82903      4.577641
   0.80084      4.599383
   0.77264      4.639470
   0.74445      4.696533
   0.71625      4.750156
   0.68806      4.810660
   0.65987      4.854433
   0.63167      4.913176
   0.60348      4.963647
   0.57529      4.982940
   0.54709      4.998394
   0.54709      5.008532
   0.51830      4.989529
   0.48950      4.975928
   0.46071      4.957116
   0.43191      4.934650
   0.40312      4.886904
   0.37433      4.822940
   0.34553      4.755778
   0.31674      4.677660
   0.28794      4.598930
   0.25915      4.561627
   0.23035      4.503364
   0.20156      4.428055
   0.17277      4.357417
   0.14397      4.295825
   0.11518      4.305983
   0.08638      4.320570
   0.05759      4.335725
   0.02879      4.282813
   0.00000      4.230215
 
# Band-Index  191
   0.00000      4.342912
   0.02879      4.339261
   0.05759      4.374597
   0.08638      4.421214
   0.11518      4.467781
   0.14397      4.523072
   0.17277      4.584789
   0.20156      4.624022
   0.23035      4.602065
   0.25915      4.589805
   0.28794      4.667660
   0.31674      4.749876
   0.34553      4.825980
   0.37433      4.895961
   0.40312      4.918661
   0.43191      4.954061
   0.46071      4.994335
   0.48950      5.035569
   0.51830      5.074769
   0.54709      5.092463
   0.54709      5.092916
   0.57529      5.093157
   0.60348      5.081000
   0.63167      5.057437
   0.65987      5.016125
   0.68806      4.981500
   0.71625      4.877221
   0.74445      4.805239
   0.77264      4.751710
   0.80084      4.689896
   0.82903      4.650833
   0.85722      4.631344
   0.88542      4.608526
   0.91361      4.597491
   0.94181      4.594059
   0.97000      4.554120
   0.99819      4.564030
   1.02639      4.556143
   1.05458      4.540002
   1.08277      4.530743
   1.08277      4.535602
   1.12307      4.535816
   1.16337      4.549638
   1.20367      4.578004
   1.24397      4.641900
   1.28427      4.628068
   1.32457      4.665611
   1.36487      4.649448
   1.40517      4.669341
   1.44547      4.605684
   1.48576      4.566315
   1.52606      4.526147
   1.56636      4.520349
   1.60666      4.447681
   1.64696      4.388789
   1.68726      4.354424
   1.72756      4.357759
   1.76786      4.358160
   1.80816      4.344327
   1.84845      4.349274
 
# Band-Index  192
   1.84845      4.372275
   1.80816      4.358498
   1.76786      4.393445
   1.72756      4.530905
   1.68726      4.561147
   1.64696      4.681945
   1.60666      4.571458
   1.56636      4.606326
   1.52606      4.704975
   1.48576      4.636436
   1.44547      4.722197
   1.40517      4.709897
   1.36487      4.735523
   1.32457      4.735921
   1.28427      4.682640
   1.24397      4.661809
   1.20367      4.601097
   1.16337      4.591460
   1.12307      4.559761
   1.08277      4.545040
   1.08277      4.549297
   1.05458      4.544694
   1.02639      4.563369
   0.99819      4.580131
   0.97000      4.589359
   0.94181      4.611756
   0.91361      4.615274
   0.88542      4.628267
   0.85722      4.646252
   0.82903      4.686492
   0.80084      4.743565
   0.77264      4.757019
   0.74445      4.844912
   0.71625      4.917050
   0.68806      5.018449
   0.65987      5.065614
   0.63167      5.086043
   0.60348      5.092516
   0.57529      5.095234
   0.54709      5.099985
   0.54709      5.122398
   0.51830      5.108240
   0.48950      5.094788
   0.46071      5.106303
   0.43191      5.046367
   0.40312      5.040456
   0.37433      4.907590
   0.34553      4.913801
   0.31674      4.905467
   0.28794      4.900467
   0.25915      4.850731
   0.23035      4.774040
   0.20156      4.655916
   0.17277      4.664848
   0.14397      4.647785
   0.11518      4.593096
   0.08638      4.502703
   0.05759      4.389945
   0.02879      4.367044
   0.00000      4.361935
