# Supplementary material for: Quantum octets in high mobility pentagonal two-dimensional PdSe2
Source: Nat Commun. 2024 Jan 26;15:761. doi: 10.1038/s41467-024-44972-2 (PMC10817936; doi:10.1038/s41467-024-44972-2)
Supplement: Supplementary file 3 — Source Data [file 41467_2024_44972_MOESM3_ESM.zip › source data/Fig1d.txt]

#K-Path(1/A) Energy-Level(eV)
# NKPTS & NBANDS:  60 416
# Band-Index    1
   0.00000    -16.288238
   0.02879    -16.286334
   0.05759    -16.280621
   0.08638    -16.271132
   0.11518    -16.257924
   0.14397    -16.241079
   0.17277    -16.220696
   0.20156    -16.196907
   0.23035    -16.169855
   0.25915    -16.139715
   0.28794    -16.106685
   0.31674    -16.070994
   0.34553    -16.032898
   0.37433    -15.992682
   0.40312    -15.950649
   0.43191    -15.907132
   0.46071    -15.862493
   0.48950    -15.817127
   0.51830    -15.771519
   0.54709    -15.731073
   0.54709    -15.731073
   0.57529    -15.729859
   0.60348    -15.726233
   0.63167    -15.720251
   0.65987    -15.712003
   0.68806    -15.701617
   0.71625    -15.689259
   0.74445    -15.675134
   0.77264    -15.659483
   0.80084    -15.642584
   0.82903    -15.624751
   0.85722    -15.606333
   0.88542    -15.587710
   0.91361    -15.569291
   0.94181    -15.551509
   0.97000    -15.534827
   0.99819    -15.519770
   1.02639    -15.507051
   1.05458    -15.498086
   1.08277    -15.495033
   1.08277    -15.495033
   1.12307    -15.503699
   1.16337    -15.535083
   1.20367    -15.579177
   1.24397    -15.631635
   1.28427    -15.689984
   1.32457    -15.752073
   1.36487    -15.815963
   1.40517    -15.879914
   1.44547    -15.942423
   1.48576    -16.002204
   1.52606    -16.058182
   1.56636    -16.109444
   1.60666    -16.155229
   1.64696    -16.194919
   1.68726    -16.228023
   1.72756    -16.254158
   1.76786    -16.273029
   1.80816    -16.284430
   1.84845    -16.288238
 
# Band-Index    2
   1.84845    -16.288238
   1.80816    -16.284429
   1.76786    -16.273027
   1.72756    -16.254154
   1.68726    -16.228018
   1.64696    -16.194913
   1.60666    -16.155222
   1.56636    -16.109437
   1.52606    -16.058174
   1.48576    -16.002195
   1.44547    -15.942413
   1.40517    -15.879904
   1.36487    -15.815953
   1.32457    -15.752062
   1.28427    -15.689972
   1.24397    -15.631622
   1.20367    -15.579162
   1.16337    -15.535061
   1.12307    -15.503662
   1.08277    -15.495033
   1.08277    -15.495033
   1.05458    -15.498075
   1.02639    -15.507044
   0.99819    -15.519762
   0.97000    -15.534816
   0.94181    -15.551495
   0.91361    -15.569274
   0.88542    -15.587692
   0.85722    -15.606313
   0.82903    -15.624731
   0.80084    -15.642564
   0.77264    -15.659465
   0.74445    -15.675117
   0.71625    -15.689244
   0.68806    -15.701603
   0.65987    -15.711991
   0.63167    -15.720242
   0.60348    -15.726227
   0.57529    -15.729856
   0.54709    -15.731072
   0.54709    -15.731072
   0.51830    -15.771488
   0.48950    -15.817097
   0.46071    -15.862465
   0.43191    -15.907105
   0.40312    -15.950624
   0.37433    -15.992658
   0.34553    -16.032876
   0.31674    -16.070974
   0.28794    -16.106667
   0.25915    -16.139699
   0.23035    -16.169841
   0.20156    -16.196894
   0.17277    -16.220685
   0.14397    -16.241070
   0.11518    -16.257917
   0.08638    -16.271127
   0.05759    -16.280617
   0.02879    -16.286332
   0.00000    -16.288238
 
# Band-Index    3
   0.00000    -16.245416
   0.02879    -16.243540
   0.05759    -16.237926
   0.08638    -16.228605
   0.11518    -16.215635
   0.14397    -16.199101
   0.17277    -16.179101
   0.20156    -16.155764
   0.23035    -16.129242
   0.25915    -16.099716
   0.28794    -16.067389
   0.31674    -16.032489
   0.34553    -15.995282
   0.37433    -15.956051
   0.40312    -15.915104
   0.43191    -15.872782
   0.46071    -15.829455
   0.48950    -15.785532
   0.51830    -15.741530
   0.54709    -15.719837
   0.54709    -15.719837
   0.57529    -15.718609
   0.60348    -15.714940
   0.63167    -15.708887
   0.65987    -15.700540
   0.68806    -15.690026
   0.71625    -15.677513
   0.74445    -15.663204
   0.77264    -15.647339
   0.80084    -15.630197
   0.82903    -15.612090
   0.85722    -15.593365
   0.88542    -15.574397
   0.91361    -15.555586
   0.94181    -15.537975
   0.97000    -15.523787
   0.99819    -15.511547
   1.02639    -15.501798
   1.05458    -15.495048
   1.08277    -15.492188
   1.08277    -15.492188
   1.12307    -15.498699
   1.16337    -15.522577
   1.20367    -15.561135
   1.24397    -15.609181
   1.28427    -15.663867
   1.32457    -15.722878
   1.36487    -15.784176
   1.40517    -15.845950
   1.44547    -15.906630
   1.48576    -15.964876
   1.52606    -16.019560
   1.56636    -16.069746
   1.60666    -16.114645
   1.64696    -16.153621
   1.68726    -16.186162
   1.72756    -16.211864
   1.76786    -16.230435
   1.80816    -16.241660
   1.84845    -16.245416
 
# Band-Index    4
   1.84845    -16.245415
   1.80816    -16.241659
   1.76786    -16.230433
   1.72756    -16.211861
   1.68726    -16.186157
   1.64696    -16.153615
   1.60666    -16.114638
   1.56636    -16.069738
   1.52606    -16.019551
   1.48576    -15.964867
   1.44547    -15.906619
   1.40517    -15.845939
   1.36487    -15.784165
   1.32457    -15.722866
   1.28427    -15.663853
   1.24397    -15.609165
   1.20367    -15.561113
   1.16337    -15.522544
   1.12307    -15.498659
   1.08277    -15.492188
   1.08277    -15.492188
   1.05458    -15.495039
   1.02639    -15.501789
   0.99819    -15.511535
   0.97000    -15.523772
   0.94181    -15.537952
   0.91361    -15.555578
   0.88542    -15.574385
   0.85722    -15.593351
   0.82903    -15.612076
   0.80084    -15.630182
   0.77264    -15.647325
   0.74445    -15.663190
   0.71625    -15.677500
   0.68806    -15.690015
   0.65987    -15.700531
   0.63167    -15.708880
   0.60348    -15.714935
   0.57529    -15.718606
   0.54709    -15.719837
   0.54709    -15.719837
   0.51830    -15.741497
   0.48950    -15.785500
   0.46071    -15.829424
   0.43191    -15.872753
   0.40312    -15.915077
   0.37433    -15.956026
   0.34553    -15.995259
   0.31674    -16.032468
   0.28794    -16.067370
   0.25915    -16.099699
   0.23035    -16.129226
   0.20156    -16.155750
   0.17277    -16.179089
   0.14397    -16.199091
   0.11518    -16.215627
   0.08638    -16.228599
   0.05759    -16.237922
   0.02879    -16.243538
   0.00000    -16.245415
 
# Band-Index    5
   0.00000    -16.181754
   0.02879    -16.179933
   0.05759    -16.174481
   0.08638    -16.165431
   0.11518    -16.152842
   0.14397    -16.136797
   0.17277    -16.117403
   0.20156    -16.094793
   0.23035    -16.069125
   0.25915    -16.040587
   0.28794    -16.009383
   0.31674    -15.975753
   0.34553    -15.939965
   0.37433    -15.902313
   0.40312    -15.863115
   0.43191    -15.822724
   0.46071    -15.781525
   0.48950    -15.739966
   0.51830    -15.698720
   0.54709    -15.703336
   0.54709    -15.703336
   0.57529    -15.702181
   0.60348    -15.698733
   0.63167    -15.693050
   0.65987    -15.685227
   0.68806    -15.675397
   0.71625    -15.663733
   0.74445    -15.650448
   0.77264    -15.635794
   0.80084    -15.620060
   0.82903    -15.603575
   0.85722    -15.586704
   0.88542    -15.569844
   0.91361    -15.553418
   0.94181    -15.537263
   0.97000    -15.520026
   0.99819    -15.504135
   1.02639    -15.496054
   1.05458    -15.491748
   1.08277    -15.490116
   1.08277    -15.490116
   1.12307    -15.493519
   1.16337    -15.508120
   1.20367    -15.537632
   1.24397    -15.578393
   1.28427    -15.627083
   1.32457    -15.681105
   1.36487    -15.738220
   1.40517    -15.796483
   1.44547    -15.854218
   1.48576    -15.909994
   1.52606    -15.962615
   1.56636    -16.011081
   1.60666    -16.054564
   1.64696    -16.092395
   1.68726    -16.124035
   1.72756    -16.149061
   1.76786    -16.167153
   1.80816    -16.178094
   1.84845    -16.181754
 
# Band-Index    6
   1.84845    -16.181754
   1.80816    -16.178092
   1.76786    -16.167149
   1.72756    -16.149054
   1.68726    -16.124027
   1.64696    -16.092384
   1.60666    -16.054552
   1.56636    -16.011067
   1.52606    -15.962598
   1.48576    -15.909976
   1.44547    -15.854198
   1.40517    -15.796462
   1.36487    -15.738198
   1.32457    -15.681081
   1.28427    -15.627056
   1.24397    -15.578361
   1.20367    -15.537589
   1.16337    -15.508063
   1.12307    -15.493476
   1.08277    -15.490115
   1.08277    -15.490115
   1.05458    -15.491738
   1.02639    -15.496038
   0.99819    -15.504132
   0.97000    -15.520019
   0.94181    -15.537248
   0.91361    -15.553402
   0.88542    -15.569825
   0.85722    -15.586685
   0.82903    -15.603555
   0.80084    -15.620040
   0.77264    -15.635775
   0.74445    -15.650430
   0.71625    -15.663717
   0.68806    -15.675383
   0.65987    -15.685215
   0.63167    -15.693041
   0.60348    -15.698727
   0.57529    -15.702178
   0.54709    -15.703336
   0.54709    -15.703336
   0.51830    -15.698662
   0.48950    -15.739910
   0.46071    -15.781472
   0.43191    -15.822674
   0.40312    -15.863069
   0.37433    -15.902270
   0.34553    -15.939925
   0.31674    -15.975716
   0.28794    -16.009350
   0.25915    -16.040557
   0.23035    -16.069099
   0.20156    -16.094770
   0.17277    -16.117384
   0.14397    -16.136781
   0.11518    -16.152829
   0.08638    -16.165421
   0.05759    -16.174474
   0.02879    -16.179930
   0.00000    -16.181754
 
# Band-Index    7
   0.00000    -16.100813
   0.02879    -16.099052
   0.05759    -16.093779
   0.08638    -16.085033
   0.11518    -16.072874
   0.14397    -16.057387
   0.17277    -16.038681
   0.20156    -16.016895
   0.23035    -15.992188
   0.25915    -15.964752
   0.28794    -15.934802
   0.31674    -15.902582
   0.34553    -15.868368
   0.37433    -15.832460
   0.40312    -15.795181
   0.43191    -15.756887
   0.46071    -15.717968
   0.48950    -15.678885
   0.51830    -15.679939
   0.54709    -15.690793
   0.54709    -15.690793
   0.57529    -15.689621
   0.60348    -15.686122
   0.63167    -15.680353
   0.65987    -15.672410
   0.68806    -15.662425
   0.71625    -15.650572
   0.74445    -15.637060
   0.77264    -15.622143
   0.80084    -15.606107
   0.82903    -15.589279
   0.85722    -15.572018
   0.88542    -15.554713
   0.91361    -15.537783
   0.94181    -15.522425
   0.97000    -15.511586
   0.99819    -15.502724
   1.02639    -15.490023
   1.05458    -15.478116
   1.08277    -15.470140
   1.08277    -15.470140
   1.12307    -15.478985
   1.16337    -15.482812
   1.20367    -15.501420
   1.24397    -15.534224
   1.28427    -15.576270
   1.32457    -15.624716
   1.36487    -15.677153
   1.40517    -15.731485
   1.44547    -15.785916
   1.48576    -15.838918
   1.52606    -15.889218
   1.56636    -15.935758
   1.60666    -15.977656
   1.64696    -16.014201
   1.68726    -16.044823
   1.72756    -16.069077
   1.76786    -16.086632
   1.80816    -16.097257
   1.84845    -16.100813
 
# Band-Index    8
   1.84845    -16.100813
   1.80816    -16.097256
   1.76786    -16.086632
   1.72756    -16.069076
   1.68726    -16.044822
   1.64696    -16.014199
   1.60666    -15.977654
   1.56636    -15.935756
   1.52606    -15.889216
   1.48576    -15.838916
   1.44547    -15.785913
   1.40517    -15.731482
   1.36487    -15.677149
   1.32457    -15.624711
   1.28427    -15.576262
   1.24397    -15.534211
   1.20367    -15.501394
   1.16337    -15.482787
   1.12307    -15.478947
   1.08277    -15.470140
   1.08277    -15.470140
   1.05458    -15.478089
   1.02639    -15.490014
   0.99819    -15.502705
   0.97000    -15.511560
   0.94181    -15.522377
   0.91361    -15.537778
   0.88542    -15.554701
   0.85722    -15.572004
   0.82903    -15.589264
   0.80084    -15.606092
   0.77264    -15.622128
   0.74445    -15.637046
   0.71625    -15.650559
   0.68806    -15.662414
   0.65987    -15.672400
   0.63167    -15.680346
   0.60348    -15.686117
   0.57529    -15.689619
   0.54709    -15.690793
   0.54709    -15.690793
   0.51830    -15.679905
   0.48950    -15.678880
   0.46071    -15.717965
   0.43191    -15.756885
   0.40312    -15.795179
   0.37433    -15.832458
   0.34553    -15.868367
   0.31674    -15.902581
   0.28794    -15.934801
   0.25915    -15.964751
   0.23035    -15.992187
   0.20156    -16.016894
   0.17277    -16.038681
   0.14397    -16.057386
   0.11518    -16.072873
   0.08638    -16.085033
   0.05759    -16.093779
   0.02879    -16.099051
   0.00000    -16.100813
 
# Band-Index    9
   0.00000    -16.031825
   0.02879    -16.030125
   0.05759    -16.025037
   0.08638    -16.016599
   0.11518    -16.004874
   0.14397    -15.989950
   0.17277    -15.971938
   0.20156    -15.950979
   0.23035    -15.927241
   0.25915    -15.900914
   0.28794    -15.872222
   0.31674    -15.841413
   0.34553    -15.808769
   0.37433    -15.774598
   0.40312    -15.739238
   0.43191    -15.703067
   0.46071    -15.666540
   0.48950    -15.637423
   0.51830    -15.653953
   0.54709    -15.665545
   0.54709    -15.665545
   0.57529    -15.664489
   0.60348    -15.661339
   0.63167    -15.656154
   0.65987    -15.649036
   0.68806    -15.640125
   0.71625    -15.629606
   0.74445    -15.617701
   0.77264    -15.604678
   0.80084    -15.590839
   0.82903    -15.576524
   0.85722    -15.562106
   0.88542    -15.547981
   0.91361    -15.534558
   0.94181    -15.521525
   0.97000    -15.506663
   0.99819    -15.493356
   1.02639    -15.482044
   1.05458    -15.473042
   1.08277    -15.469009
   1.08277    -15.469009
   1.12307    -15.475755
   1.16337    -15.478580
   1.20367    -15.481482
   1.24397    -15.503268
   1.28427    -15.537747
   1.32457    -15.580236
   1.36487    -15.627888
   1.40517    -15.678304
   1.44547    -15.729487
   1.48576    -15.779768
   1.52606    -15.827783
   1.56636    -15.872407
   1.60666    -15.912722
   1.64696    -15.947978
   1.68726    -15.977579
   1.72756    -16.001059
   1.76786    -16.018071
   1.80816    -16.028375
   1.84845    -16.031825
 
# Band-Index   10
   1.84845    -16.031825
   1.80816    -16.028374
   1.76786    -16.018070
   1.72756    -16.001056
   1.68726    -15.977576
   1.64696    -15.947974
   1.60666    -15.912718
   1.56636    -15.872403
   1.52606    -15.827777
   1.48576    -15.779763
   1.44547    -15.729480
   1.40517    -15.678297
   1.36487    -15.627879
   1.32457    -15.580225
   1.28427    -15.537729
   1.24397    -15.503234
   1.20367    -15.481414
   1.16337    -15.478562
   1.12307    -15.475723
   1.08277    -15.469009
   1.08277    -15.469009
   1.05458    -15.473023
   1.02639    -15.482040
   0.99819    -15.493350
   0.97000    -15.506651
   0.94181    -15.521489
   0.91361    -15.534540
   0.88542    -15.547958
   0.85722    -15.562081
   0.82903    -15.576498
   0.80084    -15.590813
   0.77264    -15.604654
   0.74445    -15.617678
   0.71625    -15.629585
   0.68806    -15.640108
   0.65987    -15.649021
   0.63167    -15.656143
   0.60348    -15.661331
   0.57529    -15.664485
   0.54709    -15.665545
   0.54709    -15.665545
   0.51830    -15.653917
   0.48950    -15.637395
   0.46071    -15.666523
   0.43191    -15.703050
   0.40312    -15.739223
   0.37433    -15.774583
   0.34553    -15.808755
   0.31674    -15.841400
   0.28794    -15.872210
   0.25915    -15.900904
   0.23035    -15.927232
   0.20156    -15.950972
   0.17277    -15.971931
   0.14397    -15.989944
   0.11518    -16.004870
   0.08638    -16.016596
   0.05759    -16.025035
   0.02879    -16.030124
   0.00000    -16.031825
 
# Band-Index   11
   0.00000    -15.982360
   0.02879    -15.980708
   0.05759    -15.975766
   0.08638    -15.967570
   0.11518    -15.956183
   0.14397    -15.941696
   0.17277    -15.924218
   0.20156    -15.903888
   0.23035    -15.880867
   0.25915    -15.855347
   0.28794    -15.827540
   0.31674    -15.797689
   0.34553    -15.766059
   0.37433    -15.732943
   0.40312    -15.698655
   0.43191    -15.663549
   0.46071    -15.628120
   0.48950    -15.628228
   0.51830    -15.638790
   0.54709    -15.646885
   0.54709    -15.646885
   0.57529    -15.645800
   0.60348    -15.642562
   0.63167    -15.637233
   0.65987    -15.629912
   0.68806    -15.620740
   0.71625    -15.609901
   0.74445    -15.597619
   0.77264    -15.584163
   0.80084    -15.569835
   0.82903    -15.554984
   0.85722    -15.539989
   0.88542    -15.525259
   0.91361    -15.511231
   0.94181    -15.498352
   0.97000    -15.487059
   0.99819    -15.477773
   1.02639    -15.470891
   1.05458    -15.468250
   1.08277    -15.468112
   1.08277    -15.468112
   1.12307    -15.468244
   1.16337    -15.470750
   1.20367    -15.469135
   1.24397    -15.466242
   1.28427    -15.500066
   1.32457    -15.542964
   1.36487    -15.589865
   1.40517    -15.638954
   1.44547    -15.688591
   1.48576    -15.737315
   1.52606    -15.783867
   1.56636    -15.827178
   1.60666    -15.866352
   1.64696    -15.900649
   1.68726    -15.929472
   1.72756    -15.952352
   1.76786    -15.968941
   1.80816    -15.978993
   1.84845    -15.982360
 
# Band-Index   12
   1.84845    -15.982360
   1.80816    -15.978992
   1.76786    -15.968939
   1.72756    -15.952348
   1.68726    -15.929466
   1.64696    -15.900641
   1.60666    -15.866342
   1.56636    -15.827164
   1.52606    -15.783849
   1.48576    -15.737291
   1.44547    -15.688556
   1.40517    -15.638904
   1.36487    -15.589787
   1.32457    -15.542840
   1.28427    -15.499874
   1.24397    -15.466004
   1.20367    -15.469090
   1.16337    -15.470684
   1.12307    -15.468137
   1.08277    -15.468112
   1.08277    -15.468112
   1.05458    -15.468188
   1.02639    -15.470861
   0.99819    -15.477748
   0.97000    -15.487035
   0.94181    -15.498328
   0.91361    -15.511206
   0.88542    -15.525234
   0.85722    -15.539963
   0.82903    -15.554959
   0.80084    -15.569811
   0.77264    -15.584140
   0.74445    -15.597598
   0.71625    -15.609883
   0.68806    -15.620724
   0.65987    -15.629898
   0.63167    -15.637222
   0.60348    -15.642555
   0.57529    -15.645796
   0.54709    -15.646884
   0.54709    -15.646884
   0.51830    -15.638784
   0.48950    -15.628217
   0.46071    -15.628072
   0.43191    -15.663512
   0.40312    -15.698626
   0.37433    -15.732919
   0.34553    -15.766039
   0.31674    -15.797672
   0.28794    -15.827526
   0.25915    -15.855335
   0.23035    -15.880857
   0.20156    -15.903879
   0.17277    -15.924211
   0.14397    -15.941689
   0.11518    -15.956178
   0.08638    -15.967566
   0.05759    -15.975763
   0.02879    -15.980707
   0.00000    -15.982360
 
# Band-Index   13
   0.00000    -15.963068
   0.02879    -15.961462
   0.05759    -15.956655
   0.08638    -15.948685
   0.11518    -15.937614
   0.14397    -15.923533
   0.17277    -15.906555
   0.20156    -15.886817
   0.23035    -15.864484
   0.25915    -15.839743
   0.28794    -15.812809
   0.31674    -15.783922
   0.34553    -15.753341
   0.37433    -15.721347
   0.40312    -15.688243
   0.43191    -15.654372
   0.46071    -15.620444
   0.48950    -15.611258
   0.51830    -15.614896
   0.54709    -15.603084
   0.54709    -15.603084
   0.57529    -15.602122
   0.60348    -15.599259
   0.63167    -15.594558
   0.65987    -15.588129
   0.68806    -15.580125
   0.71625    -15.570742
   0.74445    -15.560226
   0.77264    -15.548865
   0.80084    -15.536982
   0.82903    -15.524943
   0.85722    -15.513138
   0.88542    -15.501979
   0.91361    -15.491875
   0.94181    -15.483210
   0.97000    -15.476304
   0.99819    -15.471380
   1.02639    -15.468540
   1.05458    -15.466807
   1.08277    -15.466708
   1.08277    -15.466708
   1.12307    -15.467670
   1.16337    -15.468094
   1.20367    -15.465904
   1.24397    -15.462648
   1.28427    -15.495866
   1.32457    -15.537774
   1.36487    -15.583038
   1.40517    -15.630228
   1.44547    -15.677977
   1.48576    -15.724958
   1.52606    -15.769965
   1.56636    -15.811941
   1.60666    -15.849993
   1.64696    -15.883367
   1.68726    -15.911452
   1.72756    -15.933770
   1.76786    -15.949964
   1.80816    -15.959780
   1.84845    -15.963068
 
# Band-Index   14
   1.84845    -15.963068
   1.80816    -15.959778
   1.76786    -15.949959
   1.72756    -15.933764
   1.68726    -15.911442
   1.64696    -15.883355
   1.60666    -15.849979
   1.56636    -15.811924
   1.52606    -15.769943
   1.48576    -15.724931
   1.44547    -15.677941
   1.40517    -15.630179
   1.36487    -15.582966
   1.32457    -15.537663
   1.28427    -15.495699
   1.24397    -15.462473
   1.20367    -15.465810
   1.16337    -15.467990
   1.12307    -15.467565
   1.08277    -15.466707
   1.08277    -15.466707
   1.05458    -15.466727
   1.02639    -15.468533
   0.99819    -15.471378
   0.97000    -15.476298
   0.94181    -15.483200
   0.91361    -15.491863
   0.88542    -15.501967
   0.85722    -15.513126
   0.82903    -15.524931
   0.80084    -15.536972
   0.77264    -15.548857
   0.74445    -15.560220
   0.71625    -15.570737
   0.68806    -15.580121
   0.65987    -15.588127
   0.63167    -15.594556
   0.60348    -15.599257
   0.57529    -15.602121
   0.54709    -15.603083
   0.54709    -15.603083
   0.51830    -15.614834
   0.48950    -15.611221
   0.46071    -15.620388
   0.43191    -15.654325
   0.40312    -15.688202
   0.37433    -15.721311
   0.34553    -15.753308
   0.31674    -15.783893
   0.28794    -15.812783
   0.25915    -15.839720
   0.23035    -15.864464
   0.20156    -15.886800
   0.17277    -15.906540
   0.14397    -15.923521
   0.11518    -15.937604
   0.08638    -15.948677
   0.05759    -15.956650
   0.02879    -15.961460
   0.00000    -15.963068
 
# Band-Index   15
   0.00000    -15.269831
   0.02879    -15.270368
   0.05759    -15.272035
   0.08638    -15.275062
   0.11518    -15.279917
   0.14397    -15.287222
   0.17277    -15.297556
   0.20156    -15.311883
   0.23035    -15.330665
   0.25915    -15.353114
   0.28794    -15.378828
   0.31674    -15.407642
   0.34553    -15.439417
   0.37433    -15.473980
   0.40312    -15.511114
   0.43191    -15.550500
   0.46071    -15.591391
   0.48950    -15.591282
   0.51830    -15.592859
   0.54709    -15.599007
   0.54709    -15.599007
   0.57529    -15.598026
   0.60348    -15.595106
   0.63167    -15.590310
   0.65987    -15.583746
   0.68806    -15.575567
   0.71625    -15.565970
   0.74445    -15.555198
   0.77264    -15.543540
   0.80084    -15.531323
   0.82903    -15.518918
   0.85722    -15.506731
   0.88542    -15.495195
   0.91361    -15.484762
   0.94181    -15.475877
   0.97000    -15.468959
   0.99819    -15.464378
   1.02639    -15.464219
   1.05458    -15.465497
   1.08277    -15.466146
   1.08277    -15.466146
   1.12307    -15.464641
   1.16337    -15.463649
   1.20367    -15.463017
   1.24397    -15.457077
   1.28427    -15.450402
   1.32457    -15.437725
   1.36487    -15.423100
   1.40517    -15.407058
   1.44547    -15.390046
   1.48576    -15.372520
   1.52606    -15.354959
   1.56636    -15.337857
   1.60666    -15.321722
   1.64696    -15.307045
   1.68726    -15.294293
   1.72756    -15.283883
   1.76786    -15.276172
   1.80816    -15.271433
   1.84845    -15.269831
 
# Band-Index   16
   1.84845    -15.269831
   1.80816    -15.271431
   1.76786    -15.276167
   1.72756    -15.283876
   1.68726    -15.294283
   1.64696    -15.307034
   1.60666    -15.321708
   1.56636    -15.337841
   1.52606    -15.354940
   1.48576    -15.372499
   1.44547    -15.390022
   1.40517    -15.407031
   1.36487    -15.423069
   1.32457    -15.437688
   1.28427    -15.450350
   1.24397    -15.457034
   1.20367    -15.462941
   1.16337    -15.463634
   1.12307    -15.464602
   1.08277    -15.466145
   1.08277    -15.466145
   1.05458    -15.465455
   1.02639    -15.464212
   0.99819    -15.464364
   0.97000    -15.468950
   0.94181    -15.475867
   0.91361    -15.484751
   0.88542    -15.495184
   0.85722    -15.506720
   0.82903    -15.518909
   0.80084    -15.531316
   0.77264    -15.543535
   0.74445    -15.555194
   0.71625    -15.565967
   0.68806    -15.575566
   0.65987    -15.583745
   0.63167    -15.590309
   0.60348    -15.595105
   0.57529    -15.598026
   0.54709    -15.599007
   0.54709    -15.599007
   0.51830    -15.592837
   0.48950    -15.591220
   0.46071    -15.591361
   0.43191    -15.550466
   0.40312    -15.511078
   0.37433    -15.473945
   0.34553    -15.439382
   0.31674    -15.407607
   0.28794    -15.378793
   0.25915    -15.353079
   0.23035    -15.330627
   0.20156    -15.311841
   0.17277    -15.297516
   0.14397    -15.287195
   0.11518    -15.279901
   0.08638    -15.275052
   0.05759    -15.272029
   0.02879    -15.270364
   0.00000    -15.269831
 
# Band-Index   17
   0.00000    -15.266369
   0.02879    -15.267014
   0.05759    -15.268970
   0.08638    -15.272303
   0.11518    -15.277157
   0.14397    -15.284193
   0.17277    -15.294681
   0.20156    -15.308943
   0.23035    -15.326079
   0.25915    -15.346287
   0.28794    -15.369639
   0.31674    -15.396071
   0.34553    -15.425481
   0.37433    -15.457720
   0.40312    -15.492588
   0.43191    -15.529810
   0.46071    -15.568957
   0.48950    -15.585184
   0.51830    -15.564435
   0.54709    -15.561361
   0.54709    -15.561361
   0.57529    -15.560509
   0.60348    -15.557976
   0.63167    -15.553832
   0.65987    -15.548196
   0.68806    -15.541235
   0.71625    -15.533166
   0.74445    -15.524255
   0.77264    -15.514806
   0.80084    -15.505167
   0.82903    -15.495711
   0.85722    -15.486830
   0.88542    -15.478914
   0.91361    -15.472333
   0.94181    -15.467414
   0.97000    -15.464400
   0.99819    -15.463402
   1.02639    -15.462377
   1.05458    -15.463050
   1.08277    -15.464685
   1.08277    -15.464685
   1.12307    -15.463383
   1.16337    -15.460306
   1.20367    -15.456606
   1.24397    -15.456578
   1.28427    -15.447660
   1.32457    -15.434948
   1.36487    -15.420296
   1.40517    -15.404215
   1.44547    -15.387148
   1.48576    -15.369555
   1.52606    -15.351918
   1.56636    -15.334738
   1.60666    -15.318524
   1.64696    -15.303774
   1.68726    -15.290956
   1.72756    -15.280493
   1.76786    -15.272743
   1.80816    -15.267978
   1.84845    -15.266369
 
# Band-Index   18
   1.84845    -15.266369
   1.80816    -15.267973
   1.76786    -15.272733
   1.72756    -15.280478
   1.68726    -15.290937
   1.64696    -15.303750
   1.60666    -15.318498
   1.56636    -15.334709
   1.52606    -15.351888
   1.48576    -15.369524
   1.44547    -15.387117
   1.40517    -15.404185
   1.36487    -15.420267
   1.32457    -15.434917
   1.28427    -15.447625
   1.24397    -15.456518
   1.20367    -15.456595
   1.16337    -15.460245
   1.12307    -15.463312
   1.08277    -15.464685
   1.08277    -15.464685
   1.05458    -15.462986
   1.02639    -15.462352
   0.99819    -15.463392
   0.97000    -15.464390
   0.94181    -15.467394
   0.91361    -15.472306
   0.88542    -15.478882
   0.85722    -15.486795
   0.82903    -15.495674
   0.80084    -15.505129
   0.77264    -15.514771
   0.74445    -15.524222
   0.71625    -15.533138
   0.68806    -15.541211
   0.65987    -15.548176
   0.63167    -15.553817
   0.60348    -15.557966
   0.57529    -15.560504
   0.54709    -15.561360
   0.54709    -15.561360
   0.51830    -15.564428
   0.48950    -15.585122
   0.46071    -15.568920
   0.43191    -15.529772
   0.40312    -15.492548
   0.37433    -15.457680
   0.34553    -15.425441
   0.31674    -15.396030
   0.28794    -15.369598
   0.25915    -15.346245
   0.23035    -15.326038
   0.20156    -15.308905
   0.17277    -15.294645
   0.14397    -15.284155
   0.11518    -15.277124
   0.08638    -15.272281
   0.05759    -15.268956
   0.02879    -15.267008
   0.00000    -15.266369
 
# Band-Index   19
   0.00000    -15.262488
   0.02879    -15.263278
   0.05759    -15.265659
   0.08638    -15.269681
   0.11518    -15.275423
   0.14397    -15.283047
   0.17277    -15.293221
   0.20156    -15.305896
   0.23035    -15.320917
   0.25915    -15.338454
   0.28794    -15.358689
   0.31674    -15.381732
   0.34553    -15.407614
   0.37433    -15.436280
   0.40312    -15.467601
   0.43191    -15.501366
   0.46071    -15.537271
   0.48950    -15.574281
   0.51830    -15.555696
   0.54709    -15.554091
   0.54709    -15.554091
   0.57529    -15.553217
   0.60348    -15.550615
   0.63167    -15.546356
   0.65987    -15.540555
   0.68806    -15.533381
   0.71625    -15.525049
   0.74445    -15.515826
   0.77264    -15.506026
   0.80084    -15.496006
   0.82903    -15.486164
   0.85722    -15.476919
   0.88542    -15.468695
   0.91361    -15.461901
   0.94181    -15.456912
   0.97000    -15.454037
   0.99819    -15.453515
   1.02639    -15.455486
   1.05458    -15.459890
   1.08277    -15.464036
   1.08277    -15.464036
   1.12307    -15.457801
   1.16337    -15.458345
   1.20367    -15.453460
   1.24397    -15.453471
   1.28427    -15.445449
   1.32457    -15.432473
   1.36487    -15.417645
   1.40517    -15.401403
   1.44547    -15.384181
   1.48576    -15.366440
   1.52606    -15.348662
   1.56636    -15.331350
   1.60666    -15.315013
   1.64696    -15.300151
   1.68726    -15.287237
   1.72756    -15.276700
   1.76786    -15.268901
   1.80816    -15.264107
   1.84845    -15.262488
 
# Band-Index   20
   1.84845    -15.262487
   1.80816    -15.264099
   1.76786    -15.268885
   1.72756    -15.276677
   1.68726    -15.287208
   1.64696    -15.300118
   1.60666    -15.314977
   1.56636    -15.331313
   1.52606    -15.348626
   1.48576    -15.366405
   1.44547    -15.384148
   1.40517    -15.401372
   1.36487    -15.417617
   1.32457    -15.432445
   1.28427    -15.445418
   1.24397    -15.453389
   1.20367    -15.453453
   1.16337    -15.458240
   1.12307    -15.457758
   1.08277    -15.464036
   1.08277    -15.464036
   1.05458    -15.459862
   1.02639    -15.455481
   0.99819    -15.453509
   0.97000    -15.454023
   0.94181    -15.456891
   0.91361    -15.461874
   0.88542    -15.468663
   0.85722    -15.476884
   0.82903    -15.486128
   0.80084    -15.495970
   0.77264    -15.505991
   0.74445    -15.515794
   0.71625    -15.525021
   0.68806    -15.533357
   0.65987    -15.540537
   0.63167    -15.546342
   0.60348    -15.550606
   0.57529    -15.553213
   0.54709    -15.554091
   0.54709    -15.554091
   0.51830    -15.555618
   0.48950    -15.574218
   0.46071    -15.537205
   0.43191    -15.501299
   0.40312    -15.467535
   0.37433    -15.436214
   0.34553    -15.407550
   0.31674    -15.381672
   0.28794    -15.358634
   0.25915    -15.338405
   0.23035    -15.320874
   0.20156    -15.305858
   0.17277    -15.293184
   0.14397    -15.283011
   0.11518    -15.275390
   0.08638    -15.269654
   0.05759    -15.265641
   0.02879    -15.263269
   0.00000    -15.262487
 
# Band-Index   21
   0.00000    -15.248595
   0.02879    -15.249593
   0.05759    -15.252605
   0.08638    -15.257689
   0.11518    -15.264919
   0.14397    -15.273984
   0.17277    -15.283590
   0.20156    -15.293889
   0.23035    -15.306169
   0.25915    -15.320604
   0.28794    -15.337366
   0.31674    -15.356653
   0.34553    -15.378603
   0.37433    -15.403268
   0.40312    -15.430615
   0.43191    -15.460521
   0.46071    -15.492767
   0.48950    -15.527009
   0.51830    -15.550022
   0.54709    -15.526103
   0.54709    -15.526103
   0.57529    -15.525328
   0.60348    -15.522867
   0.63167    -15.518779
   0.65987    -15.513156
   0.68806    -15.506127
   0.71625    -15.497858
   0.74445    -15.488540
   0.77264    -15.478392
   0.80084    -15.467655
   0.82903    -15.456589
   0.85722    -15.445468
   0.88542    -15.434579
   0.91361    -15.424218
   0.94181    -15.414682
   0.97000    -15.406250
   0.99819    -15.399180
   1.02639    -15.393695
   1.05458    -15.389967
   1.08277    -15.388113
   1.08277    -15.388113
   1.12307    -15.392589
   1.16337    -15.406904
   1.20367    -15.430084
   1.24397    -15.447271
   1.28427    -15.435634
   1.32457    -15.421940
   1.36487    -15.406533
   1.40517    -15.389791
   1.44547    -15.372131
   1.48576    -15.354008
   1.52606    -15.335900
   1.56636    -15.318308
   1.60666    -15.301734
   1.64696    -15.286678
   1.68726    -15.273609
   1.72756    -15.262954
   1.76786    -15.255070
   1.80816    -15.250228
   1.84845    -15.248595
 
# Band-Index   22
   1.84845    -15.248595
   1.80816    -15.250227
   1.76786    -15.255069
   1.72756    -15.262953
   1.68726    -15.273608
   1.64696    -15.286676
   1.60666    -15.301732
   1.56636    -15.318305
   1.52606    -15.335898
   1.48576    -15.354005
   1.44547    -15.372127
   1.40517    -15.389786
   1.36487    -15.406528
   1.32457    -15.421934
   1.28427    -15.435628
   1.24397    -15.447267
   1.20367    -15.429868
   1.16337    -15.406593
   1.12307    -15.392048
   1.08277    -15.388113
   1.08277    -15.388113
   1.05458    -15.388190
   1.02639    -15.391719
   0.99819    -15.397236
   0.97000    -15.404354
   0.94181    -15.412851
   0.91361    -15.422466
   0.88542    -15.432919
   0.85722    -15.443912
   0.82903    -15.455148
   0.80084    -15.466338
   0.77264    -15.477206
   0.74445    -15.487490
   0.71625    -15.496949
   0.68806    -15.505363
   0.65987    -15.512541
   0.63167    -15.518316
   0.60348    -15.522557
   0.57529    -15.525173
   0.54709    -15.526103
   0.54709    -15.526103
   0.51830    -15.549944
   0.48950    -15.526998
   0.46071    -15.492754
   0.43191    -15.460506
   0.40312    -15.430599
   0.37433    -15.403251
   0.34553    -15.378585
   0.31674    -15.356636
   0.28794    -15.337350
   0.25915    -15.320590
   0.23035    -15.306157
   0.20156    -15.293879
   0.17277    -15.283585
   0.14397    -15.273983
   0.11518    -15.264917
   0.08638    -15.257687
   0.05759    -15.252605
   0.02879    -15.249593
   0.00000    -15.248595
 
# Band-Index   23
   0.00000    -15.244657
   0.02879    -15.245799
   0.05759    -15.249206
   0.08638    -15.254784
   0.11518    -15.262243
   0.14397    -15.271086
   0.17277    -15.280834
   0.20156    -15.290897
   0.23035    -15.301372
   0.25915    -15.313214
   0.28794    -15.326975
   0.31674    -15.342941
   0.34553    -15.361290
   0.37433    -15.382133
   0.40312    -15.405518
   0.43191    -15.431425
   0.46071    -15.459748
   0.48950    -15.490262
   0.51830    -15.522380
   0.54709    -15.522852
   0.54709    -15.522852
   0.57529    -15.522071
   0.60348    -15.519591
   0.63167    -15.515470
   0.65987    -15.509801
   0.68806    -15.502715
   0.71625    -15.494377
   0.74445    -15.484982
   0.77264    -15.474755
   0.80084    -15.463938
   0.82903    -15.452798
   0.85722    -15.441611
   0.88542    -15.430666
   0.91361    -15.420258
   0.94181    -15.410683
   0.97000    -15.402221
   0.99819    -15.395130
   1.02639    -15.390178
   1.05458    -15.387973
   1.08277    -15.386126
   1.08277    -15.386126
   1.12307    -15.388510
   1.16337    -15.402870
   1.20367    -15.426133
   1.24397    -15.444233
   1.28427    -15.432728
   1.32457    -15.419162
   1.36487    -15.403848
   1.40517    -15.387144
   1.44547    -15.369459
   1.48576    -15.351250
   1.52606    -15.333006
   1.56636    -15.315244
   1.60666    -15.298486
   1.64696    -15.283248
   1.68726    -15.270014
   1.72756    -15.259218
   1.76786    -15.251225
   1.80816    -15.246313
   1.84845    -15.244657
 
# Band-Index   24
   1.84845    -15.244656
   1.80816    -15.246312
   1.76786    -15.251223
   1.72756    -15.259214
   1.68726    -15.270009
   1.64696    -15.283242
   1.60666    -15.298480
   1.56636    -15.315238
   1.52606    -15.333000
   1.48576    -15.351245
   1.44547    -15.369455
   1.40517    -15.387141
   1.36487    -15.403846
   1.32457    -15.419160
   1.28427    -15.432727
   1.24397    -15.444229
   1.20367    -15.425912
   1.16337    -15.402570
   1.12307    -15.387992
   1.08277    -15.386126
   1.08277    -15.386126
   1.05458    -15.386223
   1.02639    -15.389631
   0.99819    -15.394012
   0.97000    -15.400321
   0.94181    -15.408847
   0.91361    -15.418500
   0.88542    -15.429000
   0.85722    -15.440049
   0.82903    -15.451350
   0.80084    -15.462613
   0.77264    -15.473559
   0.74445    -15.483923
   0.71625    -15.493459
   0.68806    -15.501943
   0.65987    -15.509180
   0.63167    -15.515002
   0.60348    -15.519277
   0.57529    -15.521914
   0.54709    -15.522851
   0.54709    -15.522851
   0.51830    -15.522356
   0.48950    -15.490236
   0.46071    -15.459721
   0.43191    -15.431398
   0.40312    -15.405491
   0.37433    -15.382105
   0.34553    -15.361263
   0.31674    -15.342916
   0.28794    -15.326952
   0.25915    -15.313194
   0.23035    -15.301357
   0.20156    -15.290889
   0.17277    -15.280833
   0.14397    -15.271085
   0.11518    -15.262240
   0.08638    -15.254780
   0.05759    -15.249203
   0.02879    -15.245797
   0.00000    -15.244656
 
# Band-Index   25
   0.00000    -15.172851
   0.02879    -15.173720
   0.05759    -15.176313
   0.08638    -15.180664
   0.11518    -15.186825
   0.14397    -15.194863
   0.17277    -15.204854
   0.20156    -15.216877
   0.23035    -15.231003
   0.25915    -15.247289
   0.28794    -15.265769
   0.31674    -15.286448
   0.34553    -15.309296
   0.37433    -15.334240
   0.40312    -15.361170
   0.43191    -15.389935
   0.46071    -15.420357
   0.48950    -15.452213
   0.51830    -15.485116
   0.54709    -15.512423
   0.54709    -15.512423
   0.57529    -15.511645
   0.60348    -15.509206
   0.63167    -15.505167
   0.65987    -15.499622
   0.68806    -15.492709
   0.71625    -15.484602
   0.74445    -15.475505
   0.77264    -15.465656
   0.80084    -15.455317
   0.82903    -15.444772
   0.85722    -15.434322
   0.88542    -15.424274
   0.91361    -15.414935
   0.94181    -15.406605
   0.97000    -15.399551
   0.99819    -15.393182
   1.02639    -15.388252
   1.05458    -15.385897
   1.08277    -15.384043
   1.08277    -15.384043
   1.12307    -15.385776
   1.16337    -15.381759
   1.20367    -15.375177
   1.24397    -15.366178
   1.28427    -15.354952
   1.32457    -15.341746
   1.36487    -15.326860
   1.40517    -15.310647
   1.44547    -15.293507
   1.48576    -15.275879
   1.52606    -15.258235
   1.56636    -15.241068
   1.60666    -15.224878
   1.64696    -15.210158
   1.68726    -15.197372
   1.72756    -15.186940
   1.76786    -15.179214
   1.80816    -15.174462
   1.84845    -15.172851
 
# Band-Index   26
   1.84845    -15.172851
   1.80816    -15.174437
   1.76786    -15.179165
   1.72756    -15.186868
   1.68726    -15.197279
   1.64696    -15.210046
   1.60666    -15.224751
   1.56636    -15.240929
   1.52606    -15.258088
   1.48576    -15.275726
   1.44547    -15.293352
   1.40517    -15.310494
   1.36487    -15.326711
   1.32457    -15.341600
   1.28427    -15.354808
   1.24397    -15.366026
   1.20367    -15.374994
   1.16337    -15.381491
   1.12307    -15.385260
   1.08277    -15.384043
   1.08277    -15.384043
   1.05458    -15.384143
   1.02639    -15.387653
   0.99819    -15.392139
   0.97000    -15.397745
   0.94181    -15.404878
   0.91361    -15.413297
   0.88542    -15.422734
   0.85722    -15.432889
   0.82903    -15.443455
   0.80084    -15.454122
   0.77264    -15.464591
   0.74445    -15.474575
   0.71625    -15.483808
   0.68806    -15.492052
   0.65987    -15.499101
   0.63167    -15.504778
   0.60348    -15.508949
   0.57529    -15.511517
   0.54709    -15.512423
   0.54709    -15.512423
   0.51830    -15.484978
   0.48950    -15.452048
   0.46071    -15.420172
   0.43191    -15.389734
   0.40312    -15.360957
   0.37433    -15.334020
   0.34553    -15.309073
   0.31674    -15.286227
   0.28794    -15.265554
   0.25915    -15.247086
   0.23035    -15.230815
   0.20156    -15.216709
   0.17277    -15.204708
   0.14397    -15.194740
   0.11518    -15.186726
   0.08638    -15.180590
   0.05759    -15.176264
   0.02879    -15.173695
   0.00000    -15.172851
 
# Band-Index   27
   0.00000    -15.168795
   0.02879    -15.169663
   0.05759    -15.172255
   0.08638    -15.176604
   0.11518    -15.182763
   0.14397    -15.190800
   0.17277    -15.200790
   0.20156    -15.212813
   0.23035    -15.226941
   0.25915    -15.243232
   0.28794    -15.261721
   0.31674    -15.282413
   0.34553    -15.305279
   0.37433    -15.330247
   0.40312    -15.357203
   0.43191    -15.385987
   0.46071    -15.416386
   0.48950    -15.448109
   0.51830    -15.480700
   0.54709    -15.508371
   0.54709    -15.508371
   0.57529    -15.507598
   0.60348    -15.505170
   0.63167    -15.501148
   0.65987    -15.495625
   0.68806    -15.488733
   0.71625    -15.480645
   0.74445    -15.471561
   0.77264    -15.461717
   0.80084    -15.451374
   0.82903    -15.440818
   0.85722    -15.430351
   0.88542    -15.420285
   0.91361    -15.410929
   0.94181    -15.402582
   0.97000    -15.395513
   0.99819    -15.389960
   1.02639    -15.386114
   1.05458    -15.383876
   1.08277    -15.382047
   1.08277    -15.382047
   1.12307    -15.381696
   1.16337    -15.377685
   1.20367    -15.371104
   1.24397    -15.362104
   1.28427    -15.350878
   1.32457    -15.337672
   1.36487    -15.322788
   1.40517    -15.306576
   1.44547    -15.289437
   1.48576    -15.271811
   1.52606    -15.254169
   1.56636    -15.237003
   1.60666    -15.220815
   1.64696    -15.206097
   1.68726    -15.193313
   1.72756    -15.182882
   1.76786    -15.175157
   1.80816    -15.170406
   1.84845    -15.168795
 
# Band-Index   28
   1.84845    -15.168795
   1.80816    -15.170381
   1.76786    -15.175108
   1.72756    -15.182810
   1.68726    -15.193220
   1.64696    -15.205985
   1.60666    -15.220688
   1.56636    -15.236864
   1.52606    -15.254022
   1.48576    -15.271659
   1.44547    -15.289283
   1.40517    -15.306423
   1.36487    -15.322638
   1.32457    -15.337527
   1.28427    -15.350735
   1.24397    -15.361954
   1.20367    -15.370924
   1.16337    -15.377425
   1.12307    -15.381201
   1.08277    -15.382047
   1.08277    -15.382047
   1.05458    -15.382148
   1.02639    -15.384186
   0.99819    -15.388084
   0.97000    -15.393703
   0.94181    -15.400850
   0.91361    -15.409286
   0.88542    -15.418740
   0.85722    -15.428913
   0.82903    -15.439495
   0.80084    -15.450173
   0.77264    -15.460646
   0.74445    -15.470624
   0.71625    -15.479845
   0.68806    -15.488071
   0.65987    -15.495099
   0.63167    -15.500756
   0.60348    -15.504911
   0.57529    -15.507469
   0.54709    -15.508370
   0.54709    -15.508370
   0.51830    -15.480568
   0.48950    -15.447952
   0.46071    -15.416208
   0.43191    -15.385794
   0.40312    -15.356998
   0.37433    -15.330033
   0.34553    -15.305062
   0.31674    -15.282196
   0.28794    -15.261509
   0.25915    -15.243031
   0.23035    -15.226755
   0.20156    -15.212645
   0.17277    -15.200644
   0.14397    -15.190677
   0.11518    -15.182665
   0.08638    -15.176530
   0.05759    -15.172205
   0.02879    -15.169638
   0.00000    -15.168795
 
# Band-Index   29
   0.00000    -12.774191
   0.02879    -12.774789
   0.05759    -12.776537
   0.08638    -12.779307
   0.11518    -12.782876
   0.14397    -12.786955
   0.17277    -12.791189
   0.20156    -12.795175
   0.23035    -12.798475
   0.25915    -12.800644
   0.28794    -12.801240
   0.31674    -12.799854
   0.34553    -12.796117
   0.37433    -12.789724
   0.40312    -12.780450
   0.43191    -12.768156
   0.46071    -12.752796
   0.48950    -12.734424
   0.51830    -12.713213
   0.54709    -12.690607
   0.54709    -12.690607
   0.57529    -12.693187
   0.60348    -12.700731
   0.63167    -12.712976
   0.65987    -12.729523
   0.68806    -12.749866
   0.71625    -12.773407
   0.74445    -12.799460
   0.77264    -12.827274
   0.80084    -12.856053
   0.82903    -12.884974
   0.85722    -12.913210
   0.88542    -12.939960
   0.91361    -12.964482
   0.94181    -12.986148
   0.97000    -13.004478
   0.99819    -13.019059
   1.02639    -13.029545
   1.05458    -13.036021
   1.08277    -13.038268
   1.08277    -13.038268
   1.12307    -13.034182
   1.16337    -13.028263
   1.20367    -13.019210
   1.24397    -13.006417
   1.28427    -12.989546
   1.32457    -12.969171
   1.36487    -12.946162
   1.40517    -12.921567
   1.44547    -12.896546
   1.48576    -12.872278
   1.52606    -12.849833
   1.56636    -12.830043
   1.60666    -12.813413
   1.64696    -12.800095
   1.68726    -12.789952
   1.72756    -12.782658
   1.76786    -12.777820
   1.80816    -12.775081
   1.84845    -12.774191
 
# Band-Index   30
   1.84845    -12.774191
   1.80816    -12.775061
   1.76786    -12.777782
   1.72756    -12.782603
   1.68726    -12.789881
   1.64696    -12.800010
   1.60666    -12.813318
   1.56636    -12.829941
   1.52606    -12.849730
   1.48576    -12.872177
   1.44547    -12.896451
   1.40517    -12.921480
   1.36487    -12.946085
   1.32457    -12.969104
   1.28427    -12.989488
   1.24397    -13.006365
   1.20367    -13.019160
   1.16337    -13.028209
   1.12307    -13.034106
   1.08277    -13.038268
   1.08277    -13.038268
   1.05458    -13.035854
   1.02639    -13.029291
   0.99819    -13.018894
   0.97000    -13.004361
   0.94181    -12.986062
   0.91361    -12.964416
   0.88542    -12.939903
   0.85722    -12.913154
   0.82903    -12.884910
   0.80084    -12.855974
   0.77264    -12.827173
   0.74445    -12.799332
   0.71625    -12.773252
   0.68806    -12.749689
   0.65987    -12.729333
   0.63167    -12.712791
   0.60348    -12.700577
   0.57529    -12.693097
   0.54709    -12.690607
   0.54709    -12.690607
   0.51830    -12.713177
   0.48950    -12.734400
   0.46071    -12.752777
   0.43191    -12.768139
   0.40312    -12.780434
   0.37433    -12.789708
   0.34553    -12.796101
   0.31674    -12.799839
   0.28794    -12.801225
   0.25915    -12.800629
   0.23035    -12.798461
   0.20156    -12.795161
   0.17277    -12.791177
   0.14397    -12.786945
   0.11518    -12.782867
   0.08638    -12.779300
   0.05759    -12.776532
   0.02879    -12.774787
   0.00000    -12.774191
 
# Band-Index   31
   0.00000    -12.734190
   0.02879    -12.734950
   0.05759    -12.737184
   0.08638    -12.740743
   0.11518    -12.745388
   0.14397    -12.750800
   0.17277    -12.756590
   0.20156    -12.762324
   0.23035    -12.767531
   0.25915    -12.771734
   0.28794    -12.774463
   0.31674    -12.775286
   0.34553    -12.773824
   0.37433    -12.769768
   0.40312    -12.762894
   0.43191    -12.753074
   0.46071    -12.740274
   0.48950    -12.724562
   0.51830    -12.706107
   0.54709    -12.688272
   0.54709    -12.688272
   0.57529    -12.690780
   0.60348    -12.698149
   0.63167    -12.710166
   0.65987    -12.726476
   0.68806    -12.746589
   0.71625    -12.769909
   0.74445    -12.795748
   0.77264    -12.823355
   0.80084    -12.851946
   0.82903    -12.880806
   0.85722    -12.909402
   0.88542    -12.936674
   0.91361    -12.961754
   0.94181    -12.983854
   0.97000    -13.002229
   0.99819    -13.016626
   1.02639    -13.027981
   1.05458    -13.034419
   1.08277    -13.036178
   1.08277    -13.036178
   1.12307    -13.032027
   1.16337    -13.025613
   1.20367    -13.015674
   1.24397    -13.000186
   1.28427    -12.980345
   1.32457    -12.956952
   1.36487    -12.930917
   1.40517    -12.903297
   1.44547    -12.875267
   1.48576    -12.848030
   1.52606    -12.822701
   1.56636    -12.800173
   1.60666    -12.781024
   1.64696    -12.765471
   1.68726    -12.753436
   1.72756    -12.744635
   1.76786    -12.738704
   1.80816    -12.735302
   1.84845    -12.734190
 
# Band-Index   32
   1.84845    -12.734189
   1.80816    -12.735281
   1.76786    -12.738664
   1.72756    -12.744577
   1.68726    -12.753361
   1.64696    -12.765383
   1.60666    -12.780926
   1.56636    -12.800071
   1.52606    -12.822598
   1.48576    -12.847932
   1.44547    -12.875176
   1.40517    -12.903216
   1.36487    -12.930847
   1.32457    -12.956892
   1.28427    -12.980293
   1.24397    -13.000142
   1.20367    -13.015640
   1.16337    -13.025592
   1.12307    -13.031889
   1.08277    -13.036178
   1.08277    -13.036178
   1.05458    -13.034286
   1.02639    -13.027777
   0.99819    -13.016607
   0.97000    -13.002206
   0.94181    -12.983827
   0.91361    -12.961724
   0.88542    -12.936642
   0.85722    -12.909369
   0.82903    -12.880717
   0.80084    -12.851879
   0.77264    -12.823277
   0.74445    -12.795649
   0.71625    -12.769787
   0.68806    -12.746446
   0.65987    -12.726321
   0.63167    -12.710013
   0.60348    -12.698020
   0.57529    -12.690704
   0.54709    -12.688272
   0.54709    -12.688272
   0.51830    -12.706065
   0.48950    -12.724532
   0.46071    -12.740253
   0.43191    -12.753057
   0.40312    -12.762881
   0.37433    -12.769756
   0.34553    -12.773813
   0.31674    -12.775275
   0.28794    -12.774453
   0.25915    -12.771723
   0.23035    -12.767521
   0.20156    -12.762314
   0.17277    -12.756581
   0.14397    -12.750792
   0.11518    -12.745382
   0.08638    -12.740738
   0.05759    -12.737180
   0.02879    -12.734948
   0.00000    -12.734189
 
# Band-Index   33
   0.00000    -12.678380
   0.02879    -12.679374
   0.05759    -12.682280
   0.08638    -12.686927
   0.11518    -12.693045
   0.14397    -12.700271
   0.17277    -12.708167
   0.20156    -12.716245
   0.23035    -12.723990
   0.25915    -12.730879
   0.28794    -12.736411
   0.31674    -12.740128
   0.34553    -12.741640
   0.37433    -12.740635
   0.40312    -12.736897
   0.43191    -12.730318
   0.46071    -12.720894
   0.48950    -12.708776
   0.51830    -12.694218
   0.54709    -12.686366
   0.54709    -12.686366
   0.57529    -12.688892
   0.60348    -12.696321
   0.63167    -12.708418
   0.65987    -12.724818
   0.68806    -12.745044
   0.71625    -12.768518
   0.74445    -12.794577
   0.77264    -12.822489
   0.80084    -12.851469
   0.82903    -12.880630
   0.85722    -12.908743
   0.88542    -12.935417
   0.91361    -12.959975
   0.94181    -12.981858
   0.97000    -13.000614
   0.99819    -13.015721
   1.02639    -13.026652
   1.05458    -13.033266
   1.08277    -13.034947
   1.08277    -13.034947
   1.12307    -13.029738
   1.16337    -13.015205
   1.20367    -13.000213
   1.24397    -12.981573
   1.28427    -12.958718
   1.32457    -12.932305
   1.36487    -12.903213
   1.40517    -12.872491
   1.44547    -12.841311
   1.48576    -12.810890
   1.52606    -12.782381
   1.56636    -12.756744
   1.60666    -12.734644
   1.64696    -12.716403
   1.68726    -12.702040
   1.72756    -12.691356
   1.76786    -12.684040
   1.80816    -12.679788
   1.84845    -12.678380
 
# Band-Index   34
   1.84845    -12.678380
   1.80816    -12.679739
   1.76786    -12.683943
   1.72756    -12.691211
   1.68726    -12.701850
   1.64696    -12.716172
   1.60666    -12.734377
   1.56636    -12.756451
   1.52606    -12.782075
   1.48576    -12.810583
   1.44547    -12.841017
   1.40517    -12.872224
   1.36487    -12.902982
   1.32457    -12.932117
   1.28427    -12.958575
   1.24397    -12.981460
   1.20367    -13.000068
   1.16337    -13.014631
   1.12307    -13.029648
   1.08277    -13.034947
   1.08277    -13.034947
   1.05458    -13.033125
   1.02639    -13.026580
   0.99819    -13.015603
   0.97000    -13.000513
   0.94181    -12.981784
   0.91361    -12.959914
   0.88542    -12.935363
   0.85722    -12.908687
   0.82903    -12.880517
   0.80084    -12.851395
   0.77264    -12.822413
   0.74445    -12.794485
   0.71625    -12.768407
   0.68806    -12.744914
   0.65987    -12.724678
   0.63167    -12.708281
   0.60348    -12.696210
   0.57529    -12.688828
   0.54709    -12.686366
   0.54709    -12.686366
   0.51830    -12.694062
   0.48950    -12.708722
   0.46071    -12.720875
   0.43191    -12.730261
   0.40312    -12.736811
   0.37433    -12.740527
   0.34553    -12.741518
   0.31674    -12.739997
   0.28794    -12.736276
   0.25915    -12.730745
   0.23035    -12.723860
   0.20156    -12.716123
   0.17277    -12.708056
   0.14397    -12.700174
   0.11518    -12.692965
   0.08638    -12.686865
   0.05759    -12.682238
   0.02879    -12.679353
   0.00000    -12.678380
 
# Band-Index   35
   0.00000    -12.623950
   0.02879    -12.625165
   0.05759    -12.628736
   0.08638    -12.634468
   0.11518    -12.642050
   0.14397    -12.651071
   0.17277    -12.661044
   0.20156    -12.671430
   0.23035    -12.681663
   0.25915    -12.691185
   0.28794    -12.699470
   0.31674    -12.706047
   0.34553    -12.710526
   0.37433    -12.712604
   0.40312    -12.712084
   0.43191    -12.708887
   0.46071    -12.703030
   0.48950    -12.694630
   0.51830    -12.683951
   0.54709    -12.683849
   0.54709    -12.683849
   0.57529    -12.686337
   0.60348    -12.693667
   0.63167    -12.705620
   0.65987    -12.721846
   0.68806    -12.741878
   0.71625    -12.765144
   0.74445    -12.790987
   0.77264    -12.818682
   0.80084    -12.847457
   0.82903    -12.876510
   0.85722    -12.905024
   0.88542    -12.932184
   0.91361    -12.957179
   0.94181    -12.979390
   0.97000    -12.999445
   0.99819    -13.015273
   1.02639    -13.024993
   1.05458    -13.030458
   1.08277    -13.034070
   1.08277    -13.034070
   1.12307    -13.029109
   1.16337    -13.013382
   1.20367    -12.992492
   1.24397    -12.970605
   1.28427    -12.944583
   1.32457    -12.914900
   1.36487    -12.882423
   1.40517    -12.848193
   1.44547    -12.813378
   1.48576    -12.779212
   1.52606    -12.746894
   1.56636    -12.717477
   1.60666    -12.691757
   1.64696    -12.670204
   1.68726    -12.652972
   1.72756    -12.639970
   1.76786    -12.630961
   1.80816    -12.625686
   1.84845    -12.623950
 
# Band-Index   36
   1.84845    -12.623949
   1.80816    -12.625680
   1.76786    -12.630950
   1.72756    -12.639954
   1.68726    -12.652952
   1.64696    -12.670181
   1.60666    -12.691732
   1.56636    -12.717452
   1.52606    -12.746870
   1.48576    -12.779188
   1.44547    -12.813350
   1.40517    -12.848154
   1.36487    -12.882366
   1.32457    -12.914821
   1.28427    -12.944474
   1.24397    -12.970448
   1.20367    -12.992198
   1.16337    -13.013051
   1.12307    -13.028966
   1.08277    -13.034070
   1.08277    -13.034070
   1.05458    -13.030349
   1.02639    -13.024915
   0.99819    -13.014962
   0.97000    -12.999179
   0.94181    -12.979276
   0.91361    -12.957162
   0.88542    -12.932167
   0.85722    -12.905007
   0.82903    -12.876490
   0.80084    -12.847427
   0.77264    -12.818636
   0.74445    -12.790920
   0.71625    -12.765055
   0.68806    -12.741770
   0.65987    -12.721726
   0.63167    -12.705500
   0.60348    -12.693568
   0.57529    -12.686280
   0.54709    -12.683848
   0.54709    -12.683848
   0.51830    -12.683807
   0.48950    -12.694556
   0.46071    -12.702991
   0.43191    -12.708870
   0.40312    -12.712073
   0.37433    -12.712582
   0.34553    -12.710494
   0.31674    -12.706007
   0.28794    -12.699422
   0.25915    -12.691133
   0.23035    -12.681609
   0.20156    -12.671376
   0.17277    -12.660992
   0.14397    -12.651024
   0.11518    -12.642009
   0.08638    -12.634435
   0.05759    -12.628713
   0.02879    -12.625154
   0.00000    -12.623949
 
# Band-Index   37
   0.00000    -12.576336
   0.02879    -12.577734
   0.05759    -12.581853
   0.08638    -12.588473
   0.11518    -12.597246
   0.14397    -12.607723
   0.17277    -12.619378
   0.20156    -12.631637
   0.23035    -12.643906
   0.25915    -12.655605
   0.28794    -12.666195
   0.31674    -12.675200
   0.34553    -12.682232
   0.37433    -12.686996
   0.40312    -12.689299
   0.43191    -12.689053
   0.46071    -12.686269
   0.48950    -12.681056
   0.51830    -12.673728
   0.54709    -12.679695
   0.54709    -12.679695
   0.57529    -12.682178
   0.60348    -12.689433
   0.63167    -12.701255
   0.65987    -12.717323
   0.68806    -12.737206
   0.71625    -12.760374
   0.74445    -12.786211
   0.77264    -12.814027
   0.80084    -12.843075
   0.82903    -12.872575
   0.85722    -12.901730
   0.88542    -12.929743
   0.91361    -12.955843
   0.94181    -12.979107
   0.97000    -12.997482
   0.99819    -13.011657
   1.02639    -13.021634
   1.05458    -13.029347
   1.08277    -13.029437
   1.08277    -13.029437
   1.12307    -13.027404
   1.16337    -13.011743
   1.20367    -12.985822
   1.24397    -12.956553
   1.28427    -12.926436
   1.32457    -12.893472
   1.36487    -12.858010
   1.40517    -12.820976
   1.44547    -12.783482
   1.48576    -12.746718
   1.52606    -12.711858
   1.56636    -12.679961
   1.60666    -12.651872
   1.64696    -12.628141
   1.68726    -12.609006
   1.72756    -12.594449
   1.76786    -12.584291
   1.80816    -12.578311
   1.84845    -12.576336
 
# Band-Index   38
   1.84845    -12.576336
   1.80816    -12.578296
   1.76786    -12.584262
   1.72756    -12.594406
   1.68726    -12.608951
   1.64696    -12.628074
   1.60666    -12.651796
   1.56636    -12.679876
   1.52606    -12.711764
   1.48576    -12.746615
   1.44547    -12.783368
   1.40517    -12.820848
   1.36487    -12.857864
   1.32457    -12.893296
   1.28427    -12.926197
   1.24397    -12.956168
   1.20367    -12.985599
   1.16337    -13.011024
   1.12307    -13.027292
   1.08277    -13.029437
   1.08277    -13.029437
   1.05458    -13.029304
   1.02639    -13.021550
   0.99819    -13.011644
   0.97000    -12.997469
   0.94181    -12.978982
   0.91361    -12.955642
   0.88542    -12.929547
   0.85722    -12.901530
   0.82903    -12.872367
   0.80084    -12.842853
   0.77264    -12.813789
   0.74445    -12.785956
   0.71625    -12.760102
   0.68806    -12.736921
   0.65987    -12.717039
   0.63167    -12.700994
   0.60348    -12.689227
   0.57529    -12.682062
   0.54709    -12.679695
   0.54709    -12.679695
   0.51830    -12.673636
   0.48950    -12.681010
   0.46071    -12.686234
   0.43191    -12.689023
   0.40312    -12.689273
   0.37433    -12.686971
   0.34553    -12.682209
   0.31674    -12.675178
   0.28794    -12.666174
   0.25915    -12.655585
   0.23035    -12.643886
   0.20156    -12.631618
   0.17277    -12.619361
   0.14397    -12.607708
   0.11518    -12.597234
   0.08638    -12.588463
   0.05759    -12.581846
   0.02879    -12.577730
   0.00000    -12.576336
 
# Band-Index   39
   0.00000    -12.539786
   0.02879    -12.541185
   0.05759    -12.545253
   0.08638    -12.551751
   0.11518    -12.560312
   0.14397    -12.570457
   0.17277    -12.581634
   0.20156    -12.593236
   0.23035    -12.604644
   0.25915    -12.615248
   0.28794    -12.624487
   0.31674    -12.631916
   0.34553    -12.637085
   0.37433    -12.639650
   0.40312    -12.639411
   0.43191    -12.636413
   0.46071    -12.632601
   0.48950    -12.642871
   0.51830    -12.663989
   0.54709    -12.674192
   0.54709    -12.674192
   0.57529    -12.676620
   0.60348    -12.683690
   0.63167    -12.695217
   0.65987    -12.710903
   0.68806    -12.730336
   0.71625    -12.753000
   0.74445    -12.778292
   0.77264    -12.805535
   0.80084    -12.833994
   0.82903    -12.862904
   0.85722    -12.891483
   0.88542    -12.918966
   0.91361    -12.944900
   0.94181    -12.969027
   0.97000    -12.990269
   0.99819    -13.007913
   1.02639    -13.021366
   1.05458    -13.027095
   1.08277    -13.028598
   1.08277    -13.028598
   1.12307    -13.023356
   1.16337    -13.008822
   1.20367    -12.982520
   1.24397    -12.947855
   1.28427    -12.908698
   1.32457    -12.866636
   1.36487    -12.823974
   1.40517    -12.782908
   1.44547    -12.744221
   1.48576    -12.707534
   1.52606    -12.673126
   1.56636    -12.641767
   1.60666    -12.614200
   1.64696    -12.590913
   1.68726    -12.572106
   1.72756    -12.557754
   1.76786    -12.547702
   1.80816    -12.541762
   1.84845    -12.539786
 
# Band-Index   40
   1.84845    -12.539786
   1.80816    -12.541717
   1.76786    -12.547613
   1.72756    -12.557624
   1.68726    -12.571939
   1.64696    -12.590714
   1.60666    -12.613969
   1.56636    -12.641496
   1.52606    -12.672801
   1.48576    -12.707157
   1.44547    -12.743826
   1.40517    -12.782562
   1.36487    -12.823688
   1.32457    -12.866342
   1.28427    -12.908295
   1.24397    -12.947121
   1.20367    -12.982152
   1.16337    -13.008655
   1.12307    -13.023236
   1.08277    -13.028598
   1.08277    -13.028598
   1.05458    -13.027078
   1.02639    -13.021174
   0.99819    -13.007778
   0.97000    -12.990112
   0.94181    -12.968827
   0.91361    -12.944665
   0.88542    -12.918864
   0.85722    -12.891336
   0.82903    -12.862729
   0.80084    -12.833794
   0.77264    -12.805309
   0.74445    -12.778041
   0.71625    -12.752723
   0.68806    -12.730036
   0.65987    -12.710594
   0.63167    -12.694922
   0.60348    -12.683449
   0.57529    -12.676482
   0.54709    -12.674192
   0.54709    -12.674192
   0.51830    -12.663633
   0.48950    -12.642343
   0.46071    -12.632366
   0.43191    -12.636033
   0.40312    -12.639054
   0.37433    -12.639371
   0.34553    -12.636903
   0.31674    -12.631830
   0.28794    -12.624448
   0.25915    -12.615144
   0.23035    -12.604483
   0.20156    -12.593040
   0.17277    -12.581425
   0.14397    -12.570254
   0.11518    -12.560131
   0.08638    -12.551606
   0.05759    -12.545151
   0.02879    -12.541133
   0.00000    -12.539786
 
# Band-Index   41
   0.00000    -12.534958
   0.02879    -12.536375
   0.05759    -12.540487
   0.08638    -12.547059
   0.11518    -12.555719
   0.14397    -12.565985
   0.17277    -12.577290
   0.20156    -12.589019
   0.23035    -12.600539
   0.25915    -12.611234
   0.28794    -12.620538
   0.31674    -12.628000
   0.34553    -12.633200
   0.37433    -12.635789
   0.40312    -12.635583
   0.43191    -12.632669
   0.46071    -12.629368
   0.48950    -12.640067
   0.51830    -12.661272
   0.54709    -12.672398
   0.54709    -12.672398
   0.57529    -12.674796
   0.60348    -12.681753
   0.63167    -12.693089
   0.65987    -12.708533
   0.68806    -12.727714
   0.71625    -12.750163
   0.74445    -12.775325
   0.77264    -12.802566
   0.80084    -12.831191
   0.82903    -12.860464
   0.85722    -12.889613
   0.88542    -12.917848
   0.91361    -12.944313
   0.94181    -12.967495
   0.97000    -12.987314
   0.99819    -13.003354
   1.02639    -13.015164
   1.05458    -13.023123
   1.08277    -13.028163
   1.08277    -13.028163
   1.12307    -13.021920
   1.16337    -13.007194
   1.20367    -12.980655
   1.24397    -12.945717
   1.28427    -12.904442
   1.32457    -12.859781
   1.36487    -12.815959
   1.40517    -12.776540
   1.44547    -12.739155
   1.48576    -12.702975
   1.52606    -12.668764
   1.56636    -12.637469
   1.60666    -12.609889
   1.64696    -12.586534
   1.68726    -12.567625
   1.72756    -12.553155
   1.76786    -12.542993
   1.80816    -12.536971
   1.84845    -12.534958
 
# Band-Index   42
   1.84845    -12.534958
   1.80816    -12.536903
   1.76786    -12.542859
   1.72756    -12.552962
   1.68726    -12.567381
   1.64696    -12.586250
   1.60666    -12.609569
   1.56636    -12.637106
   1.52606    -12.668343
   1.48576    -12.702502
   1.44547    -12.738686
   1.40517    -12.776221
   1.36487    -12.815837
   1.32457    -12.859686
   1.28427    -12.904309
   1.24397    -12.945404
   1.20367    -12.980330
   1.16337    -13.007032
   1.12307    -13.021746
   1.08277    -13.028162
   1.08277    -13.028162
   1.05458    -13.023013
   1.02639    -13.015040
   0.99819    -13.003191
   0.97000    -12.987121
   0.94181    -12.967265
   0.91361    -12.944055
   0.88542    -12.917717
   0.85722    -12.889428
   0.82903    -12.860234
   0.80084    -12.830921
   0.77264    -12.802256
   0.74445    -12.774979
   0.71625    -12.749788
   0.68806    -12.727319
   0.65987    -12.708138
   0.63167    -12.692725
   0.60348    -12.681464
   0.57529    -12.674633
   0.54709    -12.672398
   0.54709    -12.672398
   0.51830    -12.661243
   0.48950    -12.639814
   0.46071    -12.629157
   0.43191    -12.632314
   0.40312    -12.635244
   0.37433    -12.635526
   0.34553    -12.633033
   0.31674    -12.627928
   0.28794    -12.620484
   0.25915    -12.611109
   0.23035    -12.600356
   0.20156    -12.588799
   0.17277    -12.577057
   0.14397    -12.565759
   0.11518    -12.555518
   0.08638    -12.546896
   0.05759    -12.540372
   0.02879    -12.536316
   0.00000    -12.534958
 
# Band-Index   43
   0.00000    -12.458056
   0.02879    -12.458870
   0.05759    -12.461309
   0.08638    -12.465366
   0.11518    -12.471021
   0.14397    -12.478240
   0.17277    -12.486965
   0.20156    -12.497114
   0.23035    -12.508577
   0.25915    -12.521221
   0.28794    -12.534879
   0.31674    -12.549359
   0.34553    -12.564442
   0.37433    -12.579877
   0.40312    -12.595376
   0.43191    -12.610551
   0.46071    -12.623736
   0.48950    -12.639213
   0.51830    -12.658656
   0.54709    -12.668708
   0.54709    -12.668708
   0.57529    -12.671059
   0.60348    -12.677914
   0.63167    -12.689110
   0.65987    -12.704381
   0.68806    -12.723356
   0.71625    -12.745568
   0.74445    -12.770459
   0.77264    -12.797393
   0.80084    -12.825674
   0.82903    -12.854562
   0.85722    -12.883288
   0.88542    -12.911076
   0.91361    -12.937165
   0.94181    -12.960814
   0.97000    -12.981336
   0.99819    -12.998438
   1.02639    -13.012921
   1.05458    -13.022392
   1.08277    -13.024809
   1.08277    -13.024809
   1.12307    -13.020994
   1.16337    -13.005485
   1.20367    -12.978117
   1.24397    -12.943764
   1.28427    -12.898633
   1.32457    -12.850024
   1.36487    -12.806970
   1.40517    -12.766909
   1.44547    -12.725635
   1.48576    -12.684572
   1.52606    -12.644827
   1.56636    -12.607093
   1.60666    -12.571933
   1.64696    -12.540018
   1.68726    -12.512164
   1.72756    -12.489270
   1.76786    -12.472194
   1.80816    -12.461637
   1.84845    -12.458056
 
# Band-Index   44
   1.84845    -12.458055
   1.80816    -12.461619
   1.76786    -12.472159
   1.72756    -12.489218
   1.68726    -12.512099
   1.64696    -12.539941
   1.60666    -12.571849
   1.56636    -12.607005
   1.52606    -12.644742
   1.48576    -12.684504
   1.44547    -12.725620
   1.40517    -12.766769
   1.36487    -12.806760
   1.32457    -12.849687
   1.28427    -12.898204
   1.24397    -12.943176
   1.20367    -12.977873
   1.16337    -13.005208
   1.12307    -13.020970
   1.08277    -13.024809
   1.08277    -13.024809
   1.05458    -13.022323
   1.02639    -13.012785
   0.99819    -12.998273
   0.97000    -12.981233
   0.94181    -12.960687
   0.91361    -12.937014
   0.88542    -12.910901
   0.85722    -12.883084
   0.82903    -12.854329
   0.80084    -12.825409
   0.77264    -12.797097
   0.74445    -12.770134
   0.71625    -12.745220
   0.68806    -12.722996
   0.65987    -12.704028
   0.63167    -12.688793
   0.60348    -12.677670
   0.57529    -12.670924
   0.54709    -12.668708
   0.54709    -12.668708
   0.51830    -12.657887
   0.48950    -12.637876
   0.46071    -12.623674
   0.43191    -12.610466
   0.40312    -12.595316
   0.37433    -12.579832
   0.34553    -12.564407
   0.31674    -12.549330
   0.28794    -12.534855
   0.25915    -12.521200
   0.23035    -12.508560
   0.20156    -12.497098
   0.17277    -12.486952
   0.14397    -12.478229
   0.11518    -12.471012
   0.08638    -12.465359
   0.05759    -12.461304
   0.02879    -12.458867
   0.00000    -12.458055
 
# Band-Index   45
   0.00000    -12.424089
   0.02879    -12.425029
   0.05759    -12.427845
   0.08638    -12.432530
   0.11518    -12.439063
   0.14397    -12.447411
   0.17277    -12.457515
   0.20156    -12.469292
   0.23035    -12.482627
   0.25915    -12.497379
   0.28794    -12.513367
   0.31674    -12.530385
   0.34553    -12.548192
   0.37433    -12.566509
   0.40312    -12.585009
   0.43191    -12.603240
   0.46071    -12.619650
   0.48950    -12.636498
   0.51830    -12.655579
   0.54709    -12.665484
   0.54709    -12.665484
   0.57529    -12.667834
   0.60348    -12.674574
   0.63167    -12.685541
   0.65987    -12.700482
   0.68806    -12.719057
   0.71625    -12.740845
   0.74445    -12.765336
   0.77264    -12.791949
   0.80084    -12.820040
   0.82903    -12.848921
   0.85722    -12.877867
   0.88542    -12.906141
   0.91361    -12.933010
   0.94181    -12.957757
   0.97000    -12.979697
   0.99819    -12.997898
   1.02639    -13.010439
   1.05458    -13.018099
   1.08277    -13.020684
   1.08277    -13.020684
   1.12307    -13.017040
   1.16337    -13.002144
   1.20367    -12.976533
   1.24397    -12.936330
   1.28427    -12.888438
   1.32457    -12.841278
   1.36487    -12.800965
   1.40517    -12.756747
   1.44547    -12.710710
   1.48576    -12.665586
   1.52606    -12.622432
   1.56636    -12.581813
   1.60666    -12.544246
   1.64696    -12.510364
   1.68726    -12.480944
   1.72756    -12.456847
   1.76786    -12.438913
   1.80816    -12.427840
   1.84845    -12.424089
 
# Band-Index   46
   1.84845    -12.424088
   1.80816    -12.427822
   1.76786    -12.438876
   1.72756    -12.456793
   1.68726    -12.480877
   1.64696    -12.510286
   1.60666    -12.544162
   1.56636    -12.581726
   1.52606    -12.622345
   1.48576    -12.665498
   1.44547    -12.710612
   1.40517    -12.756615
   1.36487    -12.800691
   1.32457    -12.840703
   1.28427    -12.888323
   1.24397    -12.936213
   1.20367    -12.976243
   1.16337    -13.002098
   1.12307    -13.016941
   1.08277    -13.020684
   1.08277    -13.020684
   1.05458    -13.018073
   1.02639    -13.010379
   0.99819    -12.997810
   0.97000    -12.979514
   0.94181    -12.957521
   0.91361    -12.932722
   0.88542    -12.905798
   0.85722    -12.877467
   0.82903    -12.848462
   0.80084    -12.819523
   0.77264    -12.791378
   0.74445    -12.764719
   0.71625    -12.740196
   0.68806    -12.718400
   0.65987    -12.699848
   0.63167    -12.684978
   0.60348    -12.674142
   0.57529    -12.667596
   0.54709    -12.665483
   0.54709    -12.665483
   0.51830    -12.655039
   0.48950    -12.635422
   0.46071    -12.619082
   0.43191    -12.603088
   0.40312    -12.584909
   0.37433    -12.566434
   0.34553    -12.548133
   0.31674    -12.530338
   0.28794    -12.513329
   0.25915    -12.497347
   0.23035    -12.482602
   0.20156    -12.469272
   0.17277    -12.457499
   0.14397    -12.447398
   0.11518    -12.439053
   0.08638    -12.432523
   0.05759    -12.427841
   0.02879    -12.425026
   0.00000    -12.424088
 
# Band-Index   47
   0.00000    -12.370897
   0.02879    -12.372080
   0.05759    -12.375596
   0.08638    -12.381422
   0.11518    -12.389519
   0.14397    -12.399828
   0.17277    -12.412267
   0.20156    -12.426727
   0.23035    -12.443072
   0.25915    -12.461134
   0.28794    -12.480715
   0.31674    -12.501580
   0.34553    -12.523463
   0.37433    -12.546059
   0.40312    -12.569017
   0.43191    -12.591904
   0.46071    -12.613514
   0.48950    -12.632743
   0.51830    -12.651772
   0.54709    -12.661655
   0.54709    -12.661655
   0.57529    -12.663945
   0.60348    -12.670535
   0.63167    -12.681299
   0.65987    -12.696015
   0.68806    -12.714364
   0.71625    -12.735925
   0.74445    -12.760188
   0.77264    -12.786564
   0.80084    -12.814404
   0.82903    -12.843013
   0.85722    -12.871662
   0.88542    -12.899610
   0.91361    -12.926115
   0.94181    -12.950447
   0.97000    -12.971902
   0.99819    -12.989803
   1.02639    -13.003483
   1.05458    -13.012219
   1.08277    -13.015245
   1.08277    -13.015245
   1.12307    -13.009795
   1.16337    -12.994892
   1.20367    -12.966914
   1.24397    -12.925552
   1.28427    -12.876208
   1.32457    -12.835980
   1.36487    -12.791639
   1.40517    -12.739584
   1.44547    -12.687340
   1.48576    -12.636729
   1.52606    -12.588586
   1.56636    -12.543487
   1.60666    -12.501994
   1.64696    -12.464774
   1.68726    -12.432624
   1.72756    -12.406406
   1.76786    -12.386956
   1.80816    -12.374966
   1.84845    -12.370897
 
# Band-Index   48
   1.84845    -12.370897
   1.80816    -12.374910
   1.76786    -12.386844
   1.72756    -12.406241
   1.68726    -12.432408
   1.64696    -12.464513
   1.60666    -12.501692
   1.56636    -12.543151
   1.52606    -12.588222
   1.48576    -12.636340
   1.44547    -12.686924
   1.40517    -12.739121
   1.36487    -12.791025
   1.32457    -12.835575
   1.28427    -12.876192
   1.24397    -12.925513
   1.20367    -12.966836
   1.16337    -12.994732
   1.12307    -13.009700
   1.08277    -13.015245
   1.08277    -13.015245
   1.05458    -13.012169
   1.02639    -13.003390
   0.99819    -12.989669
   0.97000    -12.971725
   0.94181    -12.950225
   0.91361    -12.925844
   0.88542    -12.899286
   0.85722    -12.871283
   0.82903    -12.842577
   0.80084    -12.813912
   0.77264    -12.786022
   0.74445    -12.759602
   0.71625    -12.735311
   0.68806    -12.713742
   0.65987    -12.695418
   0.63167    -12.680770
   0.60348    -12.670130
   0.57529    -12.663722
   0.54709    -12.661655
   0.54709    -12.661655
   0.51830    -12.651696
   0.48950    -12.632637
   0.46071    -12.612721
   0.43191    -12.591313
   0.40312    -12.568566
   0.37433    -12.545688
   0.34553    -12.523145
   0.31674    -12.501301
   0.28794    -12.480467
   0.25915    -12.460914
   0.23035    -12.442876
   0.20156    -12.426555
   0.17277    -12.412118
   0.14397    -12.399702
   0.11518    -12.389417
   0.08638    -12.381345
   0.05759    -12.375544
   0.02879    -12.372054
   0.00000    -12.370897
 
# Band-Index   49
   0.00000    -12.315801
   0.02879    -12.317235
   0.05759    -12.321507
   0.08638    -12.328580
   0.11518    -12.338398
   0.14397    -12.350878
   0.17277    -12.365910
   0.20156    -12.383360
   0.23035    -12.403063
   0.25915    -12.424822
   0.28794    -12.448408
   0.31674    -12.473548
   0.34553    -12.499927
   0.37433    -12.527176
   0.40312    -12.554868
   0.43191    -12.582486
   0.46071    -12.608769
   0.48950    -12.617947
   0.51830    -12.607306
   0.54709    -12.598704
   0.54709    -12.598704
   0.57529    -12.601151
   0.60348    -12.608237
   0.63167    -12.619770
   0.65987    -12.635437
   0.68806    -12.654818
   0.71625    -12.677395
   0.74445    -12.702569
   0.77264    -12.729670
   0.80084    -12.757978
   0.82903    -12.786735
   0.85722    -12.815158
   0.88542    -12.842462
   0.91361    -12.867878
   0.94181    -12.890665
   0.97000    -12.910142
   0.99819    -12.925710
   1.02639    -12.936875
   1.05458    -12.943273
   1.08277    -12.944690
   1.08277    -12.944690
   1.12307    -12.941727
   1.16337    -12.932253
   1.20367    -12.916856
   1.24397    -12.895757
   1.28427    -12.868659
   1.32457    -12.829440
   1.36487    -12.774932
   1.40517    -12.717158
   1.44547    -12.659772
   1.48576    -12.604232
   1.52606    -12.551487
   1.56636    -12.502237
   1.60666    -12.457105
   1.64696    -12.416786
   1.68726    -12.382083
   1.72756    -12.353867
   1.76786    -12.332987
   1.80816    -12.320142
   1.84845    -12.315801
 
# Band-Index   50
   1.84845    -12.315800
   1.80816    -12.320128
   1.76786    -12.332959
   1.72756    -12.353827
   1.68726    -12.382034
   1.64696    -12.416733
   1.60666    -12.457051
   1.56636    -12.502185
   1.52606    -12.551440
   1.48576    -12.604190
   1.44547    -12.659734
   1.40517    -12.717120
   1.36487    -12.774885
   1.32457    -12.829223
   1.28427    -12.868217
   1.24397    -12.895320
   1.20367    -12.916448
   1.16337    -12.931816
   1.12307    -12.941084
   1.08277    -12.944690
   1.08277    -12.944690
   1.05458    -12.942095
   1.02639    -12.935668
   0.99819    -12.924472
   0.97000    -12.908874
   0.94181    -12.889369
   0.91361    -12.866561
   0.88542    -12.841136
   0.85722    -12.813837
   0.82903    -12.785436
   0.80084    -12.756721
   0.77264    -12.728477
   0.74445    -12.701461
   0.71625    -12.676396
   0.68806    -12.653947
   0.65987    -12.634715
   0.63167    -12.619213
   0.60348    -12.607858
   0.57529    -12.600960
   0.54709    -12.598704
   0.54709    -12.598704
   0.51830    -12.606556
   0.48950    -12.616968
   0.46071    -12.608609
   0.43191    -12.582230
   0.40312    -12.554658
   0.37433    -12.526993
   0.34553    -12.499760
   0.31674    -12.473392
   0.28794    -12.448261
   0.25915    -12.424683
   0.23035    -12.402932
   0.20156    -12.383239
   0.17277    -12.365801
   0.14397    -12.350782
   0.11518    -12.338319
   0.08638    -12.328519
   0.05759    -12.321464
   0.02879    -12.317214
   0.00000    -12.315800
 
# Band-Index   51
   0.00000    -12.259044
   0.02879    -12.260719
   0.05759    -12.265731
   0.08638    -12.274036
   0.11518    -12.285568
   0.14397    -12.300230
   0.17277    -12.317906
   0.20156    -12.338450
   0.23035    -12.361682
   0.25915    -12.387373
   0.28794    -12.415229
   0.31674    -12.444880
   0.34553    -12.475881
   0.37433    -12.507736
   0.40312    -12.539911
   0.43191    -12.571850
   0.46071    -12.602868
   0.48950    -12.613745
   0.51830    -12.603216
   0.54709    -12.594656
   0.54709    -12.594656
   0.57529    -12.597103
   0.60348    -12.604191
   0.63167    -12.615729
   0.65987    -12.631403
   0.68806    -12.650791
   0.71625    -12.673377
   0.74445    -12.698558
   0.77264    -12.725666
   0.80084    -12.753977
   0.82903    -12.782735
   0.85722    -12.811157
   0.88542    -12.838456
   0.91361    -12.863864
   0.94181    -12.886641
   0.97000    -12.906107
   0.99819    -12.921662
   1.02639    -12.932816
   1.05458    -12.941059
   1.08277    -12.943524
   1.08277    -12.943524
   1.12307    -12.937698
   1.16337    -12.928201
   1.20367    -12.912779
   1.24397    -12.891629
   1.28427    -12.864528
   1.32457    -12.817198
   1.36487    -12.756951
   1.40517    -12.694650
   1.44547    -12.632432
   1.48576    -12.571891
   1.52606    -12.514262
   1.56636    -12.460500
   1.60666    -12.411393
   1.64696    -12.367701
   1.68726    -12.330239
   1.72756    -12.299876
   1.76786    -12.277457
   1.80816    -12.263690
   1.84845    -12.259044
 
# Band-Index   52
   1.84845    -12.259043
   1.80816    -12.263680
   1.76786    -12.277437
   1.72756    -12.299845
   1.68726    -12.330198
   1.64696    -12.367651
   1.60666    -12.411333
   1.56636    -12.460433
   1.52606    -12.514190
   1.48576    -12.571818
   1.44547    -12.632363
   1.40517    -12.694587
   1.36487    -12.756893
   1.32457    -12.817125
   1.28427    -12.864025
   1.24397    -12.891181
   1.20367    -12.912363
   1.16337    -12.927754
   1.12307    -12.937678
   1.08277    -12.943524
   1.08277    -12.943524
   1.05458    -12.939920
   1.02639    -12.932508
   0.99819    -12.920427
   0.97000    -12.904841
   0.94181    -12.885349
   0.91361    -12.862552
   0.88542    -12.837136
   0.85722    -12.809842
   0.82903    -12.781444
   0.80084    -12.752729
   0.77264    -12.724482
   0.74445    -12.697460
   0.71625    -12.672387
   0.68806    -12.649930
   0.65987    -12.630689
   0.63167    -12.615178
   0.60348    -12.603817
   0.57529    -12.596914
   0.54709    -12.594656
   0.54709    -12.594656
   0.51830    -12.602462
   0.48950    -12.612757
   0.46071    -12.602820
   0.43191    -12.571817
   0.40312    -12.539885
   0.37433    -12.507715
   0.34553    -12.475864
   0.31674    -12.444866
   0.28794    -12.415218
   0.25915    -12.387364
   0.23035    -12.361674
   0.20156    -12.338443
   0.17277    -12.317900
   0.14397    -12.300225
   0.11518    -12.285563
   0.08638    -12.274033
   0.05759    -12.265728
   0.02879    -12.260718
   0.00000    -12.259043
 
# Band-Index   53
   0.00000    -12.217599
   0.02879    -12.219381
   0.05759    -12.224652
   0.08638    -12.233335
   0.11518    -12.245298
   0.14397    -12.260358
   0.17277    -12.278276
   0.20156    -12.298756
   0.23035    -12.321433
   0.25915    -12.345877
   0.28794    -12.371607
   0.31674    -12.398137
   0.34553    -12.424995
   0.37433    -12.451740
   0.40312    -12.477966
   0.43191    -12.503327
   0.46071    -12.527331
   0.48950    -12.549424
   0.51830    -12.568659
   0.54709    -12.579341
   0.54709    -12.579341
   0.57529    -12.581792
   0.60348    -12.588944
   0.63167    -12.600613
   0.65987    -12.616492
   0.68806    -12.636173
   0.71625    -12.659148
   0.74445    -12.684830
   0.77264    -12.712562
   0.80084    -12.741636
   0.82903    -12.771306
   0.85722    -12.800800
   0.88542    -12.829343
   0.91361    -12.856173
   0.94181    -12.880552
   0.97000    -12.901793
   0.99819    -12.919285
   1.02639    -12.931610
   1.05458    -12.939204
   1.08277    -12.940613
   1.08277    -12.940613
   1.12307    -12.937099
   1.16337    -12.919176
   1.20367    -12.889750
   1.24397    -12.851048
   1.28427    -12.804992
   1.32457    -12.753566
   1.36487    -12.698642
   1.40517    -12.641853
   1.44547    -12.584550
   1.48576    -12.527863
   1.52606    -12.472819
   1.56636    -12.420448
   1.60666    -12.371821
   1.64696    -12.328029
   1.68726    -12.290166
   1.72756    -12.259308
   1.76786    -12.236441
   1.80816    -12.222364
   1.84845    -12.217599
 
# Band-Index   54
   1.84845    -12.217599
   1.80816    -12.222322
   1.76786    -12.236352
   1.72756    -12.259160
   1.68726    -12.289942
   1.64696    -12.327707
   1.60666    -12.371388
   1.56636    -12.419919
   1.52606    -12.472257
   1.48576    -12.527351
   1.44547    -12.584147
   1.40517    -12.641570
   1.36487    -12.698444
   1.32457    -12.753391
   1.28427    -12.804808
   1.24397    -12.850852
   1.20367    -12.889527
   1.16337    -12.918850
   1.12307    -12.937025
   1.08277    -12.940613
   1.08277    -12.940613
   1.05458    -12.938028
   1.02639    -12.931378
   0.99819    -12.918162
   0.97000    -12.900676
   0.94181    -12.879442
   0.91361    -12.855074
   0.88542    -12.828262
   0.85722    -12.799745
   0.82903    -12.770288
   0.80084    -12.740668
   0.77264    -12.711656
   0.74445    -12.684000
   0.71625    -12.658407
   0.68806    -12.635533
   0.65987    -12.615966
   0.63167    -12.600208
   0.60348    -12.588670
   0.57529    -12.581654
   0.54709    -12.579341
   0.54709    -12.579341
   0.51830    -12.568084
   0.48950    -12.548901
   0.46071    -12.526947
   0.43191    -12.503103
   0.40312    -12.477813
   0.37433    -12.451457
   0.34553    -12.424541
   0.31674    -12.397535
   0.28794    -12.370907
   0.25915    -12.345148
   0.23035    -12.320752
   0.20156    -12.298178
   0.17277    -12.277820
   0.14397    -12.260016
   0.11518    -12.245052
   0.08638    -12.233166
   0.05759    -12.224546
   0.02879    -12.219330
   0.00000    -12.217599
 
# Band-Index   55
   0.00000    -12.208781
   0.02879    -12.210684
   0.05759    -12.216303
   0.08638    -12.225532
   0.11518    -12.238193
   0.14397    -12.254033
   0.17277    -12.272727
   0.20156    -12.293882
   0.23035    -12.317053
   0.25915    -12.341778
   0.28794    -12.367619
   0.31674    -12.394164
   0.34553    -12.421004
   0.37433    -12.447725
   0.40312    -12.473932
   0.43191    -12.499279
   0.46071    -12.523274
   0.48950    -12.545358
   0.51830    -12.564580
   0.54709    -12.575239
   0.54709    -12.575239
   0.57529    -12.577690
   0.60348    -12.584842
   0.63167    -12.596508
   0.65987    -12.612385
   0.68806    -12.632062
   0.71625    -12.655034
   0.74445    -12.680713
   0.77264    -12.708443
   0.80084    -12.737515
   0.82903    -12.767184
   0.85722    -12.796679
   0.88542    -12.825224
   0.91361    -12.852056
   0.94181    -12.876439
   0.97000    -12.897685
   0.99819    -12.915182
   1.02639    -12.928411
   1.05458    -12.936968
   1.08277    -12.939442
   1.08277    -12.939442
   1.12307    -12.933601
   1.16337    -12.915091
   1.20367    -12.885685
   1.24397    -12.847001
   1.28427    -12.800958
   1.32457    -12.749541
   1.36487    -12.694627
   1.40517    -12.637856
   1.44547    -12.580571
   1.48576    -12.523872
   1.52606    -12.468704
   1.56636    -12.415982
   1.60666    -12.366728
   1.64696    -12.322111
   1.68726    -12.283365
   1.72756    -12.251695
   1.76786    -12.228186
   1.80816    -12.213697
   1.84845    -12.208781
 
# Band-Index   56
   1.84845    -12.208781
   1.80816    -12.213630
   1.76786    -12.228048
   1.72756    -12.251478
   1.68726    -12.283057
   1.64696    -12.321700
   1.60666    -12.366209
   1.56636    -12.415378
   1.52606    -12.468083
   1.48576    -12.523319
   1.44547    -12.580143
   1.40517    -12.637562
   1.36487    -12.694427
   1.32457    -12.749365
   1.28427    -12.800769
   1.24397    -12.846798
   1.20367    -12.885453
   1.16337    -12.914755
   1.12307    -12.932992
   1.08277    -12.939441
   1.08277    -12.939441
   1.05458    -12.935830
   1.02639    -12.927280
   0.99819    -12.914058
   0.97000    -12.896567
   0.94181    -12.875328
   0.91361    -12.850956
   0.88542    -12.824141
   0.85722    -12.795622
   0.82903    -12.766164
   0.80084    -12.736544
   0.77264    -12.707534
   0.74445    -12.679880
   0.71625    -12.654290
   0.68806    -12.631419
   0.65987    -12.611856
   0.63167    -12.596101
   0.60348    -12.584566
   0.57529    -12.577551
   0.54709    -12.575239
   0.54709    -12.575239
   0.51830    -12.564007
   0.48950    -12.544838
   0.46071    -12.522893
   0.43191    -12.499058
   0.40312    -12.473780
   0.37433    -12.447441
   0.34553    -12.420546
   0.31674    -12.393558
   0.28794    -12.366912
   0.25915    -12.341039
   0.23035    -12.316358
   0.20156    -12.293287
   0.17277    -12.272252
   0.14397    -12.253671
   0.11518    -12.237928
   0.08638    -12.225348
   0.05759    -12.216187
   0.02879    -12.210628
   0.00000    -12.208781
 
# Band-Index   57
   0.00000     -7.114937
   0.02879     -7.113905
   0.05759     -7.110804
   0.08638     -7.105658
   0.11518     -7.098506
   0.14397     -7.089405
   0.17277     -7.078429
   0.20156     -7.065675
   0.23035     -7.051264
   0.25915     -7.035342
   0.28794     -7.018088
   0.31674     -6.999746
   0.34553     -6.981158
   0.37433     -6.967241
   0.40312     -6.956757
   0.43191     -6.946459
   0.46071     -6.934826
   0.48950     -6.920824
   0.51830     -6.903947
   0.54709     -6.885878
   0.54709     -6.885878
   0.57529     -6.887058
   0.60348     -6.890351
   0.63167     -6.895444
   0.65987     -6.901908
   0.68806     -6.909230
   0.71625     -6.916855
   0.74445     -6.924209
   0.77264     -6.930742
   0.80084     -6.935955
   0.82903     -6.939428
   0.85722     -6.940833
   0.88542     -6.939934
   0.91361     -6.936585
   0.94181     -6.930725
   0.97000     -6.922366
   0.99819     -6.911601
   1.02639     -6.898626
   1.05458     -6.883841
   1.08277     -6.870187
   1.08277     -6.870187
   1.12307     -6.884717
   1.16337     -6.901959
   1.20367     -6.917101
   1.24397     -6.927183
   1.28427     -6.930039
   1.32457     -6.924332
   1.36487     -6.909802
   1.40517     -6.887769
   1.44547     -6.862258
   1.48576     -6.842394
   1.52606     -6.842383
   1.56636     -6.868505
   1.60666     -6.912489
   1.64696     -6.963127
   1.68726     -7.012369
   1.72756     -7.055004
   1.76786     -7.087617
   1.80816     -7.108010
   1.84845     -7.114937
 
# Band-Index   58
   1.84845     -7.114936
   1.80816     -7.107993
   1.76786     -7.087585
   1.72756     -7.054957
   1.68726     -7.012309
   1.64696     -6.963054
   1.60666     -6.912405
   1.56636     -6.868410
   1.52606     -6.842285
   1.48576     -6.842310
   1.44547     -6.862180
   1.40517     -6.887695
   1.36487     -6.909731
   1.32457     -6.924266
   1.28427     -6.929980
   1.24397     -6.927132
   1.20367     -6.917053
   1.16337     -6.901878
   1.12307     -6.884452
   1.08277     -6.870187
   1.08277     -6.870187
   1.05458     -6.883520
   1.02639     -6.898466
   0.99819     -6.911449
   0.97000     -6.922187
   0.94181     -6.930515
   0.91361     -6.936345
   0.88542     -6.939662
   0.85722     -6.940531
   0.82903     -6.939097
   0.80084     -6.935598
   0.77264     -6.930366
   0.74445     -6.923828
   0.71625     -6.916487
   0.68806     -6.908895
   0.65987     -6.901618
   0.63167     -6.895208
   0.60348     -6.890177
   0.57529     -6.886963
   0.54709     -6.885877
   0.54709     -6.885877
   0.51830     -6.903888
   0.48950     -6.920672
   0.46071     -6.934433
   0.43191     -6.945721
   0.40312     -6.955935
   0.37433     -6.966974
   0.34553     -6.980991
   0.31674     -6.999605
   0.28794     -7.017971
   0.25915     -7.035240
   0.23035     -7.051175
   0.20156     -7.065597
   0.17277     -7.078361
   0.14397     -7.089347
   0.11518     -7.098458
   0.08638     -7.105621
   0.05759     -7.110779
   0.02879     -7.113892
   0.00000     -7.114936
 
# Band-Index   59
   0.00000     -7.096853
   0.02879     -7.095819
   0.05759     -7.092725
   0.08638     -7.087631
   0.11518     -7.080633
   0.14397     -7.071866
   0.17277     -7.061498
   0.20156     -7.049734
   0.23035     -7.036810
   0.25915     -7.022991
   0.28794     -7.008568
   0.31674     -6.993843
   0.34553     -6.978797
   0.37433     -6.961494
   0.40312     -6.951204
   0.43191     -6.941085
   0.46071     -6.930244
   0.48950     -6.917554
   0.51830     -6.900824
   0.54709     -6.882881
   0.54709     -6.882881
   0.57529     -6.883472
   0.60348     -6.885059
   0.63167     -6.889176
   0.65987     -6.895642
   0.68806     -6.902863
   0.71625     -6.910181
   0.74445     -6.916969
   0.77264     -6.922676
   0.80084     -6.926847
   0.82903     -6.929120
   0.85722     -6.929223
   0.88542     -6.926974
   0.91361     -6.922265
   0.94181     -6.915068
   0.97000     -6.905429
   0.99819     -6.893565
   1.02639     -6.884542
   1.05458     -6.875733
   1.08277     -6.867981
   1.08277     -6.867981
   1.12307     -6.876517
   1.16337     -6.889054
   1.20367     -6.901833
   1.24397     -6.911301
   1.28427     -6.914852
   1.32457     -6.910669
   1.36487     -6.897918
   1.40517     -6.877247
   1.44547     -6.851900
   1.48576     -6.829870
   1.52606     -6.825626
   1.56636     -6.849923
   1.60666     -6.894451
   1.64696     -6.945746
   1.68726     -6.995158
   1.72756     -7.037601
   1.76786     -7.069894
   1.80816     -7.090024
   1.84845     -7.096853
 
# Band-Index   60
   1.84845     -7.096852
   1.80816     -7.090006
   1.76786     -7.069857
   1.72756     -7.037545
   1.68726     -6.995083
   1.64696     -6.945650
   1.60666     -6.894329
   1.56636     -6.849761
   1.52606     -6.825407
   1.48576     -6.829631
   1.44547     -6.851707
   1.40517     -6.877117
   1.36487     -6.897832
   1.32457     -6.910602
   1.28427     -6.914788
   1.24397     -6.911226
   1.20367     -6.901724
   1.16337     -6.888860
   1.12307     -6.876098
   1.08277     -6.867981
   1.08277     -6.867981
   1.05458     -6.875283
   1.02639     -6.884250
   0.99819     -6.893506
   0.97000     -6.905292
   0.94181     -6.914889
   0.91361     -6.922048
   0.88542     -6.926721
   0.85722     -6.928936
   0.82903     -6.928800
   0.80084     -6.926498
   0.77264     -6.922306
   0.74445     -6.916592
   0.71625     -6.909816
   0.68806     -6.902530
   0.65987     -6.895355
   0.63167     -6.888937
   0.60348     -6.884897
   0.57529     -6.883380
   0.54709     -6.882880
   0.54709     -6.882880
   0.51830     -6.900663
   0.48950     -6.917246
   0.46071     -6.929890
   0.43191     -6.940761
   0.40312     -6.950458
   0.37433     -6.961318
   0.34553     -6.978381
   0.31674     -6.993578
   0.28794     -7.008387
   0.25915     -7.022854
   0.23035     -7.036698
   0.20156     -7.049639
   0.17277     -7.061417
   0.14397     -7.071798
   0.11518     -7.080577
   0.08638     -7.087588
   0.05759     -7.092696
   0.02879     -7.095804
   0.00000     -7.096852
 
# Band-Index   61
   0.00000     -7.069614
   0.02879     -7.068523
   0.05759     -7.065237
   0.08638     -7.059916
   0.11518     -7.052808
   0.14397     -7.044231
   0.17277     -7.034557
   0.20156     -7.024185
   0.23035     -7.013515
   0.25915     -7.002904
   0.28794     -6.992603
   0.31674     -6.982651
   0.34553     -6.972653
   0.37433     -6.959812
   0.40312     -6.944416
   0.43191     -6.934864
   0.46071     -6.924611
   0.48950     -6.909490
   0.51830     -6.891011
   0.54709     -6.879658
   0.54709     -6.879658
   0.57529     -6.880774
   0.60348     -6.883993
   0.63167     -6.887387
   0.65987     -6.890334
   0.68806     -6.893752
   0.71625     -6.897473
   0.74445     -6.901249
   0.77264     -6.904779
   0.80084     -6.907733
   0.82903     -6.909796
   0.85722     -6.910687
   0.88542     -6.910189
   0.91361     -6.908152
   0.94181     -6.904501
   0.97000     -6.899237
   0.99819     -6.892328
   1.02639     -6.879244
   1.05458     -6.866138
   1.08277     -6.866843
   1.08277     -6.866843
   1.12307     -6.866333
   1.16337     -6.870586
   1.20367     -6.877554
   1.24397     -6.883620
   1.28427     -6.885753
   1.32457     -6.881622
   1.36487     -6.869946
   1.40517     -6.851036
   1.44547     -6.828009
   1.48576     -6.808523
   1.52606     -6.805210
   1.56636     -6.827981
   1.60666     -6.871233
   1.64696     -6.921760
   1.68726     -6.970378
   1.72756     -7.011944
   1.76786     -7.043435
   1.80816     -7.063002
   1.84845     -7.069614
 
# Band-Index   62
   1.84845     -7.069613
   1.80816     -7.062934
   1.76786     -7.043296
   1.72756     -7.011728
   1.68726     -6.970077
   1.64696     -6.921361
   1.60666     -6.870711
   1.56636     -6.827294
   1.52606     -6.804380
   1.48576     -6.807764
   1.44547     -6.827452
   1.40517     -6.850664
   1.36487     -6.869716
   1.32457     -6.881466
   1.28427     -6.885557
   1.24397     -6.883307
   1.20367     -6.877044
   1.16337     -6.869694
   1.12307     -6.864541
   1.08277     -6.866842
   1.08277     -6.866842
   1.05458     -6.864084
   1.02639     -6.879224
   0.99819     -6.892075
   0.97000     -6.898908
   0.94181     -6.904116
   0.91361     -6.907709
   0.88542     -6.909688
   0.85722     -6.910131
   0.82903     -6.909188
   0.80084     -6.907084
   0.77264     -6.904108
   0.74445     -6.900588
   0.71625     -6.896862
   0.68806     -6.893229
   0.65987     -6.889917
   0.63167     -6.887074
   0.60348     -6.883864
   0.57529     -6.880691
   0.54709     -6.879658
   0.54709     -6.879658
   0.51830     -6.890861
   0.48950     -6.909084
   0.46071     -6.923910
   0.43191     -6.934455
   0.40312     -6.943776
   0.37433     -6.959452
   0.34553     -6.971265
   0.31674     -6.981491
   0.28794     -6.991673
   0.25915     -7.002152
   0.23035     -7.012900
   0.20156     -7.023679
   0.17277     -7.034140
   0.14397     -7.043890
   0.11518     -7.052536
   0.08638     -7.059710
   0.05759     -7.065099
   0.02879     -7.068453
   0.00000     -7.069613
 
# Band-Index   63
   0.00000     -7.045314
   0.02879     -7.043956
   0.05759     -7.039967
   0.08638     -7.033683
   0.11518     -7.025612
   0.14397     -7.016367
   0.17277     -7.006602
   0.20156     -6.996944
   0.23035     -6.987930
   0.25915     -6.979924
   0.28794     -6.973038
   0.31674     -6.967049
   0.34553     -6.961295
   0.37433     -6.954092
   0.40312     -6.941251
   0.43191     -6.927314
   0.46071     -6.910168
   0.48950     -6.891240
   0.51830     -6.871209
   0.54709     -6.876734
   0.54709     -6.876734
   0.57529     -6.877323
   0.60348     -6.878833
   0.63167     -6.881089
   0.65987     -6.883961
   0.68806     -6.887249
   0.71625     -6.890673
   0.74445     -6.893907
   0.77264     -6.896632
   0.80084     -6.898558
   0.82903     -6.899433
   0.85722     -6.899047
   0.88542     -6.897236
   0.91361     -6.893899
   0.94181     -6.888998
   0.97000     -6.882569
   0.99819     -6.874750
   1.02639     -6.866580
   1.05458     -6.863431
   1.08277     -6.863483
   1.08277     -6.863483
   1.12307     -6.860453
   1.16337     -6.865616
   1.20367     -6.865338
   1.24397     -6.861445
   1.28427     -6.855885
   1.32457     -6.848148
   1.36487     -6.835652
   1.40517     -6.817542
   1.44547     -6.796451
   1.48576     -6.780175
   1.52606     -6.780757
   1.56636     -6.805287
   1.60666     -6.848567
   1.64696     -6.898862
   1.68726     -6.947185
   1.72756     -6.988379
   1.76786     -7.019497
   1.80816     -7.038792
   1.84845     -7.045314
 
# Band-Index   64
   1.84845     -7.045313
   1.80816     -7.038752
   1.76786     -7.019414
   1.72756     -6.988248
   1.68726     -6.946997
   1.64696     -6.898605
   1.60666     -6.848222
   1.56636     -6.804838
   1.52606     -6.780238
   1.48576     -6.779698
   1.44547     -6.796099
   1.40517     -6.817318
   1.36487     -6.835542
   1.32457     -6.848135
   1.28427     -6.855796
   1.24397     -6.861324
   1.20367     -6.865189
   1.16337     -6.865387
   1.12307     -6.860219
   1.08277     -6.863483
   1.08277     -6.863483
   1.05458     -6.863342
   1.02639     -6.866055
   0.99819     -6.874526
   0.97000     -6.882259
   0.94181     -6.888618
   0.91361     -6.893454
   0.88542     -6.896728
   0.85722     -6.898479
   0.82903     -6.898811
   0.80084     -6.897891
   0.77264     -6.895941
   0.74445     -6.893224
   0.71625     -6.890040
   0.68806     -6.886702
   0.65987     -6.883523
   0.63167     -6.880763
   0.60348     -6.878615
   0.57529     -6.877213
   0.54709     -6.876734
   0.54709     -6.876734
   0.51830     -6.871092
   0.48950     -6.891066
   0.46071     -6.909970
   0.43191     -6.927165
   0.40312     -6.940619
   0.37433     -6.953822
   0.34553     -6.960842
   0.31674     -6.966577
   0.28794     -6.972617
   0.25915     -6.979562
   0.23035     -6.987621
   0.20156     -6.996683
   0.17277     -7.006384
   0.14397     -7.016187
   0.11518     -7.025468
   0.08638     -7.033573
   0.05759     -7.039893
   0.02879     -7.043918
   0.00000     -7.045313
 
# Band-Index   65
   0.00000     -7.024221
   0.02879     -7.022458
   0.05759     -7.017352
   0.08638     -7.009444
   0.11518     -6.999555
   0.14397     -6.988668
   0.17277     -6.977791
   0.20156     -6.967827
   0.23035     -6.959467
   0.25915     -6.953093
   0.28794     -6.948710
   0.31674     -6.945924
   0.34553     -6.943985
   0.37433     -6.941762
   0.40312     -6.935154
   0.43191     -6.915461
   0.46071     -6.893250
   0.48950     -6.870230
   0.51830     -6.858514
   0.54709     -6.874461
   0.54709     -6.874461
   0.57529     -6.874028
   0.60348     -6.872739
   0.63167     -6.870890
   0.65987     -6.868811
   0.68806     -6.866819
   0.71625     -6.865192
   0.74445     -6.864108
   0.77264     -6.863631
   0.80084     -6.863694
   0.82903     -6.864147
   0.85722     -6.864793
   0.88542     -6.865435
   0.91361     -6.865915
   0.94181     -6.866129
   0.97000     -6.866052
   0.99819     -6.865744
   1.02639     -6.864517
   1.05458     -6.856592
   1.08277     -6.858889
   1.08277     -6.858889
   1.12307     -6.855536
   1.16337     -6.855382
   1.20367     -6.853868
   1.24397     -6.851842
   1.28427     -6.846773
   1.32457     -6.836589
   1.36487     -6.821498
   1.40517     -6.802157
   1.44547     -6.781320
   1.48576     -6.765873
   1.52606     -6.766119
   1.56636     -6.789149
   1.60666     -6.830891
   1.64696     -6.880081
   1.68726     -6.927612
   1.72756     -6.968184
   1.76786     -6.998816
   1.80816     -7.017800
   1.84845     -7.024221
 
# Band-Index   66
   1.84845     -7.024220
   1.80816     -7.017790
   1.76786     -6.998796
   1.72756     -6.968152
   1.68726     -6.927566
   1.64696     -6.880017
   1.60666     -6.830801
   1.56636     -6.789025
   1.52606     -6.765971
   1.48576     -6.765758
   1.44547     -6.781241
   1.40517     -6.802099
   1.36487     -6.821447
   1.32457     -6.836525
   1.28427     -6.846672
   1.24397     -6.851671
   1.20367     -6.853569
   1.16337     -6.854900
   1.12307     -6.854416
   1.08277     -6.858889
   1.08277     -6.858889
   1.05458     -6.855983
   1.02639     -6.864001
   0.99819     -6.864862
   0.97000     -6.865205
   0.94181     -6.865244
   0.91361     -6.864951
   0.88542     -6.864373
   0.85722     -6.863627
   0.82903     -6.862890
   0.80084     -6.862387
   0.77264     -6.862345
   0.74445     -6.862936
   0.71625     -6.864209
   0.68806     -6.866056
   0.65987     -6.868254
   0.63167     -6.870509
   0.60348     -6.872499
   0.57529     -6.873909
   0.54709     -6.874461
   0.54709     -6.874461
   0.51830     -6.858059
   0.48950     -6.869978
   0.46071     -6.893016
   0.43191     -6.915179
   0.40312     -6.934795
   0.37433     -6.941496
   0.34553     -6.943808
   0.31674     -6.945801
   0.28794     -6.948617
   0.25915     -6.953018
   0.23035     -6.959402
   0.20156     -6.967769
   0.17277     -6.977740
   0.14397     -6.988624
   0.11518     -6.999519
   0.08638     -7.009417
   0.05759     -7.017333
   0.02879     -7.022449
   0.00000     -7.024220
 
# Band-Index   67
   0.00000     -6.978484
   0.02879     -6.977072
   0.05759     -6.972610
   0.08638     -6.965429
   0.11518     -6.956070
   0.14397     -6.945255
   0.17277     -6.933799
   0.20156     -6.922464
   0.23035     -6.911803
   0.25915     -6.902030
   0.28794     -6.892994
   0.31674     -6.884255
   0.34553     -6.875235
   0.37433     -6.865357
   0.40312     -6.854160
   0.43191     -6.841441
   0.46071     -6.828322
   0.48950     -6.829430
   0.51830     -6.852313
   0.54709     -6.861010
   0.54709     -6.861010
   0.57529     -6.860767
   0.60348     -6.859987
   0.63167     -6.858834
   0.65987     -6.857530
   0.68806     -6.856280
   0.71625     -6.855215
   0.74445     -6.854360
   0.77264     -6.853673
   0.80084     -6.853089
   0.82903     -6.852549
   0.85722     -6.851980
   0.88542     -6.851298
   0.91361     -6.850424
   0.94181     -6.849316
   0.97000     -6.847998
   0.99819     -6.846604
   1.02639     -6.845762
   1.05458     -6.852676
   1.08277     -6.847355
   1.08277     -6.847355
   1.12307     -6.850500
   1.16337     -6.839315
   1.20367     -6.825638
   1.24397     -6.809269
   1.28427     -6.792454
   1.32457     -6.775600
   1.36487     -6.756122
   1.40517     -6.732731
   1.44547     -6.708256
   1.48576     -6.691678
   1.52606     -6.695846
   1.56636     -6.726021
   1.60666     -6.774005
   1.64696     -6.827417
   1.68726     -6.877786
   1.72756     -6.920321
   1.76786     -6.952252
   1.80816     -6.971938
   1.84845     -6.978484
 
# Band-Index   68
   1.84845     -6.978483
   1.80816     -6.971598
   1.76786     -6.951562
   1.72756     -6.919258
   1.68726     -6.876311
   1.64696     -6.825471
   1.60666     -6.771529
   1.56636     -6.723071
   1.52606     -6.692934
   1.48576     -6.689741
   1.44547     -6.707157
   1.40517     -6.731896
   1.36487     -6.755308
   1.32457     -6.774728
   1.28427     -6.791578
   1.24397     -6.808457
   1.20367     -6.824823
   1.16337     -6.838549
   1.12307     -6.849592
   1.08277     -6.847355
   1.08277     -6.847355
   1.05458     -6.852413
   1.02639     -6.845376
   0.99819     -6.846037
   0.97000     -6.847315
   0.94181     -6.848508
   0.91361     -6.849489
   0.88542     -6.850237
   0.85722     -6.850799
   0.82903     -6.851267
   0.80084     -6.851751
   0.77264     -6.852355
   0.74445     -6.853157
   0.71625     -6.854205
   0.68806     -6.855496
   0.65987     -6.856959
   0.63167     -6.858445
   0.60348     -6.859746
   0.57529     -6.860651
   0.54709     -6.861010
   0.54709     -6.861010
   0.51830     -6.851684
   0.48950     -6.827645
   0.46071     -6.827902
   0.43191     -6.840665
   0.40312     -6.852716
   0.37433     -6.863332
   0.34553     -6.872725
   0.31674     -6.881419
   0.28794     -6.890033
   0.25915     -6.899129
   0.23035     -6.909089
   0.20156     -6.920018
   0.17277     -6.931670
   0.14397     -6.943478
   0.11518     -6.954660
   0.08638     -6.964386
   0.05759     -6.971925
   0.02879     -6.976733
   0.00000     -6.978483
 
# Band-Index   69
   0.00000     -6.974487
   0.02879     -6.973079
   0.05759     -6.968629
   0.08638     -6.961466
   0.11518     -6.952127
   0.14397     -6.941324
   0.17277     -6.929865
   0.20156     -6.918513
   0.23035     -6.907834
   0.25915     -6.898055
   0.28794     -6.889025
   0.31674     -6.880284
   0.34553     -6.871234
   0.37433     -6.861299
   0.40312     -6.850023
   0.43191     -6.837197
   0.46071     -6.823938
   0.48950     -6.825525
   0.51830     -6.844077
   0.54709     -6.848409
   0.54709     -6.848409
   0.57529     -6.847143
   0.60348     -6.843505
   0.63167     -6.838057
   0.65987     -6.831537
   0.68806     -6.824755
   0.71625     -6.818470
   0.74445     -6.813268
   0.77264     -6.809531
   0.80084     -6.807460
   0.82903     -6.807107
   0.85722     -6.808409
   0.88542     -6.811233
   0.91361     -6.815430
   0.94181     -6.820887
   0.97000     -6.827538
   0.99819     -6.835324
   1.02639     -6.843609
   1.05458     -6.847789
   1.08277     -6.846047
   1.08277     -6.846047
   1.12307     -6.846200
   1.16337     -6.831958
   1.20367     -6.813509
   1.24397     -6.794783
   1.28427     -6.780495
   1.32457     -6.765928
   1.36487     -6.747651
   1.40517     -6.725300
   1.44547     -6.702249
   1.48576     -6.687212
   1.52606     -6.692042
   1.56636     -6.722217
   1.60666     -6.770133
   1.64696     -6.823498
   1.68726     -6.873836
   1.72756     -6.916349
   1.76786     -6.948267
   1.80816     -6.967945
   1.84845     -6.974487
 
# Band-Index   70
   1.84845     -6.974486
   1.80816     -6.967603
   1.76786     -6.947575
   1.72756     -6.915284
   1.68726     -6.872360
   1.64696     -6.821553
   1.60666     -6.767660
   1.56636     -6.719277
   1.52606     -6.689153
   1.48576     -6.685313
   1.44547     -6.701181
   1.40517     -6.724467
   1.36487     -6.746808
   1.32457     -6.765001
   1.28427     -6.779549
   1.24397     -6.793935
   1.20367     -6.812691
   1.16337     -6.831085
   1.12307     -6.845675
   1.08277     -6.846046
   1.08277     -6.846046
   1.05458     -6.847508
   1.02639     -6.843014
   0.99819     -6.834851
   0.97000     -6.827106
   0.94181     -6.820451
   0.91361     -6.814972
   0.88542     -6.810742
   0.85722     -6.807876
   0.82903     -6.806518
   0.80084     -6.806801
   0.77264     -6.808791
   0.74445     -6.812452
   0.71625     -6.817628
   0.68806     -6.824003
   0.65987     -6.830981
   0.63167     -6.837709
   0.60348     -6.843318
   0.57529     -6.847065
   0.54709     -6.848409
   0.54709     -6.848409
   0.51830     -6.843616
   0.48950     -6.824123
   0.46071     -6.823480
   0.43191     -6.836448
   0.40312     -6.848608
   0.37433     -6.859301
   0.34553     -6.868743
   0.31674     -6.877457
   0.28794     -6.886063
   0.25915     -6.895143
   0.23035     -6.905104
   0.20156     -6.916049
   0.17277     -6.927720
   0.14397     -6.939534
   0.11518     -6.950706
   0.08638     -6.960416
   0.05759     -6.967940
   0.02879     -6.972739
   0.00000     -6.974486
 
# Band-Index   71
   0.00000     -6.112330
   0.02879     -6.122203
   0.05759     -6.149949
   0.08638     -6.191119
   0.11518     -6.239711
   0.14397     -6.291097
   0.17277     -6.342483
   0.20156     -6.392400
   0.23035     -6.440218
   0.25915     -6.485851
   0.28794     -6.529592
   0.31674     -6.572181
   0.34553     -6.614818
   0.37433     -6.657464
   0.40312     -6.700901
   0.43191     -6.746351
   0.46071     -6.787804
   0.48950     -6.818125
   0.51830     -6.840784
   0.54709     -6.841532
   0.54709     -6.841532
   0.57529     -6.840427
   0.60348     -6.837210
   0.63167     -6.832312
   0.65987     -6.826272
   0.68806     -6.819626
   0.71625     -6.812905
   0.74445     -6.806706
   0.77264     -6.801609
   0.80084     -6.798002
   0.82903     -6.796068
   0.85722     -6.795827
   0.88542     -6.797198
   0.91361     -6.800066
   0.94181     -6.804340
   0.97000     -6.809989
   0.99819     -6.817045
   1.02639     -6.829624
   1.05458     -6.844096
   1.08277     -6.844622
   1.08277     -6.844622
   1.12307     -6.841595
   1.16337     -6.823615
   1.20367     -6.801023
   1.24397     -6.775855
   1.28427     -6.742184
   1.32457     -6.701675
   1.36487     -6.655870
   1.40517     -6.605958
   1.44547     -6.554612
   1.48576     -6.510312
   1.52606     -6.488811
   1.56636     -6.463024
   1.60666     -6.414216
   1.64696     -6.348449
   1.68726     -6.276680
   1.72756     -6.208948
   1.76786     -6.155100
   1.80816     -6.122706
   1.84845     -6.112330
 
# Band-Index   72
   1.84845     -6.112330
   1.80816     -6.122515
   1.76786     -6.154904
   1.72756     -6.208600
   1.68726     -6.276316
   1.64696     -6.348134
   1.60666     -6.413988
   1.56636     -6.462917
   1.52606     -6.488735
   1.48576     -6.510071
   1.44547     -6.554497
   1.40517     -6.605841
   1.36487     -6.655649
   1.32457     -6.701344
   1.28427     -6.741795
   1.24397     -6.775500
   1.20367     -6.800641
   1.16337     -6.823411
   1.12307     -6.841327
   1.08277     -6.844622
   1.08277     -6.844622
   1.05458     -6.843731
   1.02639     -6.829458
   0.99819     -6.816852
   0.97000     -6.809711
   0.94181     -6.803994
   0.91361     -6.799659
   0.88542     -6.796730
   0.85722     -6.795295
   0.82903     -6.795466
   0.80084     -6.797319
   0.77264     -6.800839
   0.74445     -6.805857
   0.71625     -6.812030
   0.68806     -6.818844
   0.65987     -6.825692
   0.63167     -6.831946
   0.60348     -6.837010
   0.57529     -6.840342
   0.54709     -6.841532
   0.54709     -6.841532
   0.51830     -6.840314
   0.48950     -6.817425
   0.46071     -6.787580
   0.43191     -6.746144
   0.40312     -6.700714
   0.37433     -6.657314
   0.34553     -6.614738
   0.31674     -6.571987
   0.28794     -6.529213
   0.25915     -6.485382
   0.23035     -6.439680
   0.20156     -6.391805
   0.17277     -6.341849
   0.14397     -6.290455
   0.11518     -6.239111
   0.08638     -6.190646
   0.05759     -6.149720
   0.02879     -6.122028
   0.00000     -6.112330
 
# Band-Index   73
   0.00000     -6.110240
   0.02879     -6.118620
   0.05759     -6.142790
   0.08638     -6.180784
   0.11518     -6.227771
   0.14397     -6.279079
   0.17277     -6.331445
   0.20156     -6.382946
   0.23035     -6.432652
   0.25915     -6.480278
   0.28794     -6.525917
   0.31674     -6.569581
   0.34553     -6.611338
   0.37433     -6.653358
   0.40312     -6.698438
   0.43191     -6.742264
   0.46071     -6.780867
   0.48950     -6.803892
   0.51830     -6.819992
   0.54709     -6.821765
   0.54709     -6.821765
   0.57529     -6.819902
   0.60348     -6.814435
   0.63167     -6.805971
   0.65987     -6.795392
   0.68806     -6.783839
   0.71625     -6.772647
   0.74445     -6.763039
   0.77264     -6.755896
   0.80084     -6.751742
   0.82903     -6.750825
   0.85722     -6.753193
   0.88542     -6.758794
   0.91361     -6.767568
   0.94181     -6.779466
   0.97000     -6.794260
   0.99819     -6.811260
   1.02639     -6.825300
   1.05458     -6.834822
   1.08277     -6.843347
   1.08277     -6.843347
   1.12307     -6.833758
   1.16337     -6.818950
   1.20367     -6.795485
   1.24397     -6.764324
   1.28427     -6.730304
   1.32457     -6.692443
   1.36487     -6.647495
   1.40517     -6.596544
   1.44547     -6.545457
   1.48576     -6.506370
   1.52606     -6.482295
   1.56636     -6.455561
   1.60666     -6.404543
   1.64696     -6.336964
   1.68726     -6.264483
   1.72756     -6.197977
   1.76786     -6.147451
   1.80816     -6.118960
   1.84845     -6.110240
 
# Band-Index   74
   1.84845     -6.110239
   1.80816     -6.118394
   1.76786     -6.146979
   1.72756     -6.197763
   1.68726     -6.264373
   1.64696     -6.336834
   1.60666     -6.404399
   1.56636     -6.455402
   1.52606     -6.482137
   1.48576     -6.506263
   1.44547     -6.545247
   1.40517     -6.596250
   1.36487     -6.647071
   1.32457     -6.691921
   1.28427     -6.729788
   1.24397     -6.763850
   1.20367     -6.794986
   1.16337     -6.818718
   1.12307     -6.833555
   1.08277     -6.843347
   1.08277     -6.843347
   1.05458     -6.834805
   1.02639     -6.825185
   0.99819     -6.811037
   0.97000     -6.793926
   0.94181     -6.779020
   0.91361     -6.767010
   0.88542     -6.758127
   0.85722     -6.752415
   0.82903     -6.749934
   0.80084     -6.750741
   0.77264     -6.754798
   0.74445     -6.761903
   0.71625     -6.771632
   0.68806     -6.783143
   0.65987     -6.795046
   0.63167     -6.805866
   0.60348     -6.814411
   0.57529     -6.819864
   0.54709     -6.821765
   0.54709     -6.821765
   0.51830     -6.819880
   0.48950     -6.803734
   0.46071     -6.780575
   0.43191     -6.741652
   0.40312     -6.697672
   0.37433     -6.653198
   0.34553     -6.611243
   0.31674     -6.569450
   0.28794     -6.525657
   0.25915     -6.480005
   0.23035     -6.432395
   0.20156     -6.382721
   0.17277     -6.331269
   0.14397     -6.278968
   0.11518     -6.227650
   0.08638     -6.180471
   0.05759     -6.142242
   0.02879     -6.118028
   0.00000     -6.110239
 
# Band-Index   75
   0.00000     -6.073638
   0.02879     -6.083354
   0.05759     -6.108311
   0.08638     -6.142985
   0.11518     -6.184879
   0.14397     -6.232173
   0.17277     -6.282678
   0.20156     -6.334466
   0.23035     -6.386192
   0.25915     -6.437128
   0.28794     -6.487886
   0.31674     -6.541548
   0.34553     -6.594405
   0.37433     -6.644750
   0.40312     -6.695087
   0.43191     -6.735391
   0.46071     -6.770307
   0.48950     -6.791166
   0.51830     -6.792618
   0.54709     -6.814770
   0.54709     -6.814770
   0.57529     -6.812988
   0.60348     -6.807767
   0.63167     -6.799709
   0.65987     -6.789603
   0.68806     -6.778358
   0.71625     -6.766922
   0.74445     -6.756268
   0.77264     -6.747475
   0.80084     -6.741388
   0.82903     -6.738468
   0.85722     -6.738876
   0.88542     -6.742608
   0.91361     -6.749618
   0.94181     -6.759914
   0.97000     -6.773451
   0.99819     -6.789767
   1.02639     -6.807866
   1.05458     -6.826547
   1.08277     -6.842493
   1.08277     -6.842493
   1.12307     -6.825657
   1.16337     -6.803364
   1.20367     -6.775959
   1.24397     -6.743548
   1.28427     -6.713046
   1.32457     -6.673594
   1.36487     -6.624316
   1.40517     -6.568497
   1.44547     -6.513933
   1.48576     -6.478538
   1.52606     -6.457720
   1.56636     -6.421377
   1.60666     -6.365584
   1.64696     -6.296328
   1.68726     -6.224672
   1.72756     -6.161231
   1.76786     -6.113559
   1.80816     -6.083996
   1.84845     -6.073638
 
# Band-Index   76
   1.84845     -6.073637
   1.80816     -6.083443
   1.76786     -6.112663
   1.72756     -6.160358
   1.68726     -6.223975
   1.64696     -6.295803
   1.60666     -6.365160
   1.56636     -6.420944
   1.52606     -6.457087
   1.48576     -6.477780
   1.44547     -6.513675
   1.40517     -6.568126
   1.36487     -6.623776
   1.32457     -6.672966
   1.28427     -6.712367
   1.24397     -6.743274
   1.20367     -6.775815
   1.16337     -6.803323
   1.12307     -6.825636
   1.08277     -6.842492
   1.08277     -6.842492
   1.05458     -6.826515
   1.02639     -6.807714
   0.99819     -6.789505
   0.97000     -6.773078
   0.94181     -6.759428
   0.91361     -6.749020
   0.88542     -6.741899
   0.85722     -6.738053
   0.82903     -6.737530
   0.80084     -6.740340
   0.77264     -6.746333
   0.74445     -6.755093
   0.71625     -6.765875
   0.68806     -6.777642
   0.65987     -6.789247
   0.63167     -6.799603
   0.60348     -6.807750
   0.57529     -6.812951
   0.54709     -6.814769
   0.54709     -6.814769
   0.51830     -6.792481
   0.48950     -6.790844
   0.46071     -6.769985
   0.43191     -6.734770
   0.40312     -6.694230
   0.37433     -6.644577
   0.34553     -6.594261
   0.31674     -6.541375
   0.28794     -6.487385
   0.25915     -6.436991
   0.23035     -6.386049
   0.20156     -6.334222
   0.17277     -6.282327
   0.14397     -6.231700
   0.11518     -6.184264
   0.08638     -6.142226
   0.05759     -6.107525
   0.02879     -6.082848
   0.00000     -6.073637
 
# Band-Index   77
   0.00000     -6.000528
   0.02879     -6.013203
   0.05759     -6.046864
   0.08638     -6.093663
   0.11518     -6.147183
   0.14397     -6.203553
   0.17277     -6.260731
   0.20156     -6.317763
   0.23035     -6.374329
   0.25915     -6.430404
   0.28794     -6.485107
   0.31674     -6.534196
   0.34553     -6.587453
   0.37433     -6.642137
   0.40312     -6.683501
   0.43191     -6.719990
   0.46071     -6.753278
   0.48950     -6.779663
   0.51830     -6.778767
   0.54709     -6.761229
   0.54709     -6.761229
   0.57529     -6.760331
   0.60348     -6.757031
   0.63167     -6.751451
   0.65987     -6.743877
   0.68806     -6.734872
   0.71625     -6.725415
   0.74445     -6.716851
   0.77264     -6.710208
   0.80084     -6.706242
   0.82903     -6.705640
   0.85722     -6.708683
   0.88542     -6.715144
   0.91361     -6.724300
   0.94181     -6.734907
   0.97000     -6.745360
   0.99819     -6.754279
   1.02639     -6.760817
   1.05458     -6.764526
   1.08277     -6.765219
   1.08277     -6.765219
   1.12307     -6.763556
   1.16337     -6.758912
   1.20367     -6.751412
   1.24397     -6.734455
   1.28427     -6.701884
   1.32457     -6.656184
   1.36487     -6.600507
   1.40517     -6.539455
   1.44547     -6.481240
   1.48576     -6.446924
   1.52606     -6.435015
   1.56636     -6.404549
   1.60666     -6.348220
   1.64696     -6.276016
   1.68726     -6.197237
   1.72756     -6.120643
   1.76786     -6.056461
   1.80816     -6.014749
   1.84845     -6.000528
 
# Band-Index   78
   1.84845     -6.000527
   1.80816     -6.014499
   1.76786     -6.056137
   1.72756     -6.120385
   1.68726     -6.197072
   1.64696     -6.275898
   1.60666     -6.348102
   1.56636     -6.404424
   1.52606     -6.434890
   1.48576     -6.446835
   1.44547     -6.480850
   1.40517     -6.538919
   1.36487     -6.600006
   1.32457     -6.655770
   1.28427     -6.701674
   1.24397     -6.732458
   1.20367     -6.747932
   1.16337     -6.755943
   1.12307     -6.761931
   1.08277     -6.765219
   1.08277     -6.765219
   1.05458     -6.762919
   1.02639     -6.757819
   0.99819     -6.750311
   0.97000     -6.741506
   0.94181     -6.731525
   0.91361     -6.721665
   0.88542     -6.713151
   0.85722     -6.707045
   0.82903     -6.704141
   0.80084     -6.704792
   0.77264     -6.708827
   0.74445     -6.715546
   0.71625     -6.723730
   0.68806     -6.732306
   0.65987     -6.741121
   0.63167     -6.749415
   0.60348     -6.755710
   0.57529     -6.759682
   0.54709     -6.761228
   0.54709     -6.761228
   0.51830     -6.776078
   0.48950     -6.779229
   0.46071     -6.753098
   0.43191     -6.719799
   0.40312     -6.683278
   0.37433     -6.641875
   0.34553     -6.587120
   0.31674     -6.533933
   0.28794     -6.484603
   0.25915     -6.430246
   0.23035     -6.374209
   0.20156     -6.317597
   0.17277     -6.260514
   0.14397     -6.203285
   0.11518     -6.146863
   0.08638     -6.093296
   0.05759     -6.046482
   0.02879     -6.012927
   0.00000     -6.000527
 
# Band-Index   79
   0.00000     -5.902626
   0.02879     -5.918312
   0.05759     -5.957313
   0.08638     -6.008430
   0.11518     -6.065509
   0.14397     -6.125882
   0.17277     -6.188604
   0.20156     -6.253520
   0.23035     -6.320521
   0.25915     -6.388749
   0.28794     -6.456455
   0.31674     -6.521221
   0.34553     -6.575001
   0.37433     -6.617931
   0.40312     -6.657254
   0.43191     -6.693825
   0.46071     -6.727863
   0.48950     -6.759137
   0.51830     -6.774949
   0.54709     -6.757573
   0.54709     -6.757573
   0.57529     -6.756706
   0.60348     -6.753479
   0.63167     -6.748021
   0.65987     -6.740621
   0.68806     -6.731201
   0.71625     -6.720917
   0.74445     -6.710963
   0.77264     -6.702407
   0.80084     -6.696782
   0.82903     -6.695581
   0.85722     -6.699171
   0.88542     -6.707007
   0.91361     -6.717720
   0.94181     -6.729488
   0.97000     -6.740647
   0.99819     -6.750209
   1.02639     -6.756757
   1.05458     -6.760445
   1.08277     -6.761132
   1.08277     -6.761132
   1.12307     -6.759480
   1.16337     -6.754902
   1.20367     -6.747216
   1.24397     -6.728196
   1.28427     -6.686949
   1.32457     -6.633474
   1.36487     -6.573024
   1.40517     -6.508848
   1.44547     -6.450405
   1.48576     -6.420963
   1.52606     -6.403011
   1.56636     -6.362855
   1.60666     -6.297977
   1.64696     -6.217727
   1.68726     -6.131171
   1.72756     -6.046538
   1.76786     -5.972911
   1.80816     -5.921337
   1.84845     -5.902626
 
# Band-Index   80
   1.84845     -5.902625
   1.80816     -5.921075
   1.76786     -5.972589
   1.72756     -6.046298
   1.68726     -6.131013
   1.64696     -6.217590
   1.60666     -6.297836
   1.56636     -6.362705
   1.52606     -6.402851
   1.48576     -6.420682
   1.44547     -6.450006
   1.40517     -6.508542
   1.36487     -6.572751
   1.32457     -6.633168
   1.28427     -6.686407
   1.24397     -6.725928
   1.20367     -6.743652
   1.16337     -6.751881
   1.12307     -6.757834
   1.08277     -6.761132
   1.08277     -6.761132
   1.05458     -6.758844
   1.02639     -6.753776
   0.99819     -6.746283
   0.97000     -6.736881
   0.94181     -6.726263
   0.91361     -6.715336
   0.88542     -6.705370
   0.85722     -6.697957
   0.82903     -6.694485
   0.80084     -6.695750
   0.77264     -6.701693
   0.74445     -6.710095
   0.71625     -6.719777
   0.68806     -6.729352
   0.65987     -6.737721
   0.63167     -6.745908
   0.60348     -6.752116
   0.57529     -6.756038
   0.54709     -6.757572
   0.54709     -6.757572
   0.51830     -6.772246
   0.48950     -6.758969
   0.46071     -6.727714
   0.43191     -6.693667
   0.40312     -6.657074
   0.37433     -6.617705
   0.34553     -6.574627
   0.31674     -6.520821
   0.28794     -6.456106
   0.25915     -6.388381
   0.23035     -6.320151
   0.20156     -6.253168
   0.17277     -6.188264
   0.14397     -6.125535
   0.11518     -6.065136
   0.08638     -6.008030
   0.05759     -5.956919
   0.02879     -5.918036
   0.00000     -5.902625
 
# Band-Index   81
   0.00000     -5.814192
   0.02879     -5.830614
   0.05759     -5.872538
   0.08638     -5.929497
   0.11518     -5.994328
   0.14397     -6.062821
   0.17277     -6.132385
   0.20156     -6.201230
   0.23035     -6.267930
   0.25915     -6.331406
   0.28794     -6.391073
   0.31674     -6.446734
   0.34553     -6.498423
   0.37433     -6.546271
   0.40312     -6.590397
   0.43191     -6.630873
   0.46071     -6.667743
   0.48950     -6.701030
   0.51830     -6.730617
   0.54709     -6.750836
   0.54709     -6.750836
   0.57529     -6.750084
   0.60348     -6.747593
   0.63167     -6.743348
   0.65987     -6.737312
   0.68806     -6.728354
   0.71625     -6.718491
   0.74445     -6.708874
   0.77264     -6.700783
   0.80084     -6.695518
   0.82903     -6.692881
   0.85722     -6.693826
   0.88542     -6.698479
   0.91361     -6.706224
   0.94181     -6.715971
   0.97000     -6.726174
   0.99819     -6.735236
   1.02639     -6.742091
   1.05458     -6.746178
   1.08277     -6.747226
   1.08277     -6.747226
   1.12307     -6.744765
   1.16337     -6.733758
   1.20367     -6.711878
   1.24397     -6.680112
   1.28427     -6.639289
   1.32457     -6.590062
   1.36487     -6.533505
   1.40517     -6.472212
   1.44547     -6.415024
   1.48576     -6.381528
   1.52606     -6.353603
   1.56636     -6.307485
   1.60666     -6.239093
   1.64696     -6.155992
   1.68726     -6.066122
   1.72756     -5.976256
   1.76786     -5.894634
   1.80816     -5.835356
   1.84845     -5.814192
 
# Band-Index   82
   1.84845     -5.814191
   1.80816     -5.834847
   1.76786     -5.894040
   1.72756     -5.975501
   1.68726     -6.065240
   1.64696     -6.155024
   1.60666     -6.238003
   1.56636     -6.306155
   1.52606     -6.351857
   1.48576     -6.379658
   1.44547     -6.413105
   1.40517     -6.469895
   1.36487     -6.530903
   1.32457     -6.587295
   1.28427     -6.636597
   1.24397     -6.677704
   1.20367     -6.709810
   1.16337     -6.732073
   1.12307     -6.743807
   1.08277     -6.747226
   1.08277     -6.747226
   1.05458     -6.745173
   1.02639     -6.740147
   0.99819     -6.732496
   0.97000     -6.723081
   0.94181     -6.713269
   0.91361     -6.704058
   0.88542     -6.696635
   0.85722     -6.692075
   0.82903     -6.691083
   0.80084     -6.693817
   0.77264     -6.699847
   0.74445     -6.708268
   0.71625     -6.717603
   0.68806     -6.726974
   0.65987     -6.735674
   0.63167     -6.742331
   0.60348     -6.747023
   0.57529     -6.749833
   0.54709     -6.750835
   0.54709     -6.750835
   0.51830     -6.728019
   0.48950     -6.698323
   0.46071     -6.665006
   0.43191     -6.628170
   0.40312     -6.587768
   0.37433     -6.543728
   0.34553     -6.495948
   0.31674     -6.444279
   0.28794     -6.388586
   0.25915     -6.328882
   0.23035     -6.265475
   0.20156     -6.199018
   0.17277     -6.130514
   0.14397     -6.061276
   0.11518     -5.993059
   0.08638     -5.928474
   0.05759     -5.871735
   0.02879     -5.830023
   0.00000     -5.814191
 
# Band-Index   83
   0.00000     -5.780797
   0.02879     -5.789465
   0.05759     -5.823747
   0.08638     -5.882534
   0.11518     -5.953680
   0.14397     -6.029807
   0.17277     -6.106755
   0.20156     -6.181688
   0.23035     -6.252617
   0.25915     -6.318643
   0.28794     -6.379877
   0.31674     -6.436765
   0.34553     -6.489621
   0.37433     -6.538584
   0.40312     -6.583714
   0.43191     -6.625052
   0.46071     -6.662631
   0.48950     -6.696449
   0.51830     -6.726359
   0.54709     -6.746610
   0.54709     -6.746610
   0.57529     -6.745847
   0.60348     -6.743334
   0.63167     -6.739072
   0.65987     -6.733088
   0.68806     -6.725341
   0.71625     -6.715159
   0.74445     -6.703806
   0.77264     -6.693280
   0.80084     -6.685343
   0.82903     -6.681546
   0.85722     -6.682768
   0.88542     -6.688882
   0.91361     -6.698718
   0.94181     -6.710389
   0.97000     -6.721801
   0.99819     -6.731180
   1.02639     -6.738031
   1.05458     -6.742101
   1.08277     -6.743139
   1.08277     -6.743139
   1.12307     -6.740741
   1.16337     -6.729812
   1.20367     -6.707959
   1.24397     -6.676198
   1.28427     -6.635309
   1.32457     -6.585790
   1.36487     -6.528744
   1.40517     -6.467186
   1.44547     -6.411225
   1.48576     -6.378049
   1.52606     -6.348088
   1.56636     -6.295304
   1.60666     -6.218685
   1.64696     -6.125871
   1.68726     -6.024426
   1.72756     -5.923233
   1.76786     -5.837701
   1.80816     -5.792220
   1.84845     -5.780797
 
# Band-Index   84
   1.84845     -5.780797
   1.80816     -5.790229
   1.76786     -5.835518
   1.72756     -5.921695
   1.68726     -6.023217
   1.64696     -6.124746
   1.60666     -6.217490
   1.56636     -6.293891
   1.52606     -6.346297
   1.48576     -6.376037
   1.44547     -6.409504
   1.40517     -6.464970
   1.36487     -6.526165
   1.32457     -6.583011
   1.28427     -6.632579
   1.24397     -6.673729
   1.20367     -6.705805
   1.16337     -6.728033
   1.12307     -6.739730
   1.08277     -6.743139
   1.08277     -6.743139
   1.05458     -6.741094
   1.02639     -6.736110
   0.99819     -6.728533
   0.97000     -6.718929
   0.94181     -6.708092
   0.91361     -6.697183
   0.88542     -6.687898
   0.85722     -6.682051
   0.82903     -6.680868
   0.80084     -6.684565
   0.77264     -6.692275
   0.74445     -6.702408
   0.71625     -6.713161
   0.68806     -6.723086
   0.65987     -6.731483
   0.63167     -6.738079
   0.60348     -6.742780
   0.57529     -6.745604
   0.54709     -6.746609
   0.54709     -6.746609
   0.51830     -6.723763
   0.48950     -6.693726
   0.46071     -6.659866
   0.43191     -6.622309
   0.40312     -6.581033
   0.37433     -6.535978
   0.34553     -6.487073
   0.31674     -6.434229
   0.28794     -6.377301
   0.25915     -6.316026
   0.23035     -6.250078
   0.20156     -6.179418
   0.17277     -6.104857
   0.14397     -6.028269
   0.11518     -5.952453
   0.08638     -5.881549
   0.05759     -5.822820
   0.02879     -5.788397
   0.00000     -5.780797
 
# Band-Index   85
   0.00000     -5.775354
   0.02879     -5.780421
   0.05759     -5.787292
   0.08638     -5.796160
   0.11518     -5.822740
   0.14397     -5.875609
   0.17277     -5.935414
   0.20156     -5.994041
   0.23035     -6.048491
   0.25915     -6.097064
   0.28794     -6.138566
   0.31674     -6.172105
   0.34553     -6.197056
   0.37433     -6.213038
   0.40312     -6.219910
   0.43191     -6.217756
   0.46071     -6.206858
   0.48950     -6.187689
   0.51830     -6.160936
   0.54709     -6.129750
   0.54709     -6.129750
   0.57529     -6.132813
   0.60348     -6.140184
   0.63167     -6.150627
   0.65987     -6.162897
   0.68806     -6.175661
   0.71625     -6.187447
   0.74445     -6.196604
   0.77264     -6.201407
   0.80084     -6.201937
   0.82903     -6.196762
   0.85722     -6.183054
   0.88542     -6.160422
   0.91361     -6.129356
   0.94181     -6.090824
   0.97000     -6.045907
   0.99819     -5.995583
   1.02639     -5.940663
   1.05458     -5.881793
   1.08277     -5.820265
   1.08277     -5.820265
   1.12307     -5.888087
   1.16337     -5.956179
   1.20367     -6.020926
   1.24397     -6.082480
   1.28427     -6.141576
   1.32457     -6.198541
   1.36487     -6.252261
   1.40517     -6.297853
   1.44547     -6.318852
   1.48576     -6.304448
   1.52606     -6.274664
   1.56636     -6.220142
   1.60666     -6.140220
   1.64696     -6.047845
   1.68726     -5.951526
   1.72756     -5.862315
   1.76786     -5.804288
   1.80816     -5.784973
   1.84845     -5.775354
 
# Band-Index   86
   1.84845     -5.775353
   1.80816     -5.784453
   1.76786     -5.803948
   1.72756     -5.861544
   1.68726     -5.951051
   1.64696     -6.047473
   1.60666     -6.139888
   1.56636     -6.219822
   1.52606     -6.274253
   1.48576     -6.303279
   1.44547     -6.318321
   1.40517     -6.297369
   1.36487     -6.251850
   1.32457     -6.198134
   1.28427     -6.141126
   1.24397     -6.081945
   1.20367     -6.020246
   1.16337     -5.955263
   1.12307     -5.886775
   1.08277     -5.820264
   1.08277     -5.820264
   1.05458     -5.880074
   1.02639     -5.938900
   0.99819     -5.993769
   0.97000     -6.044027
   0.94181     -6.088865
   0.91361     -6.127306
   0.88542     -6.158286
   0.85722     -6.180874
   0.82903     -6.194687
   0.80084     -6.200750
   0.77264     -6.200329
   0.74445     -6.194705
   0.71625     -6.185517
   0.68806     -6.173855
   0.65987     -6.161266
   0.63167     -6.149198
   0.60348     -6.138995
   0.57529     -6.132011
   0.54709     -6.129749
   0.54709     -6.129749
   0.51830     -6.160784
   0.48950     -6.187536
   0.46071     -6.206701
   0.43191     -6.217591
   0.40312     -6.219735
   0.37433     -6.212848
   0.34553     -6.196852
   0.31674     -6.171885
   0.28794     -6.138333
   0.25915     -6.096824
   0.23035     -6.048245
   0.20156     -5.993792
   0.17277     -5.935154
   0.14397     -5.875321
   0.11518     -5.822566
   0.08638     -5.795460
   0.05759     -5.787015
   0.02879     -5.779974
   0.00000     -5.775353
 
# Band-Index   87
   0.00000     -5.768807
   0.02879     -5.770609
   0.05759     -5.777732
   0.08638     -5.789505
   0.11518     -5.802789
   0.14397     -5.824873
   0.17277     -5.863812
   0.20156     -5.912715
   0.23035     -5.963229
   0.25915     -6.010642
   0.28794     -6.052250
   0.31674     -6.086303
   0.34553     -6.111651
   0.37433     -6.127633
   0.40312     -6.134047
   0.43191     -6.131112
   0.46071     -6.119424
   0.48950     -6.100165
   0.51830     -6.090635
   0.54709     -6.124926
   0.54709     -6.124926
   0.57529     -6.126930
   0.60348     -6.132255
   0.63167     -6.141005
   0.65987     -6.152490
   0.68806     -6.165556
   0.71625     -6.178727
   0.74445     -6.190161
   0.77264     -6.197151
   0.80084     -6.197430
   0.82903     -6.189048
   0.85722     -6.171310
   0.88542     -6.144986
   0.91361     -6.110857
   0.94181     -6.069907
   0.97000     -6.023122
   0.99819     -5.971366
   1.02639     -5.915344
   1.05458     -5.855636
   1.08277     -5.817431
   1.08277     -5.817431
   1.12307     -5.848078
   1.16337     -5.893463
   1.20367     -5.939577
   1.24397     -6.006951
   1.28427     -6.077281
   1.32457     -6.147260
   1.36487     -6.214771
   1.40517     -6.274484
   1.44547     -6.311446
   1.48576     -6.295859
   1.52606     -6.261825
   1.56636     -6.191538
   1.60666     -6.104301
   1.64696     -6.009687
   1.68726     -5.917319
   1.72756     -5.842276
   1.76786     -5.797414
   1.80816     -5.776089
   1.84845     -5.768807
 
# Band-Index   88
   1.84845     -5.768806
   1.80816     -5.775402
   1.76786     -5.796486
   1.72756     -5.841510
   1.68726     -5.916500
   1.64696     -6.009031
   1.60666     -6.103669
   1.56636     -6.190688
   1.52606     -6.259996
   1.48576     -6.295226
   1.44547     -6.310705
   1.40517     -6.274028
   1.36487     -6.214387
   1.32457     -6.146891
   1.28427     -6.076899
   1.24397     -6.006550
   1.20367     -5.939441
   1.16337     -5.892651
   1.12307     -5.846843
   1.08277     -5.817430
   1.08277     -5.817430
   1.05458     -5.853955
   1.02639     -5.913624
   0.99819     -5.969601
   0.97000     -6.021300
   0.94181     -6.068015
   0.91361     -6.108885
   0.88542     -6.142934
   0.85722     -6.169210
   0.82903     -6.187040
   0.80084     -6.196288
   0.77264     -6.196063
   0.74445     -6.188275
   0.71625     -6.176828
   0.68806     -6.163791
   0.65987     -6.150906
   0.63167     -6.139621
   0.60348     -6.131103
   0.57529     -6.126149
   0.54709     -6.124925
   0.54709     -6.124925
   0.51830     -6.090505
   0.48950     -6.100032
   0.46071     -6.119286
   0.43191     -6.130975
   0.40312     -6.133910
   0.37433     -6.127494
   0.34553     -6.111507
   0.31674     -6.086153
   0.28794     -6.052092
   0.25915     -6.010476
   0.23035     -5.963057
   0.20156     -5.912553
   0.17277     -5.863633
   0.14397     -5.824304
   0.11518     -5.801423
   0.08638     -5.788138
   0.05759     -5.777421
   0.02879     -5.769907
   0.00000     -5.768806
 
# Band-Index   89
   0.00000     -5.757361
   0.02879     -5.759082
   0.05759     -5.762319
   0.08638     -5.768368
   0.11518     -5.783597
   0.14397     -5.800209
   0.17277     -5.821522
   0.20156     -5.854599
   0.23035     -5.894823
   0.25915     -5.934617
   0.28794     -5.969447
   0.31674     -5.996840
   0.34553     -6.015490
   0.37433     -6.024920
   0.40312     -6.025324
   0.43191     -6.017483
   0.46071     -6.003085
   0.48950     -6.041417
   0.51830     -6.068320
   0.54709     -6.041400
   0.54709     -6.041400
   0.57529     -6.044606
   0.60348     -6.052481
   0.63167     -6.063581
   0.65987     -6.076221
   0.68806     -6.088667
   0.71625     -6.099233
   0.74445     -6.106324
   0.77264     -6.109167
   0.80084     -6.107689
   0.82903     -6.099139
   0.85722     -6.082713
   0.88542     -6.058278
   0.91361     -6.026217
   0.94181     -5.987235
   0.97000     -5.942159
   0.99819     -5.891804
   1.02639     -5.836915
   1.05458     -5.778268
   1.08277     -5.792746
   1.08277     -5.792746
   1.12307     -5.787232
   1.16337     -5.859513
   1.20367     -5.921818
   1.24397     -5.958146
   1.28427     -5.995670
   1.32457     -6.072402
   1.36487     -6.157126
   1.40517     -6.234331
   1.44547     -6.289563
   1.48576     -6.284307
   1.52606     -6.245026
   1.56636     -6.169718
   1.60666     -6.079933
   1.64696     -5.986799
   1.68726     -5.899878
   1.72756     -5.831653
   1.76786     -5.793375
   1.80816     -5.765705
   1.84845     -5.757361
 
# Band-Index   90
   1.84845     -5.757360
   1.80816     -5.764555
   1.76786     -5.791890
   1.72756     -5.830026
   1.68726     -5.898244
   1.64696     -5.985322
   1.60666     -6.078378
   1.56636     -6.167854
   1.52606     -6.242129
   1.48576     -6.282466
   1.44547     -6.289034
   1.40517     -6.233872
   1.36487     -6.156660
   1.32457     -6.071967
   1.28427     -5.995549
   1.24397     -5.957812
   1.20367     -5.921684
   1.16337     -5.858762
   1.12307     -5.786054
   1.08277     -5.792745
   1.08277     -5.792745
   1.05458     -5.776567
   1.02639     -5.835143
   0.99819     -5.889965
   0.97000     -5.940244
   0.94181     -5.985234
   0.91361     -6.024122
   0.88542     -6.056092
   0.85722     -6.080461
   0.82903     -6.096903
   0.80084     -6.105780
   0.77264     -6.108629
   0.74445     -6.105135
   0.71625     -6.097353
   0.68806     -6.086666
   0.65987     -6.074281
   0.63167     -6.061801
   0.60348     -6.050991
   0.57529     -6.043673
   0.54709     -6.041400
   0.54709     -6.041400
   0.51830     -6.068192
   0.48950     -6.041271
   0.46071     -6.002978
   0.43191     -6.017342
   0.40312     -6.025181
   0.37433     -6.024780
   0.34553     -6.015348
   0.31674     -5.996689
   0.28794     -5.969278
   0.25915     -5.934429
   0.23035     -5.894637
   0.20156     -5.854243
   0.17277     -5.820325
   0.14397     -5.797968
   0.11518     -5.780864
   0.08638     -5.767772
   0.05759     -5.761462
   0.02879     -5.758254
   0.00000     -5.757360
 
# Band-Index   91
   0.00000     -5.750470
   0.02879     -5.750639
   0.05759     -5.753370
   0.08638     -5.758888
   0.11518     -5.767205
   0.14397     -5.775573
   0.17277     -5.791213
   0.20156     -5.814752
   0.23035     -5.841934
   0.25915     -5.868320
   0.28794     -5.890161
   0.31674     -5.905187
   0.34553     -5.912559
   0.37433     -5.912704
   0.40312     -5.911497
   0.43191     -5.947405
   0.46071     -5.994773
   0.48950     -5.988299
   0.51830     -6.004678
   0.54709     -6.036188
   0.54709     -6.036188
   0.57529     -6.038925
   0.60348     -6.045806
   0.63167     -6.056121
   0.65987     -6.068623
   0.68806     -6.081696
   0.71625     -6.093532
   0.74445     -6.101956
   0.77264     -6.105072
   0.80084     -6.102145
   0.82903     -6.090681
   0.85722     -6.071093
   0.88542     -6.043729
   0.91361     -6.009146
   0.94181     -5.968086
   0.97000     -5.921345
   0.99819     -5.869683
   1.02639     -5.813782
   1.05458     -5.754373
   1.08277     -5.789972
   1.08277     -5.789972
   1.12307     -5.759244
   1.16337     -5.791323
   1.20367     -5.836404
   1.24397     -5.900324
   1.28427     -5.979302
   1.32457     -6.034293
   1.36487     -6.101119
   1.40517     -6.188167
   1.44547     -6.257541
   1.48576     -6.277715
   1.52606     -6.222921
   1.56636     -6.138775
   1.60666     -6.046110
   1.64696     -5.954022
   1.68726     -5.873814
   1.72756     -5.817325
   1.76786     -5.779633
   1.80816     -5.757229
   1.84845     -5.750470
 
# Band-Index   92
   1.84845     -5.750469
   1.80816     -5.756614
   1.76786     -5.778734
   1.72756     -5.817066
   1.68726     -5.873540
   1.64696     -5.953901
   1.60666     -6.046005
   1.56636     -6.138668
   1.52606     -6.222590
   1.48576     -6.277367
   1.44547     -6.256670
   1.40517     -6.187840
   1.36487     -6.101033
   1.32457     -6.034169
   1.28427     -5.979032
   1.24397     -5.900043
   1.20367     -5.836132
   1.16337     -5.790669
   1.12307     -5.758161
   1.08277     -5.789971
   1.08277     -5.789971
   1.05458     -5.753621
   1.02639     -5.812053
   0.99819     -5.867895
   0.97000     -5.919489
   0.94181     -5.966151
   0.91361     -6.007124
   0.88542     -6.041622
   0.85722     -6.068920
   0.82903     -6.088518
   0.80084     -6.100297
   0.77264     -6.104583
   0.74445     -6.100742
   0.71625     -6.091641
   0.68806     -6.079697
   0.65987     -6.066692
   0.63167     -6.054355
   0.60348     -6.044329
   0.57529     -6.038000
   0.54709     -6.036187
   0.54709     -6.036187
   0.51830     -6.004514
   0.48950     -5.988226
   0.46071     -5.994633
   0.43191     -5.947248
   0.40312     -5.911368
   0.37433     -5.912470
   0.34553     -5.912281
   0.31674     -5.904854
   0.28794     -5.889765
   0.25915     -5.867879
   0.23035     -5.841546
   0.20156     -5.814579
   0.17277     -5.790451
   0.14397     -5.774880
   0.11518     -5.766655
   0.08638     -5.758239
   0.05759     -5.752493
   0.02879     -5.749913
   0.00000     -5.750469
 
# Band-Index   93
   0.00000     -5.716702
   0.02879     -5.722855
   0.05759     -5.730797
   0.08638     -5.736128
   0.11518     -5.747413
   0.14397     -5.756472
   0.17277     -5.768499
   0.20156     -5.779975
   0.23035     -5.791940
   0.25915     -5.803045
   0.28794     -5.810639
   0.31674     -5.813383
   0.34553     -5.818805
   0.37433     -5.853563
   0.40312     -5.890022
   0.43191     -5.888414
   0.46071     -5.909800
   0.48950     -5.944194
   0.51830     -5.941537
   0.54709     -5.918106
   0.54709     -5.918106
   0.57529     -5.920988
   0.60348     -5.928323
   0.63167     -5.938614
   0.65987     -5.949958
   0.68806     -5.960421
   0.71625     -5.968260
   0.74445     -5.972664
   0.77264     -5.972631
   0.80084     -5.966536
   0.82903     -5.953612
   0.85722     -5.933505
   0.88542     -5.906252
   0.91361     -5.872193
   0.94181     -5.831878
   0.97000     -5.785966
   0.99819     -5.735166
   1.02639     -5.685913
   1.05458     -5.752662
   1.08277     -5.717010
   1.08277     -5.717010
   1.12307     -5.742929
   1.16337     -5.713014
   1.20367     -5.789986
   1.24397     -5.854868
   1.28427     -5.920996
   1.32457     -6.005480
   1.36487     -6.093445
   1.40517     -6.167833
   1.44547     -6.236353
   1.48576     -6.269116
   1.52606     -6.205286
   1.56636     -6.120028
   1.60666     -6.029215
   1.64696     -5.939572
   1.68726     -5.858647
   1.72756     -5.797258
   1.76786     -5.757835
   1.80816     -5.729767
   1.84845     -5.716702
 
# Band-Index   94
   1.84845     -5.716701
   1.80816     -5.729122
   1.76786     -5.757105
   1.72756     -5.796533
   1.68726     -5.857858
   1.64696     -5.938982
   1.60666     -6.028787
   1.56636     -6.119722
   1.52606     -6.205052
   1.48576     -6.268136
   1.44547     -6.235952
   1.40517     -6.167607
   1.36487     -6.093265
   1.32457     -6.005389
   1.28427     -5.920864
   1.24397     -5.854749
   1.20367     -5.789569
   1.16337     -5.712271
   1.12307     -5.741908
   1.08277     -5.717010
   1.08277     -5.717010
   1.05458     -5.751954
   1.02639     -5.684440
   0.99819     -5.733159
   0.97000     -5.783867
   0.94181     -5.829677
   0.91361     -5.869883
   0.88542     -5.903832
   0.85722     -5.930992
   0.82903     -5.951064
   0.80084     -5.964134
   0.77264     -5.970849
   0.74445     -5.972041
   0.71625     -5.967755
   0.68806     -5.959218
   0.65987     -5.948461
   0.63167     -5.937134
   0.60348     -5.927125
   0.57529     -5.920309
   0.54709     -5.918105
   0.54709     -5.918105
   0.51830     -5.941362
   0.48950     -5.944163
   0.46071     -5.909683
   0.43191     -5.888232
   0.40312     -5.889929
   0.37433     -5.853402
   0.34553     -5.818645
   0.31674     -5.812973
   0.28794     -5.810194
   0.25915     -5.802518
   0.23035     -5.791270
   0.20156     -5.779150
   0.17277     -5.767848
   0.14397     -5.755319
   0.11518     -5.746562
   0.08638     -5.734709
   0.05759     -5.729799
   0.02879     -5.722196
   0.00000     -5.716701
 
# Band-Index   95
   0.00000     -5.681039
   0.02879     -5.685113
   0.05759     -5.699823
   0.08638     -5.723206
   0.11518     -5.735976
   0.14397     -5.747750
   0.17277     -5.755180
   0.20156     -5.758418
   0.23035     -5.760750
   0.25915     -5.764900
   0.28794     -5.774326
   0.31674     -5.791772
   0.34553     -5.811373
   0.37433     -5.812759
   0.40312     -5.834641
   0.43191     -5.870036
   0.46071     -5.873471
   0.48950     -5.866387
   0.51830     -5.884671
   0.54709     -5.910204
   0.54709     -5.910204
   0.57529     -5.913093
   0.60348     -5.920492
   0.63167     -5.931026
   0.65987     -5.942871
   0.68806     -5.954040
   0.71625     -5.962570
   0.74445     -5.967261
   0.77264     -5.966857
   0.80084     -5.959362
   0.82903     -5.944362
   0.85722     -5.922012
   0.88542     -5.892613
   0.91361     -5.856631
   0.94181     -5.814669
   0.97000     -5.767395
   0.99819     -5.715514
   1.02639     -5.679797
   1.05458     -5.726333
   1.08277     -5.713812
   1.08277     -5.713812
   1.12307     -5.721138
   1.16337     -5.699151
   1.20367     -5.691322
   1.24397     -5.762522
   1.28427     -5.845628
   1.32457     -5.929149
   1.36487     -6.016750
   1.40517     -6.103834
   1.44547     -6.175275
   1.48576     -6.203263
   1.52606     -6.162222
   1.56636     -6.087490
   1.60666     -6.000998
   1.64696     -5.912715
   1.68726     -5.829542
   1.72756     -5.766142
   1.76786     -5.727161
   1.80816     -5.693887
   1.84845     -5.681039
 
# Band-Index   96
   1.84845     -5.681038
   1.80816     -5.691857
   1.76786     -5.724035
   1.72756     -5.762144
   1.68726     -5.825463
   1.64696     -5.908692
   1.60666     -5.997034
   1.56636     -6.083521
   1.52606     -6.159946
   1.48576     -6.199351
   1.44547     -6.171792
   1.40517     -6.101026
   1.36487     -6.015260
   1.32457     -5.928675
   1.28427     -5.845422
   1.24397     -5.762394
   1.20367     -5.691019
   1.16337     -5.698628
   1.12307     -5.720132
   1.08277     -5.713811
   1.08277     -5.713811
   1.05458     -5.724695
   1.02639     -5.678033
   0.99819     -5.713554
   0.97000     -5.765349
   0.94181     -5.812527
   0.91361     -5.854388
   0.88542     -5.890265
   0.85722     -5.919575
   0.82903     -5.941892
   0.80084     -5.957037
   0.77264     -5.965149
   0.74445     -5.966708
   0.71625     -5.962006
   0.68806     -5.952782
   0.65987     -5.941327
   0.63167     -5.929507
   0.60348     -5.919265
   0.57529     -5.912399
   0.54709     -5.910203
   0.54709     -5.910203
   0.51830     -5.884511
   0.48950     -5.866276
   0.46071     -5.873332
   0.43191     -5.869847
   0.40312     -5.834459
   0.37433     -5.812501
   0.34553     -5.810926
   0.31674     -5.791507
   0.28794     -5.774133
   0.25915     -5.764539
   0.23035     -5.760255
   0.20156     -5.757898
   0.17277     -5.754488
   0.14397     -5.746798
   0.11518     -5.735053
   0.08638     -5.721514
   0.05759     -5.696689
   0.02879     -5.684543
   0.00000     -5.681038
 
# Band-Index   97
   0.00000     -5.671579
   0.02879     -5.681951
   0.05759     -5.688350
   0.08638     -5.698254
   0.11518     -5.711700
   0.14397     -5.722458
   0.17277     -5.728964
   0.20156     -5.735512
   0.23035     -5.740794
   0.25915     -5.743541
   0.28794     -5.744344
   0.31674     -5.749881
   0.34553     -5.764314
   0.37433     -5.779559
   0.40312     -5.777410
   0.43191     -5.770052
   0.46071     -5.795739
   0.48950     -5.813363
   0.51830     -5.804396
   0.54709     -5.783063
   0.54709     -5.783063
   0.57529     -5.785168
   0.60348     -5.790550
   0.63167     -5.797975
   0.65987     -5.805773
   0.68806     -5.812751
   0.71625     -5.817133
   0.74445     -5.817254
   0.77264     -5.811978
   0.80084     -5.800535
   0.82903     -5.782517
   0.85722     -5.757830
   0.88542     -5.726649
   0.91361     -5.689356
   0.94181     -5.646489
   0.97000     -5.598721
   0.99819     -5.615238
   1.02639     -5.660638
   1.05458     -5.651138
   1.08277     -5.692564
   1.08277     -5.692564
   1.12307     -5.656232
   1.16337     -5.643908
   1.20367     -5.649188
   1.24397     -5.723722
   1.28427     -5.816100
   1.32457     -5.913806
   1.36487     -6.010560
   1.40517     -6.099066
   1.44547     -6.169308
   1.48576     -6.197235
   1.52606     -6.158061
   1.56636     -6.081311
   1.60666     -5.992449
   1.64696     -5.903271
   1.68726     -5.822848
   1.72756     -5.757500
   1.76786     -5.711021
   1.80816     -5.687506
   1.84845     -5.671579
 
# Band-Index   98
   1.84845     -5.671579
   1.80816     -5.686889
   1.76786     -5.707593
   1.72756     -5.753767
   1.68726     -5.818290
   1.64696     -5.898670
   1.60666     -5.988004
   1.56636     -6.077000
   1.52606     -6.155653
   1.48576     -6.193470
   1.44547     -6.165856
   1.40517     -6.096266
   1.36487     -6.009042
   1.32457     -5.913265
   1.28427     -5.815799
   1.24397     -5.723496
   1.20367     -5.648941
   1.16337     -5.643704
   1.12307     -5.655198
   1.08277     -5.692563
   1.08277     -5.692563
   1.05458     -5.649477
   1.02639     -5.659901
   0.99819     -5.613658
   0.97000     -5.598459
   0.94181     -5.646205
   0.91361     -5.689063
   0.88542     -5.726351
   0.85722     -5.757531
   0.82903     -5.782219
   0.80084     -5.800240
   0.77264     -5.811685
   0.74445     -5.816963
   0.71625     -5.816843
   0.68806     -5.812477
   0.65987     -5.805600
   0.63167     -5.797648
   0.60348     -5.790204
   0.57529     -5.784825
   0.54709     -5.783062
   0.54709     -5.783062
   0.51830     -5.804287
   0.48950     -5.813303
   0.46071     -5.795617
   0.43191     -5.769761
   0.40312     -5.777102
   0.37433     -5.779370
   0.34553     -5.764015
   0.31674     -5.748757
   0.28794     -5.741819
   0.25915     -5.741189
   0.23035     -5.738643
   0.20156     -5.733577
   0.17277     -5.727227
   0.14397     -5.721229
   0.11518     -5.711184
   0.08638     -5.695589
   0.05759     -5.685176
   0.02879     -5.680281
   0.00000     -5.671579
 
# Band-Index   99
   0.00000     -5.670651
   0.02879     -5.674542
   0.05759     -5.675614
   0.08638     -5.681407
   0.11518     -5.692547
   0.14397     -5.702604
   0.17277     -5.711079
   0.20156     -5.717305
   0.23035     -5.722562
   0.25915     -5.727380
   0.28794     -5.732177
   0.31674     -5.731232
   0.34553     -5.726820
   0.37433     -5.730498
   0.40312     -5.746200
   0.43191     -5.763905
   0.46071     -5.750881
   0.48950     -5.747365
   0.51830     -5.761202
   0.54709     -5.782676
   0.54709     -5.782676
   0.57529     -5.784699
   0.60348     -5.789837
   0.63167     -5.797315
   0.65987     -5.805393
   0.68806     -5.812033
   0.71625     -5.815245
   0.74445     -5.813894
   0.77264     -5.806952
   0.80084     -5.793742
   0.82903     -5.773944
   0.85722     -5.747540
   0.88542     -5.714765
   0.91361     -5.676047
   0.94181     -5.631958
   0.97000     -5.583225
   0.99819     -5.586891
   1.02639     -5.655710
   1.05458     -5.626217
   1.08277     -5.687680
   1.08277     -5.687680
   1.12307     -5.635670
   1.16337     -5.639761
   1.20367     -5.630875
   1.24397     -5.599178
   1.28427     -5.559374
   1.32457     -5.537706
   1.36487     -5.542033
   1.40517     -5.550627
   1.44547     -5.589939
   1.48576     -5.634789
   1.52606     -5.674058
   1.56636     -5.704046
   1.60666     -5.723474
   1.64696     -5.731839
   1.68726     -5.727518
   1.72756     -5.704110
   1.76786     -5.688898
   1.80816     -5.680339
   1.84845     -5.670651
 
# Band-Index  100
   1.84845     -5.670651
   1.80816     -5.678676
   1.76786     -5.688465
   1.72756     -5.703838
   1.68726     -5.727153
   1.64696     -5.731521
   1.60666     -5.723233
   1.56636     -5.703865
   1.52606     -5.673910
   1.48576     -5.634615
   1.44547     -5.589556
   1.40517     -5.549302
   1.36487     -5.540448
   1.32457     -5.535974
   1.28427     -5.559143
   1.24397     -5.598985
   1.20367     -5.630699
   1.16337     -5.639542
   1.12307     -5.634567
   1.08277     -5.687680
   1.08277     -5.687680
   1.05458     -5.624575
   1.02639     -5.655223
   0.99819     -5.585301
   0.97000     -5.582982
   0.94181     -5.631692
   0.91361     -5.675770
   0.88542     -5.714482
   0.85722     -5.747253
   0.82903     -5.773655
   0.80084     -5.793450
   0.77264     -5.806658
   0.74445     -5.813597
   0.71625     -5.814948
   0.68806     -5.811751
   0.65987     -5.805222
   0.63167     -5.796989
   0.60348     -5.789490
   0.57529     -5.784353
   0.54709     -5.782676
   0.54709     -5.782676
   0.51830     -5.761073
   0.48950     -5.747274
   0.46071     -5.750743
   0.43191     -5.763671
   0.40312     -5.745952
   0.37433     -5.730327
   0.34553     -5.726594
   0.31674     -5.730292
   0.28794     -5.730012
   0.25915     -5.725625
   0.23035     -5.721144
   0.20156     -5.716148
   0.17277     -5.710325
   0.14397     -5.701990
   0.11518     -5.691713
   0.08638     -5.680389
   0.05759     -5.674983
   0.02879     -5.673034
   0.00000     -5.670651
 
# Band-Index  101
   0.00000     -5.666435
   0.02879     -5.656840
   0.05759     -5.655987
   0.08638     -5.662967
   0.11518     -5.669123
   0.14397     -5.678641
   0.17277     -5.689456
   0.20156     -5.698014
   0.23035     -5.702390
   0.25915     -5.701237
   0.28794     -5.695094
   0.31674     -5.694114
   0.34553     -5.696305
   0.37433     -5.692975
   0.40312     -5.682365
   0.43191     -5.682399
   0.46071     -5.693801
   0.48950     -5.698524
   0.51830     -5.689207
   0.54709     -5.676808
   0.54709     -5.676808
   0.57529     -5.677408
   0.60348     -5.678923
   0.63167     -5.680973
   0.65987     -5.682730
   0.68806     -5.682965
   0.71625     -5.680298
   0.74445     -5.673455
   0.77264     -5.661447
   0.80084     -5.643638
   0.82903     -5.619735
   0.85722     -5.589748
   0.88542     -5.553934
   0.91361     -5.512784
   0.94181     -5.471089
   0.97000     -5.542892
   0.99819     -5.546996
   1.02639     -5.583333
   1.05458     -5.621052
   1.08277     -5.563973
   1.08277     -5.563973
   1.12307     -5.617830
   1.16337     -5.593002
   1.20367     -5.567554
   1.24397     -5.517898
   1.28427     -5.514131
   1.32457     -5.523495
   1.36487     -5.514858
   1.40517     -5.510649
   1.44547     -5.519532
   1.48576     -5.563563
   1.52606     -5.603894
   1.56636     -5.637458
   1.60666     -5.662562
   1.64696     -5.677743
   1.68726     -5.682062
   1.72756     -5.683263
   1.76786     -5.672024
   1.80816     -5.662975
   1.84845     -5.666435
 
# Band-Index  102
   1.84845     -5.666434
   1.80816     -5.662256
   1.76786     -5.671052
   1.72756     -5.680776
   1.68726     -5.681250
   1.64696     -5.677574
   1.60666     -5.662298
   1.56636     -5.637220
   1.52606     -5.603692
   1.48576     -5.563370
   1.44547     -5.519234
   1.40517     -5.509052
   1.36487     -5.513129
   1.32457     -5.521620
   1.28427     -5.513783
   1.24397     -5.517721
   1.20367     -5.567408
   1.16337     -5.592508
   1.12307     -5.617014
   1.08277     -5.563973
   1.08277     -5.563973
   1.05458     -5.619174
   1.02639     -5.581745
   0.99819     -5.546852
   0.97000     -5.541374
   0.94181     -5.469947
   0.91361     -5.511573
   0.88542     -5.552626
   0.85722     -5.588347
   0.82903     -5.618239
   0.80084     -5.642049
   0.77264     -5.659790
   0.74445     -5.671788
   0.71625     -5.678745
   0.68806     -5.681678
   0.65987     -5.681782
   0.63167     -5.680329
   0.60348     -5.678519
   0.57529     -5.677209
   0.54709     -5.676807
   0.54709     -5.676807
   0.51830     -5.688925
   0.48950     -5.698320
   0.46071     -5.693702
   0.43191     -5.682070
   0.40312     -5.681294
   0.37433     -5.692341
   0.34553     -5.695668
   0.31674     -5.692938
   0.28794     -5.693696
   0.25915     -5.699855
   0.23035     -5.701138
   0.20156     -5.697093
   0.17277     -5.688428
   0.14397     -5.676202
   0.11518     -5.666010
   0.08638     -5.659706
   0.05759     -5.654467
   0.02879     -5.656054
   0.00000     -5.666434
 
# Band-Index  103
   0.00000     -5.630901
   0.02879     -5.627049
   0.05759     -5.629123
   0.08638     -5.638486
   0.11518     -5.652686
   0.14397     -5.670930
   0.17277     -5.684169
   0.20156     -5.690612
   0.23035     -5.691963
   0.25915     -5.691152
   0.28794     -5.689500
   0.31674     -5.681484
   0.34553     -5.669479
   0.37433     -5.666431
   0.40312     -5.671890
   0.43191     -5.667820
   0.46071     -5.656677
   0.48950     -5.653491
   0.51830     -5.660956
   0.54709     -5.671719
   0.54709     -5.671719
   0.57529     -5.672375
   0.60348     -5.674046
   0.63167     -5.676304
   0.65987     -5.678234
   0.68806     -5.678476
   0.71625     -5.675498
   0.74445     -5.667964
   0.77264     -5.654970
   0.80084     -5.636010
   0.82903     -5.610896
   0.85722     -5.579707
   0.88542     -5.542751
   0.91361     -5.500573
   0.94181     -5.465629
   0.97000     -5.514172
   0.99819     -5.531480
   1.02639     -5.558478
   1.05458     -5.600218
   1.08277     -5.555227
   1.08277     -5.555227
   1.12307     -5.588430
   1.16337     -5.544451
   1.20367     -5.543195
   1.24397     -5.497216
   1.28427     -5.494411
   1.32457     -5.507542
   1.36487     -5.498650
   1.40517     -5.483312
   1.44547     -5.473204
   1.48576     -5.485245
   1.52606     -5.521519
   1.56636     -5.558363
   1.60666     -5.592421
   1.64696     -5.621303
   1.68726     -5.643945
   1.72756     -5.652356
   1.76786     -5.642889
   1.80816     -5.634198
   1.84845     -5.630901
 
# Band-Index  104
   1.84845     -5.630901
   1.80816     -5.633377
   1.76786     -5.641408
   1.72756     -5.648568
   1.68726     -5.641845
   1.64696     -5.620316
   1.60666     -5.591822
   1.56636     -5.557973
   1.52606     -5.521251
   1.48576     -5.485047
   1.44547     -5.472535
   1.40517     -5.481994
   1.36487     -5.498106
   1.32457     -5.507088
   1.28427     -5.493918
   1.24397     -5.496804
   1.20367     -5.542892
   1.16337     -5.544217
   1.12307     -5.587507
   1.08277     -5.555227
   1.08277     -5.555227
   1.05458     -5.598385
   1.02639     -5.556886
   0.99819     -5.531290
   0.97000     -5.512602
   0.94181     -5.464626
   0.91361     -5.499396
   0.88542     -5.541475
   0.85722     -5.578336
   0.82903     -5.609429
   0.80084     -5.634450
   0.77264     -5.653338
   0.74445     -5.666320
   0.71625     -5.673964
   0.68806     -5.677204
   0.65987     -5.677296
   0.63167     -5.675668
   0.60348     -5.673648
   0.57529     -5.672179
   0.54709     -5.671718
   0.54709     -5.671718
   0.51830     -5.660669
   0.48950     -5.653276
   0.46071     -5.656501
   0.43191     -5.667584
   0.40312     -5.670969
   0.37433     -5.665946
   0.34553     -5.668552
   0.31674     -5.679914
   0.28794     -5.689125
   0.25915     -5.688751
   0.23035     -5.688386
   0.20156     -5.686174
   0.17277     -5.679729
   0.14397     -5.668402
   0.11518     -5.651298
   0.08638     -5.637396
   0.05759     -5.628391
   0.02879     -5.626437
   0.00000     -5.630901
 
# Band-Index  105
   0.00000     -5.612559
   0.02879     -5.600673
   0.05759     -5.592716
   0.08638     -5.620560
   0.11518     -5.639602
   0.14397     -5.650099
   0.17277     -5.654734
   0.20156     -5.659875
   0.23035     -5.661135
   0.25915     -5.660182
   0.28794     -5.659638
   0.31674     -5.657949
   0.34553     -5.655017
   0.37433     -5.645221
   0.40312     -5.631193
   0.43191     -5.622210
   0.46071     -5.623394
   0.48950     -5.622077
   0.51830     -5.615287
   0.54709     -5.609398
   0.54709     -5.609398
   0.57529     -5.608766
   0.60348     -5.606515
   0.63167     -5.602826
   0.65987     -5.597625
   0.68806     -5.590380
   0.71625     -5.580188
   0.74445     -5.566051
   0.77264     -5.547127
   0.80084     -5.522877
   0.82903     -5.493099
   0.85722     -5.457952
   0.88542     -5.418193
   0.91361     -5.400062
   0.94181     -5.455295
   0.97000     -5.446502
   0.99819     -5.513370
   1.02639     -5.491037
   1.05458     -5.496046
   1.08277     -5.544744
   1.08277     -5.544744
   1.12307     -5.502153
   1.16337     -5.538498
   1.20367     -5.477938
   1.24397     -5.479505
   1.28427     -5.476147
   1.32457     -5.469047
   1.36487     -5.450525
   1.40517     -5.454215
   1.44547     -5.453123
   1.48576     -5.420561
   1.52606     -5.435846
   1.56636     -5.475829
   1.60666     -5.523039
   1.64696     -5.569916
   1.68726     -5.607389
   1.72756     -5.625487
   1.76786     -5.619812
   1.80816     -5.609452
   1.84845     -5.612559
 
# Band-Index  106
   1.84845     -5.612559
   1.80816     -5.609261
   1.76786     -5.618743
   1.72756     -5.624327
   1.68726     -5.606500
   1.64696     -5.569453
   1.60666     -5.522830
   1.56636     -5.475684
   1.52606     -5.435699
   1.48576     -5.420222
   1.44547     -5.452856
   1.40517     -5.452524
   1.36487     -5.449939
   1.32457     -5.468727
   1.28427     -5.475800
   1.24397     -5.478813
   1.20367     -5.477471
   1.16337     -5.538092
   1.12307     -5.501001
   1.08277     -5.544744
   1.08277     -5.544744
   1.05458     -5.494335
   1.02639     -5.490761
   0.99819     -5.512144
   0.97000     -5.445315
   0.94181     -5.454537
   0.91361     -5.398905
   0.88542     -5.416706
   0.85722     -5.456323
   0.82903     -5.491359
   0.80084     -5.521027
   0.77264     -5.545188
   0.74445     -5.564079
   0.71625     -5.578277
   0.68806     -5.588635
   0.65987     -5.596128
   0.63167     -5.601628
   0.60348     -5.605663
   0.57529     -5.608318
   0.54709     -5.609397
   0.54709     -5.609397
   0.51830     -5.614772
   0.48950     -5.621626
   0.46071     -5.623045
   0.43191     -5.621079
   0.40312     -5.627897
   0.37433     -5.642581
   0.34553     -5.653531
   0.31674     -5.656693
   0.28794     -5.658162
   0.25915     -5.659224
   0.23035     -5.660156
   0.20156     -5.659044
   0.17277     -5.652982
   0.14397     -5.647688
   0.11518     -5.637226
   0.08638     -5.619109
   0.05759     -5.592089
   0.02879     -5.600422
   0.00000     -5.612559
 
# Band-Index  107
   0.00000     -5.551477
   0.02879     -5.549642
   0.05759     -5.567108
   0.08638     -5.572160
   0.11518     -5.600062
   0.14397     -5.625502
   0.17277     -5.642104
   0.20156     -5.644811
   0.23035     -5.650405
   0.25915     -5.651303
   0.28794     -5.644598
   0.31674     -5.636346
   0.34553     -5.628628
   0.37433     -5.623000
   0.40312     -5.620494
   0.43191     -5.615470
   0.46071     -5.604999
   0.48950     -5.598005
   0.51830     -5.599672
   0.54709     -5.603238
   0.54709     -5.603238
   0.57529     -5.602553
   0.60348     -5.600203
   0.63167     -5.596486
   0.65987     -5.591327
   0.68806     -5.584087
   0.71625     -5.573742
   0.74445     -5.559225
   0.77264     -5.539710
   0.80084     -5.514717
   0.82903     -5.484099
   0.85722     -5.448034
   0.88542     -5.407159
   0.91361     -5.374064
   0.94181     -5.437839
   0.97000     -5.420442
   0.99819     -5.486300
   1.02639     -5.473023
   1.05458     -5.473248
   1.08277     -5.527291
   1.08277     -5.527291
   1.12307     -5.468528
   1.16337     -5.449812
   1.20367     -5.451035
   1.24397     -5.456556
   1.28427     -5.455787
   1.32457     -5.424765
   1.36487     -5.428971
   1.40517     -5.437604
   1.44547     -5.425311
   1.48576     -5.409039
   1.52606     -5.364684
   1.56636     -5.387323
   1.60666     -5.449413
   1.64696     -5.519299
   1.68726     -5.583093
   1.72756     -5.621499
   1.76786     -5.608559
   1.80816     -5.562858
   1.84845     -5.551477
 
# Band-Index  108
   1.84845     -5.551476
   1.80816     -5.562169
   1.76786     -5.605923
   1.72756     -5.620663
   1.68726     -5.582240
   1.64696     -5.518574
   1.60666     -5.448927
   1.56636     -5.387012
   1.52606     -5.364404
   1.48576     -5.408568
   1.44547     -5.424619
   1.40517     -5.437394
   1.36487     -5.427881
   1.32457     -5.424245
   1.28427     -5.455361
   1.24397     -5.456120
   1.20367     -5.450370
   1.16337     -5.449409
   1.12307     -5.467876
   1.08277     -5.527291
   1.08277     -5.527291
   1.05458     -5.471615
   1.02639     -5.472686
   0.99819     -5.485106
   0.97000     -5.419623
   0.94181     -5.436961
   0.91361     -5.371783
   0.88542     -5.405670
   0.85722     -5.446437
   0.82903     -5.482388
   0.80084     -5.512891
   0.77264     -5.537792
   0.74445     -5.557271
   0.71625     -5.571844
   0.68806     -5.582348
   0.65987     -5.589823
   0.63167     -5.595267
   0.60348     -5.599322
   0.57529     -5.602083
   0.54709     -5.603237
   0.54709     -5.603237
   0.51830     -5.599162
   0.48950     -5.596921
   0.46071     -5.602545
   0.43191     -5.613735
   0.40312     -5.619081
   0.37433     -5.621683
   0.34553     -5.627084
   0.31674     -5.634509
   0.28794     -5.642142
   0.25915     -5.646955
   0.23035     -5.644177
   0.20156     -5.641799
   0.17277     -5.640349
   0.14397     -5.624367
   0.11518     -5.598673
   0.08638     -5.570580
   0.05759     -5.565302
   0.02879     -5.548723
   0.00000     -5.551476
 
# Band-Index  109
   0.00000     -5.502745
   0.02879     -5.536185
   0.05759     -5.544704
   0.08638     -5.543140
   0.11518     -5.556562
   0.14397     -5.585721
   0.17277     -5.614094
   0.20156     -5.635989
   0.23035     -5.638826
   0.25915     -5.632374
   0.28794     -5.625148
   0.31674     -5.617966
   0.34553     -5.611153
   0.37433     -5.604653
   0.40312     -5.598671
   0.43191     -5.594405
   0.46071     -5.592525
   0.48950     -5.591402
   0.51830     -5.587786
   0.54709     -5.585186
   0.54709     -5.585186
   0.57529     -5.583745
   0.60348     -5.578670
   0.63167     -5.570410
   0.65987     -5.559467
   0.68806     -5.545978
   0.71625     -5.529561
   0.74445     -5.509531
   0.77264     -5.485215
   0.80084     -5.456219
   0.82903     -5.422655
   0.85722     -5.385981
   0.88542     -5.358047
   0.91361     -5.370839
   0.94181     -5.374497
   0.97000     -5.411963
   0.99819     -5.369225
   1.02639     -5.428646
   1.05458     -5.430655
   1.08277     -5.371457
   1.08277     -5.371457
   1.12307     -5.445309
   1.16337     -5.423583
   1.20367     -5.410421
   1.24397     -5.415466
   1.28427     -5.409410
   1.32457     -5.405439
   1.36487     -5.388041
   1.40517     -5.365996
   1.44547     -5.348454
   1.48576     -5.327778
   1.52606     -5.320713
   1.56636     -5.315594
   1.60666     -5.391643
   1.64696     -5.474645
   1.68726     -5.538257
   1.72756     -5.569175
   1.76786     -5.567910
   1.80816     -5.542013
   1.84845     -5.502745
 
# Band-Index  110
   1.84845     -5.502744
   1.80816     -5.538549
   1.76786     -5.564441
   1.72756     -5.565018
   1.68726     -5.533609
   1.64696     -5.472134
   1.60666     -5.390427
   1.56636     -5.314089
   1.52606     -5.319703
   1.48576     -5.326525
   1.44547     -5.347292
   1.40517     -5.363027
   1.36487     -5.387096
   1.32457     -5.405216
   1.28427     -5.409004
   1.24397     -5.415126
   1.20367     -5.410059
   1.16337     -5.423462
   1.12307     -5.444889
   1.08277     -5.371457
   1.08277     -5.371457
   1.05458     -5.430274
   1.02639     -5.427188
   0.99819     -5.368259
   0.97000     -5.410683
   0.94181     -5.374418
   0.91361     -5.370418
   0.88542     -5.355820
   0.85722     -5.383512
   0.82903     -5.420211
   0.80084     -5.453714
   0.77264     -5.482632
   0.74445     -5.506905
   0.71625     -5.526967
   0.68806     -5.543499
   0.65987     -5.557183
   0.63167     -5.568418
   0.60348     -5.577136
   0.57529     -5.582892
   0.54709     -5.585185
   0.54709     -5.585185
   0.51830     -5.586203
   0.48950     -5.590406
   0.46071     -5.591736
   0.43191     -5.592969
   0.40312     -5.596303
   0.37433     -5.602035
   0.34553     -5.608746
   0.31674     -5.615384
   0.28794     -5.622301
   0.25915     -5.629409
   0.23035     -5.635742
   0.20156     -5.630022
   0.17277     -5.609590
   0.14397     -5.582569
   0.11518     -5.552468
   0.08638     -5.539046
   0.05759     -5.541481
   0.02879     -5.532720
   0.00000     -5.502744
 
# Band-Index  111
   0.00000     -5.474623
   0.02879     -5.477564
   0.05759     -5.488074
   0.08638     -5.507656
   0.11518     -5.537306
   0.14397     -5.572542
   0.17277     -5.603616
   0.20156     -5.619936
   0.23035     -5.624080
   0.25915     -5.622514
   0.28794     -5.618206
   0.31674     -5.612451
   0.34553     -5.606131
   0.37433     -5.600057
   0.40312     -5.594090
   0.43191     -5.588629
   0.46071     -5.583959
   0.48950     -5.580459
   0.51830     -5.578225
   0.54709     -5.576802
   0.54709     -5.576802
   0.57529     -5.575337
   0.60348     -5.570292
   0.63167     -5.562177
   0.65987     -5.551478
   0.68806     -5.538234
   0.71625     -5.521943
   0.74445     -5.501827
   0.77264     -5.477189
   0.80084     -5.447645
   0.82903     -5.413256
   0.85722     -5.375021
   0.88542     -5.340084
   0.91361     -5.359739
   0.94181     -5.350742
   0.97000     -5.397689
   0.99819     -5.357380
   1.02639     -5.406989
   1.05458     -5.413590
   1.08277     -5.369530
   1.08277     -5.369530
   1.12307     -5.397639
   1.16337     -5.393942
   1.20367     -5.383918
   1.24397     -5.349425
   1.28427     -5.329914
   1.32457     -5.343475
   1.36487     -5.360231
   1.40517     -5.359620
   1.44547     -5.336559
   1.48576     -5.313736
   1.52606     -5.289407
   1.56636     -5.296021
   1.60666     -5.374327
   1.64696     -5.467621
   1.68726     -5.529472
   1.72756     -5.543599
   1.76786     -5.519369
   1.80816     -5.489379
   1.84845     -5.474623
 
# Band-Index  112
   1.84845     -5.474623
   1.80816     -5.485557
   1.76786     -5.515472
   1.72756     -5.539656
   1.68726     -5.524912
   1.64696     -5.465242
   1.60666     -5.373895
   1.56636     -5.295363
   1.52606     -5.288575
   1.48576     -5.312495
   1.44547     -5.335268
   1.40517     -5.356642
   1.36487     -5.359284
   1.32457     -5.342950
   1.28427     -5.329240
   1.24397     -5.348436
   1.20367     -5.383091
   1.16337     -5.393789
   1.12307     -5.397554
   1.08277     -5.369529
   1.08277     -5.369529
   1.05458     -5.413356
   1.02639     -5.405231
   0.99819     -5.355203
   0.97000     -5.396829
   0.94181     -5.348701
   0.91361     -5.357326
   0.88542     -5.337585
   0.85722     -5.372720
   0.82903     -5.410945
   0.80084     -5.445249
   0.77264     -5.474703
   0.74445     -5.499295
   0.71625     -5.519446
   0.68806     -5.535858
   0.65987     -5.549300
   0.63167     -5.560292
   0.60348     -5.568851
   0.57529     -5.574540
   0.54709     -5.576801
   0.54709     -5.576801
   0.51830     -5.576542
   0.48950     -5.578178
   0.46071     -5.581831
   0.43191     -5.587174
   0.40312     -5.593170
   0.37433     -5.598578
   0.34553     -5.604189
   0.31674     -5.609885
   0.28794     -5.615169
   0.25915     -5.619278
   0.23035     -5.620790
   0.20156     -5.616681
   0.17277     -5.600759
   0.14397     -5.570604
   0.11518     -5.535297
   0.08638     -5.504497
   0.05759     -5.484493
   0.02879     -5.473995
   0.00000     -5.474623
 
# Band-Index  113
   0.00000     -5.371209
   0.02879     -5.333510
   0.05759     -5.281252
   0.08638     -5.272562
   0.11518     -5.242545
   0.14397     -5.183049
   0.17277     -5.113008
   0.20156     -5.045115
   0.23035     -5.020547
   0.25915     -5.077708
   0.28794     -5.136633
   0.31674     -5.186163
   0.34553     -5.221920
   0.37433     -5.242502
   0.40312     -5.248801
   0.43191     -5.242993
   0.46071     -5.227516
   0.48950     -5.204498
   0.51830     -5.175647
   0.54709     -5.145843
   0.54709     -5.145843
   0.57529     -5.145572
   0.60348     -5.139450
   0.63167     -5.125783
   0.65987     -5.104251
   0.68806     -5.076285
   0.71625     -5.046443
   0.74445     -5.026247
   0.77264     -5.037484
   0.80084     -5.086474
   0.82903     -5.153715
   0.85722     -5.225581
   0.88542     -5.285689
   0.91361     -5.289268
   0.94181     -5.310316
   0.97000     -5.295374
   0.99819     -5.352703
   1.02639     -5.303786
   1.05458     -5.309278
   1.08277     -5.365523
   1.08277     -5.365523
   1.12307     -5.317367
   1.16337     -5.327239
   1.20367     -5.317064
   1.24397     -5.321182
   1.28427     -5.312186
   1.32457     -5.293616
   1.36487     -5.315883
   1.40517     -5.319875
   1.44547     -5.299886
   1.48576     -5.268705
   1.52606     -5.235935
   1.56636     -5.226538
   1.60666     -5.214524
   1.64696     -5.220495
   1.68726     -5.244563
   1.72756     -5.275678
   1.76786     -5.307802
   1.80816     -5.340796
   1.84845     -5.371209
 
# Band-Index  114
   1.84845     -5.371208
   1.80816     -5.339656
   1.76786     -5.307143
   1.72756     -5.275377
   1.68726     -5.244328
   1.64696     -5.220150
   1.60666     -5.213889
   1.56636     -5.226079
   1.52606     -5.235417
   1.48576     -5.268226
   1.44547     -5.299434
   1.40517     -5.319308
   1.36487     -5.315125
   1.32457     -5.292605
   1.28427     -5.311580
   1.24397     -5.319955
   1.20367     -5.315567
   1.16337     -5.326894
   1.12307     -5.317179
   1.08277     -5.365522
   1.08277     -5.365522
   1.05458     -5.308928
   1.02639     -5.303175
   0.99819     -5.350323
   0.97000     -5.293696
   0.94181     -5.309892
   0.91361     -5.286731
   0.88542     -5.283652
   0.85722     -5.223362
   0.82903     -5.151595
   0.80084     -5.084359
   0.77264     -5.035527
   0.74445     -5.025056
   0.71625     -5.045810
   0.68806     -5.075358
   0.65987     -5.102870
   0.63167     -5.124007
   0.60348     -5.137415
   0.57529     -5.143700
   0.54709     -5.145842
   0.54709     -5.145842
   0.51830     -5.175399
   0.48950     -5.204244
   0.46071     -5.227243
   0.43191     -5.242694
   0.40312     -5.248483
   0.37433     -5.242178
   0.34553     -5.221600
   0.31674     -5.185837
   0.28794     -5.136261
   0.25915     -5.077216
   0.23035     -5.019719
   0.20156     -5.044548
   0.17277     -5.112482
   0.14397     -5.182273
   0.11518     -5.241732
   0.08638     -5.272014
   0.05759     -5.280308
   0.02879     -5.332166
   0.00000     -5.371208
 
# Band-Index  115
   0.00000     -5.305660
   0.02879     -5.291889
   0.05759     -5.274088
   0.08638     -5.257783
   0.11518     -5.221856
   0.14397     -5.170958
   0.17277     -5.108383
   0.20156     -5.041208
   0.23035     -4.983659
   0.25915     -4.970670
   0.28794     -5.026221
   0.31674     -5.079803
   0.34553     -5.122830
   0.37433     -5.152584
   0.40312     -5.168624
   0.43191     -5.172085
   0.46071     -5.164906
   0.48950     -5.149159
   0.51830     -5.126723
   0.54709     -5.137373
   0.54709     -5.137373
   0.57529     -5.133009
   0.60348     -5.119013
   0.63167     -5.096993
   0.65987     -5.067109
   0.68806     -5.030266
   0.71625     -4.995051
   0.74445     -4.974747
   0.77264     -4.981205
   0.80084     -5.037937
   0.82903     -5.115595
   0.85722     -5.193412
   0.88542     -5.262734
   0.91361     -5.272729
   0.94181     -5.296687
   0.97000     -5.270290
   0.99819     -5.327850
   1.02639     -5.286359
   1.05458     -5.287508
   1.08277     -5.336549
   1.08277     -5.336549
   1.12307     -5.280626
   1.16337     -5.274783
   1.20367     -5.290584
   1.24397     -5.261784
   1.28427     -5.268570
   1.32457     -5.286802
   1.36487     -5.297859
   1.40517     -5.280874
   1.44547     -5.249859
   1.48576     -5.211287
   1.52606     -5.175367
   1.56636     -5.183261
   1.60666     -5.176642
   1.64696     -5.195655
   1.68726     -5.225482
   1.72756     -5.249785
   1.76786     -5.261620
   1.80816     -5.280635
   1.84845     -5.305660
 
# Band-Index  116
   1.84845     -5.305659
   1.80816     -5.279743
   1.76786     -5.261083
   1.72756     -5.249474
   1.68726     -5.225052
   1.64696     -5.195144
   1.60666     -5.176321
   1.56636     -5.182897
   1.52606     -5.175243
   1.48576     -5.211122
   1.44547     -5.249657
   1.40517     -5.280778
   1.36487     -5.297401
   1.32457     -5.285620
   1.28427     -5.267902
   1.24397     -5.261337
   1.20367     -5.289207
   1.16337     -5.274330
   1.12307     -5.280562
   1.08277     -5.336549
   1.08277     -5.336549
   1.05458     -5.287271
   1.02639     -5.285350
   0.99819     -5.325652
   0.97000     -5.268951
   0.94181     -5.294443
   0.91361     -5.271905
   0.88542     -5.260281
   0.85722     -5.191596
   0.82903     -5.113944
   0.80084     -5.036301
   0.77264     -4.979735
   0.74445     -4.973867
   0.71625     -4.994474
   0.68806     -5.028966
   0.65987     -5.065419
   0.63167     -5.094981
   0.60348     -5.116818
   0.57529     -5.131056
   0.54709     -5.137372
   0.54709     -5.137372
   0.51830     -5.126471
   0.48950     -5.148912
   0.46071     -5.164662
   0.43191     -5.171842
   0.40312     -5.168378
   0.37433     -5.152326
   0.34553     -5.122540
   0.31674     -5.079448
   0.28794     -5.025738
   0.25915     -4.969914
   0.23035     -4.982636
   0.20156     -5.040594
   0.17277     -5.107832
   0.14397     -5.170737
   0.11518     -5.221452
   0.08638     -5.257187
   0.05759     -5.273574
   0.02879     -5.290946
   0.00000     -5.305659
 
# Band-Index  117
   0.00000     -5.260818
   0.02879     -5.267699
   0.05759     -5.242749
   0.08638     -5.218070
   0.11518     -5.169952
   0.14397     -5.112779
   0.17277     -5.051594
   0.20156     -4.994110
   0.23035     -4.969130
   0.25915     -4.925168
   0.28794     -4.882436
   0.31674     -4.920093
   0.34553     -4.969301
   0.37433     -5.008931
   0.40312     -5.037134
   0.43191     -5.053647
   0.46071     -5.059268
   0.48950     -5.063722
   0.51830     -5.104059
   0.54709     -5.102583
   0.54709     -5.102583
   0.57529     -5.101260
   0.60348     -5.093005
   0.63167     -5.076791
   0.65987     -5.053190
   0.68806     -5.024387
   0.71625     -4.989095
   0.74445     -4.952980
   0.77264     -4.968788
   0.80084     -5.021507
   0.82903     -5.080922
   0.85722     -5.148331
   0.88542     -5.218759
   0.91361     -5.265295
   0.94181     -5.233956
   0.97000     -5.261029
   0.99819     -5.209840
   1.02639     -5.244963
   1.05458     -5.243644
   1.08277     -5.191964
   1.08277     -5.191964
   1.12307     -5.254927
   1.16337     -5.246477
   1.20367     -5.235895
   1.24397     -5.245126
   1.28427     -5.232058
   1.32457     -5.269922
   1.36487     -5.238348
   1.40517     -5.199458
   1.44547     -5.158142
   1.48576     -5.117862
   1.52606     -5.111563
   1.56636     -5.157113
   1.60666     -5.150323
   1.64696     -5.143760
   1.68726     -5.183761
   1.72756     -5.214195
   1.76786     -5.226669
   1.80816     -5.262566
   1.84845     -5.260818
 
# Band-Index  118
   1.84845     -5.260818
   1.80816     -5.261896
   1.76786     -5.226045
   1.72756     -5.213322
   1.68726     -5.183316
   1.64696     -5.142713
   1.60666     -5.149163
   1.56636     -5.156937
   1.52606     -5.111299
   1.48576     -5.117271
   1.44547     -5.157446
   1.40517     -5.198744
   1.36487     -5.237705
   1.32457     -5.269416
   1.28427     -5.231367
   1.24397     -5.244338
   1.20367     -5.235616
   1.16337     -5.246129
   1.12307     -5.254518
   1.08277     -5.191964
   1.08277     -5.191964
   1.05458     -5.242738
   1.02639     -5.244770
   0.99819     -5.208978
   0.97000     -5.260425
   0.94181     -5.233598
   0.91361     -5.263347
   0.88542     -5.217025
   0.85722     -5.146672
   0.82903     -5.079304
   0.80084     -5.019907
   0.77264     -4.966906
   0.74445     -4.951856
   0.71625     -4.988197
   0.68806     -5.023491
   0.65987     -5.051940
   0.63167     -5.075249
   0.60348     -5.091287
   0.57529     -5.099728
   0.54709     -5.102582
   0.54709     -5.102582
   0.51830     -5.103772
   0.48950     -5.063397
   0.46071     -5.058913
   0.43191     -5.053342
   0.40312     -5.036839
   0.37433     -5.008598
   0.34553     -4.968872
   0.31674     -4.919459
   0.28794     -4.881924
   0.25915     -4.924633
   0.23035     -4.968312
   0.20156     -4.992726
   0.17277     -5.050802
   0.14397     -5.112050
   0.11518     -5.168908
   0.08638     -5.216252
   0.05759     -5.240901
   0.02879     -5.267159
   0.00000     -5.260818
 
# Band-Index  119
   0.00000     -5.212115
   0.02879     -5.215660
   0.05759     -5.237102
   0.08638     -5.194269
   0.11518     -5.158959
   0.14397     -5.100009
   0.17277     -5.031973
   0.20156     -4.971272
   0.23035     -4.934850
   0.25915     -4.911891
   0.28794     -4.872705
   0.31674     -4.841071
   0.34553     -4.842646
   0.37433     -4.884578
   0.40312     -4.930388
   0.43191     -4.976187
   0.46071     -5.020872
   0.48950     -5.055470
   0.51830     -5.066121
   0.54709     -5.094168
   0.54709     -5.094168
   0.57529     -5.089176
   0.60348     -5.073828
   0.63167     -5.050169
   0.65987     -5.019335
   0.68806     -4.983228
   0.71625     -4.945244
   0.74445     -4.914547
   0.77264     -4.921934
   0.80084     -4.977853
   0.82903     -5.045683
   0.85722     -5.117390
   0.88542     -5.190330
   0.91361     -5.259106
   0.94181     -5.218845
   0.97000     -5.248376
   0.99819     -5.194667
   1.02639     -5.224287
   1.05458     -5.226607
   1.08277     -5.176265
   1.08277     -5.176265
   1.12307     -5.215708
   1.16337     -5.213283
   1.20367     -5.208033
   1.24397     -5.206086
   1.28427     -5.202409
   1.32457     -5.156742
   1.36487     -5.124600
   1.40517     -5.095084
   1.44547     -5.062573
   1.48576     -5.044282
   1.52606     -5.093766
   1.56636     -5.106236
   1.60666     -5.103299
   1.64696     -5.113849
   1.68726     -5.132727
   1.72756     -5.175463
   1.76786     -5.206094
   1.80816     -5.215276
   1.84845     -5.212115
 
# Band-Index  120
   1.84845     -5.212115
   1.80816     -5.214915
   1.76786     -5.204472
   1.72756     -5.175075
   1.68726     -5.132276
   1.64696     -5.112251
   1.60666     -5.101865
   1.56636     -5.105627
   1.52606     -5.093264
   1.48576     -5.043992
   1.44547     -5.062185
   1.40517     -5.094855
   1.36487     -5.124445
   1.32457     -5.156476
   1.28427     -5.201721
   1.24397     -5.205750
   1.20367     -5.207911
   1.16337     -5.213137
   1.12307     -5.215219
   1.08277     -5.176265
   1.08277     -5.176265
   1.05458     -5.225638
   1.02639     -5.224147
   0.99819     -5.193599
   0.97000     -5.247292
   0.94181     -5.218052
   0.91361     -5.258283
   0.88542     -5.188865
   0.85722     -5.116055
   0.82903     -5.044448
   0.80084     -4.976682
   0.77264     -4.920841
   0.74445     -4.913657
   0.71625     -4.944331
   0.68806     -4.981990
   0.65987     -5.017808
   0.63167     -5.048413
   0.60348     -5.071964
   0.57529     -5.087568
   0.54709     -5.094167
   0.54709     -5.094167
   0.51830     -5.065847
   0.48950     -5.055043
   0.46071     -5.020494
   0.43191     -4.975739
   0.40312     -4.929838
   0.37433     -4.883838
   0.34553     -4.841906
   0.31674     -4.839732
   0.28794     -4.871998
   0.25915     -4.910492
   0.23035     -4.933839
   0.20156     -4.970203
   0.17277     -5.031496
   0.14397     -5.099264
   0.11518     -5.157984
   0.08638     -5.193552
   0.05759     -5.236332
   0.02879     -5.214806
   0.00000     -5.212115
 
# Band-Index  121
   0.00000     -5.193092
   0.02879     -5.209900
   0.05759     -5.205527
   0.08638     -5.161417
   0.11518     -5.095361
   0.14397     -5.023505
   0.17277     -4.960404
   0.20156     -4.937117
   0.23035     -4.897835
   0.25915     -4.870591
   0.28794     -4.855840
   0.31674     -4.831818
   0.34553     -4.840934
   0.37433     -4.874012
   0.40312     -4.912656
   0.43191     -4.952999
   0.46071     -4.992722
   0.48950     -5.030641
   0.51830     -5.043843
   0.54709     -5.030366
   0.54709     -5.030366
   0.57529     -5.027651
   0.60348     -5.017264
   0.63167     -4.999419
   0.65987     -4.976032
   0.68806     -4.950482
   0.71625     -4.927672
   0.74445     -4.912553
   0.77264     -4.917689
   0.80084     -4.942108
   0.82903     -4.983803
   0.85722     -5.036691
   0.88542     -5.096243
   0.91361     -5.159558
   0.94181     -5.214924
   0.97000     -5.169668
   0.99819     -5.178357
   1.02639     -5.147064
   1.05458     -5.125501
   1.08277     -5.169834
   1.08277     -5.169834
   1.12307     -5.131585
   1.16337     -5.171642
   1.20367     -5.169161
   1.24397     -5.188239
   1.28427     -5.181983
   1.32457     -5.137542
   1.36487     -5.081718
   1.40517     -5.050072
   1.44547     -5.034704
   1.48576     -5.037448
   1.52606     -5.066707
   1.56636     -5.066440
   1.60666     -5.073435
   1.64696     -5.081361
   1.68726     -5.100223
   1.72756     -5.146132
   1.76786     -5.196613
   1.80816     -5.206666
   1.84845     -5.193092
 
# Band-Index  122
   1.84845     -5.193092
   1.80816     -5.206459
   1.76786     -5.194270
   1.72756     -5.144890
   1.68726     -5.098359
   1.64696     -5.079937
   1.60666     -5.072091
   1.56636     -5.065925
   1.52606     -5.066284
   1.48576     -5.036860
   1.44547     -5.034564
   1.40517     -5.049953
   1.36487     -5.081496
   1.32457     -5.137146
   1.28427     -5.181252
   1.24397     -5.188039
   1.20367     -5.168955
   1.16337     -5.171404
   1.12307     -5.130992
   1.08277     -5.169834
   1.08277     -5.169834
   1.05458     -5.124524
   1.02639     -5.146516
   0.99819     -5.177978
   0.97000     -5.168556
   0.94181     -5.214119
   0.91361     -5.158013
   0.88542     -5.094772
   0.85722     -5.035295
   0.82903     -4.982480
   0.80084     -4.940875
   0.77264     -4.916659
   0.74445     -4.912203
   0.71625     -4.926126
   0.68806     -4.948838
   0.65987     -4.974318
   0.63167     -4.997686
   0.60348     -5.015631
   0.57529     -5.026460
   0.54709     -5.030365
   0.54709     -5.030365
   0.51830     -5.043317
   0.48950     -5.030339
   0.46071     -4.992388
   0.43191     -4.952615
   0.40312     -4.912147
   0.37433     -4.873234
   0.34553     -4.839520
   0.31674     -4.830858
   0.28794     -4.854820
   0.25915     -4.869135
   0.23035     -4.897365
   0.20156     -4.936526
   0.17277     -4.959737
   0.14397     -5.022554
   0.11518     -5.093987
   0.08638     -5.159419
   0.05759     -5.204212
   0.02879     -5.209232
   0.00000     -5.193092
 
# Band-Index  123
   0.00000     -5.119345
   0.02879     -5.156835
   0.05759     -5.183734
   0.08638     -5.149305
   0.11518     -5.068371
   0.14397     -5.004884
   0.17277     -4.947309
   0.20156     -4.899281
   0.23035     -4.875391
   0.25915     -4.818808
   0.28794     -4.826233
   0.31674     -4.819436
   0.34553     -4.829510
   0.37433     -4.862282
   0.40312     -4.893599
   0.43191     -4.921357
   0.46071     -4.948076
   0.48950     -4.975461
   0.51830     -5.001318
   0.54709     -5.018997
   0.54709     -5.018997
   0.57529     -5.013743
   0.60348     -4.997848
   0.63167     -4.973856
   0.65987     -4.944541
   0.68806     -4.913524
   0.71625     -4.885864
   0.74445     -4.869737
   0.77264     -4.876288
   0.80084     -4.905253
   0.82903     -4.952131
   0.85722     -5.008361
   0.88542     -5.069953
   0.91361     -5.134611
   0.94181     -5.197939
   0.97000     -5.158743
   0.99819     -5.159897
   1.02639     -5.133484
   1.05458     -5.107529
   1.08277     -5.162193
   1.08277     -5.162193
   1.12307     -5.103829
   1.16337     -5.118870
   1.20367     -5.149268
   1.24397     -5.163548
   1.28427     -5.166400
   1.32457     -5.108749
   1.36487     -5.048877
   1.40517     -5.006270
   1.44547     -4.991107
   1.48576     -4.996889
   1.52606     -5.008395
   1.56636     -4.996233
   1.60666     -5.003086
   1.64696     -5.025998
   1.68726     -5.056952
   1.72756     -5.113561
   1.76786     -5.175938
   1.80816     -5.155395
   1.84845     -5.119345
 
# Band-Index  124
   1.84845     -5.119345
   1.80816     -5.154292
   1.76786     -5.173381
   1.72756     -5.112496
   1.68726     -5.054945
   1.64696     -5.024230
   1.60666     -5.001590
   1.56636     -4.995450
   1.52606     -5.007262
   1.48576     -4.995965
   1.44547     -4.990698
   1.40517     -5.005718
   1.36487     -5.048214
   1.32457     -5.108432
   1.28427     -5.166168
   1.24397     -5.163328
   1.20367     -5.149006
   1.16337     -5.118399
   1.12307     -5.103447
   1.08277     -5.162193
   1.08277     -5.162193
   1.05458     -5.106577
   1.02639     -5.132575
   0.99819     -5.159531
   0.97000     -5.157227
   0.94181     -5.196639
   0.91361     -5.133255
   0.88542     -5.068705
   0.85722     -5.007235
   0.82903     -4.951150
   0.80084     -4.904472
   0.77264     -4.876175
   0.74445     -4.869083
   0.71625     -4.884752
   0.68806     -4.912137
   0.65987     -4.942993
   0.63167     -4.972239
   0.60348     -4.996295
   0.57529     -5.012594
   0.54709     -5.018996
   0.54709     -5.018996
   0.51830     -5.000492
   0.48950     -4.974426
   0.46071     -4.946884
   0.43191     -4.920179
   0.40312     -4.892374
   0.37433     -4.860756
   0.34553     -4.827930
   0.31674     -4.818084
   0.28794     -4.824926
   0.25915     -4.817657
   0.23035     -4.874813
   0.20156     -4.898189
   0.17277     -4.946045
   0.14397     -5.004539
   0.11518     -5.067420
   0.08638     -5.146407
   0.05759     -5.180648
   0.02879     -5.155563
   0.00000     -5.119345
 
# Band-Index  125
   0.00000     -5.111857
   0.02879     -5.105708
   0.05759     -5.089630
   0.08638     -5.062360
   0.11518     -5.018829
   0.14397     -4.948258
   0.17277     -4.892435
   0.20156     -4.849934
   0.23035     -4.808271
   0.25915     -4.794427
   0.28794     -4.783138
   0.31674     -4.795700
   0.34553     -4.812191
   0.37433     -4.827763
   0.40312     -4.861280
   0.43191     -4.892915
   0.46071     -4.915798
   0.48950     -4.927237
   0.51830     -4.929086
   0.54709     -4.923704
   0.54709     -4.923704
   0.57529     -4.921632
   0.60348     -4.910886
   0.63167     -4.893709
   0.65987     -4.873908
   0.68806     -4.856505
   0.71625     -4.847644
   0.74445     -4.852264
   0.77264     -4.865235
   0.80084     -4.867060
   0.82903     -4.884212
   0.85722     -4.915681
   0.88542     -4.957656
   0.91361     -5.007091
   0.94181     -5.061808
   0.97000     -5.119777
   0.99819     -5.111593
   1.02639     -5.067645
   1.05458     -5.086420
   1.08277     -5.037161
   1.08277     -5.037161
   1.12307     -5.095220
   1.16337     -5.079772
   1.20367     -5.138983
   1.24397     -5.139149
   1.28427     -5.099588
   1.32457     -5.057810
   1.36487     -5.016143
   1.40517     -4.968718
   1.44547     -4.946008
   1.48576     -4.961987
   1.52606     -4.938129
   1.56636     -4.961711
   1.60666     -4.983515
   1.64696     -4.999267
   1.68726     -5.018064
   1.72756     -5.036149
   1.76786     -5.058901
   1.80816     -5.093622
   1.84845     -5.111857
 
# Band-Index  126
   1.84845     -5.111856
   1.80816     -5.093092
   1.76786     -5.057908
   1.72756     -5.034666
   1.68726     -5.015241
   1.64696     -4.996417
   1.60666     -4.981416
   1.56636     -4.960970
   1.52606     -4.937191
   1.48576     -4.960038
   1.44547     -4.945152
   1.40517     -4.967917
   1.36487     -5.015302
   1.32457     -5.057299
   1.28427     -5.099185
   1.24397     -5.138449
   1.20367     -5.138827
   1.16337     -5.079418
   1.12307     -5.094955
   1.08277     -5.037160
   1.08277     -5.037160
   1.05458     -5.085564
   1.02639     -5.067341
   0.99819     -5.110322
   0.97000     -5.119510
   0.94181     -5.061505
   0.91361     -5.006749
   0.88542     -4.957262
   0.85722     -4.915235
   0.82903     -4.883754
   0.80084     -4.866533
   0.77264     -4.864315
   0.74445     -4.851949
   0.71625     -4.846450
   0.68806     -4.855329
   0.65987     -4.872811
   0.63167     -4.892708
   0.60348     -4.909988
   0.57529     -4.920849
   0.54709     -4.923704
   0.54709     -4.923704
   0.51830     -4.928579
   0.48950     -4.926853
   0.46071     -4.915417
   0.43191     -4.892237
   0.40312     -4.860130
   0.37433     -4.826117
   0.34553     -4.811493
   0.31674     -4.795098
   0.28794     -4.782745
   0.25915     -4.793551
   0.23035     -4.807737
   0.20156     -4.848775
   0.17277     -4.890499
   0.14397     -4.946752
   0.11518     -5.017724
   0.08638     -5.061519
   0.05759     -5.088882
   0.02879     -5.105296
   0.00000     -5.111856
 
# Band-Index  127
   0.00000     -5.087488
   0.02879     -5.054986
   0.05759     -5.017536
   0.08638     -4.978881
   0.11518     -4.940050
   0.14397     -4.902073
   0.17277     -4.858586
   0.20156     -4.829932
   0.23035     -4.791993
   0.25915     -4.756245
   0.28794     -4.759865
   0.31674     -4.790849
   0.34553     -4.793834
   0.37433     -4.813177
   0.40312     -4.834847
   0.43191     -4.856430
   0.46071     -4.877415
   0.48950     -4.896376
   0.51830     -4.912134
   0.54709     -4.922636
   0.54709     -4.922636
   0.57529     -4.915803
   0.60348     -4.899629
   0.63167     -4.877693
   0.65987     -4.854386
   0.68806     -4.835788
   0.71625     -4.830571
   0.74445     -4.850974
   0.77264     -4.861082
   0.80084     -4.850211
   0.82903     -4.862643
   0.85722     -4.893432
   0.88542     -4.935763
   0.91361     -4.985751
   0.94181     -5.041015
   0.97000     -5.099731
   0.99819     -5.100429
   1.02639     -5.050351
   1.05458     -5.072908
   1.08277     -5.021116
   1.08277     -5.021116
   1.12307     -5.066188
   1.16337     -5.074318
   1.20367     -5.094353
   1.24397     -5.089113
   1.28427     -5.032677
   1.32457     -4.976223
   1.36487     -4.924572
   1.40517     -4.886704
   1.44547     -4.872346
   1.48576     -4.886221
   1.52606     -4.899233
   1.56636     -4.858778
   1.60666     -4.854931
   1.64696     -4.891410
   1.68726     -4.943509
   1.72756     -4.971596
   1.76786     -5.004089
   1.80816     -5.050726
   1.84845     -5.087488
 
# Band-Index  128
   1.84845     -5.087488
   1.80816     -5.048243
   1.76786     -5.002528
   1.72756     -4.971057
   1.68726     -4.942726
   1.64696     -4.890560
   1.60666     -4.854588
   1.56636     -4.858450
   1.52606     -4.898789
   1.48576     -4.885765
   1.44547     -4.872055
   1.40517     -4.886491
   1.36487     -4.924395
   1.32457     -4.976051
   1.28427     -5.032536
   1.24397     -5.089003
   1.20367     -5.093840
   1.16337     -5.073938
   1.12307     -5.065673
   1.08277     -5.021116
   1.08277     -5.021116
   1.05458     -5.071967
   1.02639     -5.050057
   0.99819     -5.098887
   0.97000     -5.099581
   0.94181     -5.040896
   0.91361     -4.985666
   0.88542     -4.935678
   0.85722     -4.893306
   0.82903     -4.862497
   0.80084     -4.850095
   0.77264     -4.860167
   0.74445     -4.849905
   0.71625     -4.830311
   0.68806     -4.835564
   0.65987     -4.854119
   0.63167     -4.877357
   0.60348     -4.899198
   0.57529     -4.915261
   0.54709     -4.922636
   0.54709     -4.922636
   0.51830     -4.911303
   0.48950     -4.895361
   0.46071     -4.876207
   0.43191     -4.855014
   0.40312     -4.833157
   0.37433     -4.811085
   0.34553     -4.792450
   0.31674     -4.789719
   0.28794     -4.759599
   0.25915     -4.756069
   0.23035     -4.791043
   0.20156     -4.829618
   0.17277     -4.858123
   0.14397     -4.901684
   0.11518     -4.939493
   0.08638     -4.978222
   0.05759     -5.016566
   0.02879     -5.052677
   0.00000     -5.087488
 
# Band-Index  129
   0.00000     -5.038411
   0.02879     -5.019913
   0.05759     -4.969135
   0.08638     -4.924724
   0.11518     -4.886709
   0.14397     -4.858408
   0.17277     -4.831068
   0.20156     -4.787048
   0.23035     -4.750093
   0.25915     -4.744626
   0.28794     -4.718750
   0.31674     -4.735539
   0.34553     -4.773686
   0.37433     -4.770235
   0.40312     -4.772223
   0.43191     -4.779446
   0.46071     -4.786441
   0.48950     -4.791491
   0.51830     -4.793581
   0.54709     -4.792948
   0.54709     -4.792948
   0.57529     -4.790451
   0.60348     -4.782760
   0.63167     -4.772911
   0.65987     -4.766434
   0.68806     -4.770410
   0.71625     -4.794841
   0.74445     -4.847133
   0.77264     -4.856341
   0.80084     -4.839106
   0.82903     -4.822649
   0.85722     -4.823945
   0.88542     -4.841542
   0.91361     -4.871193
   0.94181     -4.910197
   0.97000     -4.956494
   0.99819     -5.008083
   1.02639     -5.047913
   1.05458     -4.992440
   1.08277     -5.017763
   1.08277     -5.017763
   1.12307     -4.999207
   1.16337     -5.040679
   1.20367     -5.027737
   1.24397     -4.979725
   1.28427     -4.933315
   1.32457     -4.892520
   1.36487     -4.861596
   1.40517     -4.839771
   1.44547     -4.830102
   1.48576     -4.836080
   1.52606     -4.847449
   1.56636     -4.851425
   1.60666     -4.841461
   1.64696     -4.861199
   1.68726     -4.880456
   1.72756     -4.913474
   1.76786     -4.964658
   1.80816     -5.015397
   1.84845     -5.038411
 
# Band-Index  130
   1.84845     -5.038410
   1.80816     -5.014776
   1.76786     -4.964282
   1.72756     -4.913085
   1.68726     -4.879946
   1.64696     -4.860649
   1.60666     -4.840674
   1.56636     -4.850789
   1.52606     -4.846702
   1.48576     -4.835711
   1.44547     -4.829839
   1.40517     -4.839614
   1.36487     -4.861393
   1.32457     -4.892185
   1.28427     -4.932893
   1.24397     -4.979299
   1.20367     -5.027305
   1.16337     -5.040450
   1.12307     -4.998320
   1.08277     -5.017763
   1.08277     -5.017763
   1.05458     -4.991398
   1.02639     -5.046934
   0.99819     -5.007455
   0.97000     -4.955931
   0.94181     -4.909750
   0.91361     -4.870914
   0.88542     -4.841456
   0.85722     -4.823787
   0.82903     -4.822415
   0.80084     -4.838301
   0.77264     -4.855934
   0.74445     -4.845903
   0.71625     -4.794427
   0.68806     -4.770134
   0.65987     -4.766150
   0.63167     -4.772714
   0.60348     -4.782667
   0.57529     -4.790406
   0.54709     -4.792947
   0.54709     -4.792947
   0.51830     -4.793487
   0.48950     -4.791371
   0.46071     -4.786259
   0.43191     -4.779167
   0.40312     -4.771842
   0.37433     -4.769874
   0.34553     -4.773326
   0.31674     -4.733917
   0.28794     -4.714976
   0.25915     -4.742373
   0.23035     -4.749664
   0.20156     -4.785628
   0.17277     -4.830671
   0.14397     -4.858163
   0.11518     -4.886511
   0.08638     -4.924028
   0.05759     -4.968777
   0.02879     -5.019268
   0.00000     -5.038410
 
# Band-Index  131
   0.00000     -5.034830
   0.02879     -5.003641
   0.05759     -4.962148
   0.08638     -4.918350
   0.11518     -4.867251
   0.14397     -4.820054
   0.17277     -4.787595
   0.20156     -4.760451
   0.23035     -4.734707
   0.25915     -4.714084
   0.28794     -4.711397
   0.31674     -4.722706
   0.34553     -4.731146
   0.37433     -4.728460
   0.40312     -4.722448
   0.43191     -4.733564
   0.46071     -4.754045
   0.48950     -4.771550
   0.51830     -4.783660
   0.54709     -4.789018
   0.54709     -4.789018
   0.57529     -4.784088
   0.60348     -4.772205
   0.63167     -4.758582
   0.65987     -4.750265
   0.68806     -4.757252
   0.71625     -4.792866
   0.74445     -4.830931
   0.77264     -4.849158
   0.80084     -4.832900
   0.82903     -4.807071
   0.85722     -4.804555
   0.88542     -4.821639
   0.91361     -4.851641
   0.94181     -4.891229
   0.97000     -4.938131
   0.99819     -4.990408
   1.02639     -5.036331
   1.05458     -4.980129
   1.08277     -5.006101
   1.08277     -5.006101
   1.12307     -4.980406
   1.16337     -5.033274
   1.20367     -4.989434
   1.24397     -4.945882
   1.28427     -4.907132
   1.32457     -4.870804
   1.36487     -4.836445
   1.40517     -4.810624
   1.44547     -4.803485
   1.48576     -4.819949
   1.52606     -4.834118
   1.56636     -4.815118
   1.60666     -4.807888
   1.64696     -4.814088
   1.68726     -4.836996
   1.72756     -4.887331
   1.76786     -4.947937
   1.80816     -5.003280
   1.84845     -5.034830
 
# Band-Index  132
   1.84845     -5.034829
   1.80816     -5.001884
   1.76786     -4.947143
   1.72756     -4.886427
   1.68726     -4.835733
   1.64696     -4.812924
   1.60666     -4.806291
   1.56636     -4.814051
   1.52606     -4.831907
   1.48576     -4.818227
   1.44547     -4.802394
   1.40517     -4.810193
   1.36487     -4.836358
   1.32457     -4.870691
   1.28427     -4.907062
   1.24397     -4.945810
   1.20367     -4.989315
   1.16337     -5.032719
   1.12307     -4.979188
   1.08277     -5.006101
   1.08277     -5.006101
   1.05458     -4.978609
   1.02639     -5.035355
   0.99819     -4.989696
   0.97000     -4.937500
   0.94181     -4.890710
   0.91361     -4.851260
   0.88542     -4.821368
   0.85722     -4.804270
   0.82903     -4.806666
   0.80084     -4.832313
   0.77264     -4.848194
   0.74445     -4.830119
   0.71625     -4.792077
   0.68806     -4.756985
   0.65987     -4.750025
   0.63167     -4.758376
   0.60348     -4.772075
   0.57529     -4.784001
   0.54709     -4.789017
   0.54709     -4.789017
   0.51830     -4.783542
   0.48950     -4.771409
   0.46071     -4.753889
   0.43191     -4.733406
   0.40312     -4.721990
   0.37433     -4.726442
   0.34553     -4.729017
   0.31674     -4.720995
   0.28794     -4.707443
   0.25915     -4.713640
   0.23035     -4.733695
   0.20156     -4.759380
   0.17277     -4.786849
   0.14397     -4.819575
   0.11518     -4.866776
   0.08638     -4.917409
   0.05759     -4.960268
   0.02879     -5.002130
   0.00000     -5.034829
 
# Band-Index  133
   0.00000     -4.996000
   0.02879     -4.985080
   0.05759     -4.946831
   0.08638     -4.885227
   0.11518     -4.826575
   0.14397     -4.787494
   0.17277     -4.760807
   0.20156     -4.734609
   0.23035     -4.715914
   0.25915     -4.701458
   0.28794     -4.685927
   0.31674     -4.711835
   0.34553     -4.723314
   0.37433     -4.710528
   0.40312     -4.681040
   0.43191     -4.686957
   0.46071     -4.679969
   0.48950     -4.670292
   0.51830     -4.659653
   0.54709     -4.649979
   0.54709     -4.649979
   0.57529     -4.649509
   0.60348     -4.648427
   0.63167     -4.651784
   0.65987     -4.666751
   0.68806     -4.698722
   0.71625     -4.741396
   0.74445     -4.770157
   0.77264     -4.787342
   0.80084     -4.794066
   0.82903     -4.788330
   0.85722     -4.774002
   0.88542     -4.766938
   0.91361     -4.774292
   0.94181     -4.794851
   0.97000     -4.826859
   0.99819     -4.868098
   1.02639     -4.916473
   1.05458     -4.969023
   1.08277     -4.936616
   1.08277     -4.936616
   1.12307     -4.971954
   1.16337     -4.925206
   1.20367     -4.880254
   1.24397     -4.842714
   1.28427     -4.815324
   1.32457     -4.796225
   1.36487     -4.782112
   1.40517     -4.772416
   1.44547     -4.766291
   1.48576     -4.765701
   1.52606     -4.776126
   1.56636     -4.789436
   1.60666     -4.767116
   1.64696     -4.757972
   1.68726     -4.810304
   1.72756     -4.879635
   1.76786     -4.943325
   1.80816     -4.982887
   1.84845     -4.996000
 
# Band-Index  134
   1.84845     -4.996000
   1.80816     -4.980710
   1.76786     -4.942602
   1.72756     -4.879186
   1.68726     -4.809886
   1.64696     -4.757202
   1.60666     -4.766247
   1.56636     -4.788830
   1.52606     -4.774642
   1.48576     -4.764246
   1.44547     -4.765326
   1.40517     -4.772102
   1.36487     -4.781944
   1.32457     -4.796077
   1.28427     -4.815073
   1.24397     -4.842252
   1.20367     -4.879865
   1.16337     -4.924736
   1.12307     -4.971372
   1.08277     -4.936615
   1.08277     -4.936615
   1.05458     -4.968568
   1.02639     -4.915901
   0.99819     -4.867619
   0.97000     -4.826547
   0.94181     -4.794738
   0.91361     -4.773672
   0.88542     -4.765231
   0.85722     -4.770984
   0.82903     -4.784177
   0.80084     -4.789441
   0.77264     -4.783101
   0.74445     -4.769485
   0.71625     -4.740037
   0.68806     -4.696768
   0.65987     -4.665982
   0.63167     -4.651709
   0.60348     -4.648044
   0.57529     -4.649027
   0.54709     -4.649978
   0.54709     -4.649978
   0.51830     -4.659555
   0.48950     -4.670168
   0.46071     -4.679770
   0.43191     -4.686589
   0.40312     -4.679685
   0.37433     -4.708823
   0.34553     -4.721459
   0.31674     -4.710538
   0.28794     -4.685167
   0.25915     -4.698156
   0.23035     -4.713901
   0.20156     -4.733865
   0.17277     -4.759891
   0.14397     -4.786514
   0.11518     -4.825064
   0.08638     -4.883858
   0.05759     -4.945210
   0.02879     -4.983377
   0.00000     -4.996000
 
# Band-Index  135
   0.00000     -4.987638
   0.02879     -4.975888
   0.05759     -4.928471
   0.08638     -4.865607
   0.11518     -4.810822
   0.14397     -4.751331
   0.17277     -4.713037
   0.20156     -4.700297
   0.23035     -4.699513
   0.25915     -4.688743
   0.28794     -4.679773
   0.31674     -4.634647
   0.34553     -4.614535
   0.37433     -4.650404
   0.40312     -4.674675
   0.43191     -4.636621
   0.46071     -4.606168
   0.48950     -4.617398
   0.51830     -4.633149
   0.54709     -4.644507
   0.54709     -4.644507
   0.57529     -4.641915
   0.60348     -4.636891
   0.63167     -4.637689
   0.65987     -4.655092
   0.68806     -4.695532
   0.71625     -4.738197
   0.74445     -4.766268
   0.77264     -4.782933
   0.80084     -4.784578
   0.82903     -4.774904
   0.85722     -4.757394
   0.88542     -4.748554
   0.91361     -4.755757
   0.94181     -4.777097
   0.97000     -4.809926
   0.99819     -4.851949
   1.02639     -4.901088
   1.05458     -4.954898
   1.08277     -4.929843
   1.08277     -4.929843
   1.12307     -4.953554
   1.16337     -4.903957
   1.20367     -4.863836
   1.24397     -4.829944
   1.28427     -4.798075
   1.32457     -4.766459
   1.36487     -4.736442
   1.40517     -4.709526
   1.44547     -4.688860
   1.48576     -4.683227
   1.52606     -4.701722
   1.56636     -4.736042
   1.60666     -4.737912
   1.64696     -4.737612
   1.68726     -4.801883
   1.72756     -4.863781
   1.76786     -4.923084
   1.80816     -4.972956
   1.84845     -4.987638
 
# Band-Index  136
   1.84845     -4.987638
   1.80816     -4.970370
   1.76786     -4.920358
   1.72756     -4.861685
   1.68726     -4.800773
   1.64696     -4.737426
   1.60666     -4.737072
   1.56636     -4.735698
   1.52606     -4.701169
   1.48576     -4.682653
   1.44547     -4.688445
   1.40517     -4.709156
   1.36487     -4.736091
   1.32457     -4.766227
   1.28427     -4.797879
   1.24397     -4.829478
   1.20367     -4.863535
   1.16337     -4.903835
   1.12307     -4.953148
   1.08277     -4.929843
   1.08277     -4.929843
   1.05458     -4.954052
   1.02639     -4.900335
   0.99819     -4.851295
   0.97000     -4.809418
   0.94181     -4.776761
   0.91361     -4.755125
   0.88542     -4.746893
   0.85722     -4.754613
   0.82903     -4.770950
   0.80084     -4.780177
   0.77264     -4.778875
   0.74445     -4.765791
   0.71625     -4.736772
   0.68806     -4.693859
   0.65987     -4.653942
   0.63167     -4.637469
   0.60348     -4.636500
   0.57529     -4.641415
   0.54709     -4.644507
   0.54709     -4.644507
   0.51830     -4.633031
   0.48950     -4.617260
   0.46071     -4.605982
   0.43191     -4.636189
   0.40312     -4.673052
   0.37433     -4.650187
   0.34553     -4.614095
   0.31674     -4.634225
   0.28794     -4.678959
   0.25915     -4.687285
   0.23035     -4.698358
   0.20156     -4.699089
   0.17277     -4.712375
   0.14397     -4.750272
   0.11518     -4.808810
   0.08638     -4.864492
   0.05759     -4.926045
   0.02879     -4.973372
   0.00000     -4.987638
 
# Band-Index  137
   0.00000     -4.953296
   0.02879     -4.942222
   0.05759     -4.904456
   0.08638     -4.851977
   0.11518     -4.788761
   0.14397     -4.735197
   0.17277     -4.688252
   0.20156     -4.662281
   0.23035     -4.659262
   0.25915     -4.658789
   0.28794     -4.659393
   0.31674     -4.615502
   0.34553     -4.578744
   0.37433     -4.534379
   0.40312     -4.552266
   0.43191     -4.575334
   0.46071     -4.592668
   0.48950     -4.572674
   0.51830     -4.552264
   0.54709     -4.539575
   0.54709     -4.539575
   0.57529     -4.542699
   0.60348     -4.553371
   0.63167     -4.579227
   0.65987     -4.621737
   0.68806     -4.668506
   0.71625     -4.703692
   0.74445     -4.727733
   0.77264     -4.741331
   0.80084     -4.746084
   0.82903     -4.744828
   0.85722     -4.739766
   0.88542     -4.732857
   0.91361     -4.729766
   0.94181     -4.736782
   0.97000     -4.756184
   0.99819     -4.787556
   1.02639     -4.829098
   1.05458     -4.878401
   1.08277     -4.922110
   1.08277     -4.922110
   1.12307     -4.879517
   1.16337     -4.835018
   1.20367     -4.802420
   1.24397     -4.771001
   1.28427     -4.734691
   1.32457     -4.696537
   1.36487     -4.661126
   1.40517     -4.631264
   1.44547     -4.608674
   1.48576     -4.603588
   1.52606     -4.617499
   1.56636     -4.646784
   1.60666     -4.684281
   1.64696     -4.714106
   1.68726     -4.777116
   1.72756     -4.840567
   1.76786     -4.895890
   1.80816     -4.939805
   1.84845     -4.953296
 
# Band-Index  138
   1.84845     -4.953296
   1.80816     -4.937216
   1.76786     -4.893881
   1.72756     -4.837822
   1.68726     -4.773808
   1.64696     -4.710802
   1.60666     -4.682460
   1.56636     -4.644663
   1.52606     -4.614861
   1.48576     -4.601492
   1.44547     -4.608343
   1.40517     -4.631017
   1.36487     -4.660754
   1.32457     -4.696100
   1.28427     -4.734285
   1.24397     -4.770729
   1.20367     -4.802284
   1.16337     -4.834426
   1.12307     -4.878122
   1.08277     -4.922109
   1.08277     -4.922109
   1.05458     -4.876854
   1.02639     -4.827512
   0.99819     -4.785909
   0.97000     -4.754458
   0.94181     -4.734924
   0.91361     -4.727604
   0.88542     -4.730010
   0.85722     -4.736203
   0.82903     -4.741096
   0.80084     -4.742318
   0.77264     -4.737563
   0.74445     -4.724020
   0.71625     -4.700083
   0.68806     -4.665418
   0.65987     -4.620150
   0.63167     -4.578366
   0.60348     -4.552757
   0.57529     -4.542216
   0.54709     -4.539574
   0.54709     -4.539574
   0.51830     -4.551890
   0.48950     -4.572317
   0.46071     -4.592532
   0.43191     -4.575191
   0.40312     -4.552141
   0.37433     -4.533720
   0.34553     -4.578145
   0.31674     -4.614778
   0.28794     -4.658079
   0.25915     -4.655954
   0.23035     -4.656992
   0.20156     -4.660861
   0.17277     -4.686506
   0.14397     -4.734203
   0.11518     -4.788203
   0.08638     -4.850093
   0.05759     -4.902537
   0.02879     -4.938820
   0.00000     -4.953296
 
# Band-Index  139
   0.00000     -4.945070
   0.02879     -4.931742
   0.05759     -4.892928
   0.08638     -4.838146
   0.11518     -4.775157
   0.14397     -4.711390
   0.17277     -4.662050
   0.20156     -4.636258
   0.23035     -4.630382
   0.25915     -4.635405
   0.28794     -4.617170
   0.31674     -4.573280
   0.34553     -4.543653
   0.37433     -4.517147
   0.40312     -4.491755
   0.43191     -4.493895
   0.46071     -4.502849
   0.48950     -4.512817
   0.51830     -4.523310
   0.54709     -4.532346
   0.54709     -4.532346
   0.57529     -4.531463
   0.60348     -4.536495
   0.63167     -4.561904
   0.65987     -4.606285
   0.68806     -4.648603
   0.71625     -4.679389
   0.74445     -4.700755
   0.77264     -4.713857
   0.80084     -4.720036
   0.82903     -4.720843
   0.85722     -4.717983
   0.88542     -4.713258
   0.91361     -4.711634
   0.94181     -4.719845
   0.97000     -4.740350
   0.99819     -4.772697
   1.02639     -4.815079
   1.05458     -4.865132
   1.08277     -4.916321
   1.08277     -4.916321
   1.12307     -4.866957
   1.16337     -4.819140
   1.20367     -4.769524
   1.24397     -4.721187
   1.28427     -4.676458
   1.32457     -4.636963
   1.36487     -4.604506
   1.40517     -4.582381
   1.44547     -4.581442
   1.48576     -4.595577
   1.52606     -4.603577
   1.56636     -4.621980
   1.60666     -4.658791
   1.64696     -4.700116
   1.68726     -4.762289
   1.72756     -4.829906
   1.76786     -4.887237
   1.80816     -4.928212
   1.84845     -4.945070
 
# Band-Index  140
   1.84845     -4.945070
   1.80816     -4.925273
   1.76786     -4.884741
   1.72756     -4.826766
   1.68726     -4.758756
   1.64696     -4.696877
   1.60666     -4.656362
   1.56636     -4.619541
   1.52606     -4.601094
   1.48576     -4.593581
   1.44547     -4.580883
   1.40517     -4.582169
   1.36487     -4.603948
   1.32457     -4.636258
   1.28427     -4.675691
   1.24397     -4.720406
   1.20367     -4.768771
   1.16337     -4.818349
   1.12307     -4.865724
   1.08277     -4.916320
   1.08277     -4.916320
   1.05458     -4.863448
   1.02639     -4.813337
   0.99819     -4.770875
   0.97000     -4.738416
   0.94181     -4.717720
   0.91361     -4.709108
   0.88542     -4.709955
   0.85722     -4.714069
   0.82903     -4.716796
   0.80084     -4.715920
   0.77264     -4.709696
   0.74445     -4.696637
   0.71625     -4.675382
   0.68806     -4.644815
   0.65987     -4.603604
   0.63167     -4.560537
   0.60348     -4.535749
   0.57529     -4.530929
   0.54709     -4.532345
   0.54709     -4.532345
   0.51830     -4.522934
   0.48950     -4.512447
   0.46071     -4.502490
   0.43191     -4.493512
   0.40312     -4.491200
   0.37433     -4.515782
   0.34553     -4.543133
   0.31674     -4.572124
   0.28794     -4.615864
   0.25915     -4.632674
   0.23035     -4.627981
   0.20156     -4.634419
   0.17277     -4.659792
   0.14397     -4.709119
   0.11518     -4.773318
   0.08638     -4.837039
   0.05759     -4.890137
   0.02879     -4.927893
   0.00000     -4.945070
 
# Band-Index  141
   0.00000     -4.528130
   0.02879     -4.528560
   0.05759     -4.529953
   0.08638     -4.532871
   0.11518     -4.538309
   0.14397     -4.547052
   0.17277     -4.556430
   0.20156     -4.558781
   0.23035     -4.563694
   0.25915     -4.560040
   0.28794     -4.548541
   0.31674     -4.549420
   0.34553     -4.494804
   0.37433     -4.466534
   0.40312     -4.429729
   0.43191     -4.381517
   0.46071     -4.330885
   0.48950     -4.286416
   0.51830     -4.251683
   0.54709     -4.230941
   0.54709     -4.230941
   0.57529     -4.278892
   0.60348     -4.314394
   0.63167     -4.320556
   0.65987     -4.295598
   0.68806     -4.251453
   0.71625     -4.197312
   0.74445     -4.137324
   0.77264     -4.082635
   0.80084     -4.035172
   0.82903     -3.992046
   0.85722     -3.955697
   0.88542     -3.929174
   0.91361     -3.915830
   0.94181     -3.912982
   0.97000     -3.912164
   0.99819     -3.908385
   1.02639     -3.900899
   1.05458     -3.890861
   1.08277     -3.881547
   1.08277     -3.881547
   1.12307     -3.890028
   1.16337     -3.899375
   1.20367     -3.910604
   1.24397     -3.927715
   1.28427     -3.964484
   1.32457     -4.058554
   1.36487     -4.206133
   1.40517     -4.358307
   1.44547     -4.465930
   1.48576     -4.518277
   1.52606     -4.551714
   1.56636     -4.592462
   1.60666     -4.644046
   1.64696     -4.669540
   1.68726     -4.619560
   1.72756     -4.558919
   1.76786     -4.522044
   1.80816     -4.522893
   1.84845     -4.528130
 
# Band-Index  142
   1.84845     -4.528129
   1.80816     -4.522765
   1.76786     -4.521762
   1.72756     -4.558580
   1.68726     -4.619198
   1.64696     -4.668743
   1.60666     -4.643632
   1.56636     -4.591979
   1.52606     -4.551112
   1.48576     -4.517829
   1.44547     -4.465465
   1.40517     -4.357834
   1.36487     -4.205266
   1.32457     -4.057364
   1.28427     -3.962507
   1.24397     -3.925922
   1.20367     -3.909076
   1.16337     -3.898198
   1.12307     -3.889218
   1.08277     -3.881547
   1.08277     -3.881547
   1.05458     -3.890412
   1.02639     -3.900547
   0.99819     -3.908029
   0.97000     -3.911780
   0.94181     -3.912586
   0.91361     -3.915246
   0.88542     -3.928460
   0.85722     -3.955045
   0.82903     -3.991426
   0.80084     -4.034496
   0.77264     -4.081795
   0.74445     -4.136336
   0.71625     -4.196117
   0.68806     -4.250363
   0.65987     -4.294669
   0.63167     -4.319513
   0.60348     -4.313108
   0.57529     -4.277565
   0.54709     -4.230940
   0.54709     -4.230940
   0.51830     -4.250556
   0.48950     -4.285249
   0.46071     -4.329802
   0.43191     -4.380526
   0.40312     -4.428839
   0.37433     -4.466113
   0.34553     -4.494051
   0.31674     -4.547835
   0.28794     -4.547472
   0.25915     -4.559237
   0.23035     -4.563156
   0.20156     -4.558279
   0.17277     -4.555794
   0.14397     -4.546425
   0.11518     -4.537855
   0.08638     -4.532586
   0.05759     -4.529787
   0.02879     -4.528484
   0.00000     -4.528129
 
# Band-Index  143
   0.00000     -4.439948
   0.02879     -4.441285
   0.05759     -4.445646
   0.08638     -4.454449
   0.11518     -4.470147
   0.14397     -4.494237
   0.17277     -4.522811
   0.20156     -4.549806
   0.23035     -4.545859
   0.25915     -4.547730
   0.28794     -4.526835
   0.31674     -4.486167
   0.34553     -4.484891
   0.37433     -4.448876
   0.40312     -4.399790
   0.43191     -4.336103
   0.46071     -4.280930
   0.48950     -4.243094
   0.51830     -4.228184
   0.54709     -4.229460
   0.54709     -4.229460
   0.57529     -4.220039
   0.60348     -4.253831
   0.63167     -4.266192
   0.65987     -4.252784
   0.68806     -4.220933
   0.71625     -4.178835
   0.74445     -4.131425
   0.77264     -4.074544
   0.80084     -4.015592
   0.82903     -3.976758
   0.85722     -3.944808
   0.88542     -3.922709
   0.91361     -3.911665
   0.94181     -3.906789
   0.97000     -3.902827
   0.99819     -3.897641
   1.02639     -3.890995
   1.05458     -3.883546
   1.08277     -3.878310
   1.08277     -3.878310
   1.12307     -3.883085
   1.16337     -3.890446
   1.20367     -3.900867
   1.24397     -3.919530
   1.28427     -3.960609
   1.32457     -4.053025
   1.36487     -4.186436
   1.40517     -4.328099
   1.44547     -4.446843
   1.48576     -4.494435
   1.52606     -4.531522
   1.56636     -4.574092
   1.60666     -4.625421
   1.64696     -4.656157
   1.68726     -4.593247
   1.72756     -4.516205
   1.76786     -4.456109
   1.80816     -4.438546
   1.84845     -4.439948
 
# Band-Index  144
   1.84845     -4.439947
   1.80816     -4.438355
   1.76786     -4.455752
   1.72756     -4.515873
   1.68726     -4.592964
   1.64696     -4.655772
   1.60666     -4.624678
   1.56636     -4.572551
   1.52606     -4.529393
   1.48576     -4.494256
   1.44547     -4.446534
   1.40517     -4.327441
   1.36487     -4.185411
   1.32457     -4.051610
   1.28427     -3.959403
   1.24397     -3.917554
   1.20367     -3.899225
   1.16337     -3.889307
   1.12307     -3.882593
   1.08277     -3.878310
   1.08277     -3.878310
   1.05458     -3.883457
   1.02639     -3.890745
   0.99819     -3.897255
   0.97000     -3.902321
   0.94181     -3.906128
   0.91361     -3.910712
   0.88542     -3.921908
   0.85722     -3.944269
   0.82903     -3.976364
   0.80084     -4.015164
   0.77264     -4.073810
   0.74445     -4.130433
   0.71625     -4.177674
   0.68806     -4.219831
   0.65987     -4.251774
   0.63167     -4.265102
   0.60348     -4.252659
   0.57529     -4.219166
   0.54709     -4.229460
   0.54709     -4.229460
   0.51830     -4.226831
   0.48950     -4.241530
   0.46071     -4.279729
   0.43191     -4.335347
   0.40312     -4.399208
   0.37433     -4.448080
   0.34553     -4.483536
   0.31674     -4.485340
   0.28794     -4.525756
   0.25915     -4.547092
   0.23035     -4.545192
   0.20156     -4.548679
   0.17277     -4.522212
   0.14397     -4.493674
   0.11518     -4.469717
   0.08638     -4.454152
   0.05759     -4.445461
   0.02879     -4.441196
   0.00000     -4.439947
 
# Band-Index  145
   0.00000     -4.316800
   0.02879     -4.317760
   0.05759     -4.322830
   0.08638     -4.338489
   0.11518     -4.366237
   0.14397     -4.406421
   0.17277     -4.442552
   0.20156     -4.471289
   0.23035     -4.506713
   0.25915     -4.491797
   0.28794     -4.470566
   0.31674     -4.458610
   0.34553     -4.439606
   0.37433     -4.412634
   0.40312     -4.347477
   0.43191     -4.288112
   0.46071     -4.251281
   0.48950     -4.225429
   0.51830     -4.197442
   0.54709     -4.179350
   0.54709     -4.179350
   0.57529     -4.201643
   0.60348     -4.230777
   0.63167     -4.247507
   0.65987     -4.242656
   0.68806     -4.213506
   0.71625     -4.166378
   0.74445     -4.110983
   0.77264     -4.057775
   0.80084     -4.013133
   0.82903     -3.958371
   0.85722     -3.929891
   0.88542     -3.911473
   0.91361     -3.898588
   0.94181     -3.890210
   0.97000     -3.884337
   0.99819     -3.879881
   1.02639     -3.876602
   1.05458     -3.875260
   1.08277     -3.876844
   1.08277     -3.876844
   1.12307     -3.874572
   1.16337     -3.876889
   1.20367     -3.884955
   1.24397     -3.903787
   1.28427     -3.942062
   1.32457     -4.021820
   1.36487     -4.138923
   1.40517     -4.266218
   1.44547     -4.382415
   1.48576     -4.470909
   1.52606     -4.487611
   1.56636     -4.521135
   1.60666     -4.574709
   1.64696     -4.573227
   1.68726     -4.512120
   1.72756     -4.432926
   1.76786     -4.368721
   1.80816     -4.334566
   1.84845     -4.316800
 
# Band-Index  146
   1.84845     -4.316799
   1.80816     -4.334021
   1.76786     -4.368128
   1.72756     -4.432380
   1.68726     -4.511525
   1.64696     -4.572605
   1.60666     -4.573837
   1.56636     -4.519748
   1.52606     -4.486569
   1.48576     -4.468952
   1.44547     -4.381199
   1.40517     -4.265075
   1.36487     -4.137405
   1.32457     -4.019493
   1.28427     -3.939046
   1.24397     -3.901001
   1.20367     -3.882509
   1.16337     -3.875138
   1.12307     -3.873291
   1.08277     -3.876844
   1.08277     -3.876844
   1.05458     -3.873812
   1.02639     -3.875851
   0.99819     -3.879182
   0.97000     -3.883549
   0.94181     -3.889277
   0.91361     -3.897403
   0.88542     -3.909989
   0.85722     -3.928495
   0.82903     -3.957924
   0.80084     -4.012719
   0.77264     -4.057157
   0.74445     -4.110212
   0.71625     -4.165842
   0.68806     -4.212980
   0.65987     -4.241446
   0.63167     -4.245819
   0.60348     -4.228913
   0.57529     -4.199791
   0.54709     -4.179350
   0.54709     -4.179350
   0.51830     -4.196121
   0.48950     -4.223879
   0.46071     -4.249761
   0.43191     -4.284828
   0.40312     -4.344267
   0.37433     -4.409834
   0.34553     -4.438734
   0.31674     -4.457301
   0.28794     -4.468894
   0.25915     -4.490886
   0.23035     -4.506050
   0.20156     -4.470845
   0.17277     -4.442267
   0.14397     -4.405743
   0.11518     -4.365217
   0.08638     -4.337319
   0.05759     -4.321299
   0.02879     -4.317469
   0.00000     -4.316799
 
# Band-Index  147
   0.00000     -4.306852
   0.02879     -4.311024
   0.05759     -4.319091
   0.08638     -4.324997
   0.11518     -4.339383
   0.14397     -4.369550
   0.17277     -4.401166
   0.20156     -4.417902
   0.23035     -4.429008
   0.25915     -4.454126
   0.28794     -4.449909
   0.31674     -4.435857
   0.34553     -4.394554
   0.37433     -4.322324
   0.40312     -4.293582
   0.43191     -4.271221
   0.46071     -4.234513
   0.48950     -4.192394
   0.51830     -4.169150
   0.54709     -4.178431
   0.54709     -4.178431
   0.57529     -4.179994
   0.60348     -4.184070
   0.63167     -4.199598
   0.65987     -4.198828
   0.68806     -4.178165
   0.71625     -4.142629
   0.74445     -4.100731
   0.77264     -4.053065
   0.80084     -3.995565
   0.82903     -3.954046
   0.85722     -3.915079
   0.88542     -3.893405
   0.91361     -3.882606
   0.94181     -3.873587
   0.97000     -3.868046
   0.99819     -3.865926
   1.02639     -3.866943
   1.05458     -3.870718
   1.08277     -3.875084
   1.08277     -3.875084
   1.12307     -3.870040
   1.16337     -3.865888
   1.20367     -3.868087
   1.24397     -3.884584
   1.28427     -3.923260
   1.32457     -3.982883
   1.36487     -4.075431
   1.40517     -4.188541
   1.44547     -4.299674
   1.48576     -4.390626
   1.52606     -4.452916
   1.56636     -4.487625
   1.60666     -4.501628
   1.64696     -4.474728
   1.68726     -4.411101
   1.72756     -4.339179
   1.76786     -4.345924
   1.80816     -4.322870
   1.84845     -4.306852
 
# Band-Index  148
   1.84845     -4.306851
   1.80816     -4.322025
   1.76786     -4.345333
   1.72756     -4.338233
   1.68726     -4.410378
   1.64696     -4.474093
   1.60666     -4.500820
   1.56636     -4.486904
   1.52606     -4.451594
   1.48576     -4.389194
   1.44547     -4.298846
   1.40517     -4.188310
   1.36487     -4.075047
   1.32457     -3.981856
   1.28427     -3.921969
   1.24397     -3.883151
   1.20367     -3.866942
   1.16337     -3.865048
   1.12307     -3.869168
   1.08277     -3.875084
   1.08277     -3.875084
   1.05458     -3.869609
   1.02639     -3.866647
   0.99819     -3.865765
   0.97000     -3.867802
   0.94181     -3.873196
   0.91361     -3.882020
   0.88542     -3.892667
   0.85722     -3.914552
   0.82903     -3.952945
   0.80084     -3.994378
   0.77264     -4.051983
   0.74445     -4.100185
   0.71625     -4.142233
   0.68806     -4.177701
   0.65987     -4.197733
   0.63167     -4.198014
   0.60348     -4.182361
   0.57529     -4.178820
   0.54709     -4.178430
   0.54709     -4.178430
   0.51830     -4.168376
   0.48950     -4.189218
   0.46071     -4.231191
   0.43191     -4.269989
   0.40312     -4.292428
   0.37433     -4.320825
   0.34553     -4.393830
   0.31674     -4.434363
   0.28794     -4.448875
   0.25915     -4.453244
   0.23035     -4.427558
   0.20156     -4.415374
   0.17277     -4.400118
   0.14397     -4.369261
   0.11518     -4.338709
   0.08638     -4.323497
   0.05759     -4.317547
   0.02879     -4.310511
   0.00000     -4.306851
 
# Band-Index  149
   0.00000     -4.304518
   0.02879     -4.304989
   0.05759     -4.309071
   0.08638     -4.318216
   0.11518     -4.330010
   0.14397     -4.362810
   0.17277     -4.389619
   0.20156     -4.398111
   0.23035     -4.404372
   0.25915     -4.410561
   0.28794     -4.417817
   0.31674     -4.391714
   0.34553     -4.343343
   0.37433     -4.314001
   0.40312     -4.255669
   0.43191     -4.218714
   0.46071     -4.192472
   0.48950     -4.171561
   0.51830     -4.159155
   0.54709     -4.145773
   0.54709     -4.145773
   0.57529     -4.142760
   0.60348     -4.142619
   0.63167     -4.153235
   0.65987     -4.155516
   0.68806     -4.143414
   0.71625     -4.113335
   0.74445     -4.066473
   0.77264     -4.018461
   0.80084     -3.983339
   0.82903     -3.942282
   0.85722     -3.904877
   0.88542     -3.887819
   0.91361     -3.875410
   0.94181     -3.870187
   0.97000     -3.865569
   0.99819     -3.858901
   1.02639     -3.860029
   1.05458     -3.867423
   1.08277     -3.871325
   1.08277     -3.871325
   1.12307     -3.866300
   1.16337     -3.855849
   1.20367     -3.852675
   1.24397     -3.865346
   1.28427     -3.906872
   1.32457     -3.954974
   1.36487     -4.018140
   1.40517     -4.114614
   1.44547     -4.221889
   1.48576     -4.321889
   1.52606     -4.397320
   1.56636     -4.434717
   1.60666     -4.426139
   1.64696     -4.387205
   1.68726     -4.329088
   1.72756     -4.330575
   1.76786     -4.328104
   1.80816     -4.307194
   1.84845     -4.304518
 
# Band-Index  150
   1.84845     -4.304517
   1.80816     -4.306451
   1.76786     -4.327596
   1.72756     -4.329947
   1.68726     -4.328976
   1.64696     -4.386948
   1.60666     -4.425679
   1.56636     -4.433869
   1.52606     -4.396699
   1.48576     -4.321474
   1.44547     -4.221521
   1.40517     -4.113968
   1.36487     -4.017146
   1.32457     -3.953438
   1.28427     -3.905184
   1.24397     -3.864420
   1.20367     -3.851794
   1.16337     -3.854841
   1.12307     -3.865476
   1.08277     -3.871325
   1.08277     -3.871325
   1.05458     -3.867014
   1.02639     -3.859669
   0.99819     -3.858632
   0.97000     -3.865121
   0.94181     -3.869786
   0.91361     -3.875041
   0.88542     -3.887319
   0.85722     -3.904112
   0.82903     -3.941054
   0.80084     -3.982388
   0.77264     -4.017445
   0.74445     -4.065429
   0.71625     -4.111859
   0.68806     -4.141437
   0.65987     -4.153174
   0.63167     -4.150652
   0.60348     -4.139874
   0.57529     -4.140899
   0.54709     -4.145773
   0.54709     -4.145773
   0.51830     -4.157446
   0.48950     -4.169494
   0.46071     -4.190664
   0.43191     -4.217366
   0.40312     -4.255206
   0.37433     -4.313520
   0.34553     -4.341724
   0.31674     -4.390699
   0.28794     -4.416375
   0.25915     -4.408108
   0.23035     -4.402287
   0.20156     -4.397376
   0.17277     -4.387746
   0.14397     -4.361117
   0.11518     -4.329071
   0.08638     -4.316989
   0.05759     -4.308533
   0.02879     -4.304617
   0.00000     -4.304517
 
# Band-Index  151
   0.00000     -4.253819
   0.02879     -4.258176
   0.05759     -4.269800
   0.08638     -4.286356
   0.11518     -4.310445
   0.14397     -4.339022
   0.17277     -4.358396
   0.20156     -4.374729
   0.23035     -4.371940
   0.25915     -4.370018
   0.28794     -4.368140
   0.31674     -4.353724
   0.34553     -4.328111
   0.37433     -4.285619
   0.40312     -4.246138
   0.43191     -4.196886
   0.46071     -4.162636
   0.48950     -4.156663
   0.51830     -4.148120
   0.54709     -4.145318
   0.54709     -4.145318
   0.57529     -4.132236
   0.60348     -4.125005
   0.63167     -4.122795
   0.65987     -4.123296
   0.68806     -4.114397
   0.71625     -4.091772
   0.74445     -4.056350
   0.77264     -4.009905
   0.80084     -3.956190
   0.82903     -3.919193
   0.85722     -3.899132
   0.88542     -3.872298
   0.91361     -3.866824
   0.94181     -3.860258
   0.97000     -3.855257
   0.99819     -3.853557
   1.02639     -3.844533
   1.05458     -3.829874
   1.08277     -3.821254
   1.08277     -3.821254
   1.12307     -3.827649
   1.16337     -3.836572
   1.20367     -3.843414
   1.24397     -3.853130
   1.28427     -3.876473
   1.32457     -3.926644
   1.36487     -3.982144
   1.40517     -4.061744
   1.44547     -4.164610
   1.48576     -4.272975
   1.52606     -4.368917
   1.56636     -4.408064
   1.60666     -4.390291
   1.64696     -4.350430
   1.68726     -4.294636
   1.72756     -4.289509
   1.76786     -4.258112
   1.80816     -4.261081
   1.84845     -4.253819
 
# Band-Index  152
   1.84845     -4.253819
   1.80816     -4.260745
   1.76786     -4.257090
   1.72756     -4.288804
   1.68726     -4.293428
   1.64696     -4.349053
   1.60666     -4.389272
   1.56636     -4.407046
   1.52606     -4.366462
   1.48576     -4.271268
   1.44547     -4.163884
   1.40517     -4.060976
   1.36487     -3.980778
   1.32457     -3.923599
   1.28427     -3.872586
   1.24397     -3.850650
   1.20367     -3.841533
   1.16337     -3.835756
   1.12307     -3.826904
   1.08277     -3.821253
   1.08277     -3.821253
   1.05458     -3.829228
   1.02639     -3.844328
   0.99819     -3.853064
   0.97000     -3.854545
   0.94181     -3.859406
   0.91361     -3.865925
   0.88542     -3.871502
   0.85722     -3.898127
   0.82903     -3.918660
   0.80084     -3.954949
   0.77264     -4.008511
   0.74445     -4.055572
   0.71625     -4.090405
   0.68806     -4.112451
   0.65987     -4.120930
   0.63167     -4.120194
   0.60348     -4.122547
   0.57529     -4.129633
   0.54709     -4.145318
   0.54709     -4.145318
   0.51830     -4.147064
   0.48950     -4.155539
   0.46071     -4.161142
   0.43191     -4.193944
   0.40312     -4.242378
   0.37433     -4.282888
   0.34553     -4.324209
   0.31674     -4.350906
   0.28794     -4.365717
   0.25915     -4.367669
   0.23035     -4.370099
   0.20156     -4.373587
   0.17277     -4.357773
   0.14397     -4.338217
   0.11518     -4.309200
   0.08638     -4.284825
   0.05759     -4.268852
   0.02879     -4.257709
   0.00000     -4.253819
 
# Band-Index  153
   0.00000     -4.173094
   0.02879     -4.179441
   0.05759     -4.198080
   0.08638     -4.232139
   0.11518     -4.294985
   0.14397     -4.315561
   0.17277     -4.330360
   0.20156     -4.335308
   0.23035     -4.320319
   0.25915     -4.288361
   0.28794     -4.254086
   0.31674     -4.220112
   0.34553     -4.188018
   0.37433     -4.158964
   0.40312     -4.144164
   0.43191     -4.145855
   0.46071     -4.136762
   0.48950     -4.132316
   0.51830     -4.136780
   0.54709     -4.124959
   0.54709     -4.124959
   0.57529     -4.126923
   0.60348     -4.109073
   0.63167     -4.069401
   0.65987     -4.044818
   0.68806     -4.037646
   0.71625     -4.021256
   0.74445     -4.000880
   0.77264     -3.972915
   0.80084     -3.942227
   0.82903     -3.908911
   0.85722     -3.871218
   0.88542     -3.869448
   0.91361     -3.858491
   0.94181     -3.851628
   0.97000     -3.846395
   0.99819     -3.840236
   1.02639     -3.832570
   1.05458     -3.824467
   1.08277     -3.817435
   1.08277     -3.817435
   1.12307     -3.822874
   1.16337     -3.827465
   1.20367     -3.832734
   1.24397     -3.841798
   1.28427     -3.856985
   1.32457     -3.911164
   1.36487     -3.975130
   1.40517     -4.040875
   1.44547     -4.139316
   1.48576     -4.251506
   1.52606     -4.344444
   1.56636     -4.380513
   1.60666     -4.367143
   1.64696     -4.327683
   1.68726     -4.272143
   1.72756     -4.246163
   1.76786     -4.229242
   1.80816     -4.185799
   1.84845     -4.173094
 
# Band-Index  154
   1.84845     -4.173094
   1.80816     -4.185337
   1.76786     -4.228147
   1.72756     -4.245696
   1.68726     -4.271162
   1.64696     -4.325708
   1.60666     -4.365600
   1.56636     -4.379039
   1.52606     -4.341526
   1.48576     -4.248814
   1.44547     -4.137366
   1.40517     -4.038632
   1.36487     -3.971395
   1.32457     -3.907869
   1.28427     -3.856234
   1.24397     -3.840083
   1.20367     -3.831421
   1.16337     -3.826740
   1.12307     -3.822754
   1.08277     -3.817435
   1.08277     -3.817435
   1.05458     -3.824351
   1.02639     -3.832464
   0.99819     -3.840033
   0.97000     -3.846053
   0.94181     -3.851188
   0.91361     -3.857920
   0.88542     -3.868703
   0.85722     -3.870861
   0.82903     -3.908077
   0.80084     -3.941575
   0.77264     -3.972297
   0.74445     -4.000334
   0.71625     -4.020795
   0.68806     -4.036242
   0.65987     -4.043249
   0.63167     -4.067363
   0.60348     -4.107578
   0.57529     -4.126521
   0.54709     -4.124959
   0.54709     -4.124959
   0.51830     -4.136116
   0.48950     -4.131814
   0.46071     -4.135198
   0.43191     -4.145350
   0.40312     -4.143328
   0.37433     -4.158355
   0.34553     -4.187344
   0.31674     -4.219347
   0.28794     -4.253191
   0.25915     -4.287025
   0.23035     -4.319170
   0.20156     -4.333041
   0.17277     -4.327715
   0.14397     -4.313210
   0.11518     -4.294010
   0.08638     -4.231692
   0.05759     -4.197409
   0.02879     -4.179102
   0.00000     -4.173094
 
# Band-Index  155
   0.00000     -4.145510
   0.02879     -4.148217
   0.05759     -4.159000
   0.08638     -4.218976
   0.11518     -4.268341
   0.14397     -4.302181
   0.17277     -4.318987
   0.20156     -4.317149
   0.23035     -4.294410
   0.25915     -4.274206
   0.28794     -4.244381
   0.31674     -4.210141
   0.34553     -4.174991
   0.37433     -4.147432
   0.40312     -4.135828
   0.43191     -4.126390
   0.46071     -4.126512
   0.48950     -4.109984
   0.51830     -4.108472
   0.54709     -4.123584
   0.54709     -4.123584
   0.57529     -4.101209
   0.60348     -4.066559
   0.63167     -4.049575
   0.65987     -4.041595
   0.68806     -4.033180
   0.71625     -4.019899
   0.74445     -3.993091
   0.77264     -3.953187
   0.80084     -3.906761
   0.82903     -3.878587
   0.85722     -3.870139
   0.88542     -3.845196
   0.91361     -3.830095
   0.94181     -3.824231
   0.97000     -3.820325
   0.99819     -3.817732
   1.02639     -3.815781
   1.05458     -3.813448
   1.08277     -3.808919
   1.08277     -3.808919
   1.12307     -3.812798
   1.16337     -3.813038
   1.20367     -3.815132
   1.24397     -3.824794
   1.28427     -3.843091
   1.32457     -3.865290
   1.36487     -3.887286
   1.40517     -3.928050
   1.44547     -3.968597
   1.48576     -4.000635
   1.52606     -4.033721
   1.56636     -4.076062
   1.60666     -4.132183
   1.64696     -4.200199
   1.68726     -4.263035
   1.72756     -4.215564
   1.76786     -4.156673
   1.80816     -4.144856
   1.84845     -4.145510
 
# Band-Index  156
   1.84845     -4.145509
   1.80816     -4.144355
   1.76786     -4.156106
   1.72756     -4.215055
   1.68726     -4.261722
   1.64696     -4.199862
   1.60666     -4.131790
   1.56636     -4.075628
   1.52606     -4.033318
   1.48576     -4.000190
   1.44547     -3.967696
   1.40517     -3.926251
   1.36487     -3.885498
   1.32457     -3.864279
   1.28427     -3.842192
   1.24397     -3.822354
   1.20367     -3.812248
   1.16337     -3.810181
   1.12307     -3.811055
   1.08277     -3.808919
   1.08277     -3.808919
   1.05458     -3.812976
   1.02639     -3.814547
   0.99819     -3.816080
   0.97000     -3.818349
   0.94181     -3.822295
   0.91361     -3.829051
   0.88542     -3.844475
   0.85722     -3.869535
   0.82903     -3.878141
   0.80084     -3.905470
   0.77264     -3.951889
   0.74445     -3.991839
   0.71625     -4.019585
   0.68806     -4.031940
   0.65987     -4.039924
   0.63167     -4.047968
   0.60348     -4.065992
   0.57529     -4.099985
   0.54709     -4.123584
   0.54709     -4.123584
   0.51830     -4.107860
   0.48950     -4.107483
   0.46071     -4.126001
   0.43191     -4.125846
   0.40312     -4.135507
   0.37433     -4.145678
   0.34553     -4.172570
   0.31674     -4.207824
   0.28794     -4.241701
   0.25915     -4.270404
   0.23035     -4.291796
   0.20156     -4.315765
   0.17277     -4.318158
   0.14397     -4.300445
   0.11518     -4.265991
   0.08638     -4.217321
   0.05759     -4.158873
   0.02879     -4.148132
   0.00000     -4.145509
 
# Band-Index  157
   0.00000     -4.078837
   0.02879     -4.091217
   0.05759     -4.134812
   0.08638     -4.179183
   0.11518     -4.223288
   0.14397     -4.266848
   0.17277     -4.290134
   0.20156     -4.296095
   0.23035     -4.288641
   0.25915     -4.255601
   0.28794     -4.218955
   0.31674     -4.181848
   0.34553     -4.147188
   0.37433     -4.123662
   0.40312     -4.113785
   0.43191     -4.101860
   0.46071     -4.096100
   0.48950     -4.098105
   0.51830     -4.087706
   0.54709     -4.078464
   0.54709     -4.078464
   0.57529     -4.081182
   0.60348     -4.052756
   0.63167     -4.045949
   0.65987     -4.026794
   0.68806     -3.991615
   0.71625     -3.965464
   0.74445     -3.943574
   0.77264     -3.922139
   0.80084     -3.899279
   0.82903     -3.865637
   0.85722     -3.837640
   0.88542     -3.832650
   0.91361     -3.828701
   0.94181     -3.821059
   0.97000     -3.817021
   0.99819     -3.814532
   1.02639     -3.812495
   1.05458     -3.810291
   1.08277     -3.808097
   1.08277     -3.808097
   1.12307     -3.809452
   1.16337     -3.808281
   1.20367     -3.806614
   1.24397     -3.808159
   1.28427     -3.831949
   1.32457     -3.847018
   1.36487     -3.864057
   1.40517     -3.893178
   1.44547     -3.929055
   1.48576     -3.965998
   1.52606     -4.005515
   1.56636     -4.050141
   1.60666     -4.103141
   1.64696     -4.164260
   1.68726     -4.223231
   1.72756     -4.197723
   1.76786     -4.129095
   1.80816     -4.091919
   1.84845     -4.078837
 
# Band-Index  158
   1.84845     -4.078836
   1.80816     -4.091421
   1.76786     -4.128624
   1.72756     -4.195936
   1.68726     -4.222770
   1.64696     -4.163985
   1.60666     -4.102868
   1.56636     -4.049850
   1.52606     -4.005255
   1.48576     -3.965748
   1.44547     -3.928614
   1.40517     -3.892292
   1.36487     -3.862616
   1.32457     -3.845605
   1.28427     -3.830834
   1.24397     -3.805716
   1.20367     -3.804071
   1.16337     -3.806032
   1.12307     -3.807477
   1.08277     -3.808097
   1.08277     -3.808097
   1.05458     -3.809146
   1.02639     -3.811638
   0.99819     -3.813536
   0.97000     -3.816188
   0.94181     -3.820265
   0.91361     -3.825029
   0.88542     -3.829009
   0.85722     -3.834907
   0.82903     -3.864444
   0.80084     -3.898835
   0.77264     -3.921746
   0.74445     -3.942628
   0.71625     -3.963882
   0.68806     -3.988964
   0.65987     -4.024518
   0.63167     -4.044052
   0.60348     -4.050846
   0.57529     -4.078284
   0.54709     -4.078464
   0.54709     -4.078464
   0.51830     -4.086423
   0.48950     -4.097347
   0.46071     -4.095418
   0.43191     -4.101335
   0.40312     -4.113422
   0.37433     -4.123234
   0.34553     -4.146451
   0.31674     -4.180663
   0.28794     -4.217971
   0.25915     -4.253839
   0.23035     -4.286671
   0.20156     -4.293316
   0.17277     -4.288241
   0.14397     -4.265975
   0.11518     -4.223062
   0.08638     -4.178648
   0.05759     -4.133448
   0.02879     -4.090825
   0.00000     -4.078836
 
# Band-Index  159
   0.00000     -4.008533
   0.02879     -4.038484
   0.05759     -4.104083
   0.08638     -4.152203
   0.11518     -4.191368
   0.14397     -4.228568
   0.17277     -4.257994
   0.20156     -4.268855
   0.23035     -4.261426
   0.25915     -4.236992
   0.28794     -4.204013
   0.31674     -4.167815
   0.34553     -4.131801
   0.37433     -4.121197
   0.40312     -4.104169
   0.43191     -4.091078
   0.46071     -4.082325
   0.48950     -4.077199
   0.51830     -4.075603
   0.54709     -4.076323
   0.54709     -4.076323
   0.57529     -4.058103
   0.60348     -4.046276
   0.63167     -4.027629
   0.65987     -4.004980
   0.68806     -3.977475
   0.71625     -3.943764
   0.74445     -3.912614
   0.77264     -3.884975
   0.80084     -3.864451
   0.82903     -3.849515
   0.85722     -3.834216
   0.88542     -3.811401
   0.91361     -3.795380
   0.94181     -3.787084
   0.97000     -3.784706
   0.99819     -3.787060
   1.02639     -3.794640
   1.05458     -3.802411
   1.08277     -3.804915
   1.08277     -3.804915
   1.12307     -3.800823
   1.16337     -3.791396
   1.20367     -3.786172
   1.24397     -3.793351
   1.28427     -3.806745
   1.32457     -3.812689
   1.36487     -3.824155
   1.40517     -3.863780
   1.44547     -3.892751
   1.48576     -3.923317
   1.52606     -3.961410
   1.56636     -4.002681
   1.60666     -4.049315
   1.64696     -4.100354
   1.68726     -4.151110
   1.72756     -4.165726
   1.76786     -4.116983
   1.80816     -4.040601
   1.84845     -4.008533
 
# Band-Index  160
   1.84845     -4.008533
   1.80816     -4.039223
   1.76786     -4.114799
   1.72756     -4.163370
   1.68726     -4.149707
   1.64696     -4.098329
   1.60666     -4.046841
   1.56636     -4.000100
   1.52606     -3.959169
   1.48576     -3.921632
   1.44547     -3.892500
   1.40517     -3.863060
   1.36487     -3.823282
   1.32457     -3.810981
   1.28427     -3.804889
   1.24397     -3.790018
   1.20367     -3.783219
   1.16337     -3.788031
   1.12307     -3.796892
   1.08277     -3.804915
   1.08277     -3.804915
   1.05458     -3.798507
   1.02639     -3.790887
   0.99819     -3.785981
   0.97000     -3.783957
   0.94181     -3.786620
   0.91361     -3.795212
   0.88542     -3.810877
   0.85722     -3.833538
   0.82903     -3.847240
   0.80084     -3.863546
   0.77264     -3.884465
   0.74445     -3.911943
   0.71625     -3.942968
   0.68806     -3.975949
   0.65987     -4.003334
   0.63167     -4.025360
   0.60348     -4.044097
   0.57529     -4.057296
   0.54709     -4.076322
   0.54709     -4.076322
   0.51830     -4.074867
   0.48950     -4.076549
   0.46071     -4.081701
   0.43191     -4.090583
   0.40312     -4.103509
   0.37433     -4.120342
   0.34553     -4.130856
   0.31674     -4.166788
   0.28794     -4.202732
   0.25915     -4.235023
   0.23035     -4.258336
   0.20156     -4.264674
   0.17277     -4.254887
   0.14397     -4.226524
   0.11518     -4.189147
   0.08638     -4.148973
   0.05759     -4.101007
   0.02879     -4.037086
   0.00000     -4.008533
 
# Band-Index  161
   0.00000     -4.006085
   0.02879     -4.008982
   0.05759     -4.041954
   0.08638     -4.108536
   0.11518     -4.159030
   0.14397     -4.196079
   0.17277     -4.224490
   0.20156     -4.239430
   0.23035     -4.233750
   0.25915     -4.211053
   0.28794     -4.169890
   0.31674     -4.131478
   0.34553     -4.113214
   0.37433     -4.093703
   0.40312     -4.072828
   0.43191     -4.059512
   0.46071     -4.051299
   0.48950     -4.047529
   0.51830     -4.044820
   0.54709     -4.040339
   0.54709     -4.040339
   0.57529     -4.042031
   0.60348     -4.039121
   0.63167     -4.007863
   0.65987     -3.977953
   0.68806     -3.956702
   0.71625     -3.935762
   0.74445     -3.910494
   0.77264     -3.882935
   0.80084     -3.850121
   0.82903     -3.814706
   0.85722     -3.803275
   0.88542     -3.790823
   0.91361     -3.781609
   0.94181     -3.778519
   0.97000     -3.780766
   0.99819     -3.785264
   1.02639     -3.790244
   1.05458     -3.796315
   1.08277     -3.803292
   1.08277     -3.803292
   1.12307     -3.794960
   1.16337     -3.785382
   1.20367     -3.776896
   1.24397     -3.773662
   1.28427     -3.772588
   1.32457     -3.773726
   1.36487     -3.813730
   1.40517     -3.846552
   1.44547     -3.881943
   1.48576     -3.913194
   1.52606     -3.933331
   1.56636     -3.943920
   1.60666     -3.965991
   1.64696     -4.010483
   1.68726     -4.055335
   1.72756     -4.092985
   1.76786     -4.069836
   1.80816     -4.009921
   1.84845     -4.006085
 
# Band-Index  162
   1.84845     -4.006085
   1.80816     -4.009398
   1.76786     -4.066444
   1.72756     -4.091474
   1.68726     -4.053323
   1.64696     -4.008077
   1.60666     -3.963323
   1.56636     -3.942380
   1.52606     -3.932472
   1.48576     -3.912480
   1.44547     -3.881700
   1.40517     -3.846187
   1.36487     -3.812841
   1.32457     -3.773320
   1.28427     -3.772157
   1.24397     -3.773140
   1.20367     -3.775761
   1.16337     -3.784242
   1.12307     -3.793674
   1.08277     -3.803292
   1.08277     -3.803292
   1.05458     -3.794848
   1.02639     -3.789034
   0.99819     -3.782728
   0.97000     -3.776820
   0.94181     -3.774531
   0.91361     -3.777611
   0.88542     -3.786852
   0.85722     -3.799356
   0.82903     -3.814245
   0.80084     -3.849757
   0.77264     -3.882492
   0.74445     -3.910025
   0.71625     -3.934670
   0.68806     -3.955404
   0.65987     -3.976123
   0.63167     -4.005424
   0.60348     -4.035984
   0.57529     -4.038309
   0.54709     -4.040338
   0.54709     -4.040338
   0.51830     -4.042207
   0.48950     -4.044400
   0.46071     -4.047829
   0.43191     -4.056003
   0.40312     -4.069330
   0.37433     -4.090380
   0.34553     -4.111252
   0.31674     -4.129900
   0.28794     -4.168364
   0.25915     -4.209409
   0.23035     -4.232357
   0.20156     -4.238701
   0.17277     -4.223220
   0.14397     -4.194209
   0.11518     -4.156216
   0.08638     -4.104987
   0.05759     -4.038650
   0.02879     -4.008742
   0.00000     -4.006085
 
# Band-Index  163
   0.00000     -3.929430
   0.02879     -3.969946
   0.05759     -4.017961
   0.08638     -4.061576
   0.11518     -4.113684
   0.14397     -4.161243
   0.17277     -4.200308
   0.20156     -4.226063
   0.23035     -4.228030
   0.25915     -4.197378
   0.28794     -4.152746
   0.31674     -4.116522
   0.34553     -4.099982
   0.37433     -4.081856
   0.40312     -4.064170
   0.43191     -4.049918
   0.46071     -4.040141
   0.48950     -4.034830
   0.51830     -4.034999
   0.54709     -4.036771
   0.54709     -4.036771
   0.57529     -4.035785
   0.60348     -4.018977
   0.63167     -3.992738
   0.65987     -3.958405
   0.68806     -3.922085
   0.71625     -3.888344
   0.74445     -3.856887
   0.77264     -3.829547
   0.80084     -3.818083
   0.82903     -3.811395
   0.85722     -3.788257
   0.88542     -3.769948
   0.91361     -3.756983
   0.94181     -3.750928
   0.97000     -3.752091
   0.99819     -3.759468
   1.02639     -3.772223
   1.05458     -3.788832
   1.08277     -3.798778
   1.08277     -3.798778
   1.12307     -3.786378
   1.16337     -3.764933
   1.20367     -3.748777
   1.24397     -3.740689
   1.28427     -3.742846
   1.32457     -3.765490
   1.36487     -3.783783
   1.40517     -3.817159
   1.44547     -3.844169
   1.48576     -3.867655
   1.52606     -3.889208
   1.56636     -3.914362
   1.60666     -3.929848
   1.64696     -3.950464
   1.68726     -3.977093
   1.72756     -3.998068
   1.76786     -4.009911
   1.80816     -3.976147
   1.84845     -3.929430
 
# Band-Index  164
   1.84845     -3.929429
   1.80816     -3.972975
   1.76786     -4.009327
   1.72756     -3.997279
   1.68726     -3.976178
   1.64696     -3.949451
   1.60666     -3.929161
   1.56636     -3.913320
   1.52606     -3.888186
   1.48576     -3.866549
   1.44547     -3.843174
   1.40517     -3.816237
   1.36487     -3.783144
   1.32457     -3.765006
   1.28427     -3.742227
   1.24397     -3.739853
   1.20367     -3.747815
   1.16337     -3.763825
   1.12307     -3.785360
   1.08277     -3.798778
   1.08277     -3.798778
   1.05458     -3.788107
   1.02639     -3.771646
   0.99819     -3.759062
   0.97000     -3.751868
   0.94181     -3.750773
   0.91361     -3.756776
   0.88542     -3.769634
   0.85722     -3.787808
   0.82903     -3.807399
   0.80084     -3.813829
   0.77264     -3.827856
   0.74445     -3.856370
   0.71625     -3.887794
   0.68806     -3.921621
   0.65987     -3.957713
   0.63167     -3.991163
   0.60348     -4.017402
   0.57529     -4.032994
   0.54709     -4.036771
   0.54709     -4.036771
   0.51830     -4.032279
   0.48950     -4.031829
   0.46071     -4.036768
   0.43191     -4.046050
   0.40312     -4.059842
   0.37433     -4.077844
   0.34553     -4.097164
   0.31674     -4.115514
   0.28794     -4.151798
   0.25915     -4.197228
   0.23035     -4.227023
   0.20156     -4.225338
   0.17277     -4.199934
   0.14397     -4.161031
   0.11518     -4.113477
   0.08638     -4.061242
   0.05759     -4.017563
   0.02879     -3.967038
   0.00000     -3.929429
 
# Band-Index  165
   0.00000     -3.920729
   0.02879     -3.930308
   0.05759     -3.987476
   0.08638     -4.022073
   0.11518     -4.074165
   0.14397     -4.115964
   0.17277     -4.149383
   0.20156     -4.172538
   0.23035     -4.178525
   0.25915     -4.161273
   0.28794     -4.126178
   0.31674     -4.097504
   0.34553     -4.088933
   0.37433     -4.072244
   0.40312     -4.046044
   0.43191     -4.014608
   0.46071     -3.982980
   0.48950     -3.954337
   0.51830     -3.931562
   0.54709     -3.917587
   0.54709     -3.917587
   0.57529     -3.915596
   0.60348     -3.909492
   0.63167     -3.900382
   0.65987     -3.888874
   0.68806     -3.875211
   0.71625     -3.859767
   0.74445     -3.843567
   0.77264     -3.826530
   0.80084     -3.800049
   0.82903     -3.772947
   0.85722     -3.750701
   0.88542     -3.738114
   0.91361     -3.728939
   0.94181     -3.724479
   0.97000     -3.726535
   0.99819     -3.733079
   1.02639     -3.739572
   1.05458     -3.742049
   1.08277     -3.738776
   1.08277     -3.738776
   1.12307     -3.740016
   1.16337     -3.731918
   1.20367     -3.719936
   1.24397     -3.713126
   1.28427     -3.716008
   1.32457     -3.726740
   1.36487     -3.760054
   1.40517     -3.793702
   1.44547     -3.821274
   1.48576     -3.844708
   1.52606     -3.868059
   1.56636     -3.890167
   1.60666     -3.906858
   1.64696     -3.915154
   1.68726     -3.926731
   1.72756     -3.937808
   1.76786     -3.946038
   1.80816     -3.940137
   1.84845     -3.920729
 
# Band-Index  166
   1.84845     -3.920729
   1.80816     -3.939247
   1.76786     -3.945452
   1.72756     -3.937123
   1.68726     -3.926116
   1.64696     -3.914280
   1.60666     -3.905059
   1.56636     -3.889190
   1.52606     -3.867288
   1.48576     -3.843678
   1.44547     -3.820174
   1.40517     -3.792258
   1.36487     -3.757717
   1.32457     -3.723571
   1.28427     -3.712502
   1.24397     -3.709907
   1.20367     -3.716675
   1.16337     -3.728250
   1.12307     -3.736140
   1.08277     -3.738775
   1.08277     -3.738775
   1.05458     -3.738164
   1.02639     -3.735795
   0.99819     -3.729613
   0.97000     -3.723471
   0.94181     -3.721648
   0.91361     -3.726075
   0.88542     -3.735076
   0.85722     -3.747830
   0.82903     -3.771517
   0.80084     -3.799685
   0.77264     -3.823986
   0.74445     -3.839107
   0.71625     -3.855375
   0.68806     -3.870954
   0.65987     -3.884753
   0.63167     -3.896370
   0.60348     -3.906051
   0.57529     -3.914437
   0.54709     -3.917586
   0.54709     -3.917586
   0.51830     -3.927672
   0.48950     -3.950544
   0.46071     -3.979288
   0.43191     -4.011086
   0.40312     -4.042842
   0.37433     -4.069093
   0.34553     -4.085589
   0.31674     -4.095004
   0.28794     -4.125104
   0.25915     -4.160063
   0.23035     -4.177864
   0.20156     -4.172136
   0.17277     -4.148927
   0.14397     -4.115422
   0.11518     -4.073677
   0.08638     -4.020520
   0.05759     -3.986762
   0.02879     -3.928206
   0.00000     -3.920729
 
# Band-Index  167
   0.00000     -3.894698
   0.02879     -3.919671
   0.05759     -3.945677
   0.08638     -4.013703
   0.11518     -4.046409
   0.14397     -4.082007
   0.17277     -4.107043
   0.20156     -4.118549
   0.23035     -4.121556
   0.25915     -4.118701
   0.28794     -4.107108
   0.31674     -4.083145
   0.34553     -4.069890
   0.37433     -4.046864
   0.40312     -4.013942
   0.43191     -3.978436
   0.46071     -3.947023
   0.48950     -3.924778
   0.51830     -3.914810
   0.54709     -3.913586
   0.54709     -3.913586
   0.57529     -3.911648
   0.60348     -3.905533
   0.63167     -3.893142
   0.65987     -3.876564
   0.68806     -3.856869
   0.71625     -3.834455
   0.74445     -3.810075
   0.77264     -3.785449
   0.80084     -3.763000
   0.82903     -3.742671
   0.85722     -3.715311
   0.88542     -3.685174
   0.91361     -3.669384
   0.94181     -3.670121
   0.97000     -3.681815
   0.99819     -3.698467
   1.02639     -3.715493
   1.05458     -3.729611
   1.08277     -3.734875
   1.08277     -3.734875
   1.12307     -3.727413
   1.16337     -3.707000
   1.20367     -3.684006
   1.24397     -3.671385
   1.28427     -3.677028
   1.32457     -3.691482
   1.36487     -3.714674
   1.40517     -3.751277
   1.44547     -3.779224
   1.48576     -3.802485
   1.52606     -3.827136
   1.56636     -3.858172
   1.60666     -3.884809
   1.64696     -3.884522
   1.68726     -3.877657
   1.72756     -3.884465
   1.76786     -3.895591
   1.80816     -3.907252
   1.84845     -3.894698
 
# Band-Index  168
   1.84845     -3.894697
   1.80816     -3.906211
   1.76786     -3.895278
   1.72756     -3.884202
   1.68726     -3.877247
   1.64696     -3.883883
   1.60666     -3.883697
   1.56636     -3.857457
   1.52606     -3.826597
   1.48576     -3.801783
   1.44547     -3.778507
   1.40517     -3.749916
   1.36487     -3.712237
   1.32457     -3.688138
   1.28427     -3.673272
   1.24397     -3.667245
   1.20367     -3.679797
   1.16337     -3.702900
   1.12307     -3.723454
   1.08277     -3.734875
   1.08277     -3.734875
   1.05458     -3.725722
   1.02639     -3.711621
   0.99819     -3.694623
   0.97000     -3.677992
   0.94181     -3.666312
   0.91361     -3.665635
   0.88542     -3.681594
   0.85722     -3.711944
   0.82903     -3.738888
   0.80084     -3.758676
   0.77264     -3.780864
   0.74445     -3.805411
   0.71625     -3.829838
   0.68806     -3.852364
   0.65987     -3.872184
   0.63167     -3.888874
   0.60348     -3.901869
   0.57529     -3.910350
   0.54709     -3.913586
   0.54709     -3.913586
   0.51830     -3.910701
   0.48950     -3.920542
   0.46071     -3.942684
   0.43191     -3.974112
   0.40312     -4.009921
   0.37433     -4.043451
   0.34553     -4.066553
   0.31674     -4.080083
   0.28794     -4.105831
   0.25915     -4.118347
   0.23035     -4.121228
   0.20156     -4.118182
   0.17277     -4.106706
   0.14397     -4.081696
   0.11518     -4.046117
   0.08638     -4.011900
   0.05759     -3.944660
   0.02879     -3.917744
   0.00000     -3.894697
 
# Band-Index  169
   0.00000     -3.877666
   0.02879     -3.909659
   0.05759     -3.924524
   0.08638     -3.941933
   0.11518     -3.986463
   0.14397     -4.019931
   0.17277     -4.044673
   0.20156     -4.062184
   0.23035     -4.068427
   0.25915     -4.061741
   0.28794     -4.054752
   0.31674     -4.056470
   0.34553     -4.003588
   0.37433     -3.936934
   0.40312     -3.874891
   0.43191     -3.826748
   0.46071     -3.802738
   0.48950     -3.789578
   0.51830     -3.767872
   0.54709     -3.736519
   0.54709     -3.736519
   0.57529     -3.733757
   0.60348     -3.720713
   0.63167     -3.696714
   0.65987     -3.663082
   0.68806     -3.622660
   0.71625     -3.582579
   0.74445     -3.546348
   0.77264     -3.508960
   0.80084     -3.477367
   0.82903     -3.466320
   0.85722     -3.461727
   0.88542     -3.458388
   0.91361     -3.450392
   0.94181     -3.434102
   0.97000     -3.409597
   0.99819     -3.379414
   1.02639     -3.346553
   1.05458     -3.313528
   1.08277     -3.283567
   1.08277     -3.283567
   1.12307     -3.318121
   1.16337     -3.359348
   1.20367     -3.402916
   1.24397     -3.460856
   1.28427     -3.533627
   1.32457     -3.619856
   1.36487     -3.696162
   1.40517     -3.738728
   1.44547     -3.766406
   1.48576     -3.791209
   1.52606     -3.810955
   1.56636     -3.823441
   1.60666     -3.834781
   1.64696     -3.845124
   1.68726     -3.856532
   1.72756     -3.871091
   1.76786     -3.886334
   1.80816     -3.891142
   1.84845     -3.877666
 
# Band-Index  170
   1.84845     -3.877666
   1.80816     -3.890055
   1.76786     -3.885343
   1.72756     -3.870276
   1.68726     -3.856004
   1.64696     -3.844616
   1.60666     -3.834298
   1.56636     -3.822992
   1.52606     -3.810472
   1.48576     -3.790533
   1.44547     -3.765764
   1.40517     -3.738540
   1.36487     -3.695659
   1.32457     -3.619411
   1.28427     -3.531938
   1.24397     -3.459073
   1.20367     -3.402244
   1.16337     -3.359149
   1.12307     -3.317785
   1.08277     -3.283566
   1.08277     -3.283566
   1.05458     -3.313080
   1.02639     -3.346130
   0.99819     -3.378998
   0.97000     -3.409152
   0.94181     -3.433564
   0.91361     -3.449660
   0.88542     -3.457344
   0.85722     -3.460344
   0.82903     -3.464799
   0.80084     -3.476021
   0.77264     -3.507964
   0.74445     -3.544995
   0.71625     -3.581286
   0.68806     -3.621785
   0.65987     -3.662087
   0.63167     -3.695588
   0.60348     -3.719521
   0.57529     -3.732657
   0.54709     -3.736518
   0.54709     -3.736518
   0.51830     -3.767503
   0.48950     -3.789241
   0.46071     -3.802283
   0.43191     -3.825274
   0.40312     -3.874145
   0.37433     -3.936640
   0.34553     -4.002972
   0.31674     -4.055223
   0.28794     -4.052707
   0.25915     -4.061013
   0.23035     -4.067980
   0.20156     -4.061930
   0.17277     -4.044336
   0.14397     -4.019444
   0.11518     -3.985801
   0.08638     -3.940260
   0.05759     -3.923126
   0.02879     -3.908077
   0.00000     -3.877666
 
# Band-Index  171
   0.00000     -3.837754
   0.02879     -3.862167
   0.05759     -3.915063
   0.08638     -3.928188
   0.11518     -3.943793
   0.14397     -3.959452
   0.17277     -3.978671
   0.20156     -4.000772
   0.23035     -4.022001
   0.25915     -4.039405
   0.28794     -4.050150
   0.31674     -4.030209
   0.34553     -3.979429
   0.37433     -3.921066
   0.40312     -3.863467
   0.43191     -3.817320
   0.46071     -3.785300
   0.48950     -3.749267
   0.51830     -3.715631
   0.54709     -3.731866
   0.54709     -3.731866
   0.57529     -3.725225
   0.60348     -3.707460
   0.63167     -3.681983
   0.65987     -3.651128
   0.68806     -3.617020
   0.71625     -3.577817
   0.74445     -3.538007
   0.77264     -3.506206
   0.80084     -3.469903
   0.82903     -3.456189
   0.85722     -3.445261
   0.88542     -3.430820
   0.91361     -3.408793
   0.94181     -3.379013
   0.97000     -3.344640
   0.99819     -3.309180
   1.02639     -3.275329
   1.05458     -3.255261
   1.08277     -3.280615
   1.08277     -3.280615
   1.12307     -3.261876
   1.16337     -3.290742
   1.20367     -3.345714
   1.24397     -3.424780
   1.28427     -3.521941
   1.32457     -3.613716
   1.36487     -3.684562
   1.40517     -3.720980
   1.44547     -3.745957
   1.48576     -3.767109
   1.52606     -3.787418
   1.56636     -3.804992
   1.60666     -3.816416
   1.64696     -3.825666
   1.68726     -3.838968
   1.72756     -3.857373
   1.76786     -3.869980
   1.80816     -3.853066
   1.84845     -3.837754
 
# Band-Index  172
   1.84845     -3.837754
   1.80816     -3.852383
   1.76786     -3.868949
   1.72756     -3.856770
   1.68726     -3.838507
   1.64696     -3.825098
   1.60666     -3.815592
   1.56636     -3.804014
   1.52606     -3.786149
   1.48576     -3.765564
   1.44547     -3.744319
   1.40517     -3.719252
   1.36487     -3.683460
   1.32457     -3.612096
   1.28427     -3.520015
   1.24397     -3.423333
   1.20367     -3.344563
   1.16337     -3.290136
   1.12307     -3.261210
   1.08277     -3.280615
   1.08277     -3.280615
   1.05458     -3.254723
   1.02639     -3.275135
   0.99819     -3.308931
   0.97000     -3.344279
   0.94181     -3.378472
   0.91361     -3.408014
   0.88542     -3.429814
   0.85722     -3.444077
   0.82903     -3.454865
   0.80084     -3.469501
   0.77264     -3.505514
   0.74445     -3.537039
   0.71625     -3.577109
   0.68806     -3.615935
   0.65987     -3.649998
   0.63167     -3.680842
   0.60348     -3.706311
   0.57529     -3.724163
   0.54709     -3.731865
   0.54709     -3.731865
   0.51830     -3.714784
   0.48950     -3.747607
   0.46071     -3.783094
   0.43191     -3.815187
   0.40312     -3.863126
   0.37433     -3.920419
   0.34553     -3.979031
   0.31674     -4.029458
   0.28794     -4.048640
   0.25915     -4.038118
   0.23035     -4.021228
   0.20156     -4.000206
   0.17277     -3.978176
   0.14397     -3.958900
   0.11518     -3.943262
   0.08638     -3.926553
   0.05759     -3.913381
   0.02879     -3.861452
   0.00000     -3.837754
 
# Band-Index  173
   0.00000     -3.820498
   0.02879     -3.816944
   0.05759     -3.861607
   0.08638     -3.913013
   0.11518     -3.925331
   0.14397     -3.938738
   0.17277     -3.955499
   0.20156     -3.973933
   0.23035     -3.996393
   0.25915     -4.018597
   0.28794     -4.022313
   0.31674     -3.988872
   0.34553     -3.939481
   0.37433     -3.885181
   0.40312     -3.834143
   0.43191     -3.791121
   0.46071     -3.750261
   0.48950     -3.721654
   0.51830     -3.692786
   0.54709     -3.680735
   0.54709     -3.680735
   0.57529     -3.678628
   0.60348     -3.668025
   0.63167     -3.648345
   0.65987     -3.621026
   0.68806     -3.590505
   0.71625     -3.564705
   0.74445     -3.534565
   0.77264     -3.498981
   0.80084     -3.468247
   0.82903     -3.432313
   0.85722     -3.416115
   0.88542     -3.392717
   0.91361     -3.359630
   0.94181     -3.319882
   0.97000     -3.279049
   0.99819     -3.242240
   1.02639     -3.233730
   1.05458     -3.244604
   1.08277     -3.222349
   1.08277     -3.222349
   1.12307     -3.248851
   1.16337     -3.262055
   1.20367     -3.297025
   1.24397     -3.392718
   1.28427     -3.502242
   1.32457     -3.600772
   1.36487     -3.675481
   1.40517     -3.713058
   1.44547     -3.731665
   1.48576     -3.742224
   1.52606     -3.752177
   1.56636     -3.763936
   1.60666     -3.778205
   1.64696     -3.794642
   1.68726     -3.810272
   1.72756     -3.822121
   1.76786     -3.822441
   1.80816     -3.813006
   1.84845     -3.820498
 
# Band-Index  174
   1.84845     -3.820498
   1.80816     -3.811257
   1.76786     -3.821528
   1.72756     -3.821573
   1.68726     -3.809710
   1.64696     -3.793977
   1.60666     -3.777468
   1.56636     -3.763215
   1.52606     -3.751559
   1.48576     -3.741606
   1.44547     -3.730472
   1.40517     -3.710963
   1.36487     -3.673805
   1.32457     -3.599386
   1.28427     -3.500316
   1.24397     -3.390656
   1.20367     -3.295154
   1.16337     -3.261372
   1.12307     -3.248670
   1.08277     -3.222348
   1.08277     -3.222348
   1.05458     -3.244369
   1.02639     -3.233355
   0.99819     -3.241457
   0.97000     -3.278074
   0.94181     -3.318739
   0.91361     -3.358392
   0.88542     -3.391530
   0.85722     -3.415234
   0.82903     -3.431968
   0.80084     -3.467490
   0.77264     -3.497776
   0.74445     -3.533747
   0.71625     -3.563835
   0.68806     -3.589596
   0.65987     -3.620283
   0.63167     -3.647567
   0.60348     -3.667202
   0.57529     -3.677850
   0.54709     -3.680734
   0.54709     -3.680734
   0.51830     -3.691752
   0.48950     -3.718480
   0.46071     -3.747880
   0.43191     -3.789796
   0.40312     -3.833038
   0.37433     -3.884316
   0.34553     -3.937872
   0.31674     -3.987122
   0.28794     -4.020402
   0.25915     -4.017318
   0.23035     -3.995601
   0.20156     -3.973253
   0.17277     -3.954935
   0.14397     -3.937947
   0.11518     -3.924232
   0.08638     -3.912182
   0.05759     -3.860980
   0.02879     -3.814451
   0.00000     -3.820498
 
# Band-Index  175
   0.00000     -3.784768
   0.02879     -3.783255
   0.05759     -3.805673
   0.08638     -3.846688
   0.11518     -3.889932
   0.14397     -3.924293
   0.17277     -3.944963
   0.20156     -3.953065
   0.23035     -3.949373
   0.25915     -3.938036
   0.28794     -3.921038
   0.31674     -3.899308
   0.34553     -3.872904
   0.37433     -3.840400
   0.40312     -3.802563
   0.43191     -3.769638
   0.46071     -3.729631
   0.48950     -3.683466
   0.51830     -3.683454
   0.54709     -3.676859
   0.54709     -3.676859
   0.57529     -3.671208
   0.60348     -3.656828
   0.63167     -3.636866
   0.65987     -3.613477
   0.68806     -3.586711
   0.71625     -3.552355
   0.74445     -3.518081
   0.77264     -3.488627
   0.80084     -3.465467
   0.82903     -3.423560
   0.85722     -3.377466
   0.88542     -3.344472
   0.91361     -3.305402
   0.94181     -3.264576
   0.97000     -3.229816
   0.99819     -3.220267
   1.02639     -3.210771
   1.05458     -3.202089
   1.08277     -3.216817
   1.08277     -3.216817
   1.12307     -3.206505
   1.16337     -3.230684
   1.20367     -3.285169
   1.24397     -3.364418
   1.28427     -3.487648
   1.32457     -3.591839
   1.36487     -3.659565
   1.40517     -3.680023
   1.44547     -3.682529
   1.48576     -3.690414
   1.52606     -3.711002
   1.56636     -3.731455
   1.60666     -3.749560
   1.64696     -3.764971
   1.68726     -3.776177
   1.72756     -3.781595
   1.76786     -3.781881
   1.80816     -3.777374
   1.84845     -3.784768
 
# Band-Index  176
   1.84845     -3.784768
   1.80816     -3.776027
   1.76786     -3.780950
   1.72756     -3.780378
   1.68726     -3.774984
   1.64696     -3.763758
   1.60666     -3.747845
   1.56636     -3.729135
   1.52606     -3.708352
   1.48576     -3.688749
   1.44547     -3.682319
   1.40517     -3.679443
   1.36487     -3.658468
   1.32457     -3.590567
   1.28427     -3.485781
   1.24397     -3.363590
   1.20367     -3.284157
   1.16337     -3.229469
   1.12307     -3.206188
   1.08277     -3.216817
   1.08277     -3.216817
   1.05458     -3.201867
   1.02639     -3.210239
   0.99819     -3.219915
   0.97000     -3.229085
   0.94181     -3.263193
   0.91361     -3.303804
   0.88542     -3.342783
   0.85722     -3.375854
   0.82903     -3.422601
   0.80084     -3.464465
   0.77264     -3.487647
   0.74445     -3.517203
   0.71625     -3.551684
   0.68806     -3.586188
   0.65987     -3.612641
   0.63167     -3.635958
   0.60348     -3.655934
   0.57529     -3.670412
   0.54709     -3.676859
   0.54709     -3.676859
   0.51830     -3.681622
   0.48950     -3.682486
   0.46071     -3.728320
   0.43191     -3.769035
   0.40312     -3.802246
   0.37433     -3.840089
   0.34553     -3.872178
   0.31674     -3.898128
   0.28794     -3.919698
   0.25915     -3.936664
   0.23035     -3.948005
   0.20156     -3.951635
   0.17277     -3.943413
   0.14397     -3.922908
   0.11518     -3.888644
   0.08638     -3.845235
   0.05759     -3.804196
   0.02879     -3.781308
   0.00000     -3.784768
 
# Band-Index  177
   0.00000     -3.782188
   0.02879     -3.765559
   0.05759     -3.758670
   0.08638     -3.777084
   0.11518     -3.798038
   0.14397     -3.815641
   0.17277     -3.826614
   0.20156     -3.830432
   0.23035     -3.828413
   0.25915     -3.822442
   0.28794     -3.814343
   0.31674     -3.805820
   0.34553     -3.798546
   0.37433     -3.793551
   0.40312     -3.786292
   0.43191     -3.755611
   0.46071     -3.710803
   0.48950     -3.662782
   0.51830     -3.646219
   0.54709     -3.644538
   0.54709     -3.644538
   0.57529     -3.641660
   0.60348     -3.630652
   0.63167     -3.612160
   0.65987     -3.588323
   0.68806     -3.564047
   0.71625     -3.539115
   0.74445     -3.510545
   0.77264     -3.477838
   0.80084     -3.448182
   0.82903     -3.417728
   0.85722     -3.369545
   0.88542     -3.313519
   0.91361     -3.274727
   0.94181     -3.249362
   0.97000     -3.228352
   0.99819     -3.211045
   1.02639     -3.194790
   1.05458     -3.189773
   1.08277     -3.182219
   1.08277     -3.182219
   1.12307     -3.193961
   1.16337     -3.213477
   1.20367     -3.258983
   1.24397     -3.361819
   1.28427     -3.480913
   1.32457     -3.577068
   1.36487     -3.623465
   1.40517     -3.642392
   1.44547     -3.655441
   1.48576     -3.672937
   1.52606     -3.678232
   1.56636     -3.686439
   1.60666     -3.701022
   1.64696     -3.714132
   1.68726     -3.722729
   1.72756     -3.731219
   1.76786     -3.740888
   1.80816     -3.759338
   1.84845     -3.782188
 
# Band-Index  178
   1.84845     -3.782188
   1.80816     -3.758637
   1.76786     -3.740411
   1.72756     -3.730640
   1.68726     -3.722164
   1.64696     -3.713297
   1.60666     -3.699822
   1.56636     -3.685287
   1.52606     -3.677857
   1.48576     -3.671355
   1.44547     -3.652169
   1.40517     -3.641259
   1.36487     -3.622630
   1.32457     -3.574725
   1.28427     -3.479566
   1.24397     -3.360732
   1.20367     -3.258023
   1.16337     -3.212794
   1.12307     -3.193592
   1.08277     -3.182219
   1.08277     -3.182219
   1.05458     -3.189634
   1.02639     -3.194256
   0.99819     -3.209958
   0.97000     -3.227190
   0.94181     -3.248524
   0.91361     -3.273862
   0.88542     -3.312712
   0.85722     -3.368912
   0.82903     -3.417039
   0.80084     -3.446751
   0.77264     -3.474155
   0.74445     -3.507050
   0.71625     -3.535965
   0.68806     -3.561878
   0.65987     -3.586826
   0.63167     -3.610294
   0.60348     -3.628916
   0.57529     -3.640346
   0.54709     -3.644537
   0.54709     -3.644537
   0.51830     -3.645015
   0.48950     -3.661355
   0.46071     -3.709820
   0.43191     -3.752650
   0.40312     -3.784374
   0.37433     -3.793300
   0.34553     -3.798328
   0.31674     -3.805453
   0.28794     -3.813855
   0.25915     -3.821870
   0.23035     -3.827778
   0.20156     -3.829734
   0.17277     -3.825834
   0.14397     -3.814749
   0.11518     -3.797033
   0.08638     -3.776137
   0.05759     -3.758447
   0.02879     -3.764560
   0.00000     -3.782188
 
# Band-Index  179
   0.00000     -3.735356
   0.02879     -3.750854
   0.05759     -3.734627
   0.08638     -3.723255
   0.11518     -3.726730
   0.14397     -3.733235
   0.17277     -3.738199
   0.20156     -3.740950
   0.23035     -3.742130
   0.25915     -3.742685
   0.28794     -3.743334
   0.31674     -3.743991
   0.34553     -3.743165
   0.37433     -3.738184
   0.40312     -3.728555
   0.43191     -3.714274
   0.46071     -3.686166
   0.48950     -3.647253
   0.51830     -3.628965
   0.54709     -3.638982
   0.54709     -3.638982
   0.57529     -3.634467
   0.60348     -3.620968
   0.63167     -3.602200
   0.65987     -3.581355
   0.68806     -3.556727
   0.71625     -3.527675
   0.74445     -3.497948
   0.77264     -3.469715
   0.80084     -3.438974
   0.82903     -3.404232
   0.85722     -3.364491
   0.88542     -3.310275
   0.91361     -3.270042
   0.94181     -3.237147
   0.97000     -3.220316
   0.99819     -3.202948
   1.02639     -3.192165
   1.05458     -3.173085
   1.08277     -3.155560
   1.08277     -3.155560
   1.12307     -3.169806
   1.16337     -3.180764
   1.20367     -3.229758
   1.24397     -3.320106
   1.28427     -3.431535
   1.32457     -3.521164
   1.36487     -3.574603
   1.40517     -3.615539
   1.44547     -3.642229
   1.48576     -3.650318
   1.52606     -3.660473
   1.56636     -3.674378
   1.60666     -3.684917
   1.64696     -3.691111
   1.68726     -3.693551
   1.72756     -3.703634
   1.76786     -3.725313
   1.80816     -3.745506
   1.84845     -3.735356
 
# Band-Index  180
   1.84845     -3.735356
   1.80816     -3.743110
   1.76786     -3.722603
   1.72756     -3.701808
   1.68726     -3.692766
   1.64696     -3.690979
   1.60666     -3.684594
   1.56636     -3.673775
   1.52606     -3.659277
   1.48576     -3.648713
   1.44547     -3.640898
   1.40517     -3.612154
   1.36487     -3.570896
   1.32457     -3.517040
   1.28427     -3.427303
   1.24397     -3.316208
   1.20367     -3.226704
   1.16337     -3.179491
   1.12307     -3.168797
   1.08277     -3.155560
   1.08277     -3.155560
   1.05458     -3.172039
   1.02639     -3.191152
   0.99819     -3.202212
   0.97000     -3.219335
   0.94181     -3.236241
   0.91361     -3.269505
   0.88542     -3.309362
   0.85722     -3.363821
   0.82903     -3.402758
   0.80084     -3.434945
   0.77264     -3.466765
   0.74445     -3.494691
   0.71625     -3.524688
   0.68806     -3.554415
   0.65987     -3.580184
   0.63167     -3.601105
   0.60348     -3.619604
   0.57529     -3.633254
   0.54709     -3.638982
   0.54709     -3.638982
   0.51830     -3.628137
   0.48950     -3.646784
   0.46071     -3.682681
   0.43191     -3.710850
   0.40312     -3.725640
   0.37433     -3.735206
   0.34553     -3.739969
   0.31674     -3.740992
   0.28794     -3.740795
   0.25915     -3.740700
   0.23035     -3.740655
   0.20156     -3.739860
   0.17277     -3.737309
   0.14397     -3.732367
   0.11518     -3.725827
   0.08638     -3.722515
   0.05759     -3.733176
   0.02879     -3.748955
   0.00000     -3.735356
 
# Band-Index  181
   0.00000     -3.730482
   0.02879     -3.711939
   0.05759     -3.694807
   0.08638     -3.689827
   0.11518     -3.686868
   0.14397     -3.686508
   0.17277     -3.689516
   0.20156     -3.694671
   0.23035     -3.700873
   0.25915     -3.707475
   0.28794     -3.713939
   0.31674     -3.719630
   0.34553     -3.723848
   0.37433     -3.725477
   0.40312     -3.720369
   0.43191     -3.696857
   0.46071     -3.653098
   0.48950     -3.633558
   0.51830     -3.608904
   0.54709     -3.586429
   0.54709     -3.586429
   0.57529     -3.589842
   0.60348     -3.585792
   0.63167     -3.573394
   0.65987     -3.551933
   0.68806     -3.523095
   0.71625     -3.495889
   0.74445     -3.475283
   0.77264     -3.451942
   0.80084     -3.428203
   0.82903     -3.393620
   0.85722     -3.344767
   0.88542     -3.308538
   0.91361     -3.254371
   0.94181     -3.221597
   0.97000     -3.193104
   0.99819     -3.170656
   1.02639     -3.153399
   1.05458     -3.142065
   1.08277     -3.153560
   1.08277     -3.153560
   1.12307     -3.146206
   1.16337     -3.171266
   1.20367     -3.208925
   1.24397     -3.305029
   1.28427     -3.417927
   1.32457     -3.507182
   1.36487     -3.561254
   1.40517     -3.590577
   1.44547     -3.608930
   1.48576     -3.621685
   1.52606     -3.630683
   1.56636     -3.637970
   1.60666     -3.644122
   1.64696     -3.646623
   1.68726     -3.647051
   1.72756     -3.654386
   1.76786     -3.666707
   1.80816     -3.701881
   1.84845     -3.730482
 
# Band-Index  182
   1.84845     -3.730482
   1.80816     -3.698319
   1.76786     -3.662381
   1.72756     -3.650709
   1.68726     -3.645002
   1.64696     -3.645841
   1.60666     -3.643227
   1.56636     -3.636366
   1.52606     -3.627882
   1.48576     -3.617784
   1.44547     -3.604625
   1.40517     -3.586151
   1.36487     -3.556992
   1.32457     -3.503128
   1.28427     -3.413996
   1.24397     -3.301312
   1.20367     -3.206739
   1.16337     -3.169506
   1.12307     -3.143538
   1.08277     -3.153560
   1.08277     -3.153560
   1.05458     -3.141096
   1.02639     -3.150476
   0.99819     -3.167809
   0.97000     -3.190305
   0.94181     -3.218663
   0.91361     -3.252992
   0.88542     -3.307213
   0.85722     -3.344224
   0.82903     -3.389337
   0.80084     -3.426800
   0.77264     -3.450362
   0.74445     -3.474302
   0.71625     -3.494967
   0.68806     -3.522222
   0.65987     -3.551240
   0.63167     -3.572631
   0.60348     -3.584509
   0.57529     -3.588277
   0.54709     -3.586428
   0.54709     -3.586428
   0.51830     -3.608138
   0.48950     -3.632079
   0.46071     -3.649199
   0.43191     -3.693131
   0.40312     -3.717454
   0.37433     -3.722728
   0.34553     -3.720793
   0.31674     -3.716650
   0.28794     -3.711304
   0.25915     -3.705289
   0.23035     -3.699095
   0.20156     -3.693207
   0.17277     -3.688287
   0.14397     -3.685351
   0.11518     -3.685203
   0.08638     -3.687081
   0.05759     -3.690930
   0.02879     -3.708182
   0.00000     -3.730482
 
# Band-Index  183
   0.00000     -3.706826
   0.02879     -3.699600
   0.05759     -3.664228
   0.08638     -3.625650
   0.11518     -3.597652
   0.14397     -3.580528
   0.17277     -3.564775
   0.20156     -3.550575
   0.23035     -3.538392
   0.25915     -3.528986
   0.28794     -3.523166
   0.31674     -3.517282
   0.34553     -3.509835
   0.37433     -3.502306
   0.40312     -3.517329
   0.43191     -3.550710
   0.46071     -3.592017
   0.48950     -3.606377
   0.51830     -3.600096
   0.54709     -3.584563
   0.54709     -3.584563
   0.57529     -3.576017
   0.60348     -3.560996
   0.63167     -3.544072
   0.65987     -3.528638
   0.68806     -3.513421
   0.71625     -3.489931
   0.74445     -3.467470
   0.77264     -3.445741
   0.80084     -3.411586
   0.82903     -3.376512
   0.85722     -3.343388
   0.88542     -3.293559
   0.91361     -3.252035
   0.94181     -3.211220
   0.97000     -3.179454
   0.99819     -3.154810
   1.02639     -3.138797
   1.05458     -3.139932
   1.08277     -3.136844
   1.08277     -3.136844
   1.12307     -3.141916
   1.16337     -3.156822
   1.20367     -3.198559
   1.24397     -3.267623
   1.28427     -3.304823
   1.32457     -3.328081
   1.36487     -3.354897
   1.40517     -3.388026
   1.44547     -3.423465
   1.48576     -3.457029
   1.52606     -3.491903
   1.56636     -3.535043
   1.60666     -3.576777
   1.64696     -3.611798
   1.68726     -3.633303
   1.72756     -3.633495
   1.76786     -3.654018
   1.80816     -3.691520
   1.84845     -3.706826
 
# Band-Index  184
   1.84845     -3.706825
   1.80816     -3.691220
   1.76786     -3.650723
   1.72756     -3.631483
   1.68726     -3.632394
   1.64696     -3.610859
   1.60666     -3.576156
   1.56636     -3.534754
   1.52606     -3.491450
   1.48576     -3.456420
   1.44547     -3.422840
   1.40517     -3.387543
   1.36487     -3.354542
   1.32457     -3.327591
   1.28427     -3.303858
   1.24397     -3.265871
   1.20367     -3.197186
   1.16337     -3.153617
   1.12307     -3.140392
   1.08277     -3.136844
   1.08277     -3.136844
   1.05458     -3.138768
   1.02639     -3.137737
   0.99819     -3.153920
   0.97000     -3.178480
   0.94181     -3.210034
   0.91361     -3.249301
   0.88542     -3.289972
   0.85722     -3.339336
   0.82903     -3.375904
   0.80084     -3.411030
   0.77264     -3.444458
   0.74445     -3.466697
   0.71625     -3.489680
   0.68806     -3.512570
   0.65987     -3.527590
   0.63167     -3.543379
   0.60348     -3.559935
   0.57529     -3.574531
   0.54709     -3.584562
   0.54709     -3.584562
   0.51830     -3.598628
   0.48950     -3.603976
   0.46071     -3.591386
   0.43191     -3.550005
   0.40312     -3.516587
   0.37433     -3.501472
   0.34553     -3.508895
   0.31674     -3.516425
   0.28794     -3.522357
   0.25915     -3.527508
   0.23035     -3.537347
   0.20156     -3.549578
   0.17277     -3.563632
   0.14397     -3.579253
   0.11518     -3.596483
   0.08638     -3.624095
   0.05759     -3.662926
   0.02879     -3.698777
   0.00000     -3.706825
 
# Band-Index  185
   0.00000     -3.698037
   0.02879     -3.688178
   0.05759     -3.656926
   0.08638     -3.620714
   0.11518     -3.590564
   0.14397     -3.565246
   0.17277     -3.550311
   0.20156     -3.540085
   0.23035     -3.532849
   0.25915     -3.526779
   0.28794     -3.517778
   0.31674     -3.509480
   0.34553     -3.501755
   0.37433     -3.497030
   0.40312     -3.499503
   0.43191     -3.517519
   0.46071     -3.548954
   0.48950     -3.581273
   0.51830     -3.581573
   0.54709     -3.561560
   0.54709     -3.561560
   0.57529     -3.559580
   0.60348     -3.551754
   0.63167     -3.539903
   0.65987     -3.525231
   0.68806     -3.505879
   0.71625     -3.485619
   0.74445     -3.454053
   0.77264     -3.418169
   0.80084     -3.382532
   0.82903     -3.350412
   0.85722     -3.319109
   0.88542     -3.285852
   0.91361     -3.240793
   0.94181     -3.190329
   0.97000     -3.163583
   0.99819     -3.146373
   1.02639     -3.136929
   1.05458     -3.133758
   1.08277     -3.131200
   1.08277     -3.131200
   1.12307     -3.137134
   1.16337     -3.143254
   1.20367     -3.173519
   1.24397     -3.211586
   1.28427     -3.231161
   1.32457     -3.251019
   1.36487     -3.285960
   1.40517     -3.334210
   1.44547     -3.387446
   1.48576     -3.439282
   1.52606     -3.484134
   1.56636     -3.519240
   1.60666     -3.552187
   1.64696     -3.581910
   1.68726     -3.605796
   1.72756     -3.624424
   1.76786     -3.641488
   1.80816     -3.681172
   1.84845     -3.698037
 
# Band-Index  186
   1.84845     -3.698037
   1.80816     -3.679920
   1.76786     -3.638920
   1.72756     -3.621632
   1.68726     -3.605100
   1.64696     -3.581742
   1.60666     -3.551915
   1.56636     -3.518739
   1.52606     -3.482648
   1.48576     -3.438031
   1.44547     -3.386580
   1.40517     -3.333609
   1.36487     -3.285628
   1.32457     -3.250764
   1.28427     -3.230292
   1.24397     -3.209998
   1.20367     -3.171509
   1.16337     -3.141743
   1.12307     -3.134247
   1.08277     -3.131200
   1.08277     -3.131200
   1.05458     -3.130305
   1.02639     -3.133447
   0.99819     -3.142630
   0.97000     -3.159684
   0.94181     -3.188162
   0.91361     -3.237690
   0.88542     -3.282863
   0.85722     -3.316279
   0.82903     -3.347346
   0.80084     -3.381803
   0.77264     -3.417840
   0.74445     -3.453589
   0.71625     -3.485410
   0.68806     -3.505469
   0.65987     -3.524296
   0.63167     -3.539346
   0.60348     -3.551192
   0.57529     -3.559102
   0.54709     -3.561560
   0.54709     -3.561560
   0.51830     -3.578444
   0.48950     -3.579778
   0.46071     -3.548387
   0.43191     -3.516792
   0.40312     -3.498743
   0.37433     -3.496445
   0.34553     -3.500998
   0.31674     -3.508804
   0.28794     -3.517143
   0.25915     -3.525271
   0.23035     -3.531676
   0.20156     -3.539013
   0.17277     -3.548861
   0.14397     -3.562660
   0.11518     -3.587924
   0.08638     -3.620200
   0.05759     -3.655769
   0.02879     -3.686830
   0.00000     -3.698037
 
# Band-Index  187
   0.00000     -3.673346
   0.02879     -3.651636
   0.05759     -3.627622
   0.08638     -3.605771
   0.11518     -3.581251
   0.14397     -3.558533
   0.17277     -3.538648
   0.20156     -3.522433
   0.23035     -3.510760
   0.25915     -3.502051
   0.28794     -3.494737
   0.31674     -3.488353
   0.34553     -3.484624
   0.37433     -3.489524
   0.40312     -3.492710
   0.43191     -3.499296
   0.46071     -3.519433
   0.48950     -3.550331
   0.51830     -3.552957
   0.54709     -3.559735
   0.54709     -3.559735
   0.57529     -3.556571
   0.60348     -3.548645
   0.63167     -3.536350
   0.65987     -3.517506
   0.68806     -3.494392
   0.71625     -3.468568
   0.74445     -3.441080
   0.77264     -3.412348
   0.80084     -3.380464
   0.82903     -3.346898
   0.85722     -3.307561
   0.88542     -3.265326
   0.91361     -3.225008
   0.94181     -3.186985
   0.97000     -3.152897
   0.99819     -3.132069
   1.02639     -3.122699
   1.05458     -3.111823
   1.08277     -3.103555
   1.08277     -3.103555
   1.12307     -3.112240
   1.16337     -3.128282
   1.20367     -3.159335
   1.24397     -3.192268
   1.28427     -3.200313
   1.32457     -3.211813
   1.36487     -3.233509
   1.40517     -3.272423
   1.44547     -3.329828
   1.48576     -3.387749
   1.52606     -3.435570
   1.56636     -3.467346
   1.60666     -3.501009
   1.64696     -3.544165
   1.68726     -3.586437
   1.72756     -3.611985
   1.76786     -3.633985
   1.80816     -3.654480
   1.84845     -3.673346
 
# Band-Index  188
   1.84845     -3.673346
   1.80816     -3.650777
   1.76786     -3.632850
   1.72756     -3.610506
   1.68726     -3.581493
   1.64696     -3.539715
   1.60666     -3.497840
   1.56636     -3.466650
   1.52606     -3.433993
   1.48576     -3.385673
   1.44547     -3.327968
   1.40517     -3.270722
   1.36487     -3.232620
   1.32457     -3.210635
   1.28427     -3.198885
   1.24397     -3.191107
   1.20367     -3.158104
   1.16337     -3.127901
   1.12307     -3.111990
   1.08277     -3.103554
   1.08277     -3.103554
   1.05458     -3.111453
   1.02639     -3.122200
   0.99819     -3.130955
   0.97000     -3.151659
   0.94181     -3.185478
   0.91361     -3.223036
   0.88542     -3.264588
   0.85722     -3.306711
   0.82903     -3.346155
   0.80084     -3.379361
   0.77264     -3.411345
   0.74445     -3.440189
   0.71625     -3.467726
   0.68806     -3.493581
   0.65987     -3.516743
   0.63167     -3.535809
   0.60348     -3.547978
   0.57529     -3.556051
   0.54709     -3.559734
   0.54709     -3.559734
   0.51830     -3.550241
   0.48950     -3.548427
   0.46071     -3.517148
   0.43191     -3.496520
   0.40312     -3.490106
   0.37433     -3.488650
   0.34553     -3.481597
   0.31674     -3.484900
   0.28794     -3.491157
   0.25915     -3.498377
   0.23035     -3.507023
   0.20156     -3.518726
   0.17277     -3.534954
   0.14397     -3.554862
   0.11518     -3.579923
   0.08638     -3.603329
   0.05759     -3.623838
   0.02879     -3.648822
   0.00000     -3.673346
 
# Band-Index  189
   0.00000     -3.646627
   0.02879     -3.639906
   0.05759     -3.619586
   0.08638     -3.592000
   0.11518     -3.568567
   0.14397     -3.544803
   0.17277     -3.517498
   0.20156     -3.498250
   0.23035     -3.481429
   0.25915     -3.467964
   0.28794     -3.460537
   0.31674     -3.459970
   0.34553     -3.465024
   0.37433     -3.469953
   0.40312     -3.472875
   0.43191     -3.473140
   0.46071     -3.476314
   0.48950     -3.496449
   0.51830     -3.527755
   0.54709     -3.541620
   0.54709     -3.541620
   0.57529     -3.541378
   0.60348     -3.533764
   0.63167     -3.516769
   0.65987     -3.493181
   0.68806     -3.467427
   0.71625     -3.442627
   0.74445     -3.420781
   0.77264     -3.400805
   0.80084     -3.378501
   0.82903     -3.342204
   0.85722     -3.301263
   0.88542     -3.262473
   0.91361     -3.222436
   0.94181     -3.182556
   0.97000     -3.144226
   0.99819     -3.117244
   1.02639     -3.101453
   1.05458     -3.096336
   1.08277     -3.098080
   1.08277     -3.098080
   1.12307     -3.098761
   1.16337     -3.113321
   1.20367     -3.146735
   1.24397     -3.168677
   1.28427     -3.177709
   1.32457     -3.190356
   1.36487     -3.222221
   1.40517     -3.261473
   1.44547     -3.297354
   1.48576     -3.338712
   1.52606     -3.383633
   1.56636     -3.427378
   1.60666     -3.465958
   1.64696     -3.512058
   1.68726     -3.556551
   1.72756     -3.594081
   1.76786     -3.618497
   1.80816     -3.638051
   1.84845     -3.646627
 
# Band-Index  190
   1.84845     -3.646627
   1.80816     -3.637650
   1.76786     -3.617059
   1.72756     -3.593089
   1.68726     -3.555514
   1.64696     -3.511290
   1.60666     -3.465523
   1.56636     -3.425775
   1.52606     -3.381288
   1.48576     -3.336791
   1.44547     -3.296154
   1.40517     -3.260584
   1.36487     -3.221168
   1.32457     -3.188766
   1.28427     -3.175006
   1.24397     -3.166592
   1.20367     -3.146239
   1.16337     -3.112580
   1.12307     -3.098295
   1.08277     -3.098080
   1.08277     -3.098080
   1.05458     -3.095954
   1.02639     -3.100949
   0.99819     -3.116499
   0.97000     -3.143342
   0.94181     -3.181887
   0.91361     -3.220574
   0.88542     -3.259069
   0.85722     -3.300442
   0.82903     -3.341498
   0.80084     -3.375106
   0.77264     -3.397302
   0.74445     -3.417184
   0.71625     -3.440296
   0.68806     -3.466983
   0.65987     -3.490891
   0.63167     -3.512752
   0.60348     -3.529777
   0.57529     -3.537851
   0.54709     -3.541620
   0.54709     -3.541620
   0.51830     -3.526624
   0.48950     -3.495601
   0.46071     -3.476162
   0.43191     -3.472592
   0.40312     -3.471895
   0.37433     -3.469051
   0.34553     -3.464486
   0.31674     -3.459249
   0.28794     -3.459786
   0.25915     -3.467166
   0.23035     -3.480463
   0.20156     -3.496983
   0.17277     -3.516138
   0.14397     -3.543768
   0.11518     -3.567064
   0.08638     -3.589237
   0.05759     -3.618781
   0.02879     -3.639169
   0.00000     -3.646627
 
# Band-Index  191
   0.00000     -3.640474
   0.02879     -3.632233
   0.05759     -3.612832
   0.08638     -3.587481
   0.11518     -3.559407
   0.14397     -3.534114
   0.17277     -3.512984
   0.20156     -3.488202
   0.23035     -3.466323
   0.25915     -3.449696
   0.28794     -3.438899
   0.31674     -3.433849
   0.34553     -3.434170
   0.37433     -3.438702
   0.40312     -3.444522
   0.43191     -3.451345
   0.46071     -3.466856
   0.48950     -3.489981
   0.51830     -3.516864
   0.54709     -3.538122
   0.54709     -3.538122
   0.57529     -3.536097
   0.60348     -3.525912
   0.63167     -3.510739
   0.65987     -3.489296
   0.68806     -3.463805
   0.71625     -3.438959
   0.74445     -3.411391
   0.77264     -3.380009
   0.80084     -3.353718
   0.82903     -3.329778
   0.85722     -3.298174
   0.88542     -3.257332
   0.91361     -3.211680
   0.94181     -3.168475
   0.97000     -3.131558
   0.99819     -3.105020
   1.02639     -3.089149
   1.05458     -3.080572
   1.08277     -3.077686
   1.08277     -3.077686
   1.12307     -3.084325
   1.16337     -3.102879
   1.20367     -3.133651
   1.24397     -3.155075
   1.28427     -3.165412
   1.32457     -3.178185
   1.36487     -3.204382
   1.40517     -3.240651
   1.44547     -3.281727
   1.48576     -3.324741
   1.52606     -3.368387
   1.56636     -3.416289
   1.60666     -3.460315
   1.64696     -3.496575
   1.68726     -3.537798
   1.72756     -3.580229
   1.76786     -3.613165
   1.80816     -3.627817
   1.84845     -3.640474
 
# Band-Index  192
   1.84845     -3.640474
   1.80816     -3.625398
   1.76786     -3.610213
   1.72756     -3.579163
   1.68726     -3.537073
   1.64696     -3.495935
   1.60666     -3.458848
   1.56636     -3.415051
   1.52606     -3.367419
   1.48576     -3.324451
   1.44547     -3.280986
   1.40517     -3.239995
   1.36487     -3.204296
   1.32457     -3.177367
   1.28427     -3.164501
   1.24397     -3.153607
   1.20367     -3.131623
   1.16337     -3.101427
   1.12307     -3.083669
   1.08277     -3.077685
   1.08277     -3.077685
   1.05458     -3.080351
   1.02639     -3.088661
   0.99819     -3.104184
   0.97000     -3.129977
   0.94181     -3.165964
   0.91361     -3.209192
   0.88542     -3.255755
   0.85722     -3.294779
   0.82903     -3.326151
   0.80084     -3.349975
   0.77264     -3.376035
   0.74445     -3.407390
   0.71625     -3.436351
   0.68806     -3.463048
   0.65987     -3.487294
   0.63167     -3.507342
   0.60348     -3.522655
   0.57529     -3.532975
   0.54709     -3.538121
   0.54709     -3.538121
   0.51830     -3.515826
   0.48950     -3.489850
   0.46071     -3.465762
   0.43191     -3.450124
   0.40312     -3.443583
   0.37433     -3.438465
   0.34553     -3.433877
   0.31674     -3.433313
   0.28794     -3.438082
   0.25915     -3.448520
   0.23035     -3.464815
   0.20156     -3.486368
   0.17277     -3.509981
   0.14397     -3.530724
   0.11518     -3.556036
   0.08638     -3.585597
   0.05759     -3.611250
   0.02879     -3.630625
   0.00000     -3.640474
 
# Band-Index  193
   0.00000     -3.589383
   0.02879     -3.604155
   0.05759     -3.587891
   0.08638     -3.564918
   0.11518     -3.541454
   0.14397     -3.516393
   0.17277     -3.489739
   0.20156     -3.464089
   0.23035     -3.442356
   0.25915     -3.425794
   0.28794     -3.414353
   0.31674     -3.407270
   0.34553     -3.404183
   0.37433     -3.406137
   0.40312     -3.414925
   0.43191     -3.431069
   0.46071     -3.452130
   0.48950     -3.475627
   0.51830     -3.503526
   0.54709     -3.490332
   0.54709     -3.490332
   0.57529     -3.489706
   0.60348     -3.483990
   0.63167     -3.473400
   0.65987     -3.458508
   0.68806     -3.440251
   0.71625     -3.419578
   0.74445     -3.396568
   0.77264     -3.371564
   0.80084     -3.345690
   0.82903     -3.308040
   0.85722     -3.266709
   0.88542     -3.223705
   0.91361     -3.180844
   0.94181     -3.138263
   0.97000     -3.099421
   0.99819     -3.069216
   1.02639     -3.047962
   1.05458     -3.033979
   1.08277     -3.026001
   1.08277     -3.026001
   1.12307     -3.037824
   1.16337     -3.067964
   1.20367     -3.120965
   1.24397     -3.134819
   1.28427     -3.138192
   1.32457     -3.155112
   1.36487     -3.176628
   1.40517     -3.209235
   1.44547     -3.252560
   1.48576     -3.304547
   1.52606     -3.360174
   1.56636     -3.405800
   1.60666     -3.442003
   1.64696     -3.473000
   1.68726     -3.509653
   1.72756     -3.548635
   1.76786     -3.583372
   1.80816     -3.601836
   1.84845     -3.589383
 
# Band-Index  194
   1.84845     -3.589383
   1.80816     -3.598496
   1.76786     -3.580093
   1.72756     -3.544843
   1.68726     -3.505871
   1.64696     -3.470155
   1.60666     -3.440699
   1.56636     -3.404028
   1.52606     -3.357533
   1.48576     -3.301700
   1.44547     -3.250789
   1.40517     -3.206587
   1.36487     -3.173555
   1.32457     -3.152468
   1.28427     -3.135530
   1.24397     -3.133948
   1.20367     -3.119945
   1.16337     -3.065344
   1.12307     -3.034658
   1.08277     -3.026001
   1.08277     -3.026001
   1.05458     -3.030827
   1.02639     -3.044950
   0.99819     -3.066317
   0.97000     -3.096588
   0.94181     -3.135423
   0.91361     -3.177802
   0.88542     -3.220322
   0.85722     -3.263019
   0.82903     -3.304209
   0.80084     -3.341814
   0.77264     -3.369540
   0.74445     -3.392956
   0.71625     -3.415942
   0.68806     -3.436495
   0.65987     -3.454630
   0.63167     -3.469434
   0.60348     -3.479973
   0.57529     -3.485922
   0.54709     -3.490331
   0.54709     -3.490331
   0.51830     -3.500280
   0.48950     -3.472006
   0.46071     -3.448443
   0.43191     -3.427673
   0.40312     -3.411674
   0.37433     -3.402807
   0.34553     -3.400702
   0.31674     -3.403717
   0.28794     -3.410899
   0.25915     -3.422599
   0.23035     -3.439390
   0.20156     -3.461162
   0.17277     -3.486803
   0.14397     -3.513708
   0.11518     -3.538957
   0.08638     -3.562405
   0.05759     -3.585570
   0.02879     -3.600899
   0.00000     -3.589383
 
# Band-Index  195
   0.00000     -3.585442
   0.02879     -3.552906
   0.05759     -3.512331
   0.08638     -3.479418
   0.11518     -3.452961
   0.14397     -3.429112
   0.17277     -3.411351
   0.20156     -3.399948
   0.23035     -3.387901
   0.25915     -3.375578
   0.28794     -3.367171
   0.31674     -3.363395
   0.34553     -3.362606
   0.37433     -3.364092
   0.40312     -3.368352
   0.43191     -3.377395
   0.46071     -3.393581
   0.48950     -3.418232
   0.51830     -3.451166
   0.54709     -3.486287
   0.54709     -3.486287
   0.57529     -3.485664
   0.60348     -3.476766
   0.63167     -3.463421
   0.65987     -3.446730
   0.68806     -3.427818
   0.71625     -3.408065
   0.74445     -3.388993
   0.77264     -3.367798
   0.80084     -3.335645
   0.82903     -3.292786
   0.85722     -3.245833
   0.88542     -3.188359
   0.91361     -3.122174
   0.94181     -3.076783
   0.97000     -3.049039
   0.99819     -3.033309
   1.02639     -3.025270
   1.05458     -3.022965
   1.08277     -3.022463
   1.08277     -3.022463
   1.12307     -3.026662
   1.16337     -3.045414
   1.20367     -3.094636
   1.24397     -3.118769
   1.28427     -3.126282
   1.32457     -3.118574
   1.36487     -3.141916
   1.40517     -3.187152
   1.44547     -3.237716
   1.48576     -3.290286
   1.52606     -3.339301
   1.56636     -3.386059
   1.60666     -3.427617
   1.64696     -3.461920
   1.68726     -3.484924
   1.72756     -3.499939
   1.76786     -3.518292
   1.80816     -3.550923
   1.84845     -3.585442
 
# Band-Index  196
   1.84845     -3.585441
   1.80816     -3.546877
   1.76786     -3.514548
   1.72756     -3.496878
   1.68726     -3.482288
   1.64696     -3.460211
   1.60666     -3.426542
   1.56636     -3.384671
   1.52606     -3.337196
   1.48576     -3.287572
   1.44547     -3.236325
   1.40517     -3.184901
   1.36487     -3.139468
   1.32457     -3.117344
   1.28427     -3.125931
   1.24397     -3.117250
   1.20367     -3.092516
   1.16337     -3.042632
   1.12307     -3.023277
   1.08277     -3.022463
   1.08277     -3.022463
   1.05458     -3.019559
   1.02639     -3.021820
   0.99819     -3.029890
   0.97000     -3.045582
   0.94181     -3.073269
   0.91361     -3.121768
   0.88542     -3.187509
   0.85722     -3.244789
   0.82903     -3.288786
   0.80084     -3.331703
   0.77264     -3.365826
   0.74445     -3.385252
   0.71625     -3.404264
   0.68806     -3.423950
   0.65987     -3.442804
   0.63167     -3.459448
   0.60348     -3.472757
   0.57529     -3.481887
   0.54709     -3.486287
   0.54709     -3.486287
   0.51830     -3.447121
   0.48950     -3.414300
   0.46071     -3.389802
   0.43191     -3.373737
   0.40312     -3.364705
   0.37433     -3.360336
   0.34553     -3.358708
   0.31674     -3.359421
   0.28794     -3.363365
   0.25915     -3.372675
   0.23035     -3.385866
   0.20156     -3.398346
   0.17277     -3.409960
   0.14397     -3.425665
   0.11518     -3.449143
   0.08638     -3.475675
   0.05759     -3.508570
   0.02879     -3.549008
   0.00000     -3.585441
 
# Band-Index  197
   0.00000     -3.496587
   0.02879     -3.493574
   0.05759     -3.474327
   0.08638     -3.451096
   0.11518     -3.433606
   0.14397     -3.420931
   0.17277     -3.406289
   0.20156     -3.389256
   0.23035     -3.376344
   0.25915     -3.363919
   0.28794     -3.348026
   0.31674     -3.328862
   0.34553     -3.308691
   0.37433     -3.288241
   0.40312     -3.266384
   0.43191     -3.241283
   0.46071     -3.221623
   0.48950     -3.196825
   0.51830     -3.169467
   0.54709     -3.146004
   0.54709     -3.146004
   0.57529     -3.150581
   0.60348     -3.160168
   0.63167     -3.174363
   0.65987     -3.192358
   0.68806     -3.212732
   0.71625     -3.233422
   0.74445     -3.251738
   0.77264     -3.271969
   0.80084     -3.286951
   0.82903     -3.280985
   0.85722     -3.240889
   0.88542     -3.181290
   0.91361     -3.121007
   0.94181     -3.057820
   0.97000     -3.023587
   0.99819     -3.001291
   1.02639     -2.980607
   1.05458     -2.958434
   1.08277     -2.937938
   1.08277     -2.937938
   1.12307     -2.970504
   1.16337     -3.028781
   1.20367     -3.067363
   1.24397     -3.099435
   1.28427     -3.109523
   1.32457     -3.107744
   1.36487     -3.121140
   1.40517     -3.148715
   1.44547     -3.191336
   1.48576     -3.247280
   1.52606     -3.306178
   1.56636     -3.356808
   1.60666     -3.399420
   1.64696     -3.428404
   1.68726     -3.437934
   1.72756     -3.441118
   1.76786     -3.455155
   1.80816     -3.483654
   1.84845     -3.496587
 
# Band-Index  198
   1.84845     -3.496587
   1.80816     -3.482401
   1.76786     -3.454167
   1.72756     -3.439757
   1.68726     -3.437047
   1.64696     -3.427764
   1.60666     -3.398777
   1.56636     -3.355602
   1.52606     -3.305227
   1.48576     -3.246517
   1.44547     -3.190578
   1.40517     -3.147964
   1.36487     -3.120177
   1.32457     -3.106853
   1.28427     -3.108457
   1.24397     -3.097549
   1.20367     -3.065444
   1.16337     -3.027229
   1.12307     -2.969341
   1.08277     -2.937938
   1.08277     -2.937938
   1.05458     -2.957468
   1.02639     -2.979631
   0.99819     -3.000385
   0.97000     -3.022686
   0.94181     -3.057242
   0.91361     -3.117505
   0.88542     -3.177280
   0.85722     -3.236878
   0.82903     -3.279613
   0.80084     -3.285378
   0.77264     -3.270464
   0.74445     -3.250536
   0.71625     -3.232111
   0.68806     -3.211179
   0.65987     -3.190595
   0.63167     -3.172521
   0.60348     -3.158415
   0.57529     -3.149091
   0.54709     -3.146003
   0.54709     -3.146003
   0.51830     -3.168710
   0.48950     -3.195861
   0.46071     -3.220486
   0.43191     -3.240941
   0.40312     -3.264776
   0.37433     -3.286634
   0.34553     -3.307138
   0.31674     -3.327364
   0.28794     -3.346428
   0.25915     -3.361705
   0.23035     -3.374859
   0.20156     -3.387973
   0.17277     -3.402282
   0.14397     -3.418802
   0.11518     -3.432119
   0.08638     -3.449582
   0.05759     -3.472363
   0.02879     -3.492598
   0.00000     -3.496587
 
# Band-Index  199
   0.00000     -3.473692
   0.02879     -3.467624
   0.05759     -3.453914
   0.08638     -3.428127
   0.11518     -3.407728
   0.14397     -3.399529
   0.17277     -3.393076
   0.20156     -3.383095
   0.23035     -3.371184
   0.25915     -3.355338
   0.28794     -3.333982
   0.31674     -3.309441
   0.34553     -3.286007
   0.37433     -3.268549
   0.40312     -3.255544
   0.43191     -3.239575
   0.46071     -3.210363
   0.48950     -3.176876
   0.51830     -3.150099
   0.54709     -3.144517
   0.54709     -3.144517
   0.57529     -3.145979
   0.60348     -3.151401
   0.63167     -3.162025
   0.65987     -3.175521
   0.68806     -3.189587
   0.71625     -3.215618
   0.74445     -3.245231
   0.77264     -3.263400
   0.80084     -3.263702
   0.82903     -3.245908
   0.85722     -3.208780
   0.88542     -3.157842
   0.91361     -3.099788
   0.94181     -3.053576
   0.97000     -3.004540
   0.99819     -2.962866
   1.02639     -2.928141
   1.05458     -2.920294
   1.08277     -2.934356
   1.08277     -2.934356
   1.12307     -2.935184
   1.16337     -2.992598
   1.20367     -3.055307
   1.24397     -3.086553
   1.28427     -3.098655
   1.32457     -3.094887
   1.36487     -3.094439
   1.40517     -3.108016
   1.44547     -3.148146
   1.48576     -3.212301
   1.52606     -3.282239
   1.56636     -3.343425
   1.60666     -3.387076
   1.64696     -3.410957
   1.68726     -3.422065
   1.72756     -3.429067
   1.76786     -3.436562
   1.80816     -3.465020
   1.84845     -3.473692
 
# Band-Index  200
   1.84845     -3.473692
   1.80816     -3.464324
   1.76786     -3.434135
   1.72756     -3.427874
   1.68726     -3.421080
   1.64696     -3.409926
   1.60666     -3.385712
   1.56636     -3.341445
   1.52606     -3.280275
   1.48576     -3.210838
   1.44547     -3.147076
   1.40517     -3.106248
   1.36487     -3.092630
   1.32457     -3.092827
   1.28427     -3.097177
   1.24397     -3.085003
   1.20367     -3.052992
   1.16337     -2.990977
   1.12307     -2.934210
   1.08277     -2.934355
   1.08277     -2.934355
   1.05458     -2.919484
   1.02639     -2.927274
   0.99819     -2.961803
   0.97000     -3.003596
   0.94181     -3.052028
   0.91361     -3.098661
   0.88542     -3.156760
   0.85722     -3.207676
   0.82903     -3.244663
   0.80084     -3.262290
   0.77264     -3.261923
   0.74445     -3.243368
   0.71625     -3.214353
   0.68806     -3.188716
   0.65987     -3.174148
   0.63167     -3.160720
   0.60348     -3.150258
   0.57529     -3.145196
   0.54709     -3.144517
   0.54709     -3.144517
   0.51830     -3.149274
   0.48950     -3.176097
   0.46071     -3.209162
   0.43191     -3.239189
   0.40312     -3.254025
   0.37433     -3.266983
   0.34553     -3.284519
   0.31674     -3.307940
   0.28794     -3.332121
   0.25915     -3.352533
   0.23035     -3.367531
   0.20156     -3.380839
   0.17277     -3.391656
   0.14397     -3.397775
   0.11518     -3.404308
   0.08638     -3.423638
   0.05759     -3.451860
   0.02879     -3.467168
   0.00000     -3.473692
 
# Band-Index  201
   0.00000     -3.453497
   0.02879     -3.448345
   0.05759     -3.428123
   0.08638     -3.401827
   0.11518     -3.395786
   0.14397     -3.386266
   0.17277     -3.374613
   0.20156     -3.361774
   0.23035     -3.345817
   0.25915     -3.325503
   0.28794     -3.300380
   0.31674     -3.272119
   0.34553     -3.258153
   0.37433     -3.242004
   0.40312     -3.220706
   0.43191     -3.197768
   0.46071     -3.175292
   0.48950     -3.157005
   0.51830     -3.143549
   0.54709     -3.138858
   0.54709     -3.138858
   0.57529     -3.142268
   0.60348     -3.149418
   0.63167     -3.157713
   0.65987     -3.168192
   0.68806     -3.188299
   0.71625     -3.201050
   0.74445     -3.224065
   0.77264     -3.236801
   0.80084     -3.233093
   0.82903     -3.211996
   0.85722     -3.176017
   0.88542     -3.134396
   0.91361     -3.093469
   0.94181     -3.040577
   0.97000     -2.992902
   0.99819     -2.953230
   1.02639     -2.923343
   1.05458     -2.897652
   1.08277     -2.872171
   1.08277     -2.872171
   1.12307     -2.901889
   1.16337     -2.954932
   1.20367     -3.023551
   1.24397     -3.063761
   1.28427     -3.079703
   1.32457     -3.084088
   1.36487     -3.075057
   1.40517     -3.087554
   1.44547     -3.136017
   1.48576     -3.199710
   1.52606     -3.265750
   1.56636     -3.324311
   1.60666     -3.365811
   1.64696     -3.386660
   1.68726     -3.392739
   1.72756     -3.395888
   1.76786     -3.415186
   1.80816     -3.442370
   1.84845     -3.453497
 
# Band-Index  202
   1.84845     -3.453497
   1.80816     -3.441007
   1.76786     -3.413562
   1.72756     -3.393358
   1.68726     -3.390373
   1.64696     -3.384358
   1.60666     -3.363671
   1.56636     -3.321856
   1.52606     -3.263059
   1.48576     -3.196905
   1.44547     -3.133217
   1.40517     -3.085082
   1.36487     -3.073065
   1.32457     -3.083408
   1.28427     -3.078263
   1.24397     -3.062228
   1.20367     -3.022480
   1.16337     -2.953707
   1.12307     -2.901391
   1.08277     -2.872171
   1.08277     -2.872171
   1.05458     -2.896525
   1.02639     -2.922374
   0.99819     -2.952420
   0.97000     -2.992051
   0.94181     -3.039586
   0.91361     -3.092410
   0.88542     -3.133416
   0.85722     -3.173539
   0.82903     -3.209831
   0.80084     -3.230945
   0.77264     -3.234335
   0.74445     -3.221354
   0.71625     -3.199506
   0.68806     -3.187154
   0.65987     -3.167105
   0.63167     -3.156401
   0.60348     -3.147470
   0.57529     -3.140712
   0.54709     -3.138858
   0.54709     -3.138858
   0.51830     -3.141126
   0.48950     -3.155614
   0.46071     -3.174539
   0.43191     -3.196786
   0.40312     -3.219504
   0.37433     -3.240756
   0.34553     -3.256993
   0.31674     -3.270036
   0.28794     -3.297064
   0.25915     -3.322185
   0.23035     -3.342593
   0.20156     -3.358455
   0.17277     -3.370941
   0.14397     -3.382429
   0.11518     -3.393512
   0.08638     -3.400699
   0.05759     -3.427537
   0.02879     -3.447621
   0.00000     -3.453497
 
# Band-Index  203
   0.00000     -3.433936
   0.02879     -3.426805
   0.05759     -3.407707
   0.08638     -3.387133
   0.11518     -3.351574
   0.14397     -3.322418
   0.17277     -3.309103
   0.20156     -3.297762
   0.23035     -3.287919
   0.25915     -3.280834
   0.28794     -3.274580
   0.31674     -3.266078
   0.34553     -3.241917
   0.37433     -3.219844
   0.40312     -3.202797
   0.43191     -3.186903
   0.46071     -3.170750
   0.48950     -3.153861
   0.51830     -3.138203
   0.54709     -3.136822
   0.54709     -3.136822
   0.57529     -3.139004
   0.60348     -3.143972
   0.63167     -3.153068
   0.65987     -3.166354
   0.68806     -3.176700
   0.71625     -3.197982
   0.74445     -3.206433
   0.77264     -3.204929
   0.80084     -3.196458
   0.82903     -3.182617
   0.85722     -3.163185
   0.88542     -3.129041
   0.91361     -3.082611
   0.94181     -3.036708
   0.97000     -2.986298
   0.99819     -2.939963
   1.02639     -2.899157
   1.05458     -2.881822
   1.08277     -2.871069
   1.08277     -2.871069
   1.12307     -2.888867
   1.16337     -2.943195
   1.20367     -2.996605
   1.24397     -3.038929
   1.28427     -3.066900
   1.32457     -3.070797
   1.36487     -3.060910
   1.40517     -3.063830
   1.44547     -3.086915
   1.48576     -3.133473
   1.52606     -3.189019
   1.56636     -3.242775
   1.60666     -3.288381
   1.64696     -3.322764
   1.68726     -3.347979
   1.72756     -3.371358
   1.76786     -3.400491
   1.80816     -3.424797
   1.84845     -3.433936
 
# Band-Index  204
   1.84845     -3.433935
   1.80816     -3.423882
   1.76786     -3.399651
   1.72756     -3.368654
   1.68726     -3.345489
   1.64696     -3.320189
   1.60666     -3.285696
   1.56636     -3.240151
   1.52606     -3.186653
   1.48576     -3.131482
   1.44547     -3.085263
   1.40517     -3.061960
   1.36487     -3.059119
   1.32457     -3.069408
   1.28427     -3.066089
   1.24397     -3.038231
   1.20367     -2.995205
   1.16337     -2.942497
   1.12307     -2.887675
   1.08277     -2.871069
   1.08277     -2.871069
   1.05458     -2.881015
   1.02639     -2.898255
   0.99819     -2.939009
   0.97000     -2.985825
   0.94181     -3.035379
   0.91361     -3.082047
   0.88542     -3.126189
   0.85722     -3.161977
   0.82903     -3.181273
   0.80084     -3.195056
   0.77264     -3.203507
   0.74445     -3.205020
   0.71625     -3.196098
   0.68806     -3.175863
   0.65987     -3.165554
   0.63167     -3.151573
   0.60348     -3.142512
   0.57529     -3.137655
   0.54709     -3.136822
   0.54709     -3.136822
   0.51830     -3.137109
   0.48950     -3.153307
   0.46071     -3.170273
   0.43191     -3.186170
   0.40312     -3.201677
   0.37433     -3.218164
   0.34553     -3.239274
   0.31674     -3.265370
   0.28794     -3.273818
   0.25915     -3.280284
   0.23035     -3.286904
   0.20156     -3.295595
   0.17277     -3.306562
   0.14397     -3.321067
   0.11518     -3.351505
   0.08638     -3.386947
   0.05759     -3.407413
   0.02879     -3.426131
   0.00000     -3.433935
 
# Band-Index  205
   0.00000     -3.395147
   0.02879     -3.394210
   0.05759     -3.392353
   0.08638     -3.374577
   0.11518     -3.335150
   0.14397     -3.314492
   0.17277     -3.297780
   0.20156     -3.285906
   0.23035     -3.274580
   0.25915     -3.262568
   0.28794     -3.250188
   0.31674     -3.236430
   0.34553     -3.219054
   0.37433     -3.195033
   0.40312     -3.172092
   0.43191     -3.157261
   0.46071     -3.145927
   0.48950     -3.133410
   0.51830     -3.124122
   0.54709     -3.120285
   0.54709     -3.120285
   0.57529     -3.123194
   0.60348     -3.129238
   0.63167     -3.137775
   0.65987     -3.149027
   0.68806     -3.168313
   0.71625     -3.183495
   0.74445     -3.185476
   0.77264     -3.181270
   0.80084     -3.171063
   0.82903     -3.156148
   0.85722     -3.137564
   0.88542     -3.114177
   0.91361     -3.075728
   0.94181     -3.021348
   0.97000     -2.968078
   0.99819     -2.921675
   1.02639     -2.896728
   1.05458     -2.864917
   1.08277     -2.865479
   1.08277     -2.865479
   1.12307     -2.874830
   1.16337     -2.924617
   1.20367     -2.992730
   1.24397     -3.034693
   1.28427     -3.053324
   1.32457     -3.057879
   1.36487     -3.051604
   1.40517     -3.052436
   1.44547     -3.068255
   1.48576     -3.100771
   1.52606     -3.149827
   1.56636     -3.206070
   1.60666     -3.258702
   1.64696     -3.300535
   1.68726     -3.332701
   1.72756     -3.363639
   1.76786     -3.392468
   1.80816     -3.395167
   1.84845     -3.395147
 
# Band-Index  206
   1.84845     -3.395147
   1.80816     -3.394845
   1.76786     -3.391615
   1.72756     -3.362472
   1.68726     -3.331527
   1.64696     -3.299722
   1.60666     -3.258201
   1.56636     -3.205715
   1.52606     -3.149446
   1.48576     -3.100182
   1.44547     -3.067306
   1.40517     -3.051953
   1.36487     -3.050865
   1.32457     -3.056968
   1.28427     -3.052610
   1.24397     -3.033689
   1.20367     -2.991702
   1.16337     -2.923605
   1.12307     -2.873797
   1.08277     -2.865479
   1.08277     -2.865479
   1.05458     -2.863897
   1.02639     -2.895794
   0.99819     -2.920824
   0.97000     -2.966724
   0.94181     -3.018830
   0.91361     -3.072536
   0.88542     -3.113855
   0.85722     -3.137284
   0.82903     -3.155525
   0.80084     -3.170152
   0.77264     -3.180237
   0.74445     -3.184459
   0.71625     -3.182566
   0.68806     -3.166918
   0.65987     -3.147100
   0.63167     -3.135356
   0.60348     -3.126564
   0.57529     -3.121061
   0.54709     -3.120284
   0.54709     -3.120284
   0.51830     -3.123605
   0.48950     -3.131897
   0.46071     -3.144522
   0.43191     -3.155405
   0.40312     -3.169511
   0.37433     -3.192579
   0.34553     -3.217438
   0.31674     -3.235361
   0.28794     -3.249305
   0.25915     -3.261873
   0.23035     -3.273898
   0.20156     -3.284863
   0.17277     -3.296791
   0.14397     -3.313656
   0.11518     -3.334443
   0.08638     -3.374085
   0.05759     -3.391749
   0.02879     -3.393844
   0.00000     -3.395147
 
# Band-Index  207
   0.00000     -3.366211
   0.02879     -3.363297
   0.05759     -3.354630
   0.08638     -3.341355
   0.11518     -3.324837
   0.14397     -3.297150
   0.17277     -3.280730
   0.20156     -3.270221
   0.23035     -3.258613
   0.25915     -3.243895
   0.28794     -3.226643
   0.31674     -3.208478
   0.34553     -3.190434
   0.37433     -3.173350
   0.40312     -3.156808
   0.43191     -3.139589
   0.46071     -3.125850
   0.48950     -3.119509
   0.51830     -3.117826
   0.54709     -3.117376
   0.54709     -3.117376
   0.57529     -3.120267
   0.60348     -3.125288
   0.63167     -3.132620
   0.65987     -3.141743
   0.68806     -3.155747
   0.71625     -3.165566
   0.74445     -3.169137
   0.77264     -3.164726
   0.80084     -3.150987
   0.82903     -3.128968
   0.85722     -3.104231
   0.88542     -3.078140
   0.91361     -3.048858
   0.94181     -3.012162
   0.97000     -2.963976
   0.99819     -2.912993
   1.02639     -2.870900
   1.05458     -2.854618
   1.08277     -2.861657
   1.08277     -2.861657
   1.12307     -2.864115
   1.16337     -2.892601
   1.20367     -2.954287
   1.24397     -2.996910
   1.28427     -3.029754
   1.32457     -3.043782
   1.36487     -3.040563
   1.40517     -3.043998
   1.44547     -3.056768
   1.48576     -3.086154
   1.52606     -3.130328
   1.56636     -3.183455
   1.60666     -3.236951
   1.64696     -3.281972
   1.68726     -3.313894
   1.72756     -3.337170
   1.76786     -3.358786
   1.80816     -3.367138
   1.84845     -3.366211
 
# Band-Index  208
   1.84845     -3.366211
   1.80816     -3.364012
   1.76786     -3.355823
   1.72756     -3.334129
   1.68726     -3.310705
   1.64696     -3.279177
   1.60666     -3.234604
   1.56636     -3.181412
   1.52606     -3.128544
   1.48576     -3.084627
   1.44547     -3.054648
   1.40517     -3.041601
   1.36487     -3.039306
   1.32457     -3.042516
   1.28427     -3.028142
   1.24397     -2.994776
   1.20367     -2.952080
   1.16337     -2.891212
   1.12307     -2.863299
   1.08277     -2.861656
   1.08277     -2.861656
   1.05458     -2.853824
   1.02639     -2.869695
   0.99819     -2.912480
   0.97000     -2.962625
   0.94181     -3.011176
   0.91361     -3.048075
   0.88542     -3.076704
   0.85722     -3.102297
   0.82903     -3.126434
   0.80084     -3.148108
   0.77264     -3.162108
   0.74445     -3.167055
   0.71625     -3.163989
   0.68806     -3.154341
   0.65987     -3.140109
   0.63167     -3.129878
   0.60348     -3.122506
   0.57529     -3.118123
   0.54709     -3.117376
   0.54709     -3.117376
   0.51830     -3.116846
   0.48950     -3.118264
   0.46071     -3.125135
   0.43191     -3.138713
   0.40312     -3.155107
   0.37433     -3.171500
   0.34553     -3.188717
   0.31674     -3.206902
   0.28794     -3.225272
   0.25915     -3.242925
   0.23035     -3.258273
   0.20156     -3.269757
   0.17277     -3.280127
   0.14397     -3.296561
   0.11518     -3.323014
   0.08638     -3.338858
   0.05759     -3.351724
   0.02879     -3.361607
   0.00000     -3.366211
 
# Band-Index  209
   0.00000     -3.362911
   0.02879     -3.360166
   0.05759     -3.349312
   0.08638     -3.330958
   0.11518     -3.305827
   0.14397     -3.279646
   0.17277     -3.265807
   0.20156     -3.254218
   0.23035     -3.242098
   0.25915     -3.227036
   0.28794     -3.208587
   0.31674     -3.188381
   0.34553     -3.168231
   0.37433     -3.148089
   0.40312     -3.125467
   0.43191     -3.099758
   0.46071     -3.074912
   0.48950     -3.077360
   0.51830     -3.090524
   0.54709     -3.078453
   0.54709     -3.078453
   0.57529     -3.088700
   0.60348     -3.103018
   0.63167     -3.120632
   0.65987     -3.138152
   0.68806     -3.149665
   0.71625     -3.155843
   0.74445     -3.157886
   0.77264     -3.154542
   0.80084     -3.143237
   0.82903     -3.125128
   0.85722     -3.100480
   0.88542     -3.068943
   0.91361     -3.032791
   0.94181     -2.989428
   0.97000     -2.936857
   0.99819     -2.897245
   1.02639     -2.868509
   1.05458     -2.852891
   1.08277     -2.840129
   1.08277     -2.840129
   1.12307     -2.854321
   1.16337     -2.883041
   1.20367     -2.944781
   1.24397     -2.989227
   1.28427     -3.009753
   1.32457     -3.027942
   1.36487     -3.017682
   1.40517     -2.996595
   1.44547     -3.002618
   1.48576     -3.034331
   1.52606     -3.076954
   1.56636     -3.140134
   1.60666     -3.204766
   1.64696     -3.258278
   1.68726     -3.298726
   1.72756     -3.328698
   1.76786     -3.345101
   1.80816     -3.357765
   1.84845     -3.362911
 
# Band-Index  210
   1.84845     -3.362910
   1.80816     -3.354656
   1.76786     -3.341866
   1.72756     -3.325786
   1.68726     -3.296181
   1.64696     -3.255672
   1.60666     -3.202174
   1.56636     -3.137578
   1.52606     -3.074471
   1.48576     -3.032100
   1.44547     -3.001247
   1.40517     -2.993967
   1.36487     -3.015218
   1.32457     -3.026039
   1.28427     -3.008563
   1.24397     -2.986598
   1.20367     -2.941808
   1.16337     -2.881299
   1.12307     -2.854062
   1.08277     -2.840128
   1.08277     -2.840128
   1.05458     -2.852360
   1.02639     -2.867945
   0.99819     -2.895617
   0.97000     -2.936496
   0.94181     -2.988060
   0.91361     -3.031470
   0.88542     -3.068074
   0.85722     -3.098797
   0.82903     -3.124209
   0.80084     -3.142833
   0.77264     -3.154318
   0.74445     -3.157596
   0.71625     -3.154065
   0.68806     -3.147267
   0.65987     -3.137179
   0.63167     -3.118861
   0.60348     -3.101431
   0.57529     -3.087265
   0.54709     -3.078453
   0.54709     -3.078453
   0.51830     -3.089457
   0.48950     -3.077118
   0.46071     -3.072346
   0.43191     -3.097492
   0.40312     -3.122755
   0.37433     -3.144786
   0.34553     -3.164687
   0.31674     -3.184770
   0.28794     -3.204902
   0.25915     -3.223207
   0.23035     -3.238125
   0.20156     -3.250258
   0.17277     -3.262318
   0.14397     -3.277867
   0.11518     -3.303304
   0.08638     -3.327334
   0.05759     -3.345595
   0.02879     -3.358031
   0.00000     -3.362910
 
# Band-Index  211
   0.00000     -3.327943
   0.02879     -3.324951
   0.05759     -3.313880
   0.08638     -3.293387
   0.11518     -3.278476
   0.14397     -3.254936
   0.17277     -3.208608
   0.20156     -3.162553
   0.23035     -3.126439
   0.25915     -3.098314
   0.28794     -3.077208
   0.31674     -3.066801
   0.34553     -3.062763
   0.37433     -3.061729
   0.40312     -3.062137
   0.43191     -3.062934
   0.46071     -3.064445
   0.48950     -3.063148
   0.51830     -3.061344
   0.54709     -3.077060
   0.54709     -3.077060
   0.57529     -3.072298
   0.60348     -3.075277
   0.63167     -3.097247
   0.65987     -3.122845
   0.68806     -3.143434
   0.71625     -3.153180
   0.74445     -3.156726
   0.77264     -3.152255
   0.80084     -3.141228
   0.82903     -3.123068
   0.85722     -3.097752
   0.88542     -3.066370
   0.91361     -3.028404
   0.94181     -2.979697
   0.97000     -2.924876
   0.99819     -2.881308
   1.02639     -2.848287
   1.05458     -2.835582
   1.08277     -2.838572
   1.08277     -2.838572
   1.12307     -2.842000
   1.16337     -2.877157
   1.20367     -2.914724
   1.24397     -2.968286
   1.28427     -3.000179
   1.32457     -3.010655
   1.36487     -3.005316
   1.40517     -2.985680
   1.44547     -2.987968
   1.48576     -3.011066
   1.52606     -3.032108
   1.56636     -3.047825
   1.60666     -3.071640
   1.64696     -3.125543
   1.68726     -3.198241
   1.72756     -3.256418
   1.76786     -3.301150
   1.80816     -3.322756
   1.84845     -3.327943
 
# Band-Index  212
   1.84845     -3.327943
   1.80816     -3.322232
   1.76786     -3.300490
   1.72756     -3.255223
   1.68726     -3.196571
   1.64696     -3.124050
   1.60666     -3.070549
   1.56636     -3.046905
   1.52606     -3.030892
   1.48576     -3.009843
   1.44547     -2.987237
   1.40517     -2.984266
   1.36487     -3.004568
   1.32457     -3.009729
   1.28427     -2.998387
   1.24397     -2.966303
   1.20367     -2.913412
   1.16337     -2.875623
   1.12307     -2.841315
   1.08277     -2.838572
   1.08277     -2.838572
   1.05458     -2.833736
   1.02639     -2.846806
   0.99819     -2.880619
   0.97000     -2.924048
   0.94181     -2.978012
   0.91361     -3.027042
   0.88542     -3.065435
   0.85722     -3.097041
   0.82903     -3.122172
   0.80084     -3.138927
   0.77264     -3.149861
   0.74445     -3.154540
   0.71625     -3.152589
   0.68806     -3.141799
   0.65987     -3.120733
   0.63167     -3.095484
   0.60348     -3.073775
   0.57529     -3.070869
   0.54709     -3.077060
   0.54709     -3.077060
   0.51830     -3.060572
   0.48950     -3.061164
   0.46071     -3.063911
   0.43191     -3.062440
   0.40312     -3.061766
   0.37433     -3.061530
   0.34553     -3.062614
   0.31674     -3.066486
   0.28794     -3.076729
   0.25915     -3.097634
   0.23035     -3.125454
   0.20156     -3.160869
   0.17277     -3.207288
   0.14397     -3.253377
   0.11518     -3.276807
   0.08638     -3.292893
   0.05759     -3.313100
   0.02879     -3.324444
   0.00000     -3.327943
 
# Band-Index  213
   0.00000     -3.316187
   0.02879     -3.310583
   0.05759     -3.295880
   0.08638     -3.286386
   0.11518     -3.263991
   0.14397     -3.229910
   0.17277     -3.194092
   0.20156     -3.158228
   0.23035     -3.121777
   0.25915     -3.093374
   0.28794     -3.075081
   0.31674     -3.061166
   0.34553     -3.052335
   0.37433     -3.048803
   0.40312     -3.049757
   0.43191     -3.054757
   0.46071     -3.060221
   0.48950     -3.052950
   0.51830     -3.047671
   0.54709     -3.045286
   0.54709     -3.045286
   0.57529     -3.057929
   0.60348     -3.069821
   0.63167     -3.070360
   0.65987     -3.089540
   0.68806     -3.110758
   0.71625     -3.129666
   0.74445     -3.140622
   0.77264     -3.141892
   0.80084     -3.133113
   0.82903     -3.114187
   0.85722     -3.084865
   0.88542     -3.045832
   0.91361     -3.004350
   0.94181     -2.968414
   0.97000     -2.920723
   0.99819     -2.875902
   1.02639     -2.840466
   1.05458     -2.824864
   1.08277     -2.812907
   1.08277     -2.812907
   1.12307     -2.828994
   1.16337     -2.848088
   1.20367     -2.892348
   1.24397     -2.941817
   1.28427     -2.980335
   1.32457     -2.996846
   1.36487     -2.991301
   1.40517     -2.969782
   1.44547     -2.963864
   1.48576     -2.976539
   1.52606     -3.002290
   1.56636     -3.028989
   1.60666     -3.061932
   1.64696     -3.110641
   1.68726     -3.180226
   1.72756     -3.249653
   1.76786     -3.288126
   1.80816     -3.308281
   1.84845     -3.316187
 
# Band-Index  214
   1.84845     -3.316186
   1.80816     -3.307385
   1.76786     -3.287583
   1.72756     -3.248135
   1.68726     -3.179533
   1.64696     -3.110142
   1.60666     -3.061223
   1.56636     -3.028492
   1.52606     -3.001529
   1.48576     -2.975532
   1.44547     -2.962974
   1.40517     -2.968499
   1.36487     -2.988638
   1.32457     -2.994685
   1.28427     -2.979449
   1.24397     -2.941237
   1.20367     -2.890990
   1.16337     -2.847300
   1.12307     -2.828227
   1.08277     -2.812907
   1.08277     -2.812907
   1.05458     -2.824447
   1.02639     -2.839509
   0.99819     -2.874640
   0.97000     -2.919338
   0.94181     -2.967687
   0.91361     -3.004081
   0.88542     -3.042252
   0.85722     -3.081175
   0.82903     -3.110570
   0.80084     -3.129600
   0.77264     -3.138367
   0.74445     -3.136970
   0.71625     -3.125961
   0.68806     -3.107323
   0.65987     -3.086729
   0.63167     -3.068727
   0.60348     -3.068282
   0.57529     -3.056511
   0.54709     -3.045285
   0.54709     -3.045285
   0.51830     -3.046492
   0.48950     -3.052175
   0.46071     -3.058835
   0.43191     -3.053067
   0.40312     -3.048500
   0.37433     -3.047844
   0.34553     -3.051589
   0.31674     -3.060528
   0.28794     -3.074668
   0.25915     -3.093066
   0.23035     -3.121278
   0.20156     -3.157082
   0.17277     -3.193340
   0.14397     -3.228920
   0.11518     -3.262218
   0.08638     -3.284890
   0.05759     -3.294655
   0.02879     -3.309326
   0.00000     -3.316186
 
# Band-Index  215
   0.00000     -3.290165
   0.02879     -3.290989
   0.05759     -3.286175
   0.08638     -3.266730
   0.11518     -3.241569
   0.14397     -3.211683
   0.17277     -3.174416
   0.20156     -3.133982
   0.23035     -3.098574
   0.25915     -3.071173
   0.28794     -3.051281
   0.31674     -3.038517
   0.34553     -3.032261
   0.37433     -3.031237
   0.40312     -3.034452
   0.43191     -3.041310
   0.46071     -3.050232
   0.48950     -3.044084
   0.51830     -3.036627
   0.54709     -3.043889
   0.54709     -3.043889
   0.57529     -3.037326
   0.60348     -3.047319
   0.63167     -3.068559
   0.65987     -3.082319
   0.68806     -3.102914
   0.71625     -3.114146
   0.74445     -3.117894
   0.77264     -3.113392
   0.80084     -3.100336
   0.82903     -3.079660
   0.85722     -3.052823
   0.88542     -3.030226
   0.91361     -3.000565
   0.94181     -2.953114
   0.97000     -2.913719
   0.99819     -2.862326
   1.02639     -2.833535
   1.05458     -2.818433
   1.08277     -2.809773
   1.08277     -2.809773
   1.12307     -2.816851
   1.16337     -2.836882
   1.20367     -2.866031
   1.24397     -2.882026
   1.28427     -2.925147
   1.32457     -2.961641
   1.36487     -2.969061
   1.40517     -2.952981
   1.44547     -2.944477
   1.48576     -2.949799
   1.52606     -2.972169
   1.56636     -3.004169
   1.60666     -3.040469
   1.64696     -3.086804
   1.68726     -3.151764
   1.72756     -3.223018
   1.76786     -3.263673
   1.80816     -3.288090
   1.84845     -3.290165
 
# Band-Index  216
   1.84845     -3.290164
   1.80816     -3.287533
   1.76786     -3.262229
   1.72756     -3.222040
   1.68726     -3.150831
   1.64696     -3.085565
   1.60666     -3.039943
   1.56636     -3.003624
   1.52606     -2.971282
   1.48576     -2.948196
   1.44547     -2.943732
   1.40517     -2.950971
   1.36487     -2.966324
   1.32457     -2.960023
   1.28427     -2.923866
   1.24397     -2.880799
   1.20367     -2.865322
   1.16337     -2.836383
   1.12307     -2.815864
   1.08277     -2.809773
   1.08277     -2.809773
   1.05458     -2.817201
   1.02639     -2.832011
   0.99819     -2.860991
   0.97000     -2.911598
   0.94181     -2.950302
   0.91361     -2.997416
   0.88542     -3.029425
   0.85722     -3.049291
   0.82903     -3.076031
   0.80084     -3.096751
   0.77264     -3.109838
   0.74445     -3.114352
   0.71625     -3.110572
   0.68806     -3.099394
   0.65987     -3.079700
   0.63167     -3.065608
   0.60348     -3.044359
   0.57529     -3.036000
   0.54709     -3.043889
   0.54709     -3.043889
   0.51830     -3.035806
   0.48950     -3.042093
   0.46071     -3.046812
   0.43191     -3.037852
   0.40312     -3.030904
   0.37433     -3.027570
   0.34553     -3.028475
   0.31674     -3.034615
   0.28794     -3.047237
   0.25915     -3.066944
   0.23035     -3.094178
   0.20156     -3.129532
   0.17277     -3.170453
   0.14397     -3.209519
   0.11518     -3.239060
   0.08638     -3.263733
   0.05759     -3.284433
   0.02879     -3.290189
   0.00000     -3.290164
 
# Band-Index  217
   0.00000     -3.261897
   0.02879     -3.249341
   0.05759     -3.229320
   0.08638     -3.213783
   0.11518     -3.187987
   0.14397     -3.157526
   0.17277     -3.123926
   0.20156     -3.087930
   0.23035     -3.051193
   0.25915     -3.021855
   0.28794     -3.009567
   0.31674     -2.999090
   0.34553     -2.990426
   0.37433     -2.984338
   0.40312     -2.981957
   0.43191     -2.985139
   0.46071     -2.996388
   0.48950     -3.016583
   0.51830     -3.021043
   0.54709     -3.013466
   0.54709     -3.013466
   0.57529     -3.028169
   0.60348     -3.033850
   0.63167     -3.055956
   0.65987     -3.072525
   0.68806     -3.075166
   0.71625     -3.076847
   0.74445     -3.076559
   0.77264     -3.073903
   0.80084     -3.068761
   0.82903     -3.060519
   0.85722     -3.048011
   0.88542     -3.019473
   0.91361     -2.976545
   0.94181     -2.939688
   0.97000     -2.898192
   0.99819     -2.848525
   1.02639     -2.817659
   1.05458     -2.784931
   1.08277     -2.767021
   1.08277     -2.767021
   1.12307     -2.795668
   1.16337     -2.829451
   1.20367     -2.841825
   1.24397     -2.851174
   1.28427     -2.863559
   1.32457     -2.888594
   1.36487     -2.918446
   1.40517     -2.934685
   1.44547     -2.931569
   1.48576     -2.928267
   1.52606     -2.947533
   1.56636     -2.986488
   1.60666     -3.024694
   1.64696     -3.056640
   1.68726     -3.090791
   1.72756     -3.165146
   1.76786     -3.227840
   1.80816     -3.244607
   1.84845     -3.261897
 
# Band-Index  218
   1.84845     -3.261897
   1.80816     -3.244222
   1.76786     -3.226792
   1.72756     -3.163540
   1.68726     -3.089115
   1.64696     -3.056426
   1.60666     -3.023739
   1.56636     -2.985694
   1.52606     -2.946379
   1.48576     -2.925614
   1.44547     -2.930298
   1.40517     -2.932009
   1.36487     -2.916656
   1.32457     -2.887063
   1.28427     -2.862576
   1.24397     -2.850764
   1.20367     -2.840167
   1.16337     -2.827642
   1.12307     -2.794465
   1.08277     -2.767021
   1.08277     -2.767021
   1.05458     -2.783511
   1.02639     -2.816055
   0.99819     -2.846347
   0.97000     -2.896044
   0.94181     -2.937895
   0.91361     -2.972554
   0.88542     -3.015673
   0.85722     -3.046586
   0.82903     -3.059020
   0.80084     -3.067095
   0.77264     -3.071998
   0.74445     -3.074450
   0.71625     -3.074687
   0.68806     -3.073086
   0.65987     -3.070603
   0.63167     -3.053656
   0.60348     -3.032584
   0.57529     -3.025421
   0.54709     -3.013466
   0.54709     -3.013466
   0.51830     -3.019222
   0.48950     -3.015681
   0.46071     -2.995723
   0.43191     -2.984787
   0.40312     -2.981733
   0.37433     -2.984128
   0.34553     -2.990244
   0.31674     -2.998941
   0.28794     -3.009368
   0.25915     -3.021492
   0.23035     -3.047704
   0.20156     -3.084510
   0.17277     -3.120625
   0.14397     -3.154413
   0.11518     -3.185116
   0.08638     -3.211302
   0.05759     -3.227948
   0.02879     -3.249173
   0.00000     -3.261897
 
# Band-Index  219
   0.00000     -3.195900
   0.02879     -3.207483
   0.05759     -3.202082
   0.08638     -3.166527
   0.11518     -3.130462
   0.14397     -3.099898
   0.17277     -3.074648
   0.20156     -3.053687
   0.23035     -3.036275
   0.25915     -3.016565
   0.28794     -2.993561
   0.31674     -2.981016
   0.34553     -2.970565
   0.37433     -2.963230
   0.40312     -2.960750
   0.43191     -2.965126
   0.46071     -2.977095
   0.48950     -2.995430
   0.51830     -3.015979
   0.54709     -3.010803
   0.54709     -3.010803
   0.57529     -3.008150
   0.60348     -3.030063
   0.63167     -3.034246
   0.65987     -3.037583
   0.68806     -3.042586
   0.71625     -3.047738
   0.74445     -3.051341
   0.77264     -3.051682
   0.80084     -3.047608
   0.82903     -3.038429
   0.85722     -3.022389
   0.88542     -2.998998
   0.91361     -2.969743
   0.94181     -2.919466
   0.97000     -2.878109
   0.99819     -2.841858
   1.02639     -2.797263
   1.05458     -2.771212
   1.08277     -2.760787
   1.08277     -2.760787
   1.12307     -2.774003
   1.16337     -2.809767
   1.20367     -2.826500
   1.24397     -2.822972
   1.28427     -2.826233
   1.32457     -2.853097
   1.36487     -2.881282
   1.40517     -2.907974
   1.44547     -2.912039
   1.48576     -2.911908
   1.52606     -2.938360
   1.56636     -2.967794
   1.60666     -2.999397
   1.64696     -3.032321
   1.68726     -3.074974
   1.72756     -3.106241
   1.76786     -3.175624
   1.80816     -3.212071
   1.84845     -3.195900
 
# Band-Index  220
   1.84845     -3.195899
   1.80816     -3.211198
   1.76786     -3.175224
   1.72756     -3.104883
   1.68726     -3.074330
   1.64696     -3.030530
   1.60666     -2.997879
   1.56636     -2.965467
   1.52606     -2.936218
   1.48576     -2.910040
   1.44547     -2.910537
   1.40517     -2.906683
   1.36487     -2.881028
   1.32457     -2.852679
   1.28427     -2.824945
   1.24397     -2.822191
   1.20367     -2.825498
   1.16337     -2.808197
   1.12307     -2.771381
   1.08277     -2.760787
   1.08277     -2.760787
   1.05458     -2.768458
   1.02639     -2.795108
   0.99819     -2.840861
   0.97000     -2.875681
   0.94181     -2.915970
   0.91361     -2.968614
   0.88542     -2.998206
   0.85722     -3.021771
   0.82903     -3.037847
   0.80084     -3.046950
   0.77264     -3.050866
   0.74445     -3.050498
   0.71625     -3.046860
   0.68806     -3.041619
   0.65987     -3.036508
   0.63167     -3.033067
   0.60348     -3.028257
   0.57529     -3.006746
   0.54709     -3.010803
   0.54709     -3.010803
   0.51830     -3.014217
   0.48950     -2.994216
   0.46071     -2.975762
   0.43191     -2.963751
   0.40312     -2.959480
   0.37433     -2.962112
   0.34553     -2.969583
   0.31674     -2.980126
   0.28794     -2.992822
   0.25915     -3.013556
   0.23035     -3.035702
   0.20156     -3.052948
   0.17277     -3.073715
   0.14397     -3.098803
   0.11518     -3.129277
   0.08638     -3.165560
   0.05759     -3.201321
   0.02879     -3.205909
   0.00000     -3.195899
 
# Band-Index  221
   0.00000     -3.158837
   0.02879     -3.147724
   0.05759     -3.135674
   0.08638     -3.123863
   0.11518     -3.107983
   0.14397     -3.086274
   0.17277     -3.061365
   0.20156     -3.038430
   0.23035     -3.020534
   0.25915     -3.005427
   0.28794     -2.985409
   0.31674     -2.962779
   0.34553     -2.946799
   0.37433     -2.938690
   0.40312     -2.938317
   0.43191     -2.943729
   0.46071     -2.953756
   0.48950     -2.968394
   0.51830     -2.986861
   0.54709     -2.992041
   0.54709     -2.992041
   0.57529     -3.003884
   0.60348     -2.999669
   0.63167     -3.000191
   0.65987     -3.004617
   0.68806     -3.011864
   0.71625     -3.020683
   0.74445     -3.029357
   0.77264     -3.035345
   0.80084     -3.035192
   0.82903     -3.025614
   0.85722     -3.006432
   0.88542     -2.979886
   0.91361     -2.949592
   0.94181     -2.915478
   0.97000     -2.855784
   0.99819     -2.815010
   1.02639     -2.785364
   1.05458     -2.760272
   1.08277     -2.757573
   1.08277     -2.757573
   1.12307     -2.766620
   1.16337     -2.790109
   1.20367     -2.800237
   1.24397     -2.804414
   1.28427     -2.807413
   1.32457     -2.822112
   1.36487     -2.858048
   1.40517     -2.885198
   1.44547     -2.899947
   1.48576     -2.902007
   1.52606     -2.915529
   1.56636     -2.949676
   1.60666     -2.982387
   1.64696     -3.020334
   1.68726     -3.057329
   1.72756     -3.101962
   1.76786     -3.133101
   1.80816     -3.151236
   1.84845     -3.158837
 
# Band-Index  222
   1.84845     -3.158836
   1.80816     -3.150607
   1.76786     -3.132824
   1.72756     -3.100845
   1.68726     -3.056346
   1.64696     -3.019212
   1.60666     -2.980451
   1.56636     -2.947659
   1.52606     -2.913307
   1.48576     -2.899631
   1.44547     -2.898858
   1.40517     -2.883705
   1.36487     -2.856185
   1.32457     -2.820942
   1.28427     -2.805807
   1.24397     -2.803789
   1.20367     -2.798863
   1.16337     -2.787901
   1.12307     -2.763901
   1.08277     -2.757572
   1.08277     -2.757572
   1.05458     -2.757205
   1.02639     -2.782522
   0.99819     -2.812255
   0.97000     -2.851772
   0.94181     -2.913498
   0.91361     -2.946975
   0.88542     -2.977160
   0.85722     -3.003538
   0.82903     -3.022675
   0.80084     -3.032583
   0.77264     -3.033187
   0.74445     -3.027441
   0.71625     -3.018956
   0.68806     -3.010177
   0.65987     -3.002751
   0.63167     -2.998090
   0.60348     -2.997372
   0.57529     -3.001444
   0.54709     -2.992041
   0.54709     -2.992041
   0.51830     -2.985326
   0.48950     -2.966107
   0.46071     -2.951036
   0.43191     -2.940856
   0.40312     -2.935454
   0.37433     -2.935827
   0.34553     -2.943550
   0.31674     -2.959174
   0.28794     -2.981767
   0.25915     -3.003774
   0.23035     -3.019025
   0.20156     -3.036609
   0.17277     -3.059125
   0.14397     -3.084022
   0.11518     -3.106026
   0.08638     -3.122592
   0.05759     -3.135166
   0.02879     -3.146900
   0.00000     -3.158836
 
# Band-Index  223
   0.00000     -3.141349
   0.02879     -3.129366
   0.05759     -3.113534
   0.08638     -3.103546
   0.11518     -3.088558
   0.14397     -3.069583
   0.17277     -3.048700
   0.20156     -3.025465
   0.23035     -3.002478
   0.25915     -2.982312
   0.28794     -2.964348
   0.31674     -2.948877
   0.34553     -2.936444
   0.37433     -2.927567
   0.40312     -2.924092
   0.43191     -2.927052
   0.46071     -2.936615
   0.48950     -2.951990
   0.51830     -2.971362
   0.54709     -2.990604
   0.54709     -2.990604
   0.57529     -2.982075
   0.60348     -2.978612
   0.63167     -2.980735
   0.65987     -2.987160
   0.68806     -2.996114
   0.71625     -3.005374
   0.74445     -3.012419
   0.77264     -3.014943
   0.80084     -3.011254
   0.82903     -3.000584
   0.85722     -2.983111
   0.88542     -2.959002
   0.91361     -2.927792
   0.94181     -2.891241
   0.97000     -2.848791
   0.99819     -2.798295
   1.02639     -2.764857
   1.05458     -2.753718
   1.08277     -2.751853
   1.08277     -2.751853
   1.12307     -2.756165
   1.16337     -2.774166
   1.20367     -2.782730
   1.24397     -2.780606
   1.28427     -2.778852
   1.32457     -2.782010
   1.36487     -2.812099
   1.40517     -2.861124
   1.44547     -2.861264
   1.48576     -2.874400
   1.52606     -2.901186
   1.56636     -2.930898
   1.60666     -2.959679
   1.64696     -2.993684
   1.68726     -3.025396
   1.72756     -3.066641
   1.76786     -3.106111
   1.80816     -3.135469
   1.84845     -3.141349
 
# Band-Index  224
   1.84845     -3.141349
   1.80816     -3.133635
   1.76786     -3.104082
   1.72756     -3.064949
   1.68726     -3.023873
   1.64696     -2.991534
   1.60666     -2.956915
   1.56636     -2.927859
   1.52606     -2.899096
   1.48576     -2.872732
   1.44547     -2.859345
   1.40517     -2.859982
   1.36487     -2.811273
   1.32457     -2.780731
   1.28427     -2.777104
   1.24397     -2.779774
   1.20367     -2.781149
   1.16337     -2.772954
   1.12307     -2.753511
   1.08277     -2.751853
   1.08277     -2.751853
   1.05458     -2.751924
   1.02639     -2.762454
   0.99819     -2.795754
   0.97000     -2.845923
   0.94181     -2.888806
   0.91361     -2.924604
   0.88542     -2.955172
   0.85722     -2.979084
   0.82903     -2.996545
   0.80084     -3.007267
   0.77264     -3.011084
   0.74445     -3.008878
   0.71625     -3.002446
   0.68806     -2.993958
   0.65987     -2.985655
   0.63167     -2.979635
   0.60348     -2.977676
   0.57529     -2.981118
   0.54709     -2.990603
   0.54709     -2.990603
   0.51830     -2.969970
   0.48950     -2.950129
   0.46071     -2.934558
   0.43191     -2.925134
   0.40312     -2.922553
   0.37433     -2.926256
   0.34553     -2.934313
   0.31674     -2.946158
   0.28794     -2.961438
   0.25915     -2.979303
   0.23035     -2.999542
   0.20156     -3.022858
   0.17277     -3.046168
   0.14397     -3.067276
   0.11518     -3.086574
   0.08638     -3.101841
   0.05759     -3.111975
   0.02879     -3.128905
   0.00000     -3.141349
 
# Band-Index  225
   0.00000     -3.106343
   0.02879     -3.105971
   0.05759     -3.083642
   0.08638     -3.056591
   0.11518     -3.040799
   0.14397     -3.031733
   0.17277     -3.020242
   0.20156     -3.002440
   0.23035     -2.974828
   0.25915     -2.939936
   0.28794     -2.904704
   0.31674     -2.874680
   0.34553     -2.853724
   0.37433     -2.842019
   0.40312     -2.836855
   0.43191     -2.841475
   0.46071     -2.841296
   0.48950     -2.834432
   0.51830     -2.821691
   0.54709     -2.806737
   0.54709     -2.806737
   0.57529     -2.807415
   0.60348     -2.807715
   0.63167     -2.807008
   0.65987     -2.805330
   0.68806     -2.803174
   0.71625     -2.801713
   0.74445     -2.803875
   0.77264     -2.814023
   0.80084     -2.828255
   0.82903     -2.843837
   0.85722     -2.858711
   0.88542     -2.869928
   0.91361     -2.871617
   0.94181     -2.853293
   0.97000     -2.828767
   0.99819     -2.794906
   1.02639     -2.759568
   1.05458     -2.712191
   1.08277     -2.680521
   1.08277     -2.680521
   1.12307     -2.720256
   1.16337     -2.755161
   1.20367     -2.754277
   1.24397     -2.747851
   1.28427     -2.747893
   1.32457     -2.752890
   1.36487     -2.787675
   1.40517     -2.816983
   1.44547     -2.833110
   1.48576     -2.858569
   1.52606     -2.888909
   1.56636     -2.907984
   1.60666     -2.944280
   1.64696     -2.981402
   1.68726     -3.020675
   1.72756     -3.052344
   1.76786     -3.078092
   1.80816     -3.097871
   1.84845     -3.106343
 
# Band-Index  226
   1.84845     -3.106342
   1.80816     -3.096602
   1.76786     -3.075631
   1.72756     -3.050905
   1.68726     -3.018668
   1.64696     -2.979397
   1.60666     -2.942628
   1.56636     -2.905095
   1.52606     -2.886040
   1.48576     -2.856406
   1.44547     -2.830809
   1.40517     -2.815578
   1.36487     -2.786978
   1.32457     -2.752106
   1.28427     -2.747434
   1.24397     -2.746767
   1.20367     -2.752937
   1.16337     -2.753435
   1.12307     -2.719764
   1.08277     -2.680521
   1.08277     -2.680521
   1.05458     -2.711027
   1.02639     -2.757969
   0.99819     -2.793235
   0.97000     -2.827825
   0.94181     -2.852954
   0.91361     -2.871400
   0.88542     -2.869636
   0.85722     -2.858288
   0.82903     -2.843327
   0.80084     -2.827661
   0.77264     -2.813212
   0.74445     -2.802086
   0.71625     -2.800862
   0.68806     -2.802551
   0.65987     -2.804689
   0.63167     -2.806330
   0.60348     -2.807035
   0.57529     -2.806866
   0.54709     -2.806736
   0.54709     -2.806736
   0.51830     -2.820867
   0.48950     -2.833641
   0.46071     -2.840592
   0.43191     -2.840811
   0.40312     -2.836423
   0.37433     -2.840186
   0.34553     -2.851701
   0.31674     -2.872683
   0.28794     -2.902853
   0.25915     -2.938251
   0.23035     -2.973198
   0.20156     -3.000646
   0.17277     -3.018298
   0.14397     -3.029900
   0.11518     -3.039677
   0.08638     -3.055192
   0.05759     -3.082462
   0.02879     -3.105502
   0.00000     -3.106342
 
# Band-Index  227
   0.00000     -3.100427
   0.02879     -3.090528
   0.05759     -3.073159
   0.08638     -3.050219
   0.11518     -3.018699
   0.14397     -2.994982
   0.17277     -2.968386
   0.20156     -2.937367
   0.23035     -2.903403
   0.25915     -2.870483
   0.28794     -2.845572
   0.31674     -2.833647
   0.34553     -2.829041
   0.37433     -2.829591
   0.40312     -2.832906
   0.43191     -2.824710
   0.46071     -2.812650
   0.48950     -2.797103
   0.51830     -2.785410
   0.54709     -2.801318
   0.54709     -2.801318
   0.57529     -2.800121
   0.60348     -2.796781
   0.63167     -2.792415
   0.65987     -2.787585
   0.68806     -2.786913
   0.71625     -2.792603
   0.74445     -2.799714
   0.77264     -2.802606
   0.80084     -2.806818
   0.82903     -2.813424
   0.85722     -2.830230
   0.88542     -2.842706
   0.91361     -2.847878
   0.94181     -2.843305
   0.97000     -2.813367
   0.99819     -2.769406
   1.02639     -2.728061
   1.05458     -2.691869
   1.08277     -2.669502
   1.08277     -2.669502
   1.12307     -2.689127
   1.16337     -2.723379
   1.20367     -2.720154
   1.24397     -2.713016
   1.28427     -2.710681
   1.32457     -2.723323
   1.36487     -2.748804
   1.40517     -2.782729
   1.44547     -2.809893
   1.48576     -2.840822
   1.52606     -2.876406
   1.56636     -2.901351
   1.60666     -2.936918
   1.64696     -2.974912
   1.68726     -3.005309
   1.72756     -3.038188
   1.76786     -3.063652
   1.80816     -3.078897
   1.84845     -3.100427
 
# Band-Index  228
   1.84845     -3.100426
   1.80816     -3.078649
   1.76786     -3.062621
   1.72756     -3.037276
   1.68726     -3.004301
   1.64696     -2.973196
   1.60666     -2.934874
   1.56636     -2.900744
   1.52606     -2.875601
   1.48576     -2.839926
   1.44547     -2.808068
   1.40517     -2.782183
   1.36487     -2.748020
   1.32457     -2.722050
   1.28427     -2.710088
   1.24397     -2.712348
   1.20367     -2.719659
   1.16337     -2.722747
   1.12307     -2.688450
   1.08277     -2.669502
   1.08277     -2.669502
   1.05458     -2.689995
   1.02639     -2.726447
   0.99819     -2.767991
   0.97000     -2.812772
   0.94181     -2.842506
   0.91361     -2.847053
   0.88542     -2.841819
   0.85722     -2.829277
   0.82903     -2.812466
   0.80084     -2.806414
   0.77264     -2.802371
   0.74445     -2.798347
   0.71625     -2.792056
   0.68806     -2.786722
   0.65987     -2.786776
   0.63167     -2.791619
   0.60348     -2.796036
   0.57529     -2.799544
   0.54709     -2.801317
   0.54709     -2.801317
   0.51830     -2.784954
   0.48950     -2.796306
   0.46071     -2.811775
   0.43191     -2.823555
   0.40312     -2.830735
   0.37433     -2.828066
   0.34553     -2.828223
   0.31674     -2.832522
   0.28794     -2.844121
   0.25915     -2.868971
   0.23035     -2.901983
   0.20156     -2.936031
   0.17277     -2.967124
   0.14397     -2.993782
   0.11518     -3.017231
   0.08638     -3.048927
   0.05759     -3.071631
   0.02879     -3.089921
   0.00000     -3.100426
 
# Band-Index  229
   0.00000     -3.067647
   0.02879     -3.074347
   0.05759     -3.067804
   0.08638     -3.037867
   0.11518     -3.012722
   0.14397     -2.971089
   0.17277     -2.924599
   0.20156     -2.880560
   0.23035     -2.843123
   0.25915     -2.827576
   0.28794     -2.817322
   0.31674     -2.809003
   0.34553     -2.810417
   0.37433     -2.814283
   0.40312     -2.810983
   0.43191     -2.799874
   0.46071     -2.782927
   0.48950     -2.767731
   0.51830     -2.778667
   0.54709     -2.764969
   0.54709     -2.764969
   0.57529     -2.769084
   0.60348     -2.773853
   0.63167     -2.778136
   0.65987     -2.782102
   0.68806     -2.781976
   0.71625     -2.777342
   0.74445     -2.773935
   0.77264     -2.777546
   0.80084     -2.794657
   0.82903     -2.811288
   0.85722     -2.815495
   0.88542     -2.817616
   0.91361     -2.815764
   0.94181     -2.806782
   0.97000     -2.786726
   0.99819     -2.766699
   1.02639     -2.725564
   1.05458     -2.687598
   1.08277     -2.654439
   1.08277     -2.654439
   1.12307     -2.677387
   1.16337     -2.699286
   1.20367     -2.704559
   1.24397     -2.694838
   1.28427     -2.689743
   1.32457     -2.698616
   1.36487     -2.711983
   1.40517     -2.748374
   1.44547     -2.793861
   1.48576     -2.828773
   1.52606     -2.848620
   1.56636     -2.873682
   1.60666     -2.913638
   1.64696     -2.951086
   1.68726     -2.982899
   1.72756     -3.011800
   1.76786     -3.040185
   1.80816     -3.069900
   1.84845     -3.067647
 
# Band-Index  230
   1.84845     -3.067647
   1.80816     -3.067736
   1.76786     -3.039061
   1.72756     -3.010781
   1.68726     -2.981589
   1.64696     -2.949499
   1.60666     -2.911337
   1.56636     -2.870663
   1.52606     -2.845272
   1.48576     -2.826422
   1.44547     -2.793296
   1.40517     -2.747394
   1.36487     -2.710889
   1.32457     -2.698152
   1.28427     -2.689174
   1.24397     -2.694012
   1.20367     -2.703620
   1.16337     -2.698302
   1.12307     -2.676881
   1.08277     -2.654438
   1.08277     -2.654438
   1.05458     -2.686363
   1.02639     -2.724154
   0.99819     -2.765611
   0.97000     -2.785809
   0.94181     -2.806017
   0.91361     -2.815035
   0.88542     -2.816931
   0.85722     -2.814868
   0.82903     -2.810805
   0.80084     -2.793630
   0.77264     -2.776971
   0.74445     -2.773098
   0.71625     -2.776467
   0.68806     -2.781194
   0.65987     -2.781757
   0.63167     -2.777797
   0.60348     -2.773506
   0.57529     -2.768734
   0.54709     -2.764969
   0.54709     -2.764969
   0.51830     -2.778200
   0.48950     -2.766764
   0.46071     -2.781344
   0.43191     -2.798259
   0.40312     -2.809142
   0.37433     -2.812409
   0.34553     -2.808358
   0.31674     -2.807494
   0.28794     -2.816613
   0.25915     -2.827224
   0.23035     -2.841581
   0.20156     -2.879091
   0.17277     -2.923389
   0.14397     -2.969479
   0.11518     -3.010820
   0.08638     -3.036262
   0.05759     -3.066206
   0.02879     -3.072579
   0.00000     -3.067647
 
# Band-Index  231
   0.00000     -3.065133
   0.02879     -3.054045
   0.05759     -3.038099
   0.08638     -3.018620
   0.11518     -2.979665
   0.14397     -2.927953
   0.17277     -2.885495
   0.20156     -2.856065
   0.23035     -2.838637
   0.25915     -2.814917
   0.28794     -2.800587
   0.31674     -2.796781
   0.34553     -2.794090
   0.37433     -2.788096
   0.40312     -2.776282
   0.43191     -2.761582
   0.46071     -2.758554
   0.48950     -2.758097
   0.51830     -2.750112
   0.54709     -2.761350
   0.54709     -2.761350
   0.57529     -2.757493
   0.60348     -2.752707
   0.63167     -2.749427
   0.65987     -2.748559
   0.68806     -2.753105
   0.71625     -2.758584
   0.74445     -2.762958
   0.77264     -2.771794
   0.80084     -2.774731
   0.82903     -2.779334
   0.85722     -2.784080
   0.88542     -2.787643
   0.91361     -2.789092
   0.94181     -2.787870
   0.97000     -2.783296
   0.99819     -2.749215
   1.02639     -2.694344
   1.05458     -2.656655
   1.08277     -2.652682
   1.08277     -2.652682
   1.12307     -2.662362
   1.16337     -2.679942
   1.20367     -2.681976
   1.24397     -2.678550
   1.28427     -2.672613
   1.32457     -2.688397
   1.36487     -2.705610
   1.40517     -2.737021
   1.44547     -2.781577
   1.48576     -2.804728
   1.52606     -2.816422
   1.56636     -2.847756
   1.60666     -2.881661
   1.64696     -2.918168
   1.68726     -2.952023
   1.72756     -2.988471
   1.76786     -3.025261
   1.80816     -3.050448
   1.84845     -3.065133
 
# Band-Index  232
   1.84845     -3.065133
   1.80816     -3.049472
   1.76786     -3.023088
   1.72756     -2.986765
   1.68726     -2.949898
   1.64696     -2.916136
   1.60666     -2.879950
   1.56636     -2.846010
   1.52606     -2.814740
   1.48576     -2.804658
   1.44547     -2.780218
   1.40517     -2.735182
   1.36487     -2.704320
   1.32457     -2.687205
   1.28427     -2.671261
   1.24397     -2.678412
   1.20367     -2.680750
   1.16337     -2.678819
   1.12307     -2.660774
   1.08277     -2.652682
   1.08277     -2.652682
   1.05458     -2.655808
   1.02639     -2.692100
   0.99819     -2.746884
   0.97000     -2.782672
   0.94181     -2.787054
   0.91361     -2.788171
   0.88542     -2.786627
   0.85722     -2.782949
   0.82903     -2.778029
   0.80084     -2.773113
   0.77264     -2.769267
   0.74445     -2.761085
   0.71625     -2.756085
   0.68806     -2.750758
   0.65987     -2.747428
   0.63167     -2.748583
   0.60348     -2.752052
   0.57529     -2.757002
   0.54709     -2.761350
   0.54709     -2.761350
   0.51830     -2.749528
   0.48950     -2.756905
   0.46071     -2.758265
   0.43191     -2.760532
   0.40312     -2.775489
   0.37433     -2.787093
   0.34553     -2.792687
   0.31674     -2.794593
   0.28794     -2.797757
   0.25915     -2.811999
   0.23035     -2.837397
   0.20156     -2.855325
   0.17277     -2.884132
   0.14397     -2.926400
   0.11518     -2.979195
   0.08638     -3.016057
   0.05759     -3.037688
   0.02879     -3.053192
   0.00000     -3.065133
 
# Band-Index  233
   0.00000     -3.034316
   0.02879     -3.036400
   0.05759     -3.025412
   0.08638     -3.007579
   0.11518     -2.967390
   0.14397     -2.921105
   0.17277     -2.878872
   0.20156     -2.839687
   0.23035     -2.802487
   0.25915     -2.776698
   0.28794     -2.765238
   0.31674     -2.759180
   0.34553     -2.755857
   0.37433     -2.755727
   0.40312     -2.757921
   0.43191     -2.758564
   0.46071     -2.748578
   0.48950     -2.750563
   0.51830     -2.740713
   0.54709     -2.721807
   0.54709     -2.721807
   0.57529     -2.727367
   0.60348     -2.733889
   0.63167     -2.740244
   0.65987     -2.746399
   0.68806     -2.749754
   0.71625     -2.754282
   0.74445     -2.760648
   0.77264     -2.760111
   0.80084     -2.755733
   0.82903     -2.749009
   0.85722     -2.740470
   0.88542     -2.730250
   0.91361     -2.718590
   0.94181     -2.707050
   0.97000     -2.698885
   0.99819     -2.686436
   1.02639     -2.670897
   1.05458     -2.645425
   1.08277     -2.649264
   1.08277     -2.649264
   1.12307     -2.648993
   1.16337     -2.667936
   1.20367     -2.670027
   1.24397     -2.663982
   1.28427     -2.665356
   1.32457     -2.674389
   1.36487     -2.685024
   1.40517     -2.713971
   1.44547     -2.762157
   1.48576     -2.786456
   1.52606     -2.802747
   1.56636     -2.835309
   1.60666     -2.868564
   1.64696     -2.904121
   1.68726     -2.944175
   1.72756     -2.978214
   1.76786     -3.009446
   1.80816     -3.031853
   1.84845     -3.034316
 
# Band-Index  234
   1.84845     -3.034316
   1.80816     -3.029506
   1.76786     -3.008062
   1.72756     -2.977125
   1.68726     -2.942290
   1.64696     -2.902095
   1.60666     -2.866393
   1.56636     -2.833602
   1.52606     -2.801561
   1.48576     -2.784746
   1.44547     -2.760477
   1.40517     -2.712465
   1.36487     -2.683338
   1.32457     -2.672008
   1.28427     -2.664070
   1.24397     -2.663178
   1.20367     -2.668789
   1.16337     -2.666835
   1.12307     -2.647342
   1.08277     -2.649264
   1.08277     -2.649264
   1.05458     -2.643104
   1.02639     -2.669113
   0.99819     -2.685752
   0.97000     -2.697369
   0.94181     -2.705620
   0.91361     -2.717258
   0.88542     -2.728882
   0.85722     -2.739024
   0.82903     -2.747429
   0.80084     -2.753952
   0.77264     -2.758069
   0.74445     -2.758772
   0.71625     -2.752852
   0.68806     -2.748628
   0.65987     -2.744449
   0.63167     -2.738356
   0.60348     -2.732176
   0.57529     -2.725875
   0.54709     -2.721807
   0.54709     -2.721807
   0.51830     -2.739488
   0.48950     -2.749926
   0.46071     -2.747780
   0.43191     -2.756655
   0.40312     -2.757335
   0.37433     -2.755385
   0.34553     -2.755454
   0.31674     -2.758464
   0.28794     -2.764109
   0.25915     -2.774957
   0.23035     -2.801363
   0.20156     -2.838017
   0.17277     -2.876738
   0.14397     -2.919032
   0.11518     -2.966969
   0.08638     -3.006805
   0.05759     -3.023318
   0.02879     -3.033958
   0.00000     -3.034316
 
# Band-Index  235
   0.00000     -3.019827
   0.02879     -3.009655
   0.05759     -3.005202
   0.08638     -2.988242
   0.11518     -2.955720
   0.14397     -2.912317
   0.17277     -2.854262
   0.20156     -2.816856
   0.23035     -2.789449
   0.25915     -2.763854
   0.28794     -2.738757
   0.31674     -2.724188
   0.34553     -2.719801
   0.37433     -2.721331
   0.40312     -2.724203
   0.43191     -2.725847
   0.46071     -2.722922
   0.48950     -2.722955
   0.51830     -2.724413
   0.54709     -2.717440
   0.54709     -2.717440
   0.57529     -2.713426
   0.60348     -2.709227
   0.63167     -2.708056
   0.65987     -2.705699
   0.68806     -2.708966
   0.71625     -2.719565
   0.74445     -2.730788
   0.77264     -2.737147
   0.80084     -2.736607
   0.82903     -2.731742
   0.85722     -2.724845
   0.88542     -2.716983
   0.91361     -2.708738
   0.94181     -2.700648
   0.97000     -2.693340
   0.99819     -2.685336
   1.02639     -2.662879
   1.05458     -2.638013
   1.08277     -2.631704
   1.08277     -2.631704
   1.12307     -2.636723
   1.16337     -2.641306
   1.20367     -2.641670
   1.24397     -2.648571
   1.28427     -2.646708
   1.32457     -2.644852
   1.36487     -2.670107
   1.40517     -2.691380
   1.44547     -2.731299
   1.48576     -2.766695
   1.52606     -2.792458
   1.56636     -2.818597
   1.60666     -2.854823
   1.64696     -2.888305
   1.68726     -2.924162
   1.72756     -2.967745
   1.76786     -2.988553
   1.80816     -3.004299
   1.84845     -3.019827
 
# Band-Index  236
   1.84845     -3.019827
   1.80816     -3.001452
   1.76786     -2.985962
   1.72756     -2.965967
   1.68726     -2.922055
   1.64696     -2.885541
   1.60666     -2.852009
   1.56636     -2.815255
   1.52606     -2.789311
   1.48576     -2.765515
   1.44547     -2.730357
   1.40517     -2.689983
   1.36487     -2.667702
   1.32457     -2.643644
   1.28427     -2.645679
   1.24397     -2.647204
   1.20367     -2.640289
   1.16337     -2.640008
   1.12307     -2.635804
   1.08277     -2.631704
   1.08277     -2.631704
   1.05458     -2.636881
   1.02639     -2.662345
   0.99819     -2.684649
   0.97000     -2.692742
   0.94181     -2.700042
   0.91361     -2.708054
   0.88542     -2.716162
   0.85722     -2.723818
   0.82903     -2.730420
   0.80084     -2.734893
   0.77264     -2.735133
   0.74445     -2.729019
   0.71625     -2.718350
   0.68806     -2.708129
   0.65987     -2.705113
   0.63167     -2.707452
   0.60348     -2.708608
   0.57529     -2.712359
   0.54709     -2.717440
   0.54709     -2.717440
   0.51830     -2.724096
   0.48950     -2.722648
   0.46071     -2.721655
   0.43191     -2.723150
   0.40312     -2.720966
   0.37433     -2.717999
   0.34553     -2.716534
   0.31674     -2.721017
   0.28794     -2.735618
   0.25915     -2.760414
   0.23035     -2.787103
   0.20156     -2.814927
   0.17277     -2.851112
   0.14397     -2.910284
   0.11518     -2.952575
   0.08638     -2.984985
   0.05759     -3.002163
   0.02879     -3.006835
   0.00000     -3.019827
 
# Band-Index  237
   0.00000     -2.975807
   0.02879     -2.983670
   0.05759     -2.968890
   0.08638     -2.940049
   0.11518     -2.907144
   0.14397     -2.874922
   0.17277     -2.845430
   0.20156     -2.795588
   0.23035     -2.746644
   0.25915     -2.711498
   0.28794     -2.688531
   0.31674     -2.673500
   0.34553     -2.667038
   0.37433     -2.668260
   0.40312     -2.675557
   0.43191     -2.689497
   0.46071     -2.704995
   0.48950     -2.701787
   0.51830     -2.699185
   0.54709     -2.705042
   0.54709     -2.705042
   0.57529     -2.707404
   0.60348     -2.706497
   0.63167     -2.702159
   0.65987     -2.702302
   0.68806     -2.701593
   0.71625     -2.696649
   0.74445     -2.690453
   0.77264     -2.682935
   0.80084     -2.674250
   0.82903     -2.665497
   0.85722     -2.659780
   0.88542     -2.661797
   0.91361     -2.671036
   0.94181     -2.679120
   0.97000     -2.674851
   0.99819     -2.658394
   1.02639     -2.635205
   1.05458     -2.613048
   1.08277     -2.611968
   1.08277     -2.611968
   1.12307     -2.619903
   1.16337     -2.619135
   1.20367     -2.624355
   1.24397     -2.617752
   1.28427     -2.626345
   1.32457     -2.628425
   1.36487     -2.646855
   1.40517     -2.669729
   1.44547     -2.699962
   1.48576     -2.738233
   1.52606     -2.750372
   1.56636     -2.771411
   1.60666     -2.806190
   1.64696     -2.856122
   1.68726     -2.908571
   1.72756     -2.936081
   1.76786     -2.960874
   1.80816     -2.981424
   1.84845     -2.975807
 
# Band-Index  238
   1.84845     -2.975807
   1.80816     -2.977836
   1.76786     -2.957534
   1.72756     -2.932904
   1.68726     -2.906024
   1.64696     -2.853338
   1.60666     -2.802940
   1.56636     -2.767918
   1.52606     -2.746668
   1.48576     -2.734529
   1.44547     -2.697130
   1.40517     -2.668835
   1.36487     -2.646629
   1.32457     -2.626530
   1.28427     -2.624291
   1.24397     -2.616257
   1.20367     -2.623082
   1.16337     -2.617346
   1.12307     -2.618885
   1.08277     -2.611967
   1.08277     -2.611967
   1.05458     -2.611583
   1.02639     -2.634361
   0.99819     -2.657616
   0.97000     -2.674242
   0.94181     -2.678556
   0.91361     -2.670121
   0.88542     -2.660839
   0.85722     -2.658954
   0.82903     -2.664822
   0.80084     -2.673638
   0.77264     -2.682306
   0.74445     -2.689786
   0.71625     -2.695962
   0.68806     -2.700894
   0.65987     -2.701441
   0.63167     -2.701116
   0.60348     -2.705419
   0.57529     -2.706805
   0.54709     -2.705041
   0.54709     -2.705041
   0.51830     -2.697826
   0.48950     -2.700774
   0.46071     -2.703995
   0.43191     -2.687760
   0.40312     -2.672932
   0.37433     -2.665146
   0.34553     -2.663762
   0.31674     -2.670332
   0.28794     -2.685546
   0.25915     -2.708427
   0.23035     -2.742997
   0.20156     -2.791830
   0.17277     -2.843049
   0.14397     -2.872456
   0.11518     -2.904399
   0.08638     -2.936969
   0.05759     -2.965604
   0.02879     -2.980275
   0.00000     -2.975807
 
# Band-Index  239
   0.00000     -2.959668
   0.02879     -2.945615
   0.05759     -2.919406
   0.08638     -2.899822
   0.11518     -2.877128
   0.14397     -2.841567
   0.17277     -2.803426
   0.20156     -2.763352
   0.23035     -2.725917
   0.25915     -2.696618
   0.28794     -2.672722
   0.31674     -2.653789
   0.34553     -2.635871
   0.37433     -2.634822
   0.40312     -2.647853
   0.43191     -2.661125
   0.46071     -2.668866
   0.48950     -2.672495
   0.51830     -2.681443
   0.54709     -2.703211
   0.54709     -2.703211
   0.57529     -2.699570
   0.60348     -2.694225
   0.63167     -2.688529
   0.65987     -2.680669
   0.68806     -2.670778
   0.71625     -2.660398
   0.74445     -2.650439
   0.77264     -2.641138
   0.80084     -2.632578
   0.82903     -2.625397
   0.85722     -2.621453
   0.88542     -2.623447
   0.91361     -2.631303
   0.94181     -2.640243
   0.97000     -2.643143
   0.99819     -2.633494
   1.02639     -2.616794
   1.05458     -2.611152
   1.08277     -2.608000
   1.08277     -2.608000
   1.12307     -2.607188
   1.16337     -2.601489
   1.20367     -2.592075
   1.24397     -2.599189
   1.28427     -2.596709
   1.32457     -2.609504
   1.36487     -2.623303
   1.40517     -2.646909
   1.44547     -2.681367
   1.48576     -2.693655
   1.52606     -2.702279
   1.56636     -2.704313
   1.60666     -2.717921
   1.64696     -2.761799
   1.68726     -2.822136
   1.72756     -2.872859
   1.76786     -2.904521
   1.80816     -2.936212
   1.84845     -2.959668
 
# Band-Index  240
   1.84845     -2.959667
   1.80816     -2.934232
   1.76786     -2.902702
   1.72756     -2.871211
   1.68726     -2.820855
   1.64696     -2.760782
   1.60666     -2.716798
   1.56636     -2.703444
   1.52606     -2.701620
   1.48576     -2.693229
   1.44547     -2.680743
   1.40517     -2.645225
   1.36487     -2.621588
   1.32457     -2.608148
   1.28427     -2.595009
   1.24397     -2.597298
   1.20367     -2.590481
   1.16337     -2.600550
   1.12307     -2.606046
   1.08277     -2.608000
   1.08277     -2.608000
   1.05458     -2.610097
   1.02639     -2.616096
   0.99819     -2.632628
   0.97000     -2.642152
   0.94181     -2.639128
   0.91361     -2.630002
   0.88542     -2.621849
   0.85722     -2.619583
   0.82903     -2.623417
   0.80084     -2.630599
   0.77264     -2.639238
   0.74445     -2.648710
   0.71625     -2.658930
   0.68806     -2.669608
   0.65987     -2.679752
   0.63167     -2.687750
   0.60348     -2.693603
   0.57529     -2.699048
   0.54709     -2.703211
   0.54709     -2.703211
   0.51830     -2.680805
   0.48950     -2.672266
   0.46071     -2.668412
   0.43191     -2.660441
   0.40312     -2.647249
   0.37433     -2.633861
   0.34553     -2.635624
   0.31674     -2.652147
   0.28794     -2.669989
   0.25915     -2.692811
   0.23035     -2.723355
   0.20156     -2.761100
   0.17277     -2.801864
   0.14397     -2.840522
   0.11518     -2.874956
   0.08638     -2.897331
   0.05759     -2.918936
   0.02879     -2.943924
   0.00000     -2.959667
 
# Band-Index  241
   0.00000     -2.925574
   0.02879     -2.928623
   0.05759     -2.913565
   0.08638     -2.894611
   0.11518     -2.857292
   0.14397     -2.828972
   0.17277     -2.791055
   0.20156     -2.753001
   0.23035     -2.719960
   0.25915     -2.688127
   0.28794     -2.660322
   0.31674     -2.639763
   0.34553     -2.629537
   0.37433     -2.618937
   0.40312     -2.613893
   0.43191     -2.621628
   0.46071     -2.633893
   0.48950     -2.654461
   0.51830     -2.663562
   0.54709     -2.638699
   0.54709     -2.638699
   0.57529     -2.639765
   0.60348     -2.639961
   0.63167     -2.638689
   0.65987     -2.635633
   0.68806     -2.630441
   0.71625     -2.622665
   0.74445     -2.612122
   0.77264     -2.599223
   0.80084     -2.585451
   0.82903     -2.579314
   0.85722     -2.586948
   0.88542     -2.588551
   0.91361     -2.581840
   0.94181     -2.572952
   0.97000     -2.569649
   0.99819     -2.574424
   1.02639     -2.584673
   1.05458     -2.597873
   1.08277     -2.602358
   1.08277     -2.602358
   1.12307     -2.597267
   1.16337     -2.585012
   1.20367     -2.572385
   1.24397     -2.564650
   1.28427     -2.571868
   1.32457     -2.580224
   1.36487     -2.583278
   1.40517     -2.625040
   1.44547     -2.648473
   1.48576     -2.662159
   1.52606     -2.671855
   1.56636     -2.682240
   1.60666     -2.709645
   1.64696     -2.751486
   1.68726     -2.803971
   1.72756     -2.858324
   1.76786     -2.899808
   1.80816     -2.923939
   1.84845     -2.925574
 
# Band-Index  242
   1.84845     -2.925573
   1.80816     -2.922704
   1.76786     -2.898249
   1.72756     -2.857219
   1.68726     -2.802783
   1.64696     -2.749974
   1.60666     -2.707729
   1.56636     -2.680771
   1.52606     -2.670475
   1.48576     -2.660902
   1.44547     -2.647356
   1.40517     -2.624233
   1.36487     -2.582528
   1.32457     -2.578575
   1.28427     -2.570335
   1.24397     -2.563893
   1.20367     -2.571397
   1.16337     -2.584051
   1.12307     -2.596145
   1.08277     -2.602358
   1.08277     -2.602358
   1.05458     -2.597518
   1.02639     -2.583250
   0.99819     -2.572586
   0.97000     -2.567770
   0.94181     -2.571442
   0.91361     -2.580742
   0.88542     -2.587645
   0.85722     -2.586077
   0.82903     -2.578757
   0.80084     -2.584421
   0.77264     -2.598342
   0.74445     -2.611436
   0.71625     -2.622191
   0.68806     -2.630170
   0.65987     -2.635480
   0.63167     -2.638485
   0.60348     -2.639671
   0.57529     -2.639421
   0.54709     -2.638699
   0.54709     -2.638699
   0.51830     -2.663186
   0.48950     -2.653635
   0.46071     -2.633366
   0.43191     -2.621328
   0.40312     -2.613562
   0.37433     -2.618165
   0.34553     -2.628841
   0.31674     -2.639186
   0.28794     -2.659456
   0.25915     -2.686460
   0.23035     -2.717975
   0.20156     -2.749988
   0.17277     -2.788635
   0.14397     -2.827757
   0.11518     -2.855886
   0.08638     -2.892563
   0.05759     -2.912625
   0.02879     -2.927647
   0.00000     -2.925573
 
# Band-Index  243
   0.00000     -2.924693
   0.02879     -2.912547
   0.05759     -2.906772
   0.08638     -2.876176
   0.11518     -2.850894
   0.14397     -2.811836
   0.17277     -2.774906
   0.20156     -2.735557
   0.23035     -2.695625
   0.25915     -2.660976
   0.28794     -2.632728
   0.31674     -2.611101
   0.34553     -2.594921
   0.37433     -2.583077
   0.40312     -2.574119
   0.43191     -2.588056
   0.46071     -2.609773
   0.48950     -2.617749
   0.51830     -2.615217
   0.54709     -2.636996
   0.54709     -2.636996
   0.57529     -2.635095
   0.60348     -2.631012
   0.63167     -2.625428
   0.65987     -2.618615
   0.68806     -2.610747
   0.71625     -2.601375
   0.74445     -2.590008
   0.77264     -2.577028
   0.80084     -2.563976
   0.82903     -2.564527
   0.85722     -2.555392
   0.88542     -2.556943
   0.91361     -2.553974
   0.94181     -2.548114
   0.97000     -2.543669
   0.99819     -2.542435
   1.02639     -2.550730
   1.05458     -2.566788
   1.08277     -2.575810
   1.08277     -2.575810
   1.12307     -2.561537
   1.16337     -2.545396
   1.20367     -2.531324
   1.24397     -2.534689
   1.28427     -2.554740
   1.32457     -2.557578
   1.36487     -2.555834
   1.40517     -2.590528
   1.44547     -2.608821
   1.48576     -2.619861
   1.52606     -2.629106
   1.56636     -2.641143
   1.60666     -2.666768
   1.64696     -2.712322
   1.68726     -2.772195
   1.72756     -2.833954
   1.76786     -2.887765
   1.80816     -2.907626
   1.84845     -2.924693
 
# Band-Index  244
   1.84845     -2.924693
   1.80816     -2.906249
   1.76786     -2.886296
   1.72756     -2.832053
   1.68726     -2.769315
   1.64696     -2.709006
   1.60666     -2.663498
   1.56636     -2.637951
   1.52606     -2.626083
   1.48576     -2.617004
   1.44547     -2.606067
   1.40517     -2.588628
   1.36487     -2.554310
   1.32457     -2.555685
   1.28427     -2.553324
   1.24397     -2.532787
   1.20367     -2.529991
   1.16337     -2.544742
   1.12307     -2.560754
   1.08277     -2.575810
   1.08277     -2.575810
   1.05458     -2.565779
   1.02639     -2.549871
   0.99819     -2.541353
   0.97000     -2.542588
   0.94181     -2.547061
   0.91361     -2.553282
   0.88542     -2.556567
   0.85722     -2.554991
   0.82903     -2.563415
   0.80084     -2.563551
   0.77264     -2.576581
   0.74445     -2.589471
   0.71625     -2.600661
   0.68806     -2.609893
   0.65987     -2.617755
   0.63167     -2.624680
   0.60348     -2.630402
   0.57529     -2.634610
   0.54709     -2.636996
   0.54709     -2.636996
   0.51830     -2.614585
   0.48950     -2.617209
   0.46071     -2.609529
   0.43191     -2.586861
   0.40312     -2.571188
   0.37433     -2.579381
   0.34553     -2.591259
   0.31674     -2.607824
   0.28794     -2.630113
   0.25915     -2.658809
   0.23035     -2.693472
   0.20156     -2.733034
   0.17277     -2.772573
   0.14397     -2.810333
   0.11518     -2.850267
   0.08638     -2.875989
   0.05759     -2.905178
   0.02879     -2.911686
   0.00000     -2.924693
 
# Band-Index  245
   0.00000     -2.899885
   0.02879     -2.904895
   0.05759     -2.887318
   0.08638     -2.855465
   0.11518     -2.818114
   0.14397     -2.773653
   0.17277     -2.721940
   0.20156     -2.671321
   0.23035     -2.625060
   0.25915     -2.586272
   0.28794     -2.557655
   0.31674     -2.540942
   0.34553     -2.537293
   0.37433     -2.545539
   0.40312     -2.559885
   0.43191     -2.561323
   0.46071     -2.570777
   0.48950     -2.583020
   0.51830     -2.591849
   0.54709     -2.572009
   0.54709     -2.572009
   0.57529     -2.572319
   0.60348     -2.571558
   0.63167     -2.569131
   0.65987     -2.564920
   0.68806     -2.559355
   0.71625     -2.553873
   0.74445     -2.551102
   0.77264     -2.553758
   0.80084     -2.561591
   0.82903     -2.554466
   0.85722     -2.553973
   0.88542     -2.546265
   0.91361     -2.543573
   0.94181     -2.544387
   0.97000     -2.541861
   0.99819     -2.539377
   1.02639     -2.539883
   1.05458     -2.535180
   1.08277     -2.492569
   1.08277     -2.492569
   1.12307     -2.519221
   1.16337     -2.500106
   1.20367     -2.505890
   1.24397     -2.507088
   1.28427     -2.515623
   1.32457     -2.530751
   1.36487     -2.546389
   1.40517     -2.532662
   1.44547     -2.540787
   1.48576     -2.551746
   1.52606     -2.566294
   1.56636     -2.590787
   1.60666     -2.634563
   1.64696     -2.693743
   1.68726     -2.757935
   1.72756     -2.816371
   1.76786     -2.859930
   1.80816     -2.899715
   1.84845     -2.899885
 
# Band-Index  246
   1.84845     -2.899885
   1.80816     -2.898916
   1.76786     -2.858460
   1.72756     -2.814752
   1.68726     -2.756613
   1.64696     -2.692534
   1.60666     -2.632898
   1.56636     -2.588327
   1.52606     -2.563479
   1.48576     -2.549040
   1.44547     -2.538199
   1.40517     -2.530416
   1.36487     -2.545584
   1.32457     -2.530245
   1.28427     -2.514512
   1.24397     -2.506744
   1.20367     -2.504903
   1.16337     -2.499591
   1.12307     -2.517110
   1.08277     -2.492569
   1.08277     -2.492569
   1.05458     -2.531034
   1.02639     -2.536913
   0.99819     -2.537648
   0.97000     -2.541401
   0.94181     -2.542996
   0.91361     -2.542139
   0.88542     -2.544876
   0.85722     -2.552683
   0.82903     -2.553732
   0.80084     -2.559838
   0.77264     -2.552090
   0.74445     -2.549565
   0.71625     -2.552572
   0.68806     -2.558286
   0.65987     -2.564014
   0.63167     -2.568304
   0.60348     -2.570754
   0.57529     -2.571649
   0.54709     -2.572008
   0.54709     -2.572008
   0.51830     -2.590586
   0.48950     -2.582026
   0.46071     -2.569654
   0.43191     -2.559400
   0.40312     -2.558218
   0.37433     -2.543719
   0.34553     -2.535412
   0.31674     -2.539341
   0.28794     -2.556371
   0.25915     -2.585064
   0.23035     -2.623663
   0.20156     -2.669757
   0.17277     -2.720344
   0.14397     -2.772219
   0.11518     -2.817429
   0.08638     -2.854832
   0.05759     -2.887042
   0.02879     -2.904080
   0.00000     -2.899885
 
# Band-Index  247
   0.00000     -2.898408
   0.02879     -2.887048
   0.05759     -2.869738
   0.08638     -2.843053
   0.11518     -2.795804
   0.14397     -2.746718
   0.17277     -2.696769
   0.20156     -2.648362
   0.23035     -2.603649
   0.25915     -2.564149
   0.28794     -2.532731
   0.31674     -2.512041
   0.34553     -2.503173
   0.37433     -2.506169
   0.40312     -2.519541
   0.43191     -2.530915
   0.46071     -2.531676
   0.48950     -2.532262
   0.51830     -2.543457
   0.54709     -2.568259
   0.54709     -2.568259
   0.57529     -2.567629
   0.60348     -2.565337
   0.63167     -2.561843
   0.65987     -2.556478
   0.68806     -2.548717
   0.71625     -2.539563
   0.74445     -2.531765
   0.77264     -2.528725
   0.80084     -2.531589
   0.82903     -2.535552
   0.85722     -2.530585
   0.88542     -2.522215
   0.91361     -2.515216
   0.94181     -2.509110
   0.97000     -2.501613
   0.99819     -2.491141
   1.02639     -2.482262
   1.05458     -2.482722
   1.08277     -2.487819
   1.08277     -2.487819
   1.12307     -2.471903
   1.16337     -2.467534
   1.20367     -2.465999
   1.24397     -2.478382
   1.28427     -2.490945
   1.32457     -2.512643
   1.36487     -2.528043
   1.40517     -2.520945
   1.44547     -2.505061
   1.48576     -2.511707
   1.52606     -2.533954
   1.56636     -2.566335
   1.60666     -2.607586
   1.64696     -2.662692
   1.68726     -2.730206
   1.72756     -2.796587
   1.76786     -2.850094
   1.80816     -2.884704
   1.84845     -2.898408
 
# Band-Index  248
   1.84845     -2.898408
   1.80816     -2.883790
   1.76786     -2.849060
   1.72756     -2.795174
   1.68726     -2.729437
   1.64696     -2.661302
   1.60666     -2.605585
   1.56636     -2.564977
   1.52606     -2.533288
   1.48576     -2.511411
   1.44547     -2.504383
   1.40517     -2.519284
   1.36487     -2.526965
   1.32457     -2.512336
   1.28427     -2.490571
   1.24397     -2.477328
   1.20367     -2.464258
   1.16337     -2.464304
   1.12307     -2.468730
   1.08277     -2.487819
   1.08277     -2.487819
   1.05458     -2.479562
   1.02639     -2.479922
   0.99819     -2.489465
   0.97000     -2.500173
   0.94181     -2.507822
   0.91361     -2.514068
   0.88542     -2.521144
   0.85722     -2.529441
   0.82903     -2.534253
   0.80084     -2.530685
   0.77264     -2.528103
   0.74445     -2.531320
   0.71625     -2.539211
   0.68806     -2.548332
   0.65987     -2.555912
   0.63167     -2.561065
   0.60348     -2.564444
   0.57529     -2.566878
   0.54709     -2.568259
   0.54709     -2.568259
   0.51830     -2.542802
   0.48950     -2.529275
   0.46071     -2.528706
   0.43191     -2.529133
   0.40312     -2.518921
   0.37433     -2.505797
   0.34553     -2.502291
   0.31674     -2.510776
   0.28794     -2.531356
   0.25915     -2.562652
   0.23035     -2.601521
   0.20156     -2.645830
   0.17277     -2.695032
   0.14397     -2.745372
   0.11518     -2.795225
   0.08638     -2.842508
   0.05759     -2.869288
   0.02879     -2.886200
   0.00000     -2.898408
 
# Band-Index  249
   0.00000     -2.858367
   0.02879     -2.860707
   0.05759     -2.847578
   0.08638     -2.820898
   0.11518     -2.784596
   0.14397     -2.740801
   0.17277     -2.693404
   0.20156     -2.643913
   0.23035     -2.596755
   0.25915     -2.554645
   0.28794     -2.518811
   0.31674     -2.492437
   0.34553     -2.477752
   0.37433     -2.472532
   0.40312     -2.472824
   0.43191     -2.481964
   0.46071     -2.497662
   0.48950     -2.516621
   0.51830     -2.515209
   0.54709     -2.485792
   0.54709     -2.485792
   0.57529     -2.484796
   0.60348     -2.481370
   0.63167     -2.475839
   0.65987     -2.468743
   0.68806     -2.461409
   0.71625     -2.456288
   0.74445     -2.454110
   0.77264     -2.451313
   0.80084     -2.446100
   0.82903     -2.440499
   0.85722     -2.435849
   0.88542     -2.430878
   0.91361     -2.423616
   0.94181     -2.418823
   0.97000     -2.417041
   0.99819     -2.427890
   1.02639     -2.446132
   1.05458     -2.457395
   1.08277     -2.474790
   1.08277     -2.474790
   1.12307     -2.463691
   1.16337     -2.431965
   1.20367     -2.418491
   1.24397     -2.436813
   1.28427     -2.453759
   1.32457     -2.477200
   1.36487     -2.499461
   1.40517     -2.491055
   1.44547     -2.488656
   1.48576     -2.487276
   1.52606     -2.498540
   1.56636     -2.530348
   1.60666     -2.580456
   1.64696     -2.642374
   1.68726     -2.707420
   1.72756     -2.768731
   1.76786     -2.828509
   1.80816     -2.857429
   1.84845     -2.858367
 
# Band-Index  250
   1.84845     -2.858366
   1.80816     -2.853777
   1.76786     -2.826007
   1.72756     -2.766233
   1.68726     -2.704114
   1.64696     -2.639850
   1.60666     -2.578555
   1.56636     -2.528487
   1.52606     -2.496631
   1.48576     -2.485456
   1.44547     -2.486736
   1.40517     -2.490216
   1.36487     -2.498707
   1.32457     -2.476856
   1.28427     -2.452707
   1.24397     -2.435815
   1.20367     -2.417197
   1.16337     -2.429833
   1.12307     -2.460398
   1.08277     -2.474789
   1.08277     -2.474789
   1.05458     -2.454434
   1.02639     -2.443887
   0.99819     -2.425775
   0.97000     -2.415707
   0.94181     -2.417610
   0.91361     -2.421776
   0.88542     -2.429511
   0.85722     -2.434780
   0.82903     -2.439775
   0.80084     -2.445611
   0.77264     -2.450532
   0.74445     -2.452982
   0.71625     -2.455011
   0.68806     -2.459988
   0.65987     -2.467077
   0.63167     -2.473938
   0.60348     -2.479474
   0.57529     -2.484029
   0.54709     -2.485792
   0.54709     -2.485792
   0.51830     -2.512420
   0.48950     -2.515976
   0.46071     -2.496896
   0.43191     -2.481173
   0.40312     -2.472179
   0.37433     -2.472022
   0.34553     -2.476603
   0.31674     -2.490433
   0.28794     -2.516267
   0.25915     -2.552485
   0.23035     -2.595461
   0.20156     -2.642881
   0.17277     -2.692171
   0.14397     -2.739434
   0.11518     -2.782475
   0.08638     -2.818091
   0.05759     -2.844421
   0.02879     -2.857091
   0.00000     -2.858366
 
# Band-Index  251
   0.00000     -2.854082
   0.02879     -2.844103
   0.05759     -2.822053
   0.08638     -2.792427
   0.11518     -2.751187
   0.14397     -2.696465
   0.17277     -2.639139
   0.20156     -2.590351
   0.23035     -2.553351
   0.25915     -2.523292
   0.28794     -2.494137
   0.31674     -2.464768
   0.34553     -2.440319
   0.37433     -2.425135
   0.40312     -2.421801
   0.43191     -2.428693
   0.46071     -2.430615
   0.48950     -2.421267
   0.51830     -2.451070
   0.54709     -2.483270
   0.54709     -2.483270
   0.57529     -2.482396
   0.60348     -2.478875
   0.63167     -2.471379
   0.65987     -2.461932
   0.68806     -2.453098
   0.71625     -2.447911
   0.74445     -2.446706
   0.77264     -2.445353
   0.80084     -2.440962
   0.82903     -2.434786
   0.85722     -2.429036
   0.88542     -2.424567
   0.91361     -2.420702
   0.94181     -2.411521
   0.97000     -2.402692
   0.99819     -2.404887
   1.02639     -2.400518
   1.05458     -2.437629
   1.08277     -2.471265
   1.08277     -2.471265
   1.12307     -2.433419
   1.16337     -2.408383
   1.20367     -2.403424
   1.24397     -2.417344
   1.28427     -2.441048
   1.32457     -2.461959
   1.36487     -2.476235
   1.40517     -2.478021
   1.44547     -2.459556
   1.48576     -2.444286
   1.52606     -2.446363
   1.56636     -2.470005
   1.60666     -2.517391
   1.64696     -2.581981
   1.68726     -2.659876
   1.72756     -2.742455
   1.76786     -2.804865
   1.80816     -2.840374
   1.84845     -2.854082
 
# Band-Index  252
   1.84845     -2.854082
   1.80816     -2.836202
   1.76786     -2.800971
   1.72756     -2.740109
   1.68726     -2.657340
   1.64696     -2.579405
   1.60666     -2.515345
   1.56636     -2.468647
   1.52606     -2.444938
   1.48576     -2.442863
   1.44547     -2.458346
   1.40517     -2.476978
   1.36487     -2.475862
   1.32457     -2.461521
   1.28427     -2.440520
   1.24397     -2.416415
   1.20367     -2.403071
   1.16337     -2.405937
   1.12307     -2.430131
   1.08277     -2.471265
   1.08277     -2.471265
   1.05458     -2.433410
   1.02639     -2.396967
   0.99819     -2.404125
   0.97000     -2.400864
   0.94181     -2.410187
   0.91361     -2.420223
   0.88542     -2.423860
   0.85722     -2.428450
   0.82903     -2.434368
   0.80084     -2.440640
   0.77264     -2.444936
   0.74445     -2.446015
   0.71625     -2.446665
   0.68806     -2.451164
   0.65987     -2.459576
   0.63167     -2.468868
   0.60348     -2.476549
   0.57529     -2.481414
   0.54709     -2.483270
   0.54709     -2.483270
   0.51830     -2.449065
   0.48950     -2.419575
   0.46071     -2.429785
   0.43191     -2.427898
   0.40312     -2.421020
   0.37433     -2.423663
   0.34553     -2.438598
   0.31674     -2.462992
   0.28794     -2.492612
   0.25915     -2.522182
   0.23035     -2.552117
   0.20156     -2.588676
   0.17277     -2.637133
   0.14397     -2.694143
   0.11518     -2.747979
   0.08638     -2.788347
   0.05759     -2.817741
   0.02879     -2.839864
   0.00000     -2.854082
 
# Band-Index  253
   0.00000     -2.617990
   0.02879     -2.611112
   0.05759     -2.590689
   0.08638     -2.558219
   0.11518     -2.516772
   0.14397     -2.470761
   0.17277     -2.437606
   0.20156     -2.416054
   0.23035     -2.386941
   0.25915     -2.365982
   0.28794     -2.365337
   0.31674     -2.375099
   0.34553     -2.385228
   0.37433     -2.393713
   0.40312     -2.395502
   0.43191     -2.384898
   0.46071     -2.392062
   0.48950     -2.414838
   0.51830     -2.394313
   0.54709     -2.369600
   0.54709     -2.369600
   0.57529     -2.371898
   0.60348     -2.377779
   0.63167     -2.386360
   0.65987     -2.396153
   0.68806     -2.404712
   0.71625     -2.408333
   0.74445     -2.404608
   0.77264     -2.396076
   0.80084     -2.386120
   0.82903     -2.378117
   0.85722     -2.375347
   0.88542     -2.375262
   0.91361     -2.379233
   0.94181     -2.388596
   0.97000     -2.398146
   0.99819     -2.389159
   1.02639     -2.385919
   1.05458     -2.354855
   1.08277     -2.310221
   1.08277     -2.310221
   1.12307     -2.363256
   1.16337     -2.382145
   1.20367     -2.388919
   1.24397     -2.397747
   1.28427     -2.418386
   1.32457     -2.437673
   1.36487     -2.455863
   1.40517     -2.467568
   1.44547     -2.452142
   1.48576     -2.427189
   1.52606     -2.408587
   1.56636     -2.412027
   1.60666     -2.424804
   1.64696     -2.446896
   1.68726     -2.489947
   1.72756     -2.541835
   1.76786     -2.583598
   1.80816     -2.609436
   1.84845     -2.617990
 
# Band-Index  254
   1.84845     -2.617989
   1.80816     -2.609134
   1.76786     -2.582870
   1.72756     -2.540470
   1.68726     -2.487896
   1.64696     -2.445234
   1.60666     -2.423689
   1.56636     -2.410061
   1.52606     -2.406321
   1.48576     -2.426297
   1.44547     -2.451589
   1.40517     -2.466695
   1.36487     -2.455160
   1.32457     -2.437087
   1.28427     -2.417488
   1.24397     -2.396460
   1.20367     -2.386761
   1.16337     -2.381215
   1.12307     -2.362104
   1.08277     -2.310221
   1.08277     -2.310221
   1.05458     -2.353445
   1.02639     -2.385498
   0.99819     -2.387053
   0.97000     -2.396750
   0.94181     -2.386726
   0.91361     -2.377587
   0.88542     -2.373827
   0.85722     -2.374066
   0.82903     -2.376969
   0.80084     -2.385395
   0.77264     -2.394976
   0.74445     -2.403156
   0.71625     -2.406810
   0.68806     -2.403367
   0.65987     -2.394976
   0.63167     -2.385318
   0.60348     -2.376937
   0.57529     -2.371358
   0.54709     -2.369600
   0.54709     -2.369600
   0.51830     -2.393859
   0.48950     -2.413529
   0.46071     -2.390700
   0.43191     -2.383938
   0.40312     -2.394865
   0.37433     -2.393187
   0.34553     -2.384376
   0.31674     -2.373991
   0.28794     -2.364216
   0.25915     -2.365260
   0.23035     -2.386613
   0.20156     -2.415512
   0.17277     -2.436781
   0.14397     -2.469656
   0.11518     -2.515960
   0.08638     -2.557642
   0.05759     -2.590334
   0.02879     -2.610949
   0.00000     -2.617989
 
# Band-Index  255
   0.00000     -2.420067
   0.02879     -2.423692
   0.05759     -2.430753
   0.08638     -2.437853
   0.11518     -2.442920
   0.14397     -2.442921
   0.17277     -2.419865
   0.20156     -2.374999
   0.23035     -2.339350
   0.25915     -2.328189
   0.28794     -2.321173
   0.31674     -2.334395
   0.34553     -2.345246
   0.37433     -2.349782
   0.40312     -2.354113
   0.43191     -2.362201
   0.46071     -2.354724
   0.48950     -2.344046
   0.51830     -2.349847
   0.54709     -2.369027
   0.54709     -2.369027
   0.57529     -2.371010
   0.60348     -2.376120
   0.63167     -2.383334
   0.65987     -2.390941
   0.68806     -2.396830
   0.71625     -2.398372
   0.74445     -2.394694
   0.77264     -2.388522
   0.80084     -2.382548
   0.82903     -2.375679
   0.85722     -2.365847
   0.88542     -2.357339
   0.91361     -2.352605
   0.94181     -2.353191
   0.97000     -2.358265
   0.99819     -2.360494
   1.02639     -2.343258
   1.05458     -2.319882
   1.08277     -2.304742
   1.08277     -2.304742
   1.12307     -2.330382
   1.16337     -2.352400
   1.20367     -2.359555
   1.24397     -2.364447
   1.28427     -2.385897
   1.32457     -2.406476
   1.36487     -2.416710
   1.40517     -2.413542
   1.44547     -2.405664
   1.48576     -2.397313
   1.52606     -2.387259
   1.56636     -2.368710
   1.60666     -2.361023
   1.64696     -2.395444
   1.68726     -2.422216
   1.72756     -2.427509
   1.76786     -2.425796
   1.80816     -2.422214
   1.84845     -2.420067
 
# Band-Index  256
   1.84845     -2.420067
   1.80816     -2.421874
   1.76786     -2.425324
   1.72756     -2.426992
   1.68726     -2.421546
   1.64696     -2.393610
   1.60666     -2.359459
   1.56636     -2.368085
   1.52606     -2.386522
   1.48576     -2.395735
   1.44547     -2.404768
   1.40517     -2.413121
   1.36487     -2.416104
   1.32457     -2.405383
   1.28427     -2.385015
   1.24397     -2.363480
   1.20367     -2.357710
   1.16337     -2.349850
   1.12307     -2.328660
   1.08277     -2.304742
   1.08277     -2.304742
   1.05458     -2.318274
   1.02639     -2.341205
   0.99819     -2.358112
   0.97000     -2.356461
   0.94181     -2.351614
   0.91361     -2.351173
   0.88542     -2.356063
   0.85722     -2.364806
   0.82903     -2.375082
   0.80084     -2.381116
   0.77264     -2.386944
   0.74445     -2.393213
   0.71625     -2.397369
   0.68806     -2.396389
   0.65987     -2.390634
   0.63167     -2.383004
   0.60348     -2.375827
   0.57529     -2.370734
   0.54709     -2.369026
   0.54709     -2.369026
   0.51830     -2.349459
   0.48950     -2.343378
   0.46071     -2.354047
   0.43191     -2.360547
   0.40312     -2.352964
   0.37433     -2.349582
   0.34553     -2.344389
   0.31674     -2.333517
   0.28794     -2.320361
   0.25915     -2.327234
   0.23035     -2.338500
   0.20156     -2.374444
   0.17277     -2.419413
   0.14397     -2.442368
   0.11518     -2.442432
   0.08638     -2.437413
   0.05759     -2.430364
   0.02879     -2.423410
   0.00000     -2.420067
 
# Band-Index  257
   0.00000     -2.393137
   0.02879     -2.388806
   0.05759     -2.378879
   0.08638     -2.366700
   0.11518     -2.353847
   0.14397     -2.341687
   0.17277     -2.331595
   0.20156     -2.324300
   0.23035     -2.315822
   0.25915     -2.308920
   0.28794     -2.319131
   0.31674     -2.316050
   0.34553     -2.314857
   0.37433     -2.313646
   0.40312     -2.310184
   0.43191     -2.303105
   0.46071     -2.294642
   0.48950     -2.284602
   0.51830     -2.268957
   0.54709     -2.250321
   0.54709     -2.250321
   0.57529     -2.250239
   0.60348     -2.250271
   0.63167     -2.251869
   0.65987     -2.255303
   0.68806     -2.259880
   0.71625     -2.264728
   0.74445     -2.269073
   0.77264     -2.272363
   0.80084     -2.274387
   0.82903     -2.275449
   0.85722     -2.276451
   0.88542     -2.278727
   0.91361     -2.283686
   0.94181     -2.292272
   0.97000     -2.304418
   0.99819     -2.319317
   1.02639     -2.333064
   1.05458     -2.309749
   1.08277     -2.272573
   1.08277     -2.272573
   1.12307     -2.297261
   1.16337     -2.319582
   1.20367     -2.331099
   1.24397     -2.343279
   1.28427     -2.356026
   1.32457     -2.357742
   1.36487     -2.356165
   1.40517     -2.359443
   1.44547     -2.357806
   1.48576     -2.346555
   1.52606     -2.329800
   1.56636     -2.315511
   1.60666     -2.330543
   1.64696     -2.339354
   1.68726     -2.346115
   1.72756     -2.360453
   1.76786     -2.376125
   1.80816     -2.388317
   1.84845     -2.393137
 
# Band-Index  258
   1.84845     -2.393137
   1.80816     -2.388061
   1.76786     -2.375818
   1.72756     -2.360169
   1.68726     -2.345716
   1.64696     -2.338789
   1.60666     -2.329220
   1.56636     -2.315135
   1.52606     -2.329070
   1.48576     -2.345338
   1.44547     -2.356375
   1.40517     -2.358053
   1.36487     -2.354644
   1.32457     -2.356879
   1.28427     -2.355600
   1.24397     -2.342692
   1.20367     -2.330072
   1.16337     -2.318342
   1.12307     -2.295581
   1.08277     -2.272573
   1.08277     -2.272573
   1.05458     -2.309086
   1.02639     -2.329981
   0.99819     -2.316617
   0.97000     -2.302616
   0.94181     -2.291093
   0.91361     -2.282773
   0.88542     -2.277893
   0.85722     -2.275663
   0.82903     -2.274735
   0.80084     -2.273766
   0.77264     -2.271801
   0.74445     -2.268486
   0.71625     -2.264059
   0.68806     -2.259117
   0.65987     -2.254441
   0.63167     -2.250918
   0.60348     -2.249390
   0.57529     -2.249778
   0.54709     -2.250321
   0.54709     -2.250321
   0.51830     -2.267850
   0.48950     -2.283392
   0.46071     -2.293984
   0.43191     -2.302805
   0.40312     -2.309386
   0.37433     -2.312566
   0.34553     -2.314025
   0.31674     -2.315029
   0.28794     -2.318251
   0.25915     -2.308274
   0.23035     -2.314847
   0.20156     -2.323524
   0.17277     -2.331097
   0.14397     -2.341270
   0.11518     -2.353465
   0.08638     -2.366339
   0.05759     -2.378544
   0.02879     -2.388551
   0.00000     -2.393137
 
# Band-Index  259
   0.00000     -2.289416
   0.02879     -2.289114
   0.05759     -2.288181
   0.08638     -2.286855
   0.11518     -2.285698
   0.14397     -2.285521
   0.17277     -2.286269
   0.20156     -2.286531
   0.23035     -2.283351
   0.25915     -2.280500
   0.28794     -2.285795
   0.31674     -2.286546
   0.34553     -2.282568
   0.37433     -2.272247
   0.40312     -2.256112
   0.43191     -2.241021
   0.46071     -2.231198
   0.48950     -2.224868
   0.51830     -2.228865
   0.54709     -2.246918
   0.54709     -2.246918
   0.57529     -2.246810
   0.60348     -2.246277
   0.63167     -2.245598
   0.65987     -2.246559
   0.68806     -2.250301
   0.71625     -2.255817
   0.74445     -2.261302
   0.77264     -2.265261
   0.80084     -2.266841
   0.82903     -2.266296
   0.85722     -2.265108
   0.88542     -2.265232
   0.91361     -2.268079
   0.94181     -2.273864
   0.97000     -2.281395
   0.99819     -2.289614
   1.02639     -2.296983
   1.05458     -2.281740
   1.08277     -2.269509
   1.08277     -2.269509
   1.12307     -2.283303
   1.16337     -2.300001
   1.20367     -2.308889
   1.24397     -2.317566
   1.28427     -2.320558
   1.32457     -2.337271
   1.36487     -2.346843
   1.40517     -2.334541
   1.44547     -2.312039
   1.48576     -2.286123
   1.52606     -2.266771
   1.56636     -2.276121
   1.60666     -2.289415
   1.64696     -2.297211
   1.68726     -2.299753
   1.72756     -2.296488
   1.76786     -2.292736
   1.80816     -2.290277
   1.84845     -2.289416
 
# Band-Index  260
   1.84845     -2.289416
   1.80816     -2.290187
   1.76786     -2.292544
   1.72756     -2.296146
   1.68726     -2.299152
   1.64696     -2.296482
   1.60666     -2.288986
   1.56636     -2.274922
   1.52606     -2.265510
   1.48576     -2.284842
   1.44547     -2.310990
   1.40517     -2.333851
   1.36487     -2.345650
   1.32457     -2.336381
   1.28427     -2.319699
   1.24397     -2.316728
   1.20367     -2.308426
   1.16337     -2.299581
   1.12307     -2.282745
   1.08277     -2.269509
   1.08277     -2.269509
   1.05458     -2.279973
   1.02639     -2.294506
   0.99819     -2.287652
   0.97000     -2.280362
   0.94181     -2.273125
   0.91361     -2.267141
   0.88542     -2.264016
   0.85722     -2.263700
   0.82903     -2.264846
   0.80084     -2.265499
   0.77264     -2.264120
   0.74445     -2.260388
   0.71625     -2.255147
   0.68806     -2.249872
   0.65987     -2.246146
   0.63167     -2.245007
   0.60348     -2.245702
   0.57529     -2.246514
   0.54709     -2.246917
   0.54709     -2.246917
   0.51830     -2.228598
   0.48950     -2.224065
   0.46071     -2.230126
   0.43191     -2.240039
   0.40312     -2.255628
   0.37433     -2.271658
   0.34553     -2.282040
   0.31674     -2.286155
   0.28794     -2.285374
   0.25915     -2.280145
   0.23035     -2.282999
   0.20156     -2.285790
   0.17277     -2.285459
   0.14397     -2.284790
   0.11518     -2.285151
   0.08638     -2.286501
   0.05759     -2.287975
   0.02879     -2.289020
   0.00000     -2.289416
 
# Band-Index  261
   0.00000     -2.213290
   0.02879     -2.216531
   0.05759     -2.224379
   0.08638     -2.233753
   0.11518     -2.241610
   0.14397     -2.244972
   0.17277     -2.243481
   0.20156     -2.247396
   0.23035     -2.260092
   0.25915     -2.248600
   0.28794     -2.219513
   0.31674     -2.216831
   0.34553     -2.217042
   0.37433     -2.212618
   0.40312     -2.201802
   0.43191     -2.190302
   0.46071     -2.191559
   0.48950     -2.202360
   0.51830     -2.208121
   0.54709     -2.197497
   0.54709     -2.197497
   0.57529     -2.200610
   0.60348     -2.203590
   0.63167     -2.205010
   0.65987     -2.203066
   0.68806     -2.196973
   0.71625     -2.187814
   0.74445     -2.177326
   0.77264     -2.167204
   0.80084     -2.158866
   0.82903     -2.153216
   0.85722     -2.150803
   0.88542     -2.152477
   0.91361     -2.159976
   0.94181     -2.175416
   0.97000     -2.198728
   0.99819     -2.221822
   1.02639     -2.226611
   1.05458     -2.241124
   1.08277     -2.263383
   1.08277     -2.263383
   1.12307     -2.256968
   1.16337     -2.246694
   1.20367     -2.277035
   1.24397     -2.291403
   1.28427     -2.294214
   1.32457     -2.298208
   1.36487     -2.304873
   1.40517     -2.295658
   1.44547     -2.273073
   1.48576     -2.244850
   1.52606     -2.218163
   1.56636     -2.226105
   1.60666     -2.243799
   1.64696     -2.245889
   1.68726     -2.241331
   1.72756     -2.234514
   1.76786     -2.225361
   1.80816     -2.216944
   1.84845     -2.213290
 
# Band-Index  262
   1.84845     -2.213289
   1.80816     -2.216754
   1.76786     -2.225033
   1.72756     -2.234102
   1.68726     -2.240918
   1.64696     -2.245632
   1.60666     -2.243496
   1.56636     -2.225432
   1.52606     -2.217677
   1.48576     -2.244388
   1.44547     -2.272610
   1.40517     -2.295366
   1.36487     -2.304507
   1.32457     -2.297619
   1.28427     -2.293294
   1.24397     -2.290688
   1.20367     -2.276678
   1.16337     -2.246064
   1.12307     -2.255397
   1.08277     -2.263383
   1.08277     -2.263383
   1.05458     -2.238334
   1.02639     -2.225476
   0.99819     -2.220038
   0.97000     -2.196678
   0.94181     -2.173636
   0.91361     -2.158629
   0.88542     -2.151436
   0.85722     -2.149866
   0.82903     -2.152258
   0.80084     -2.157860
   0.77264     -2.166167
   0.74445     -2.176255
   0.71625     -2.186654
   0.68806     -2.195617
   0.65987     -2.201430
   0.63167     -2.203183
   0.60348     -2.201771
   0.57529     -2.198968
   0.54709     -2.197496
   0.54709     -2.197496
   0.51830     -2.206394
   0.48950     -2.201389
   0.46071     -2.191079
   0.43191     -2.189786
   0.40312     -2.201441
   0.37433     -2.212214
   0.34553     -2.216699
   0.31674     -2.216455
   0.28794     -2.218934
   0.25915     -2.247668
   0.23035     -2.259655
   0.20156     -2.246775
   0.17277     -2.242524
   0.14397     -2.244124
   0.11518     -2.240955
   0.08638     -2.233283
   0.05759     -2.224058
   0.02879     -2.216355
   0.00000     -2.213289
 
# Band-Index  263
   0.00000     -2.175840
   0.02879     -2.176099
   0.05759     -2.178221
   0.08638     -2.183760
   0.11518     -2.192605
   0.14397     -2.203872
   0.17277     -2.214883
   0.20156     -2.214030
   0.23035     -2.199971
   0.25915     -2.191163
   0.28794     -2.175611
   0.31674     -2.163145
   0.34553     -2.165125
   0.37433     -2.168151
   0.40312     -2.171769
   0.43191     -2.172661
   0.46071     -2.168942
   0.48950     -2.175023
   0.51830     -2.184404
   0.54709     -2.194166
   0.54709     -2.194166
   0.57529     -2.191602
   0.60348     -2.185154
   0.63167     -2.175916
   0.65987     -2.164223
   0.68806     -2.151516
   0.71625     -2.140053
   0.74445     -2.131929
   0.77264     -2.127894
   0.80084     -2.127426
   0.82903     -2.129783
   0.85722     -2.134676
   0.88542     -2.142430
   0.91361     -2.153852
   0.94181     -2.169632
   0.97000     -2.188660
   0.99819     -2.205420
   1.02639     -2.213063
   1.05458     -2.223252
   1.08277     -2.249831
   1.08277     -2.249831
   1.12307     -2.231772
   1.16337     -2.227789
   1.20367     -2.197679
   1.24397     -2.190095
   1.28427     -2.221968
   1.32457     -2.246253
   1.36487     -2.243677
   1.40517     -2.225080
   1.44547     -2.198802
   1.48576     -2.176511
   1.52606     -2.190348
   1.56636     -2.199775
   1.60666     -2.204905
   1.64696     -2.206227
   1.68726     -2.198929
   1.72756     -2.187735
   1.76786     -2.179365
   1.80816     -2.176116
   1.84845     -2.175840
 
# Band-Index  264
   1.84845     -2.175840
   1.80816     -2.176046
   1.76786     -2.179276
   1.72756     -2.187640
   1.68726     -2.198754
   1.64696     -2.205983
[truncated: 232,391 more chars]
