# Supplementary material for: Quantum octets in high mobility pentagonal two-dimensional PdSe2
Source: Nat Commun. 2024 Jan 26;15:761. doi: 10.1038/s41467-024-44972-2 (PMC10817936; doi:10.1038/s41467-024-44972-2)
Supplement: Supplementary file 3 — Source Data [file 41467_2024_44972_MOESM3_ESM.zip › source data/Fig1e.csv]

Rxx_D27_Anealed	Rxx_D0	Rxx_D27	Bg	4hr after annealing
583.566	133.403	350.535	-40	715.637
584.618	132.91	349.482	-40	714.584
585.013	132.811	350.14	-39.9492	714.584
585.078	132.91	350.206	-39.8986	714.584
585.276	132.68	350.206	-39.8482	714.453
585.407	132.68	350.272	-39.7971	714.453
585.473	132.811	350.14	-39.7468	714.584
585.736	132.91	350.206	-39.6966	714.519
585.67	132.811	350.337	-39.6455	714.584
585.67	132.844	350.272	-39.5947	714.519
585.802	133.009	350.469	-39.5445	714.519
585.868	132.943	350.403	-39.494	714.453
586.065	132.877	350.403	-39.4434	714.453
586.131	132.943	350.403	-39.393	714.321
586.262	132.877	350.337	-39.3413	714.256
586.328	132.976	350.337	-39.2912	714.387
586.328	132.943	350.469	-39.2408	714.584
586.394	132.844	350.272	-39.1897	714.584
586.394	133.075	350.272	-39.1394	714.65
586.328	133.107	350.403	-39.0879	714.584
586.328	133.042	350.272	-39.0373	714.716
586.262	133.272	350.337	-38.9871	714.65
586.197	132.844	350.14	-38.9364	714.65
585.999	133.37	350.14	-38.8864	714.519
586.131	133.272	350.074	-38.8363	714.453
586.197	133.502	350.14	-38.7858	714.256
585.999	133.634	350.206	-38.7356	713.992
586.065	133.469	350.14	-38.6856	713.729
586.065	133.666	350.14	-38.6349	713.532
585.999	133.732	350.074	-38.5835	713.466
585.999	133.765	349.943	-38.5331	713.269
586.197	133.864	350.008	-38.4828	713.137
586.131	134.028	350.008	-38.432	713.006
586.262	134.094	350.008	-38.382	713.072
586.197	134.258	350.074	-38.3319	712.94
586.065	134.127	350.14	-38.2813	712.94
585.736	134.357	350.337	-38.2305	712.94
585.407	134.324	350.337	-38.1799	712.743
585.013	134.62	350.403	-38.1294	712.611
584.552	134.752	350.535	-38.0787	712.809
584.289	134.686	350.403	-38.028	712.874
583.895	134.752	350.535	-37.9775	712.874
583.566	135.179	350.535	-37.9273	712.809
583.105	135.212	350.666	-37.8772	712.94
582.842	135.146	350.666	-37.8271	713.137
582.513	135.311	350.666	-37.777	713.401
582.119	135.409	350.798	-37.7266	713.598
582.053	135.508	350.863	-37.6762	713.795
581.527	135.673	350.863	-37.6258	713.861
581.066	135.64	351.127	-37.5756	713.861
580.409	135.673	351.127	-37.5255	713.861
579.751	135.903	351.127	-37.4752	713.795
579.093	135.903	350.995	-37.425	713.927
578.567	135.87	351.061	-37.3746	714.321
578.041	136.166	351.192	-37.3242	714.716
577.383	136.264	351.192	-37.2734	715.176
576.857	136.396	351.192	-37.2232	715.571
576.462	136.429	351.192	-37.1726	715.768
576.002	136.528	351.258	-37.1226	716.163
575.41	136.626	351.324	-37.0718	716.426
575.015	136.626	351.258	-37.0209	716.821
574.489	136.824	351.324	-36.9706	717.018
573.831	136.824	351.258	-36.9205	717.084
573.174	136.955	351.127	-36.8699	717.215
572.516	137.087	351.324	-36.8194	717.281
571.792	137.317	351.192	-36.7694	717.347
571.069	137.317	351.258	-36.7188	717.544
570.345	137.58	351.258	-36.6678	717.807
569.622	137.646	351.192	-36.6177	717.873
569.03	137.679	351.192	-36.5673	718.202
568.504	137.81	351.192	-36.5167	718.531
567.78	137.843	351.127	-36.4666	718.86
567.188	137.975	351.127	-36.4158	719.188
566.728	138.139	350.995	-36.3653	719.452
566.07	138.205	351.061	-36.3151	719.715
565.61	138.271	350.995	-36.2648	720.044
565.018	138.468	350.929	-36.2146	720.109
564.36	138.501	350.863	-36.1644	720.372
563.571	138.632	350.929	-36.1142	720.438
562.782	138.961	350.863	-36.0637	720.701
561.992	138.994	350.732	-36.0131	720.833
561.269	139.06	350.666	-35.9626	721.03
560.545	139.224	350.732	-35.9124	721.293
559.888	139.454	350.732	-35.8617	721.622
559.164	139.356	350.6	-35.811	721.885
558.572	139.619	350.6	-35.7604	722.082
557.98	139.553	350.666	-35.7096	722.214
557.454	139.816	350.6	-35.6592	722.543
556.928	139.849	350.535	-35.6085	722.74
556.27	139.849	350.6	-35.5579	722.872
555.744	140.112	350.6	-35.5072	723.201
554.955	140.013	350.6	-35.4569	723.464
554.034	140.375	350.535	-35.4063	723.661
553.179	140.375	350.6	-35.3561	723.858
552.126	140.605	350.6	-35.3056	723.924
551.271	140.704	350.535	-35.2552	724.187
550.416	140.836	350.469	-35.2044	724.516
549.693	140.934	350.535	-35.154	724.845
548.706	141.164	350.469	-35.1037	725.174
547.983	141.197	350.6	-35.0529	725.568
547.259	141.099	350.666	-35.0022	725.7
546.536	141.625	350.535	-34.9522	725.963
546.01	141.559	350.535	-34.9018	726.226
545.22	141.822	350.535	-34.8515	726.358
544.563	141.855	350.403	-34.8008	726.687
543.773	141.954	350.469	-34.7506	726.95
542.984	142.151	350.469	-34.6998	727.279
542.129	142.414	350.403	-34.6496	727.542
541.471	142.414	350.337	-34.5995	727.936
540.616	142.644	350.337	-34.5482	728.397
539.761	142.71	350.206	-34.4981	728.857
538.972	142.973	350.206	-34.4477	729.317
538.38	143.072	350.272	-34.3971	729.646
537.722	143.203	350.206	-34.3466	730.107
536.933	143.335	350.14	-34.2964	730.37
536.21	143.335	350.206	-34.2462	730.699
535.486	143.302	350.074	-34.1954	731.028
534.96	143.73	350.14	-34.145	731.554
534.236	143.828	350.074	-34.0943	731.883
533.184	144.19	350.206	-34.0439	732.211
532.395	144.289	350.272	-33.9931	732.54
531.606	144.157	350.074	-33.943	732.738
530.816	144.519	350.14	-33.8924	733.132
530.093	144.683	350.074	-33.8421	733.395
529.238	144.979	350.14	-33.7918	733.658
528.514	145.012	350.074	-33.7412	733.856
527.856	145.308	350.14	-33.6908	734.053
527.067	145.242	350.206	-33.6407	734.382
526.344	145.505	350.074	-33.5896	734.711
525.752	145.604	350.074	-33.5393	734.908
525.16	145.966	350.206	-33.4886	735.171
524.568	145.867	350.14	-33.4385	735.434
523.516	145.933	350.14	-33.3881	735.829
522.726	146.064	350.272	-33.3381	736.158
521.871	146.196	350.337	-33.2874	736.355
520.95	146.558	350.403	-33.2372	736.75
520.161	146.656	350.272	-33.187	737.21
519.306	146.887	350.272	-33.1369	737.605
518.451	146.952	350.206	-33.0868	738.065
517.662	147.117	350.337	-33.0364	738.394
516.609	147.446	350.337	-32.9843	738.854
515.82	147.544	350.14	-32.9336	739.446
515.228	147.479	350.206	-32.8832	739.841
514.439	147.544	350.074	-32.8329	740.367
513.781	147.906	350.14	-32.7827	740.762
513.058	147.939	350.074	-32.7322	741.222
512.268	148.169	350.074	-32.6808	741.42
511.479	148.268	350.272	-32.6305	741.683
510.427	148.465	350.074	-32.5798	741.748
509.506	148.597	350.074	-32.5291	742.143
508.783	149.057	350.074	-32.4788	742.34
507.73	148.958	350.008	-32.428	742.604
507.007	149.189	350.008	-32.3777	743.064
506.152	149.123	350.008	-32.3277	743.195
505.362	149.419	350.074	-32.277	743.59
504.705	149.715	350.074	-32.2267	743.787
504.047	149.945	350.008	-32.1765	743.919
503.521	150.044	350.008	-32.1264	744.116
502.863	150.208	350.074	-32.0754	744.314
502.205	150.373	350.074	-32.0248	744.314
501.613	150.307	350.074	-31.9744	744.511
500.824	150.701	350.14	-31.9237	744.577
500.035	150.767	350.14	-31.8729	744.642
499.246	151.063	350.14	-31.8226	744.708
498.193	151.195	350.206	-31.7721	745.103
497.338	151.359	350.074	-31.7221	745.366
496.286	151.491	350.008	-31.6716	745.695
495.694	151.721	350.14	-31.6215	746.024
494.839	151.885	350.206	-31.5713	746.55
493.984	152.05	350.14	-31.5203	747.01
493.194	152.28	350.206	-31.4703	747.471
492.405	152.313	350.337	-31.4202	747.734
491.616	152.609	350.469	-31.3697	747.997
490.958	152.773	350.6	-31.3195	748.26
490.103	152.905	350.666	-31.269	748.523
489.248	153.299	350.929	-31.2187	748.918
488.459	153.497	350.929	-31.1683	749.049
487.407	153.431	350.863	-31.1183	749.575
486.88	153.694	350.863	-31.0681	749.97
485.828	154.023	350.863	-31.0177	750.562
485.039	153.957	350.732	-30.9669	750.957
484.381	154.22	350.732	-30.9165	751.483
483.526	154.549	350.863	-30.8664	751.877
482.671	154.483	350.798	-30.8162	752.469
482.079	154.845	350.798	-30.766	752.733
481.421	155.075	350.863	-30.7157	753.259
480.895	155.273	350.929	-30.6655	753.522
480.172	155.47	350.798	-30.6151	753.719
479.382	155.601	350.995	-30.5642	753.982
478.396	155.832	350.863	-30.5137	754.311
477.343	156.029	350.863	-30.4629	754.574
476.423	156.292	350.995	-30.4123	755.1
475.37	156.456	350.995	-30.3613	755.627
474.515	156.654	351.061	-30.3111	755.955
473.594	156.72	351.127	-30.261	756.416
472.805	156.851	351.061	-30.2105	756.81
471.95	157.18	351.061	-30.1598	757.074
471.095	157.279	351.061	-30.1089	757.139
470.372	157.443	351.127	-30.0575	757.6
469.648	157.64	351.061	-30.0066	757.665
468.859	158.002	351.061	-29.9565	757.797
468.135	157.936	351.061	-29.9058	757.797
467.543	158.43	351.061	-29.8557	757.929
466.82	158.364	351.192	-29.8057	758.126
465.965	158.561	351.258	-29.7556	758.455
465.241	158.857	351.127	-29.7048	758.718
464.518	158.89	351.324	-29.6542	759.047
463.663	159.153	351.324	-29.604	759.31
462.808	159.482	351.258	-29.5537	759.902
462.282	159.581	351.258	-29.5034	760.165
461.624	159.877	351.324	-29.453	760.559
461.098	160.041	351.39	-29.4027	760.954
460.506	160.173	351.39	-29.3524	761.414
459.914	160.403	351.521	-29.3018	761.941
459.453	160.633	351.521	-29.2512	762.598
458.73	160.797	351.521	-29.2003	762.796
458.072	161.061	351.455	-29.1499	763.388
457.349	161.192	351.521	-29.0995	763.717
456.494	161.422	351.455	-29.0488	764.045
455.902	161.62	351.653	-28.998	764.506
455.112	161.751	351.587	-28.9479	764.769
454.455	161.85	351.521	-28.8977	765.164
453.534	162.343	351.653	-28.8473	765.624
452.745	162.31	351.653	-28.797	765.821
452.153	162.672	351.653	-28.7462	766.084
451.429	162.705	351.653	-28.6955	766.676
450.837	163.001	351.587	-28.6451	766.939
450.311	163.099	351.521	-28.5944	767.268
449.719	163.33	351.719	-28.5442	767.4
449.456	163.724	351.587	-28.4936	767.794
448.798	163.954	351.653	-28.443	768.123
448.141	163.922	351.653	-28.3914	768.321
447.285	164.349	351.784	-28.3405	768.321
446.365	164.579	351.653	-28.2897	768.584
445.707	164.678	351.521	-28.239	768.781
445.181	164.941	351.719	-28.1889	768.781
444.589	165.007	351.719	-28.1384	769.11
444.128	165.27	351.916	-28.0879	769.241
443.405	165.434	351.982	-28.0373	769.57
442.944	165.533	352.047	-27.9871	769.833
442.221	165.961	352.179	-27.9369	769.965
441.761	166.092	352.376	-27.8868	770.294
441.103	166.322	352.245	-27.8366	770.688
440.445	166.52	352.376	-27.7858	770.886
439.722	166.684	352.245	-27.7353	771.28
439.064	167.046	352.245	-27.6846	771.478
438.209	167.112	352.245	-27.6343	771.609
437.617	167.375	352.245	-27.5839	771.938
436.828	167.638	352.179	-27.5335	772.135
436.038	167.769	352.113	-27.483	772.596
435.578	168.065	352.31	-27.4325	772.99
434.986	168.131	352.179	-27.3823	773.319
434.526	168.559	352.047	-27.3317	773.385
434.065	168.69	351.982	-27.2812	773.78
433.473	168.92	351.982	-27.2309	774.043
433.079	169.381	352.047	-27.1805	774.174
432.684	169.446	351.916	-27.1301	774.701
432.092	169.742	351.916	-27.0795	774.766
431.5	169.775	351.916	-27.0292	775.029
430.645	170.038	351.916	-26.9785	775.029
430.185	170.334	351.982	-26.9282	775.227
429.659	170.499	352.047	-26.8775	775.49
428.935	170.663	351.982	-26.827	775.687
428.54	170.992	351.982	-26.7761	775.753
427.817	171.222	351.982	-26.7256	776.016
427.159	171.453	351.982	-26.6751	776.345
426.633	171.617	351.916	-26.625	776.608
426.107	171.781	351.982	-26.5747	776.937
425.581	171.979	351.916	-26.524	777.2
425.186	172.406	351.85	-26.4734	777.2
424.594	172.669	351.982	-26.4231	777.463
423.936	172.867	351.916	-26.3726	777.726
423.279	173.064	351.784	-26.3221	777.923
422.489	173.228	351.784	-26.2715	778.121
421.503	173.491	351.784	-26.2212	778.252
420.779	173.755	351.784	-26.1709	778.384
419.924	174.116	351.784	-26.1209	778.515
419.069	174.215	351.784	-26.0707	778.581
418.411	174.511	351.784	-26.0197	779.042
417.688	174.906	351.784	-25.9695	779.173
417.03	174.971	351.521	-25.9193	779.699
416.373	175.267	351.653	-25.8645	780.16
415.715	175.432	351.587	-25.8135	780.489
415.123	175.695	351.653	-25.7631	780.752
414.334	175.991	351.521	-25.7122	781.146
413.807	176.188	351.39	-25.662	781.344
413.084	176.287	351.521	-25.6114	781.672
412.295	176.714	351.653	-25.5613	781.804
411.571	176.846	351.455	-25.5104	782.067
410.716	177.175	351.324	-25.4599	782.33
409.861	177.306	351.39	-25.4096	782.856
409.203	177.734	351.39	-25.3585	783.054
408.677	177.898	351.455	-25.3076	783.448
407.954	178.03	351.39	-25.2568	783.777
407.296	178.26	351.324	-25.2047	784.303
406.836	178.687	351.521	-25.1542	784.369
406.244	178.655	351.324	-25.1039	784.632
405.783	179.148	351.258	-25.0534	784.83
405.389	179.247	351.192	-25.0025	784.961
404.731	179.773	351.192	-24.9477	785.158
404.139	179.806	351.127	-24.8971	785.356
403.415	180.102	351.127	-24.847	785.487
402.692	180.299	351.127	-24.7933	785.75
401.771	180.496	351.127	-24.7427	785.948
401.048	180.661	351.127	-24.6917	786.013
400.456	181.055	351.127	-24.641	786.211
399.732	181.351	351.061	-24.5907	786.474
399.074	181.549	351.061	-24.5404	786.737
398.482	181.91	350.995	-24.4903	786.803
397.825	181.976	351.127	-24.4398	787.066
397.101	182.206	351.127	-24.3895	787.395
396.312	182.305	351.127	-24.339	787.658
395.72	182.634	351.127	-24.2881	787.855
394.997	182.765	351.061	-24.2373	788.184
394.405	182.897	351.127	-24.1872	788.381
393.55	183.423	351.061	-24.1361	788.447
392.76	183.357	351.258	-24.0855	788.513
392.037	183.719	351.192	-24.0355	788.644
391.313	184.179	351.324	-23.9854	788.513
390.656	184.147	351.127	-23.9351	788.579
389.735	184.475	351.192	-23.8841	788.776
389.011	184.673	351.127	-23.8333	788.842
388.485	184.936	351.192	-23.7829	788.842
387.827	185.133	351.192	-23.7323	788.973
387.367	185.429	351.127	-23.6821	789.039
386.775	185.594	351.192	-23.6321	789.368
386.315	185.988	351.127	-23.5816	789.434
385.788	186.087	351.127	-23.5315	789.894
385.131	186.317	351.192	-23.4809	790.026
384.473	186.777	351.061	-23.4304	790.289
383.684	186.712	351.061	-23.3804	790.552
382.763	187.106	350.995	-23.3295	790.749
381.908	187.402	350.995	-23.2789	791.144
381.25	187.665	350.929	-23.2282	791.538
380.264	187.83	351.061	-23.1773	791.736
379.606	188.093	351.061	-23.127	791.999
379.08	188.422	350.863	-23.077	792.328
378.356	188.619	350.929	-23.0264	792.525
377.896	188.849	350.995	-22.9759	792.722
377.304	189.112	350.995	-22.9253	793.051
376.646	189.408	350.929	-22.8748	793.314
375.857	189.54	350.995	-22.8243	793.643
375.068	189.902	350.995	-22.774	793.709
374.278	190.132	350.929	-22.724	794.038
373.621	190.559	350.929	-22.6737	794.169
372.568	190.79	351.061	-22.6235	794.235
371.779	190.954	350.863	-22.5733	794.367
370.99	191.25	350.995	-22.5219	794.761
370.266	191.677	350.929	-22.4712	794.893
369.806	191.908	350.929	-22.4208	795.156
369.214	192.006	350.863	-22.3706	795.287
368.49	192.565	350.863	-22.3204	795.485
368.096	192.796	350.863	-22.2696	795.485
367.504	193.059	350.863	-22.219	795.551
366.715	193.289	350.798	-22.1681	795.551
365.991	193.585	350.929	-22.117	795.682
365.333	194.045	350.863	-22.0664	795.616
364.676	194.243	350.666	-22.0161	795.682
364.018	194.506	350.798	-21.9653	795.748
362.966	194.769	350.732	-21.911	795.682
362.439	195.098	350.666	-21.8606	795.616
361.716	195.426	350.732	-21.8105	795.682
361.19	195.69	350.666	-21.7596	795.616
360.664	195.788	350.732	-21.7095	795.616
359.94	196.347	350.732	-21.6587	795.682
359.48	196.643	350.732	-21.6083	795.748
359.085	196.906	350.732	-21.5581	795.879
358.427	197.4	350.732	-21.507	796.011
358.098	197.465	350.798	-21.457	795.814
357.835	197.498	350.732	-21.4067	795.945
357.112	198.255	350.798	-21.3565	796.142
356.52	198.353	350.929	-21.3063	796.077
355.928	198.189	350.929	-21.2558	796.274
355.204	199.011	350.798	-21.2058	796.406
354.284	199.406	350.995	-21.1556	796.471
353.823	199.735	350.995	-21.1055	796.471
353.034	200.063	350.995	-21.0549	796.603
352.442	200.359	351.127	-21.0042	796.669
351.916	200.557	351.061	-20.9534	796.603
351.258	200.984	351.061	-20.9032	796.998
350.798	201.313	351.061	-20.8527	797.195
350.337	201.675	351.061	-20.8024	797.392
349.811	201.872	351.127	-20.7518	797.524
349.219	202.431	351.061	-20.7014	797.589
348.43	202.464	351.324	-20.651	797.458
347.772	202.793	351.258	-20.601	797.392
346.786	202.826	351.258	-20.5503	797.787
346.128	203.253	351.192	-20.5002	797.918
345.47	203.451	351.258	-20.4498	797.984
344.418	203.747	351.324	-20.3996	798.05
343.694	203.977	351.39	-20.3489	798.247
343.102	204.141	351.39	-20.2984	798.247
342.379	204.667	351.39	-20.248	798.313
341.787	204.832	351.39	-20.1976	798.181
341.063	205.161	351.324	-20.1475	797.984
340.603	205.457	351.324	-20.0972	797.984
340.011	205.818	351.324	-20.047	797.787
339.485	206.049	351.324	-19.9963	797.458
338.761	206.443	351.324	-19.9462	797.261
338.038	206.608	351.39	-19.8957	797.063
337.38	206.805	351.455	-19.8456	797.063
336.394	207.397	351.521	-19.795	796.866
335.604	207.561	351.587	-19.7447	796.734
335.078	208.055	351.653	-19.6937	796.471
334.289	208.12	351.719	-19.6437	796.471
333.631	208.384	351.719	-19.5931	796.406
333.039	208.712	351.653	-19.5429	796.077
332.71	209.008	351.587	-19.4929	795.814
332.184	209.206	351.653	-19.4421	795.551
331.79	209.403	351.653	-19.392	795.682
331.329	209.666	351.653	-19.3419	795.419
330.737	210.028	351.653	-19.2915	795.156
329.948	210.258	351.521	-19.2412	794.827
329.422	210.587	351.521	-19.1905	794.695
328.632	210.751	351.39	-19.1404	794.498
328.041	210.982	351.455	-19.0904	794.367
327.514	211.047	351.521	-19.0397	794.104
326.857	211.343	351.39	-18.9896	794.104
326.067	211.738	351.39	-18.9391	793.84
325.475	212.067	351.455	-18.8884	793.709
324.883	212.461	351.39	-18.8381	793.709
324.357	212.823	351.39	-18.7874	793.84
323.831	213.119	351.324	-18.7368	793.709
323.436	213.612	351.39	-18.6866	793.643
322.779	213.645	351.258	-18.6359	793.446
322.318	214.04	351.39	-18.5856	793.709
321.726	214.336	351.258	-18.5355	793.709
321.134	214.566	351.258	-18.4851	793.577
320.608	214.796	351.258	-18.435	793.775
320.016	215.092	351.521	-18.3845	793.577
319.359	215.257	351.521	-18.3345	793.577
318.898	215.586	351.324	-18.2836	793.512
318.372	215.98	351.521	-18.2322	793.512
317.846	216.408	351.521	-18.1429	792.985
317.254	216.605	351.455	-18.0604	793.051
316.662	216.868	351.39	-17.9983	792.985
316.136	217.164	351.455	-17.9476	792.854
315.807	217.427	351.455	-17.8969	792.854
315.412	217.789	351.39	-17.8465	792.591
314.952	218.085	351.39	-17.7957	792.328
314.491	218.414	351.521	-17.7457	792.393
313.636	218.743	351.521	-17.6956	792.328
312.979	219.006	351.521	-17.6452	792.328
312.387	219.368	351.521	-17.5951	792.13
311.663	219.664	351.521	-17.5443	791.999
310.874	220.025	351.653	-17.4937	792.13
310.414	220.321	351.587	-17.4435	791.933
309.69	220.683	351.653	-17.3931	791.538
309.23	220.979	351.587	-17.3425	791.407
308.638	221.374	351.784	-17.2924	791.341
308.112	221.801	351.784	-17.2417	791.473
307.52	222.064	351.784	-17.1917	791.341
306.993	222.196	351.85	-17.1412	791.21
306.599	222.525	351.784	-17.0903	790.881
306.007	222.985	351.85	-17.04	790.749
305.283	223.182	351.85	-16.9897	790.618
304.757	223.544	351.719	-16.9397	790.42
304.165	223.906	351.85	-16.8885	790.223
303.508	224.268	351.982	-16.8383	789.763
302.784	224.498	352.113	-16.7879	789.763
302.389	224.827	352.047	-16.7373	789.631
301.797	225.221	352.113	-16.6871	789.368
301.337	225.616	352.113	-16.6367	789.236
300.877	225.978	351.916	-16.5861	789.171
300.35	226.241	351.982	-16.535	789.105
299.89	226.635	352.047	-16.479	789.105
299.364	226.898	352.047	-16.4284	788.973
298.904	227.162	351.784	-16.3777	788.71
298.443	227.622	351.916	-16.3276	788.973
297.917	227.458	351.85	-16.2773	788.71
297.325	228.181	351.85	-16.2272	788.776
296.799	228.444	351.719	-16.1767	788.644
296.141	229.003	351.587	-16.1266	788.381
295.418	229.266	351.784	-16.0759	788.184
295.089	229.562	351.916	-16.0253	787.987
294.299	230.023	351.653	-15.9747	787.724
293.839	230.187	351.653	-15.9246	787.592
293.576	230.615	351.587	-15.8741	787.329
293.116	231.108	351.719	-15.8233	787.197
292.852	231.108	351.653	-15.7729	786.803
292.326	231.535	351.784	-15.7228	786.671
291.866	231.766	351.916	-15.6721	786.474
291.34	232.062	351.982	-15.6217	786.474
290.748	232.456	351.982	-15.571	786.342
290.09	232.752	351.85	-15.5201	785.948
289.564	233.048	351.85	-15.47	785.948
289.038	233.541	351.719	-15.4198	785.882
288.446	233.213	351.784	-15.3695	785.75
288.051	233.805	351.653	-15.3189	785.685
287.262	234.364	351.719	-15.2684	785.487
286.67	234.594	351.653	-15.218	785.422
285.881	234.988	351.719	-15.1671	785.356
285.552	235.449	351.587	-15.1171	785.093
285.223	235.449	351.653	-15.067	785.027
284.499	235.613	351.653	-15.0159	784.698
283.973	236.37	351.85	-14.9653	784.501
283.316	236.699	351.719	-14.9153	784.172
282.724	237.06	351.719	-14.8652	784.04
282.197	237.422	351.653	-14.8149	783.975
281.671	237.652	351.784	-14.7645	783.909
281.014	238.178	351.784	-14.7143	783.646
280.553	238.343	351.784	-14.6638	783.646
279.961	238.606	351.719	-14.6132	783.58
279.435	239.001	351.784	-14.5627	783.383
279.04	239.329	351.784	-14.5123	783.317
278.58	239.527	351.719	-14.4621	783.185
278.251	240.053	351.982	-14.412	783.054
277.659	240.612	351.85	-14.3612	782.725
277.133	240.809	351.719	-14.3104	782.462
276.541	241.039	351.784	-14.2597	782.33
275.949	241.237	351.85	-14.2096	781.87
275.226	241.697	351.85	-14.1595	781.672
274.699	241.697	351.784	-14.1095	781.409
273.91	242.289	351.982	-14.0594	781.081
273.187	242.552	351.784	-14.0092	780.817
272.792	242.881	351.85	-13.9584	780.883
272.2	243.243	351.982	-13.9076	780.423
271.871	243.539	351.982	-13.8576	780.357
271.279	243.802	351.916	-13.8075	780.16
270.753	244.065	351.982	-13.7575	780.16
270.227	244.558	351.916	-13.707	779.897
269.832	244.756	351.85	-13.657	779.634
269.306	245.019	351.784	-13.6068	779.173
268.714	245.446	351.916	-13.556	778.778
268.254	245.676	352.047	-13.5058	778.647
267.662	246.17	351.982	-13.4549	778.384
267.004	246.301	352.047	-13.4046	777.858
266.478	246.663	351.982	-13.3543	777.595
265.952	246.893	352.113	-13.3039	777.266
265.426	247.123	352.113	-13.2535	777.068
265.031	247.354	352.113	-13.2033	776.805
264.636	247.682	352.113	-13.1524	776.411
264.176	248.077	352.245	-13.1021	776.476
263.65	248.406	352.179	-13.0518	776.148
263.255	248.57	352.245	-13.0008	775.687
262.86	248.866	352.245	-12.9499	775.424
262.334	249.162	352.113	-12.8995	774.898
261.874	249.458	352.245	-12.849	774.569
261.15	249.689	352.245	-12.7986	774.24
260.624	250.116	352.179	-12.7484	773.977
259.966	250.182	352.31	-12.6983	773.582
259.44	250.675	352.376	-12.6481	773.319
258.914	250.971	352.442	-12.5976	772.99
258.388	251.366	352.508	-12.5474	772.596
257.862	251.596	352.508	-12.4972	772.267
257.27	251.991	352.376	-12.4453	772.07
256.941	252.484	352.376	-12.3937	771.807
256.349	252.747	352.508	-12.3433	771.543
255.954	252.911	352.508	-12.2932	771.083
255.362	253.372	352.442	-12.2429	770.82
254.836	253.438	352.508	-12.1925	770.425
254.31	253.964	352.508	-12.1415	770.491
253.85	254.424	352.442	-12.0914	770.425
253.323	254.424	352.442	-12.0411	770.228
252.732	255.115	352.639	-11.991	769.899
252.271	255.411	352.574	-11.9401	769.702
251.679	255.608	352.508	-11.89	769.505
251.285	256.003	352.508	-11.8397	769.044
250.824	256.332	352.574	-11.7893	768.781
250.101	256.923	352.376	-11.7385	768.518
249.443	257.154	352.508	-11.6879	768.321
248.917	257.417	352.442	-11.6378	768.255
248.391	257.844	352.574	-11.5875	768.058
247.864	258.107	352.442	-11.5373	767.926
247.404	258.436	352.508	-11.4866	767.531
246.878	258.765	352.574	-11.4363	767.268
246.22	259.061	352.639	-11.386	767.137
245.497	259.423	352.639	-11.3355	766.939
244.839	259.883	352.574	-11.2854	766.742
244.247	260.179	352.639	-11.2347	766.479
243.787	260.475	352.574	-11.1843	766.019
243.326	260.771	352.639	-11.1341	765.69
242.8	261.33	352.771	-11.0836	765.295
242.471	261.495	352.574	-11.0333	765.098
241.879	261.922	352.639	-10.9827	764.9
241.485	262.415	352.508	-10.9322	764.572
241.024	262.547	352.508	-10.8822	764.308
240.629	262.909	352.508	-10.8321	763.98
240.235	263.172	352.574	-10.782	763.585
239.643	263.599	352.639	-10.7272	763.256
239.248	263.862	352.639	-10.6767	762.664
238.919	264.29	352.705	-10.6265	762.533
238.327	264.652	352.771	-10.5744	762.138
237.801	264.981	352.771	-10.5243	761.743
237.144	265.145	352.705	-10.4736	761.414
236.617	266.033	352.902	-10.423	761.217
236.354	266.066	352.837	-10.3722	760.954
235.762	266.362	352.902	-10.3215	760.691
235.368	266.822	352.771	-10.2709	760.296
234.907	267.085	352.902	-10.2205	760.033
234.513	267.48	352.639	-10.1704	759.573
234.184	267.842	352.705	-10.1199	759.244
233.723	268.269	352.771	-10.0698	758.652
233.329	268.532	352.771	-10.019	758.455
233	268.795	352.771	-9.96782	758.257
232.474	269.519	352.837	-9.91758	757.994
231.948	269.782	352.771	-9.86716	757.665
231.421	270.242	352.705	-9.81696	757.074
230.961	270.637	352.771	-9.76692	756.81
230.632	271.032	352.902	-9.71629	756.482
230.106	271.656	352.837	-9.66571	756.218
229.909	271.788	352.771	-9.61555	755.758
229.448	272.413	352.837	-9.56495	755.298
229.185	272.906	352.705	-9.51447	755.035
228.791	273.268	352.705	-9.4644	754.903
228.33	273.728	352.771	-9.4136	754.508
227.935	274.32	352.705	-9.3635	754.048
227.541	274.682	352.705	-9.31341	753.39
227.08	275.208	352.705	-9.26215	752.733
226.752	275.701	352.639	-9.21206	752.075
226.225	275.997	352.705	-9.16183	751.351
225.765	276.491	352.771	-9.11079	750.891
225.239	276.82	352.837	-9.0602	750.299
224.778	277.477	352.705	-9.00969	749.641
224.581	277.872	352.639	-8.95964	748.918
224.186	278.398	352.508	-8.90907	748.26
223.792	278.924	352.508	-8.85835	747.602
223.397	279.582	352.442	-8.8071	746.945
223.003	279.845	352.574	-8.75631	746.484
222.608	280.371	352.574	-8.70538	745.958
222.148	280.963	352.508	-8.65429	745.629
221.687	281.457	352.376	-8.60389	745.366
221.358	282.18	352.508	-8.55344	744.971
220.964	282.377	352.508	-8.50296	744.511
220.635	283.035	352.442	-8.45273	743.985
220.174	283.43	352.442	-8.40211	743.524
219.846	284.055	352.442	-8.35152	743.064
219.517	284.482	352.442	-8.30138	742.669
219.254	285.107	352.376	-8.25117	742.275
218.99	285.567	352.31	-8.20111	741.748
218.662	285.929	352.376	-8.14964	741.222
218.53	286.62	352.31	-8.09268	740.565
218.399	287.014	352.376	-8.04256	740.104
217.938	287.541	352.245	-7.99209	739.381
217.741	288.198	352.442	-7.94135	739.118
217.28	288.692	352.376	-7.89116	738.591
217.083	289.185	352.442	-7.84112	738.131
216.36	289.941	352.508	-7.79031	737.671
216.097	290.533	352.508	-7.7402	737.21
215.57	291.257	352.508	-7.6898	736.618
215.11	291.586	352.442	-7.63933	736.026
214.715	292.21	352.574	-7.58903	735.632
214.189	292.967	352.442	-7.53834	734.974
213.86	293.559	352.376	-7.48795	734.645
213.4	294.216	352.639	-7.43742	734.053
213.005	294.973	352.508	-7.38667	733.593
212.742	295.663	352.376	-7.33575	733.067
212.545	296.124	352.508	-7.28503	732.54
211.953	296.683	352.508	-7.23493	731.817
211.558	297.406	352.442	-7.18499	730.764
211.098	297.998	352.639	-7.13486	729.909
210.506	298.82	352.574	-7.08456	729.383
210.045	299.314	352.508	-7.03397	728.66
209.585	299.906	352.508	-6.98351	728.002
209.256	300.662	352.442	-6.93288	727.344
208.796	301.353	352.508	-6.88287	726.621
208.335	302.076	352.508	-6.83277	725.963
207.875	302.767	352.442	-6.78193	725.437
207.743	303.589	352.574	-6.73158	724.779
207.349	304.148	352.376	-6.68138	724.187
207.02	305.003	352.376	-6.63055	723.529
206.691	305.792	352.31	-6.58013	722.872
206.296	306.45	352.245	-6.52934	722.082
206.033	307.141	352.245	-6.47849	721.359
205.573	307.897	352.245	-6.42823	720.767
205.178	308.719	352.376	-6.37796	719.978
204.652	309.541	352.245	-6.32747	719.057
204.586	310.199	352.31	-6.27724	718.136
204.126	311.12	352.245	-6.22669	717.281
203.666	311.811	352.245	-6.17601	716.426
203.403	312.534	352.179	-6.13842	715.374
202.942	313.553	352.113	-6.08802	714.453
202.482	314.31	352.113	-6.03752	713.466
202.087	315.198	352.047	-5.98748	712.545
201.627	315.888	351.982	-5.93718	712.019
201.364	316.711	351.916	-5.88692	711.362
200.837	317.401	351.916	-5.83673	710.572
200.509	318.552	351.85	-5.7867	709.717
199.982	319.341	351.982	-5.73632	709.125
199.654	320.032	351.982	-5.68593	708.336
198.93	321.216	351.916	-5.63577	707.613
198.535	321.907	351.916	-5.58556	706.757
198.207	322.564	352.113	-5.5409	705.639
197.812	323.584	351.982	-5.49076	704.719
197.483	324.373	351.982	-5.44615	703.666
197.22	325.59	351.916	-5.40213	702.614
196.76	326.511	352.047	-5.35694	701.561
196.562	327.464	352.047	-5.30893	700.509
196.168	328.385	352.047	-5.26057	699.457
195.773	329.339	352.113	-5.2171	698.404
195.247	330.227	352.047	-5.16782	697.352
194.786	331.312	351.916	-5.1174	696.497
194.26	332.332	351.982	-5.07702	695.445
193.931	333.285	351.982	-5.02656	694.458
193.602	334.075	351.784	-4.97712	693.406
193.274	335.16	351.916	-4.92751	692.288
193.011	335.982	351.982	-4.87735	691.301
192.682	336.968	351.916	-4.82653	690.577
192.353	337.889	351.784	-4.77625	689.722
191.958	338.876	351.85	-4.72612	688.933
191.432	339.994	351.85	-4.6754	687.947
191.235	340.882	351.916	-4.62488	687.223
190.972	341.901	351.85	-4.57482	686.434
190.709	342.789	351.784	-4.52425	685.776
190.182	344.039	351.85	-4.47634	684.724
189.788	344.894	351.85	-4.42555	684
189.393	345.979	351.85	-4.37709	682.948
189.13	346.966	351.85	-4.32951	681.895
188.604	347.985	351.719	-4.27906	680.909
188.275	348.873	351.784	-4.22985	679.791
187.946	350.09	351.85	-4.18453	678.738
187.486	351.044	351.916	-4.13491	677.686
187.354	351.965	351.916	-4.08407	676.765
187.025	353.05	352.047	-4.03393	675.779
186.894	354.365	352.047	-3.98383	674.989
186.696	355.319	351.982	-3.9433	673.937
186.368	356.437	352.047	-3.89253	673.082
185.973	357.49	351.982	-3.84497	672.03
185.578	358.641	351.982	-3.79444	671.109
185.315	359.726	352.047	-3.74395	670.188
184.789	361.074	352.113	-3.69389	669.267
184.329	362.028	352.113	-3.64384	668.478
183.802	363.014	352.047	-3.59282	667.426
183.605	364.231	351.982	-3.54268	666.439
183.013	365.218	352.245	-3.49194	665.452
182.816	366.27	351.916	-3.44353	664.4
182.487	367.323	352.047	-3.39695	663.282
182.092	368.572	351.982	-3.35346	662.229
181.764	369.723	351.982	-3.3129	661.177
181.435	370.973	351.982	-3.26599	660.125
181.303	372.124	352.047	-3.21811	659.072
180.645	373.374	351.916	-3.16848	657.954
180.185	374.689	351.916	-3.1204	656.902
179.922	375.906	351.784	-3.07015	655.915
179.527	377.156	351.784	-3.01979	654.929
179.067	378.241	351.982	-2.96919	654.139
178.606	379.392	351.85	-2.9188	653.219
178.212	380.839	351.719	-2.87314	652.166
178.015	381.957	351.719	-2.82478	651.114
177.817	383.207	351.719	-2.77935	650.062
177.554	384.489	351.653	-2.73276	649.009
177.291	385.87	351.784	-2.68537	647.957
177.028	387.021	351.653	-2.63847	646.905
176.633	388.436	351.653	-2.58885	645.852
176.436	389.817	351.719	-2.53865	645.063
176.107	391.034	351.653	-2.48859	644.471
175.581	392.316	351.653	-2.43812	643.813
175.252	393.599	351.587	-2.38779	643.09
175.055	394.914	351.653	-2.33925	642.037
174.529	396.131	351.587	-2.289	641.248
174.134	397.742	351.653	-2.23853	640.59
173.739	399.058	351.653	-2.18817	639.735
173.41	400.143	351.521	-2.13768	638.814
173.147	401.689	351.521	-2.08714	637.894
172.753	403.103	351.587	-2.03661	637.104
172.292	404.353	351.587	-1.98617	636.249
172.095	405.602	351.455	-1.93586	635.263
171.766	407.016	351.455	-1.88499	634.539
171.569	408.332	351.521	-1.83453	633.553
171.24	409.812	351.521	-1.7843	632.895
171.043	410.897	351.521	-1.73382	632.04
170.714	412.607	351.719	-1.68321	631.185
170.319	414.054	351.521	-1.63966	630.133
170.122	415.567	351.521	-1.59331	629.08
169.859	416.915	351.587	-1.54938	628.028
169.661	418.329	351.653	-1.50139	626.975
169.267	419.645	351.784	-1.45682	625.923
169.07	421.125	351.719	-1.40995	624.805
168.741	422.835	351.85	-1.36396	623.753
168.543	424.019	351.719	-1.32292	622.7
168.412	425.498	351.85	-1.28013	621.648
168.28	426.945	351.719	-1.23183	620.596
168.149	428.392	351.784	-1.18599	619.543
167.886	429.774	351.85	-1.1399	618.491
167.688	431.254	351.784	-1.09153	617.438
167.359	432.536	351.719	-1.04103	616.452
167.031	434.148	351.85	-0.996483	615.4
166.702	435.496	351.784	-0.94624	614.544
166.439	436.943	351.784	-0.899937	613.492
166.11	438.423	351.719	-0.849069	612.571
165.715	439.804	351.719	-0.804511	611.519
165.584	441.218	351.653	-0.765384	610.467
165.255	442.599	351.653	-0.723051	609.414
164.926	444.013	351.784	-0.68266	608.362
164.531	445.428	351.653	-0.635765	607.309
164.334	446.776	351.719	-0.594607	606.257
163.939	447.73	351.719	-0.547626	605.205
163.413	449.506	351.653	-0.503316	604.152
163.15	450.953	351.719	-0.452491	603.232
162.755	452.432	351.653	-0.401875	602.377
162.295	453.978	351.85	-0.351729	601.522
162.032	455.162	351.653	-0.301898	600.469
161.703	456.642	351.784	-0.252404	599.417
161.374	457.99	351.85	-0.201453	598.364
160.914	459.503	351.85	-0.151284	597.509
160.716	460.884	351.85	-0.100864	596.589
160.519	462.364	351.85	-0.0527333	595.536
160.19	464.272	351.85	-0.00939991	594.484
160.059	465.258	351.85	0.0297856	593.432
159.598	466.804	351.85	0.0748489	592.313
159.335	468.284	351.916	0.114876	591.261
159.006	469.533	351.982	0.165236	590.209
158.743	471.079	351.982	0.215469	589.419
158.414	472.559	351.982	0.263431	588.367
158.086	473.94	351.982	0.313988	587.446
157.691	475.354	351.982	0.354481	586.394
157.428	476.736	351.982	0.404601	585.407
157.099	478.314	351.784	0.45104	584.289
157.033	479.827	351.719	0.50152	583.368
156.77	481.011	351.719	0.551906	582.448
156.573	482.491	351.784	0.602046	581.461
156.112	484.234	351.784	0.652344	580.606
155.981	485.45	351.85	0.694492	579.488
155.521	486.897	351.916	0.743823	578.304
155.323	488.476	351.784	0.792655	577.252
154.929	489.989	351.784	0.840316	576.199
154.731	491.502	351.982	0.889175	575.147
154.468	492.62	351.916	0.934226	574.094
154.205	493.935	351.85	0.984343	573.108
153.876	495.316	351.916	1.0291	572.055
153.416	496.796	351.982	1.07959	571.069
153.218	498.145	351.85	1.1296	570.082
152.824	499.625	351.982	1.17542	569.03
152.627	501.006	351.982	1.21806	567.978
152.363	502.486	352.113	1.26024	566.794
152.1	503.735	351.916	1.30438	565.741
151.903	505.182	352.047	1.34299	564.623
151.772	506.432	352.179	1.3894	563.571
151.508	507.747	352.113	1.42404	562.519
151.311	509.096	352.047	1.46145	561.466
150.982	510.411	352.047	1.50206	560.414
150.785	511.825	352.047	1.54435	559.361
150.39	513.009	351.982	1.59151	558.309
150.193	514.391	352.047	1.64015	557.257
149.733	515.64	351.982	1.68554	556.204
149.601	517.087	351.916	1.72813	555.152
149.338	518.304	351.982	1.7755	554.1
149.272	519.718	352.179	1.81958	553.047
149.141	520.935	352.047	1.86344	551.995
148.812	522.185	351.982	1.89919	550.943
148.614	523.336	352.047	1.94307	549.89
148.549	524.585	352.047	1.98244	548.838
148.154	525.868	352.113	2.0239	547.654
147.891	526.986	352.113	2.06748	546.602
147.759	528.334	352.31	2.10327	545.418
147.365	528.894	352.376	2.1475	544.365
147.102	530.768	352.31	2.19015	543.313
146.707	531.82	352.31	2.227	542.261
146.51	533.004	352.376	2.26341	541.208
146.378	534.122	352.442	2.3024	540.156
146.181	535.142	352.376	2.34424	539.104
145.918	536.425	352.31	2.38577	538.051
145.72	537.707	352.442	2.43559	536.999
145.457	538.661	352.508	2.47929	535.946
144.997	539.713	352.574	2.52464	534.894
144.734	540.7	352.508	2.57149	533.842
144.405	541.818	352.508	2.61782	532.789
144.076	543.166	352.574	2.66153	531.737
143.682	544.219	352.639	2.69873	530.685
143.484	545.074	352.639	2.70457	529.369
143.155	546.258	352.705	2.74908	527.199
142.695	547.178	352.705	2.82808	526.475
142.498	548.198	352.705	2.87934	525.949
142.103	549.185	352.771	2.92144	524.897
141.708	550.237	352.705	2.97195	523.976
141.314	551.158	352.837	3.01213	522.924
140.985	552.046	352.837	3.0506	521.871
140.722	553.131	352.837	3.10081	520.819
140.327	554.085	352.902	3.15095	520.03
140.196	554.775	352.837	3.20213	519.043
139.933	555.959	352.771	3.24932	517.925
139.604	556.946	352.968	3.29967	517.07
139.341	557.604	352.837	3.3427	516.017
139.012	558.557	352.771	3.38155	514.965
138.814	559.478	352.837	3.42707	513.913
138.551	560.432	352.837	3.46053	512.86
138.42	561.122	352.837	3.49822	511.742
138.091	562.109	352.771	3.53943	510.624
137.959	562.865	352.968	3.58019	509.572
137.762	563.885	352.902	3.62338	508.519
137.367	564.543	352.837	3.66705	507.467
137.236	565.2	352.902	3.71441	506.415
137.104	566.121	352.902	3.76177	505.362
136.841	566.812	352.968	3.81183	504.244
136.644	567.831	352.902	3.85828	503.192
136.315	568.456	352.771	3.90886	502.403
136.118	569.245	352.968	3.95938	501.679
135.723	570.068	352.902	4.00499	500.627
135.46	570.791	352.837	4.04965	499.574
135.131	571.449	352.902	4.09623	498.522
134.868	572.304	352.705	4.14285	497.47
134.473	573.093	352.837	4.18409	496.352
134.408	573.817	352.837	4.23233	495.299
134.145	574.54	352.837	4.26841	494.247
134.013	575.198	352.705	4.30701	493.194
133.816	576.02	352.705	4.34477	492.142
133.618	576.579	352.639	4.39355	491.09
133.553	577.204	352.771	4.44363	490.103
133.487	578.059	352.639	4.49378	489.248
133.158	578.519	352.771	4.54221	488.196
133.026	579.21	352.639	4.58643	487.143
132.763	579.769	352.639	4.63663	486.354
132.5	580.427	352.574	4.67088	485.302
132.369	581.052	352.639	4.71212	484.249
132.04	581.216	352.574	4.75471	483.197
131.711	582.17	352.574	4.79822	482.145
131.58	582.663	352.376	4.84392	481.092
131.382	583.222	352.442	4.88431	480.04
131.185	583.847	352.376	4.92652	478.988
130.856	584.538	352.31	4.97063	477.935
130.659	585.031	352.245	5.00927	476.883
130.33	585.59	352.245	5.05486	475.831
130.133	586.182	352.245	5.09518	474.778
129.804	586.478	352.245	5.14279	473.594
129.541	586.906	352.047	5.19281	472.739
129.146	587.465	352.113	5.23851	471.621
128.949	587.826	352.113	5.28764	470.569
128.686	588.32	351.916	5.33619	469.516
128.357	588.747	351.982	5.37478	468.464
128.094	589.109	351.916	5.41629	467.412
127.699	589.569	351.85	5.46616	466.359
127.633	589.767	351.916	5.50482	465.307
127.436	590.128	351.85	5.54779	464.255
127.173	590.556	351.719	5.5952	463.202
127.173	590.688	351.719	5.64524	462.15
126.91	590.983	351.719	5.6954	461.295
126.844	591.148	351.653	5.74485	460.243
126.449	591.51	351.719	5.79139	459.19
126.186	591.444	351.653	5.84145	458.401
125.989	591.871	351.784	5.88783	457.349
125.66	592.003	351.719	5.93272	456.296
125.594	592.069	351.784	5.98355	455.244
125.397	592.2	351.784	6.03379	454.126
125.002	592.233	351.719	6.08393	453.271
124.871	592.332	351.719	6.13438	452.416
124.739	592.167	351.653	6.18522	451.429
124.41	592.332	351.653	6.23644	450.443
124.147	592.2	351.784	6.28727	449.522
124.016	592.233	351.719	6.33735	448.404
123.818	592.2	351.719	6.38738	447.417
123.621	591.937	351.784	6.42947	446.365
123.292	591.839	351.916	6.47157	445.312
123.226	591.543	351.916	6.51651	444.194
122.898	591.411	351.916	6.56561	443.076
122.766	591.181	351.916	6.61602	442.287
122.503	590.983	351.916	6.66622	441.432
122.371	590.589	351.916	6.7168	440.511
122.108	589.997	351.784	6.76507	439.459
121.977	589.734	351.916	6.80719	438.406
121.582	589.142	351.85	6.85202	437.354
121.648	588.649	351.85	6.90204	436.302
121.516	587.958	351.916	6.94004	435.249
121.385	587.695	351.719	6.98537	434.197
121.188	586.906	351.784	7.02665	433.079
121.122	586.379	351.982	7.06795	431.961
120.793	585.557	351.784	7.11716	430.908
120.727	584.603	351.784	7.16734	429.922
120.398	583.88	351.916	7.20759	428.869
120.135	582.959	351.85	7.25678	427.817
119.872	582.137	351.916	7.30672	426.699
119.806	580.986	351.982	7.35352	425.646
119.543	579.999	351.982	7.40414	424.857
119.28	579.111	351.916	7.45423	424.134
119.214	577.862	351.85	7.50508	423.344
119.083	576.809	351.719	7.55514	422.555
118.886	575.691	351.719	7.60195	421.503
118.754	574.343	351.653	7.65259	420.779
118.491	572.863	351.784	7.70336	420.056
118.294	571.646	351.85	7.75356	419.201
118.162	570.232	351.784	7.80388	418.346
117.965	568.917	351.916	7.85447	417.425
117.636	567.141	351.719	7.90485	416.504
117.504	565.694	351.784	7.95412	415.386
117.241	564.016	351.85	8.00473	414.597
117.11	562.569	351.784	8.05529	413.544
116.978	560.826	351.719	8.10637	412.689
116.781	558.952	351.784	8.15593	411.637
116.518	557.308	351.85	8.20812	410.716
116.452	555.137	351.85	8.25827	409.795
116.189	553.526	351.784	8.30885	408.743
116.123	551.421	351.916	8.35201	407.691
115.926	549.382	352.047	8.40251	406.77
115.663	547.31	351.916	8.44568	405.717
115.597	545.205	351.916	8.48382	404.665
115.202	542.936	352.113	8.53125	403.613
115.137	540.733	351.982	8.57686	402.56
115.005	538.496	352.113	8.62773	401.771
114.808	536.129	351.982	8.67777	401.048
114.676	533.629	351.916	8.728	400.127
114.347	531.294	351.916	8.77838	399.535
114.15	529.025	351.982	8.82893	398.614
114.018	526.328	352.179	8.87972	398.022
113.887	523.862	352.245	8.926	396.97
113.69	521.363	352.245	8.97663	396.246
113.426	518.863	352.31	9.02728	395.457
113.229	516.397	352.508	9.07784	394.536
113.032	513.897	352.508	9.12441	393.484
112.9	510.674	352.639	9.17425	392.366
112.637	508.208	352.508	9.21608	391.313
112.308	505.511	352.639	9.25677	390.261
112.111	502.782	352.705	9.30094	389.209
111.979	500.315	352.508	9.35129	388.354
111.979	497.717	352.705	9.40161	387.433
111.651	494.988	352.574	9.4517	386.644
111.453	492.455	352.574	9.50215	385.723
111.322	489.726	352.705	9.55026	384.67
111.19	486.963	352.639	9.60048	383.815
110.993	484.332	352.639	9.648	382.763
110.796	481.734	352.574	9.6984	381.316
110.598	479.202	352.574	9.7494	380.921
110.401	476.67	352.508	9.7986	379.869
110.269	474.006	352.508	9.8381	378.817
110.072	471.408	352.771	9.88657	377.764
109.941	468.81	352.508	9.93658	376.909
109.743	466.278	352.639	9.98669	376.12
109.612	463.647	352.574	10.0372	375.133
109.677	461.246	352.508	10.0881	374.41
109.546	458.681	352.442	10.1384	373.423
109.546	456.149	352.508	10.1889	372.897
109.48	453.649	352.376	10.2396	372.437
109.349	451.446	352.31	10.2897	371.647
109.283	449.012	352.179	10.3401	370.792
109.349	446.546	352.179	10.3902	369.806
108.954	444.112	352.113	10.4383	368.753
109.02	441.975	352.113	10.4885	368.096
108.888	439.804	351.982	10.5392	367.241
108.822	437.535	351.916	10.59	366.715
108.691	435.233	351.916	10.6405	365.991
108.428	433.029	351.916	10.6908	365.333
108.099	430.695	351.916	10.7416	364.413
107.967	428.656	351.784	10.7924	363.557
107.902	426.222	351.982	10.8427	362.768
107.639	424.084	351.916	10.8928	362.11
107.507	422.111	352.113	10.9436	361.255
107.31	420.138	352.047	10.9941	360.269
107.178	418.066	351.982	11.045	359.743
106.981	416.027	351.982	11.0957	358.822
106.718	414.021	351.982	11.146	357.835
106.652	412.179	351.982	11.1962	356.783
106.455	410.601	352.047	11.2468	355.862
106.323	408.694	351.982	11.2974	355.007
106.06	406.753	352.113	11.3482	354.086
105.863	405.043	352.113	11.3984	353.231
105.402	403.366	352.179	11.4476	352.179
105.402	401.36	352.047	11.4979	351.324
105.402	399.716	352.113	11.5479	350.337
105.271	397.874	352.113	11.5988	349.416
105.139	396.361	352.047	11.6495	348.759
104.81	394.651	352.047	11.7003	348.167
104.679	393.073	352.047	11.7425	347.049
104.481	391.297	352.113	11.7933	346.194
104.284	389.817	351.982	11.8434	345.339
104.218	388.271	352.047	11.8935	344.549
104.021	386.594	351.85	11.9443	343.497
103.692	385.114	351.982	11.9944	342.773
103.495	383.568	352.113	12.0411	341.721
103.298	382.187	351.982	12.0906	340.669
103.166	380.839	352.047	12.1409	339.88
103.232	379.162	351.982	12.1915	339.222
103.1	377.682	352.047	12.2421	338.498
102.837	376.268	352.047	12.2923	337.972
102.771	374.919	352.113	12.3429	337.38
102.508	373.374	351.916	12.393	336.591
102.443	371.992	352.179	12.4431	335.736
102.377	370.611	352.113	12.4932	334.881
102.114	369.033	352.245	12.5436	334.026
101.851	367.717	352.179	12.5937	333.105
101.785	366.5	352.376	12.6443	332.447
101.522	365.218	352.508	12.6946	331.724
101.324	363.771	352.442	12.7454	330.935
101.193	362.422	352.31	12.7979	330.014
101.061	361.502	352.376	12.8474	328.961
100.864	360.088	352.31	12.8979	328.238
100.601	358.706	352.442	12.9482	327.383
100.535	357.654	352.376	12.9988	326.857
100.338	356.503	352.31	13.049	326.462
100.206	355.056	352.245	13.0996	326.067
100.075	353.905	352.179	13.15	325.278
99.9432	352.688	352.179	13.2004	324.555
99.6801	351.57	352.047	13.2508	323.897
99.6144	350.255	352.179	13.3013	323.173
99.3513	349.169	352.047	13.3515	322.516
99.0882	348.018	351.982	13.4025	321.529
99.0224	346.801	351.982	13.4526	320.806
98.8251	345.749	351.982	13.5029	320.082
98.7593	344.401	352.179	13.553	319.359
98.562	342.954	352.047	13.6032	318.701
98.4962	341.836	352.179	13.6533	318.043
98.3647	340.816	352.047	13.7034	317.451
98.1674	339.83	352.113	13.7536	316.925
98.1016	338.646	352.179	13.8041	316.07
97.9701	337.528	352.047	13.8541	315.215
97.6412	336.409	352.047	13.9043	314.228
97.707	335.324	352.245	13.9551	313.242
97.5097	334.338	351.982	14.0057	312.321
97.5097	332.989	352.113	14.0535	311.269
97.2466	331.871	352.113	14.0974	310.216
97.115	330.852	352.179	14.148	309.361
96.9835	329.734	352.179	14.1985	308.572
96.7204	328.747	352.113	14.2492	307.783
96.6546	327.727	352.31	14.2992	306.993
96.4573	326.511	352.245	14.3496	306.27
96.1942	325.524	352.376	14.3996	305.612
96.1284	324.439	352.245	14.4487	304.56
95.9311	323.452	352.245	14.4988	303.968
95.8654	322.499	352.31	14.5491	303.376
95.6023	321.38	352.376	14.5994	302.653
95.6023	320.262	352.179	14.6497	301.995
95.2076	319.473	352.31	14.6999	301.271
95.3392	318.289	352.376	14.7503	300.35
95.0761	317.335	352.245	14.8004	299.495
94.8788	316.184	352.245	14.8509	298.772
94.6815	315.231	352.376	14.9012	297.851
94.6157	313.981	352.376	14.9514	297.325
94.5499	312.501	352.442	15.0015	296.601
94.2868	311.515	352.31	15.0524	296.075
94.1553	310.66	352.442	15.1033	295.681
94.0237	309.508	352.442	15.1536	294.891
94.0895	308.423	352.442	15.204	294.365
93.6949	307.305	352.31	15.2546	293.576
93.4976	306.286	352.376	15.3049	293.05
93.4976	305.233	352.442	15.3551	292.458
93.3002	304.016	352.376	15.4057	291.669
92.9714	302.833	352.376	15.4565	290.748
92.7083	301.78	352.376	15.5066	290.024
92.6425	300.531	352.376	15.5567	289.103
92.3794	299.643	352.442	15.607	288.38
92.1821	298.557	352.376	15.6578	287.722
92.1164	297.439	352.376	15.7083	286.999
91.919	296.486	352.376	15.7586	286.209
91.7875	295.367	352.31	15.8088	285.815
91.7217	294.414	352.31	15.8595	285.354
91.5902	293.23	352.376	15.9101	284.763
91.4586	291.849	352.179	15.9606	283.973
91.4586	290.533	352.179	16.0115	283.184
91.3271	289.415	352.376	16.0617	282.395
91.064	288.264	352.31	16.1123	281.803
90.9325	287.541	352.376	16.1629	281.211
90.8009	286.422	352.376	16.2133	280.093
90.6694	285.469	352.442	16.2634	279.303
90.5378	284.581	352.245	16.3138	278.777
90.4063	283.791	352.31	16.364	278.054
90.2747	282.673	352.376	16.4141	277.264
90.0774	281.555	352.245	16.4641	276.936
90.0117	280.7	352.31	16.5149	276.278
89.8801	279.451	352.245	16.5654	275.291
89.7486	278.53	352.31	16.6163	274.634
89.5512	277.773	352.179	16.6664	273.713
89.5512	276.853	352.113	16.7171	272.924
89.3539	275.8	352.179	16.7678	271.871
89.2224	274.748	352.245	16.8187	271.148
89.0908	273.991	352.245	16.8692	270.49
88.8935	272.972	352.245	16.9193	269.832
88.762	272.051	352.245	16.9694	269.306
88.5647	271.065	352.245	17.0194	268.517
88.5647	270.209	352.245	17.0699	267.596
88.3674	269.19	352.179	17.1199	266.741
88.17	268.368	352.376	17.1707	265.952
88.1043	267.381	352.113	17.2214	264.965
87.9727	266.625	352.179	17.2716	264.242
87.9727	265.408	352.245	17.3224	263.584
87.7754	264.652	352.245	17.3726	262.926
87.7754	263.862	352.31	17.4227	262.4
87.7096	262.547	352.376	17.4731	261.94
87.5781	261.692	352.179	17.5233	261.216
87.3808	260.64	352.179	17.5739	260.624
87.2492	259.785	352.179	17.6246	259.966
86.9861	258.897	352.179	17.6752	259.506
86.9204	258.239	352.113	17.7253	258.848
86.7888	257.187	352.047	17.7756	258.388
86.5257	256.068	352.113	17.826	257.862
86.3942	255.181	352.179	17.8765	257.533
86.1311	254.227	352.113	17.9273	257.138
86.1969	253.273	352.113	17.9773	256.941
86.1311	252.352	352.179	18.028	256.415
86.0653	251.596	352.179	18.0786	255.823
85.868	250.872	352.113	18.1287	255.297
85.8022	249.721	352.047	18.1789	254.968
85.6049	248.932	352.179	18.2293	254.244
85.5392	247.88	352.179	18.2793	253.784
85.2761	247.058	352.047	18.3296	253.192
85.0788	246.301	352.113	18.3802	252.271
85.1445	245.249	352.245	18.4311	251.548
84.8157	244.197	352.047	18.4814	250.824
84.8814	243.572	352.179	18.5317	250.166
84.6184	242.684	352.245	18.5824	249.64
84.6184	241.73	352.113	18.6327	248.917
84.4868	240.842	352.179	18.683	248.325
84.4868	239.79	352.179	18.7336	247.667
84.421	239.001	352.179	18.7836	247.207
84.2895	238.474	352.047	18.8343	246.615
84.0264	237.192	352.113	18.8849	246.023
83.9606	236.435	352.047	18.9351	245.628
83.8949	235.416	351.916	18.9859	244.97
83.6975	234.528	352.113	19.036	244.378
83.7633	233.969	351.982	19.0864	243.918
83.5002	232.917	351.916	19.1366	243.26
83.3687	232.094	352.113	19.1871	242.34
83.3029	231.305	352.047	19.2372	241.748
83.1056	230.45	352.113	19.2873	241.024
83.0398	229.595	352.047	19.3376	240.498
82.9083	228.674	352.047	19.3886	240.169
82.7767	227.918	352.047	19.439	239.709
82.7767	227.063	352.047	19.4896	239.051
82.711	226.405	352.113	19.5402	238.591
82.5137	225.419	352.047	19.5903	238.262
82.4479	224.761	352.179	19.6405	237.538
82.3163	223.906	352.179	19.6911	237.078
82.1848	222.853	352.113	19.7414	236.617
82.1848	222.163	352.245	19.7921	236.157
81.9875	221.374	352.179	19.8427	235.894
81.7902	220.683	352.179	19.893	235.368
81.5928	219.861	352.245	19.9433	234.907
81.6586	218.874	352.179	19.994	234.381
81.4613	218.315	352.179	20.0441	233.855
81.3298	217.625	352.31	20.0947	233.395
81.1982	216.671	352.179	20.1454	233
81.1324	216.276	352.31	20.1957	232.671
81.0667	215.487	352.245	20.2459	232.145
81.0009	214.698	352.179	20.296	231.816
80.8036	214.04	352.245	20.3461	231.487
80.7378	213.349	352.245	20.3967	230.698
80.6063	212.955	352.179	20.4473	230.106
80.3432	211.87	352.047	20.4977	229.646
80.2116	211.278	352.179	20.5481	229.054
80.0801	210.324	352.179	20.6001	228.396
80.0143	209.765	352.113	20.6502	227.87
79.7512	208.68	352.245	20.7005	227.278
79.6855	208.449	352.047	20.751	226.686
79.6197	208.088	352.047	20.8015	225.897
79.4881	207.331	352.047	20.8516	225.502
79.5539	206.509	351.982	20.9021	224.778
79.5539	205.687	351.982	20.9523	224.186
79.1593	205.062	352.047	21.0026	223.397
79.2251	204.371	351.916	21.0528	222.871
79.0935	203.615	351.916	21.1031	222.345
79.0277	202.99	352.047	21.154	221.753
79.0277	202.365	351.982	21.2045	221.292
78.8962	201.708	351.916	21.2549	220.635
78.8304	201.083	351.916	21.3056	219.911
78.7647	200.491	351.982	21.3557	219.385
78.5673	199.833	351.982	21.4062	218.53
78.4358	199.077	351.982	21.4564	217.938
78.3043	198.649	352.047	21.5069	217.149
78.2385	198.024	351.85	21.5571	216.425
78.37	197.433	351.982	21.6077	215.833
78.1727	196.841	351.916	21.6578	215.307
78.1727	196.347	351.916	21.7079	214.715
77.9754	195.492	351.916	21.7588	214.058
77.9096	194.835	351.916	21.8103	213.4
77.6465	194.275	351.982	21.8607	212.676
77.4492	193.716	351.982	21.9111	212.019
77.515	193.256	351.982	21.9617	211.427
77.4492	192.631	351.916	22.0121	210.835
77.2519	192.204	351.916	22.0623	210.111
77.1204	191.612	351.916	22.1131	209.651
77.1861	191.184	351.784	22.1637	208.927
76.923	190.625	351.85	22.214	208.335
76.923	190.099	351.916	22.2644	207.546
76.7915	189.474	351.85	22.3151	207.152
76.5284	188.948	351.719	22.3659	206.296
76.3969	188.356	351.85	22.4164	205.968
76.3311	187.863	351.784	22.4666	205.376
76.3311	187.336	351.784	22.5174	205.178
76.1338	186.975	351.85	22.568	204.455
76.0022	186.218	351.719	22.6185	204.06
75.8707	185.692	351.784	22.669	203.6
75.6734	185.199	351.85	22.7192	203.074
75.6076	184.673	351.653	22.77	202.613
75.4761	184.048	351.85	22.8202	202.219
75.4103	183.456	351.85	22.8703	201.956
75.3445	183.094	351.85	22.9204	201.692
75.3445	182.634	351.982	22.9718	201.232
75.213	182.075	351.982	23.0227	200.837
74.9499	181.384	351.982	23.0742	200.443
74.9499	180.957	351.916	23.1247	199.982
74.8183	180.463	351.916	23.1749	199.456
74.6868	180.003	351.85	23.2257	199.062
74.621	179.51	351.982	23.2763	198.535
74.4237	178.852	352.047	23.327	198.272
74.4237	178.326	351.916	23.3774	197.812
74.2922	177.832	351.784	23.4279	197.549
74.2264	177.536	351.982	23.4785	197.286
74.0291	176.879	351.982	23.529	196.891
73.9633	176.418	351.982	23.5797	196.628
73.8975	175.859	352.047	23.6301	196.365
73.9633	175.465	351.982	23.6807	196.102
73.766	175.004	352.113	23.7309	195.641
73.7002	174.346	352.179	23.7815	195.115
73.5029	173.952	352.113	23.8316	194.786
73.4371	173.426	352.113	23.8818	194.326
73.174	172.834	352.179	23.9324	193.866
73.1083	172.11	352.113	23.9828	193.471
72.9767	171.683	352.31	24.0331	193.076
72.911	171.222	352.31	24.0836	192.616
72.911	170.663	352.442	24.1339	192.353
72.8452	170.203	352.31	24.184	191.761
72.6479	169.71	352.31	24.2341	191.3
72.5821	169.183	352.31	24.2844	191.037
72.4506	168.657	352.245	24.3345	190.774
72.5163	168.197	352.31	24.3848	190.445
72.319	167.671	352.245	24.4351	190.182
72.1875	167.21	352.376	24.4854	189.919
71.9901	166.75	352.31	24.5362	189.525
71.9244	166.421	352.31	24.5864	189.13
71.7271	165.928	352.245	24.6371	188.867
71.6613	165.763	352.376	24.6876	188.472
71.6613	165.007	352.245	24.7378	188.012
71.464	164.678	352.245	24.7883	187.617
71.3982	164.218	352.179	24.8387	186.96
71.3982	163.757	352.179	24.889	186.631
71.3982	163.428	352.245	24.9393	186.368
71.2667	162.836	352.179	24.9896	185.973
71.2009	162.343	352.245	25.0402	185.578
71.1351	161.883	352.179	25.0904	184.986
71.0036	161.357	352.113	25.1413	184.657
70.872	161.126	352.245	25.1919	184.131
70.8063	160.633	352.113	25.2421	183.671
70.8063	160.14	352.113	25.2932	183.408
70.6089	159.745	352.179	25.3433	182.947
70.5432	159.252	352.179	25.3935	182.487
70.4774	158.89	352.179	25.4441	182.224
70.4774	158.397	352.179	25.4941	181.632
70.4116	158.167	352.179	25.5446	181.303
70.2801	157.739	352.179	25.5948	180.974
70.1485	157.279	352.179	25.6454	180.58
70.2143	156.851	352.179	25.6955	180.053
70.2143	156.456	352.047	25.7461	179.593
70.0828	155.865	351.982	25.7967	179.133
70.017	155.437	352.179	25.8476	178.804
69.8197	154.911	351.982	25.8982	178.475
69.7539	154.516	352.113	25.9492	178.015
69.5566	153.793	352.047	26.0001	177.751
69.6224	153.628	352.113	26.0506	177.423
69.4908	153.135	352.047	26.1012	177.159
69.2935	152.806	351.916	26.1514	176.568
69.162	152.28	351.982	26.2017	176.239
69.162	151.82	352.047	26.2522	175.844
68.9646	151.425	352.179	26.3026	175.778
68.8989	150.965	352.047	26.3528	175.581
68.8331	150.537	352.113	26.4028	175.449
68.7016	150.142	352.113	26.4528	175.252
68.7673	149.748	352.179	26.5033	174.923
68.7016	149.254	352.047	26.5542	174.66
68.4385	148.86	352.179	26.6043	174.397
68.3727	148.399	352.245	26.6547	174.068
68.3069	148.136	352.113	26.705	173.674
68.2411	147.84	352.047	26.7552	173.279
68.1754	147.347	352.047	26.8054	172.884
68.1754	146.952	351.982	26.8561	172.358
67.9781	146.492	352.113	26.9064	171.7
67.9781	146.163	352.047	26.957	171.372
67.8465	145.637	352.047	27.0072	171.174
67.9123	145.045	352.047	27.0586	170.78
67.715	144.881	351.982	27.1091	170.385
67.715	144.519	352.047	27.1597	170.122
67.6492	143.993	352.047	27.2098	169.661
67.5834	144.026	351.982	27.2599	168.938
67.3861	143.368	352.047	27.3108	168.478
67.2546	143.006	352.047	27.3611	167.951
67.1888	142.48	352.113	27.4119	167.82
67.123	142.283	352.113	27.4619	167.557
67.123	141.888	352.179	27.5126	167.359
66.9915	141.493	352.047	27.5633	166.768
66.8599	141.23	351.982	27.6138	166.373
66.7284	140.803	352.179	27.6639	165.912
66.7284	140.375	352.113	27.7144	165.781
66.6626	139.816	351.982	27.7652	165.452
66.6626	139.652	352.113	27.8157	165.255
66.6626	139.06	352.047	27.8659	164.992
66.5969	138.468	352.113	27.9167	164.729
66.4653	138.303	352.113	27.9671	164.334
66.3995	137.975	352.113	28.0174	164.005
66.3338	137.547	352.179	28.0681	163.676
66.1364	137.284	352.179	28.1182	163.282
66.0707	136.824	352.047	28.1688	162.953
65.8734	136.462	352.047	28.2205	162.558
65.8076	136.001	352.047	28.2714	162.229
65.7418	135.574	352.047	28.3218	161.9
65.7418	135.377	352.047	28.3721	161.769
65.4787	134.883	352.047	28.4229	161.506
65.5445	134.554	352.047	28.4732	161.308
65.413	134.226	351.982	28.5238	161.111
65.2814	133.831	351.916	28.5742	160.782
65.1499	133.601	351.719	28.6243	160.453
65.0841	133.173	351.784	28.6744	159.993
64.9526	132.877	351.982	28.725	159.533
64.8868	132.614	351.784	28.7758	159.006
64.821	132.121	351.719	28.826	158.48
64.6895	131.891	351.982	28.8766	158.217
64.6237	131.562	351.85	28.9268	157.823
64.4921	131.2	351.719	28.9768	157.559
64.4921	130.74	351.85	29.0276	157.231
64.2948	130.378	351.982	29.0777	156.967
64.1633	130.181	351.85	29.1286	156.507
64.1633	129.654	351.784	29.1787	156.178
64.0317	129.621	351.85	29.2295	155.849
63.966	129.293	351.916	29.2803	155.652
64.0317	129.03	351.916	29.3305	155.323
63.966	128.668	351.784	29.3806	154.929
63.7687	128.405	351.916	29.4312	154.6
63.7029	128.306	351.916	29.4815	154.402
63.7029	127.615	351.916	29.5323	154.008
63.4398	127.418	351.85	29.5829	153.613
63.5713	127.122	351.982	29.6336	153.35
63.5056	126.662	351.916	29.6842	152.955
63.374	126.53	351.982	29.7345	152.824
63.2425	126.037	351.982	29.7846	152.429
63.3083	125.872	351.982	29.8353	152.166
63.1109	125.576	351.916	29.8856	151.772
63.1109	125.116	351.916	29.9361	151.443
63.1109	124.787	351.85	29.9862	151.18
63.0452	124.59	351.85	30.0365	150.785
62.9136	124.064	351.982	30.0871	150.325
62.8479	123.899	351.916	30.1371	149.93
62.7821	123.439	351.916	30.1879	149.535
62.6505	123.274	351.916	30.2381	149.206
62.6505	122.88	351.85	30.2882	148.943
62.519	122.518	351.982	30.3384	148.351
62.519	122.321	351.85	30.389	148.023
62.3874	121.992	351.916	30.439	147.759
62.3874	121.466	352.113	30.4892	147.431
62.2559	121.17	351.982	30.5396	146.904
62.0586	120.874	351.982	30.5903	146.641
61.9928	120.545	351.982	30.6409	146.312
61.927	120.183	351.916	30.691	145.984
61.8613	119.756	351.916	30.7415	145.72
61.7297	119.46	351.85	30.7923	145.457
61.664	119.164	351.916	30.8432	145.194
61.7297	118.736	351.982	30.8932	144.931
61.5982	118.309	351.982	30.9441	144.537
61.5324	118.078	352.047	30.9948	144.142
61.4009	117.75	351.916	31.045	143.813
61.3351	117.322	352.047	31.095	143.484
61.3351	116.862	351.982	31.1452	143.221
61.2036	116.533	351.916	31.1957	142.958
61.072	116.237	351.916	31.2462	142.761
61.0062	116.072	351.916	31.2967	142.3
61.0062	115.809	351.916	31.3472	142.235
60.8089	115.415	351.784	31.3981	141.84
60.7432	115.283	351.982	31.4489	141.774
60.7432	114.757	351.982	31.4994	141.445
60.7432	114.461	351.85	31.5497	141.116
60.5458	114.395	351.916	31.6005	140.656
60.4801	113.968	351.916	31.6507	140.393
60.4801	113.738	351.85	31.7012	140.261
60.4143	113.277	351.85	31.7512	140.13
60.3485	113.08	351.916	31.8019	139.801
60.3485	112.85	351.85	31.8525	139.604
60.217	112.587	351.916	31.903	139.341
60.217	112.093	352.047	31.9539	139.012
60.0854	112.027	351.916	32.0042	138.749
60.1512	111.501	351.916	32.0549	138.222
60.0197	111.271	351.916	32.1052	137.828
60.1512	111.041	352.047	32.1558	137.499
59.8223	110.745	351.85	32.2066	137.367
59.8223	110.285	351.982	32.2568	136.907
59.7566	109.956	351.916	32.307	136.776
59.5593	109.66	351.85	32.3571	136.447
59.4935	109.331	351.982	32.4073	136.118
59.3619	108.87	351.916	32.4576	135.986
59.3619	108.772	351.982	32.5079	135.592
59.2304	108.246	351.982	32.5588	135.197
59.2304	108.081	352.047	32.6091	135
59.2304	108.048	351.85	32.6594	134.539
58.9673	107.719	351.982	32.7095	134.342
58.9015	107.325	352.113	32.7598	134.145
58.9015	107.062	351.916	32.8103	133.816
58.9015	106.733	351.916	32.8606	133.553
58.77	106.503	351.982	32.9107	133.355
58.77	105.878	351.982	32.9611	132.961
58.6384	106.141	351.916	33.0117	132.961
58.5727	105.713	351.916	33.0617	132.566
58.5069	105.483	351.982	33.1125	132.303
58.3754	105.253	352.047	33.1627	132.106
58.3754	104.793	351.916	33.2132	131.843
58.2438	104.595	351.85	33.2638	131.711
58.2438	104.398	351.784	33.3142	131.448
58.1123	104.036	351.85	33.3647	131.119
58.0465	103.642	351.916	33.415	131.185
57.915	103.51	352.047	33.4652	130.922
57.915	103.148	351.916	33.5153	130.659
57.7176	102.819	352.047	33.5657	130.396
57.8492	102.655	351.916	33.6158	130.067
57.7834	102.162	352.047	33.6664	129.672
57.5203	101.964	351.982	33.7172	129.409
57.4546	101.471	351.916	33.7672	128.949
57.5203	101.471	351.982	33.8173	128.817
57.4546	101.274	351.916	33.8679	128.554
57.3888	100.978	351.85	33.9186	128.422
57.323	100.583	351.916	33.9692	128.028
57.1915	100.254	351.916	34.0198	127.831
57.1257	99.9583	351.982	34.07	127.502
57.1257	99.761	351.982	34.1204	127.107
57.1257	99.3663	351.982	34.1708	126.975
57.0599	99.1361	351.982	34.2212	126.647
56.9284	98.8402	351.916	34.2716	126.252
56.9284	98.5442	352.047	34.3217	125.989
56.9284	98.4455	352.047	34.3722	125.66
56.8626	98.1167	352.047	34.4222	125.528
56.6653	97.8865	351.982	34.4724	125.134
56.7968	97.5576	352.113	34.5226	124.739
56.7968	97.2945	352.179	34.573	124.608
56.6653	96.9986	352.179	34.6233	124.41
56.6653	96.6039	352.179	34.6735	124.345
56.5337	96.308	352.113	34.7241	124.147
56.4022	96.0777	352.179	34.7742	123.884
56.4022	95.8804	352.245	34.8243	123.818
56.3364	95.3871	352.376	34.8745	123.621
56.3364	95.1569	352.113	34.9246	123.424
56.2707	95.0254	352.245	34.9748	123.161
56.0076	94.7294	352.376	35.0249	123.161
56.0733	94.5321	352.245	35.0755	122.898
56.0076	94.2361	352.179	35.126	122.635
55.9418	94.0388	352.31	35.1762	122.437
55.8103	93.8415	352.179	35.2267	122.174
55.6787	93.6442	352.245	35.2774	121.977
55.6787	93.0851	352.179	35.3276	121.977
55.4814	93.0851	352.31	35.3779	121.845
55.4156	92.6576	352.442	35.428	121.648
55.3499	92.2959	352.31	35.4786	121.582
55.3499	92.0328	352.376	35.5291	121.385
55.3499	92.0985	352.442	35.5793	121.319
55.4156	91.671	352.31	35.6295	121.253
55.3499	91.6053	352.442	35.6801	121.056
55.3499	91.3422	352.376	35.7303	120.924
55.2183	91.112	352.31	35.7811	120.727
54.9552	90.9146	352.376	35.8312	120.661
54.9552	90.6516	352.442	35.8813	120.464
55.0868	90.4542	352.376	35.9313	120.201
54.8895	90.224	352.442	35.9821	120.004
54.9552	90.0267	352.31	36.0323	119.741
54.8237	89.8623	352.376	36.0825	119.543
54.9552	89.6979	352.376	36.133	119.28
54.7579	89.4348	352.442	36.1835	119.083
54.6921	89.073	352.508	36.2344	118.886
54.7579	88.9415	352.508	36.2848	118.622
54.5606	88.7771	352.508	36.3356	118.425
54.6264	88.4811	352.574	36.386	118.294
54.6921	88.3167	352.574	36.4361	117.965
54.5606	88.0207	352.508	36.4869	117.767
54.5606	87.7576	352.508	36.5371	117.439
54.2975	87.7247	352.508	36.5871	117.175
54.2975	87.2972	352.574	36.6378	116.847
54.2975	87.0999	352.442	36.6887	116.584
54.166	86.771	352.508	36.7393	116.32
53.9686	86.4422	352.508	36.7899	115.992
54.0344	86.3435	352.639	36.8405	115.663
53.9686	85.6858	352.442	36.8906	115.597
53.7713	85.8502	352.508	36.9409	115.334
53.7056	85.6858	352.376	36.9914	115.137
53.6398	85.2911	352.508	37.0419	114.873
53.574	85.4556	352.442	37.0921	114.545
53.4425	85.0938	352.442	37.1424	114.479
53.5082	84.765	352.442	37.1924	114.084
53.3109	84.5019	352.442	37.2429	113.953
53.4425	84.3703	352.508	37.2931	113.755
53.2452	84.0086	352.574	37.3437	113.558
53.1794	83.877	352.442	37.3939	113.426
53.1794	83.8113	352.639	37.4441	113.295
53.0478	83.614	352.442	37.4949	113.098
53.0478	83.4166	352.376	37.5454	112.769
52.9163	83.2193	352.376	37.5957	112.703
52.7848	82.9562	352.376	37.646	112.571
52.8505	82.7589	352.376	37.697	112.243
52.7848	82.4629	352.508	37.7473	112.111
52.5874	82.2985	352.376	37.7974	111.716
52.6532	82.1341	352.442	37.8474	111.388
52.719	81.7066	352.508	37.8978	111.124
52.5874	81.575	352.442	37.9481	110.861
52.4559	81.4435	352.508	37.9989	110.401
52.4559	81.3777	352.442	38.0489	110.138
52.4559	81.2133	352.508	38.0996	109.875
52.4559	80.8844	352.574	38.1502	109.677
52.2586	80.5884	352.442	38.2009	109.612
52.2586	80.5227	352.508	38.2516	109.283
52.2586	80.3911	352.508	38.3018	109.217
52.1928	79.9965	352.574	38.352	109.086
52.127	79.8978	352.574	38.402	109.02
52.0613	79.7992	352.442	38.4522	108.822
51.9955	79.6019	352.574	38.5032	108.559
51.9297	79.5032	352.508	38.5539	108.362
51.8639	78.9113	352.376	38.6046	108.165
51.8639	78.8455	352.508	38.6552	107.704
51.6666	78.9441	352.508	38.7057	107.375
51.7324	78.2207	352.574	38.7562	107.178
51.7324	78.0891	352.442	38.8068	106.915
51.6666	78.3522	352.574	38.8575	106.915
51.6666	78.0891	352.376	38.9083	106.652
51.6009	77.9905	352.376	38.9589	106.389
51.6009	77.6616	352.508	39.0089	106.257
51.4693	77.4643	352.376	39.0593	105.994
51.5351	77.2999	352.508	39.1102	106.06
51.3378	77.0696	352.376	39.1604	105.863
51.3378	76.971	352.574	39.2111	105.6
51.3378	76.5435	352.574	39.2612	105.337
51.272	76.5106	352.574	39.312	105.337
51.2062	76.2804	352.442	39.3629	105.139
50.9431	76.3133	352.31	39.4134	104.942
50.9431	75.82	352.31	39.4639	104.745
50.9431	75.8529	352.376	39.5147	104.679
50.8774	75.6556	352.442	39.5649	104.35
50.8774	75.524	352.31	39.6155	104.153
50.7458	75.2609	352.442	39.6656	104.021
50.68	75.0307	352.31	39.7166	103.758
50.7458	75.0965	352.31	39.7668	103.758
50.5485	74.7019	352.376	39.8169	103.495
50.5485	74.4717	352.376	39.8675	103.429
50.6143	74.1428	352.442	39.9178	103.166
50.4827	74.1428	352.442	39.9682	103.1
50.3512	73.9126	352.442	40.0184	102.903
50.417	73.8139	352.245	40.0689	102.771
50.2854	73.6166	352.376	40.1193	102.443
50.2854	73.4851	352.508	40.1698	102.245
50.2854	73.1562	352.376	40.2202	102.114
50.1539	73.222	352.376	40.2705	101.916
50.0223	72.9918	352.508	40.3214	101.653
50.0223	72.8602	352.442	40.3715	101.653
49.825	72.5972	352.376	40.4216	101.588
49.9566	72.4656	352.376	40.4717	101.259
49.8908	72.1696	352.508	40.5223	101.061
49.8908	72.1696	352.31	40.5725	100.798
49.825	71.9065	352.376	40.623	100.798
49.8908	71.6763	352.376	40.6733	100.535
49.7592	71.5448	352.442	40.724	100.338
49.6277	71.3475	352.376	40.7747	100.141
49.7592	71.2488	352.508	40.825	99.9432
49.6277	71.1173	352.508	40.8756	99.7459
49.7592	70.8213	352.508	40.9263	99.5486
49.5619	70.624	352.508	40.9764	99.417
49.5619	70.4596	352.639	41.0264	99.2855
49.4304	70.3938	352.442	41.077	99.154
49.4304	70.0649	352.639	41.1273	98.9566
49.4304	69.9005	352.508	41.178	98.8251
49.3646	69.8347	352.771	41.2286	98.7593
49.3646	69.6045	352.639	41.2791	98.562
49.1015	69.2757	352.574	41.3295	98.4305
49.1015	69.2428	352.639	41.3798	98.4305
49.1673	69.2099	352.574	41.4307	98.2989
49.1673	69.0455	352.639	41.4808	98.1674
49.1015	68.8153	352.574	41.5311	98.1674
48.97	68.5851	352.508	41.5816	97.9701
49.0358	68.4206	352.574	41.6325	97.9043
48.9042	68.2891	352.508	41.6826	97.6412
48.97	68.0918	352.639	41.7326	97.5097
48.8384	68.0589	352.508	41.7827	97.5754
48.9042	67.8945	352.442	41.8327	97.4439
48.7727	67.6971	352.442	41.8829	97.3123
48.7069	67.5656	352.508	41.9335	97.2466
48.7727	67.4998	352.442	41.9845	97.115
48.6411	67.2367	352.442	42.0353	96.9177
48.5096	67.0723	352.508	42.0855	96.7862
48.5753	66.875	352.442	42.1361	96.7204
48.5753	66.7763	352.508	42.1868	96.5888
48.378	66.7763	352.442	42.2373	96.5231
48.4438	66.579	352.508	42.2881	96.3258
48.2465	66.3159	352.376	42.3383	96.3258
48.2465	66.1844	352.442	42.389	96.0627
48.2465	66.1186	352.442	42.439	95.9969
48.1807	65.8884	352.508	42.4894	95.9311
48.1807	65.8226	352.508	42.54	95.668
48.1149	65.724	352.508	42.5908	95.7338
48.1149	65.6911	352.31	42.6411	95.4707
47.8519	65.3622	352.508	42.6913	95.3392
47.9176	65.2636	352.442	42.7415	95.3392
47.8519	65.0663	352.376	42.7917	94.9445
47.8519	64.869	352.442	42.842	94.8788
47.7861	64.7045	352.376	42.8925	94.6815
47.7203	64.4743	352.508	42.9431	94.5499
47.523	64.4743	352.442	42.9932	94.4841
47.5888	64.3757	352.574	43.0438	94.2868
47.5888	64.2441	352.442	43.094	94.0895
47.523	64.1783	352.376	43.1443	93.8922
47.523	63.9481	352.442	43.1946	93.8264
47.523	63.6193	352.508	43.2451	93.4976
47.4572	63.6193	352.442	43.2953	93.4318
47.523	63.6193	352.376	43.3457	93.3002
47.4572	63.4549	352.376	43.3962	92.8398
47.4572	63.3891	352.442	43.4463	92.7083
47.3257	63.0931	352.376	43.4971	92.5768
47.3257	62.83	352.442	43.5472	92.3137
47.1941	62.83	352.442	43.5973	92.2479
47.1941	62.5669	352.639	43.6475	92.0506
47.0626	62.5012	352.31	43.6979	91.7875
47.1284	62.3696	352.508	43.7481	91.656
46.9311	62.2381	352.31	43.7982	91.2613
47.0626	62.1394	352.508	43.849	91.3271
47.0626	61.5146	352.508	43.8995	91.1298
46.9311	61.9092	352.442	43.9499	90.8667
46.9311	61.4817	352.442	44.0007	90.7351
46.9311	61.6132	352.376	44.0511	90.5378
46.8653	61.5475	352.508	44.1014	90.4721
46.7995	61.3502	352.31	44.1518	90.2747
46.7337	61.2186	352.508	44.2022	90.1432
46.5364	61.2515	352.376	44.2527	89.8801
46.668	61.0542	352.245	44.3034	89.617
46.6022	60.7911	352.508	44.354	89.4197
46.5364	60.7911	352.376	44.4049	89.2224
46.4706	60.7253	352.376	44.4549	89.0251
46.4049	60.528	352.376	44.5055	88.8935
46.4049	60.0018	352.508	44.5562	88.6304
46.4049	60.1991	352.442	44.6066	88.4989
46.2733	60.0676	352.442	44.6573	88.3016
46.2733	60.1334	352.442	44.708	88.2358
46.2076	59.7059	352.376	44.7585	88.1043
46.1418	59.6072	352.508	44.809	87.9727
46.0102	59.6401	352.442	44.8597	87.7096
46.1418	59.4428	352.442	44.9098	87.6439
45.9445	59.4099	352.508	44.9603	87.5123
45.8787	59.1468	352.508	45.0106	87.4465
45.9445	59.2126	352.574	45.0612	87.1835
45.8129	59.0152	352.508	45.1115	86.9861
45.9445	58.9495	352.508	45.1619	86.8546
45.7472	58.6535	352.574	45.2125	86.7231
45.6814	58.4891	352.574	45.2629	86.6573
45.6156	58.3904	352.508	45.3129	86.46
45.6156	58.2918	352.574	45.3638	86.3284
45.5498	58.226	352.639	45.4142	86.1311
45.3525	58.1273	352.574	45.4644	85.9996
45.2868	57.8971	352.639	45.5148	85.8022
45.4183	57.6998	352.639	45.5654	85.6707
45.4183	57.7985	352.705	45.6156	85.4076
45.221	57.4696	352.639	45.6662	85.2761
45.221	57.4367	352.639	45.7171	85.0788
45.221	57.2065	352.639	45.7672	85.013
45.1552	57.075	352.639	45.8174	84.8157
45.0237	57.2065	352.639	45.8678	84.6184
44.9579	57.2065	352.639	45.918	84.4868
45.0237	56.8119	352.639	45.9685	84.421
45.0237	56.9763	352.639	46.0193	84.421
45.0237	56.6146	352.508	46.0695	84.2237
44.8921	56.5488	352.574	46.12	84.0922
44.8264	56.2199	352.639	46.1707	83.9606
44.8921	56.2528	352.574	46.2208	83.7633
44.7606	56.0884	352.574	46.2716	83.6318
44.6948	55.9897	352.574	46.3217	83.4345
44.6948	55.9569	352.574	46.3717	83.3687
44.629	55.628	352.508	46.422	83.2371
44.5633	55.4307	352.574	46.4725	83.1056
44.4975	55.3978	352.639	46.5226	83.0398
44.3659	55.332	352.574	46.5735	82.8425
44.4317	54.9045	352.442	46.624	82.8425
44.4317	55.036	352.639	46.6747	82.5137
44.3659	55.0689	352.442	46.7248	82.5137
44.3002	54.8387	352.508	46.7749	82.4479
44.2344	54.6414	352.574	46.8251	82.2506
44.2344	54.6085	352.442	46.8756	82.0533
44.2344	54.5428	352.508	46.9258	81.9875
44.2344	54.5099	352.508	46.9763	81.8559
44.0371	54.3454	352.442	47.0267	81.5928
44.1029	53.9837	352.376	47.0775	81.5271
44.0371	54.0166	352.442	47.1283	81.4613
43.9055	53.9508	352.376	47.1783	81.1324
43.9713	53.9179	352.31	47.2288	81.1324
44.1029	53.5562	352.442	47.2794	81.1324
43.9713	53.5891	352.245	47.3297	81.0667
43.9055	53.4575	352.376	47.3797	80.8036
43.9713	53.2602	352.442	47.4306	80.672
43.8398	53.2602	352.376	47.4808	80.5405
43.774	53.1287	352.376	47.5316	80.4747
43.7082	53.1944	352.376	47.5824	80.4747
43.7082	52.8985	352.376	47.6333	80.2116
43.774	52.8327	352.31	47.6834	80.2774
43.6425	52.6683	352.376	47.7339	79.8828
43.6425	52.5696	352.179	47.7841	79.817
43.5109	52.4709	352.31	47.8352	79.6197
43.6425	52.3723	352.245	47.8858	79.4881
43.4451	52.2736	352.245	47.936	79.4224
43.3136	52.175	352.245	47.9866	79.2908
43.3794	52.1092	352.31	48.0372	79.0935
43.3794	51.879	352.31	48.0872	78.962
43.3136	51.8132	352.179	48.1376	78.6989
43.2478	51.8132	352.179	48.1878	78.6331
43.2478	51.7803	352.31	48.2382	78.6331
43.1821	51.5501	352.245	48.2889	78.37
43.1163	51.3528	352.179	48.3391	78.2385
43.0505	51.2542	352.31	48.3899	78.0412
43.0505	51.1884	352.179	48.44	78.0412
43.0505	51.2213	352.442	48.4904	77.8438
42.9847	51.0897	352.245	48.5412	77.7781
42.8532	50.9911	352.245	48.5914	77.7123
42.7874	50.7609	352.31	48.6415	77.5808
42.8532	50.2676	352.179	48.6921	77.515
42.7216	50.6951	352.179	48.7426	77.3834
42.7874	50.5307	352.245	48.7935	77.4492
42.7216	50.4649	352.113	48.8439	77.2519
42.7216	50.3005	352.113	48.8945	77.1204
42.5901	50.0703	352.047	48.9449	76.9888
42.5901	50.1032	352.179	48.9954	76.7915
42.6559	50.0045	352.047	49.046	76.7257
42.3928	49.9716	351.982	49.0967	76.5284
42.3928	49.8401	352.047	49.1469	76.3311
42.3928	49.6427	352.113	49.1973	76.3311
42.327	49.281	352.047	49.2474	76.1995
42.2612	49.5112	351.982	49.2978	76.068
42.3928	49.4783	352.113	49.348	76.0022
42.2612	49.3468	352.047	49.3982	75.8707
42.0639	49.3139	352.047	49.4485	75.8707
41.9982	49.0179	352.179	49.4986	75.7391
42.1297	48.9193	352.113	49.5492	75.5418
42.0639	48.9521	352.113	49.5997	75.5418
41.9324	48.985	352.113	49.6504	75.4103
41.9982	48.6891	352.179	49.7011	75.2787
41.9982	48.6891	352.113	49.7514	75.2787
42.0639	48.426	352.179	49.8023	75.0814
41.9982	48.426	352.179	49.8531	75.1472
41.8666	48.2944	351.982	49.9037	74.8183
41.7351	48.13	352.113	49.9539	74.7526
41.8008	48.13	351.982	50.004	74.6868
41.8666	47.8669	352.047	50.0541	74.6868
41.5378	47.7682	351.916	50.1046	74.621
41.5378	47.7025	352.047	50.1565	74.4895
41.6693	47.6367	352.047	50.2067	74.1606
41.5378	47.538	351.85	50.257	74.3579
41.6035	47.3078	351.916	50.3074	74.2922
41.472	47.4723	351.916	50.3574	74.0291
41.472	47.2421	351.85	50.408	74.0291
41.4062	47.1434	351.85	50.4583	73.8975
41.4062	47.0448	351.784	50.5084	73.766
41.5378	46.9132	351.784	50.5592	73.766
41.2747	46.6501	351.784	50.6093	73.6344
41.1431	46.7817	351.784	50.6595	73.3714
41.2747	46.7488	351.653	50.7099	73.5029
41.2089	46.5515	351.719	50.7608	73.2398
41.2089	46.4528	351.653	50.8118	73.174
41.2747	46.5186	351.719	50.8626	73.0425
41.2089	46.387	351.719	50.9136	73.1083
41.1431	46.2555	351.521	50.964	72.9767
41.1431	46.1568	351.587	51.0143	72.9767
41.1431	46.1239	351.587	51.0656	72.6479
40.9458	46.1239	351.587	51.1161	72.5821
40.9458	45.9924	351.587	51.1667	72.3848
40.9458	45.6964	351.587	51.2174	72.1875
40.9458	45.6307	351.653	51.268	72.1875
40.8143	45.6307	351.587	51.3187	72.1217
40.88	45.532	351.653	51.3699	71.9244
40.8143	45.4662	351.521	51.4205	71.9244
40.6827	45.4991	351.653	51.4713	71.7928
40.6827	45.4991	351.521	51.5214	71.7271
40.6169	45.2031	351.587	51.5717	71.5297
40.5512	45.1703	351.521	51.6219	71.464
40.5512	45.0716	351.39	51.6723	71.2667
40.4854	45.0387	351.324	51.7229	71.2667
40.4196	44.8414	351.39	51.7735	71.2009
40.4196	44.9072	351.324	51.8236	71.0693
40.3539	44.7756	351.39	51.874	71.0693
40.4854	44.5783	351.521	51.9247	71.0036
40.2881	44.6112	351.455	51.9753	70.872
40.2881	44.5454	351.39	52.0262	70.6747
40.2881	44.3481	351.521	52.0765	70.6089
40.2881	44.6441	351.455	52.1273	70.4774
40.0908	44.381	351.455	52.1776	70.3458
40.2223	44.2166	351.455	52.2282	70.2143
40.025	44.0192	351.324	52.2789	70.2143
40.025	44.0521	351.587	52.3296	70.017
40.025	43.789	351.521	52.3798	70.017
39.9592	43.8219	351.324	52.4305	69.7539
39.8935	43.8877	351.324	52.4808	69.6881
39.8277	43.7562	351.587	52.5312	69.6881
39.8277	43.5917	351.587	52.5818	69.425
39.8935	43.6904	351.653	52.6321	69.3593
39.7619	43.526	351.653	52.6826	69.2277
39.7619	43.3286	351.653	52.7335	69.162
39.8277	43.3944	351.784	52.7843	69.0304
39.8277	43.3944	351.719	52.8344	68.9646
39.6961	43.2958	351.653	52.8844	68.7016
39.6961	43.23	351.719	52.9348	68.6358
39.5646	43.23	351.653	52.9853	68.57
39.4988	42.9998	351.719	53.0362	68.3727
39.5646	42.8682	351.719	53.0868	68.3069
39.6304	42.9669	351.719	53.1375	68.1096
39.3673	42.8025	351.982	53.1883	68.1754
39.4331	43.0656	351.719	53.2387	67.9781
39.3673	43.3286	351.85	53.289	67.9123
39.4331	42.4407	351.719	53.3393	67.9123
39.3673	42.5723	351.784	53.3895	67.6492
39.3673	42.3421	351.784	53.4404	67.5834
39.17	42.4078	351.916	53.4912	67.5177
39.2357	42.4736	351.784	53.5419	67.5177
39.2357	42.2105	351.784	53.5928	67.3203
39.2357	42.2763	351.85	53.6435	67.0573
39.2357	41.9803	351.784	53.6942	66.9915
39.2357	41.9145	351.982	53.7443	67.0573
39.17	41.8159	351.85	53.7951	66.9257
39.2357	41.9145	351.85	53.8455	66.7942
39.17	41.8159	351.784	53.8959	66.6626
39.0384	41.6515	351.784	53.9477	66.5969
38.9727	41.5528	351.784	53.9979	66.4653
39.0384	41.5528	351.85	54.0483	66.3338
39.0384	41.4541	351.85	54.0983	66.3338
38.8411	41.1253	351.916	54.1483	66.2022
38.8411	41.2239	351.784	54.199	66.2022
38.8411	41.1253	351.916	54.2497	66.0707
38.7096	40.9609	351.784	54.3	66.0049
38.7753	41.0595	351.85	54.3511	65.8734
38.7753	41.0924	351.85	54.4015	65.8076
38.7096	40.8951	351.784	54.4516	65.7418
38.7096	40.9609	351.719	54.5023	65.6103
38.6438	40.7635	351.784	54.5531	65.5445
38.578	40.7307	351.653	54.6035	65.5445
38.5122	40.6978	351.653	54.6541	65.4787
38.5122	40.632	351.719	54.7047	65.413
38.3807	40.6649	351.587	54.7549	65.3472
38.5122	40.2374	351.653	54.8056	65.2156
38.4465	40.4018	351.719	54.8568	65.1499
38.3807	40.5004	351.587	54.9076	65.0841
38.3149	40.2374	351.587	54.9576	64.8868
38.3149	40.2374	351.587	55.0081	64.8868
38.3149	40.0072	351.521	55.0589	64.8868
38.1834	40.1058	351.587	55.1091	64.6895
38.1834	39.9743	351.521	55.1596	64.6895
38.1176	39.8756	351.455	55.2099	64.5579
38.1176	39.6454	351.719	55.2605	64.3606
38.1176	39.481	351.587	55.3125	64.4264
38.0518	39.7112	351.587	55.3625	64.2948
38.0518	39.5796	351.521	55.4129	64.1633
38.0518	39.5139	351.653	55.4637	64.1633
37.9203	39.3166	351.521	55.5142	63.966
37.9203	39.481	351.587	55.5648	63.966
37.9203	39.2179	351.587	55.6152	63.7687
37.9203	39.2508	351.39	55.6653	63.6371
37.6572	39.3823	351.653	55.7158	63.5056
37.723	39.1521	351.521	55.7668	63.5713
37.7888	39.0864	351.521	55.8173	63.374
37.6572	38.9548	351.521	55.8678	63.374
37.723	38.9548	351.587	55.9185	63.374
37.723	38.9548	351.455	55.9694	63.0452
37.6572	38.7904	351.455	56.0198	63.0452
37.6572	38.4944	351.455	56.0702	62.9794
37.6572	38.6917	351.455	56.1206	62.9794
37.6572	38.4615	351.455	56.1713	62.9136
37.5914	38.5273	351.455	56.2219	62.7163
37.5914	38.4286	351.39	56.272	62.519
37.5914	38.33	351.521	56.3221	62.519
37.5914	38.2313	351.455	56.3727	62.4532
37.3941	38.2642	351.521	56.4234	62.2559
37.4599	38.1984	351.587	56.4737	62.2559
37.4599	38.0998	351.455	56.5242	62.1901
37.4599	37.9025	351.521	56.5745	62.1244
37.3941	38.1327	351.455	56.6253	61.9928
37.3941	37.8696	351.521	56.6759	62.0586
37.3284	37.8367	351.587	56.7263	61.9928
37.3284	37.8038	351.521	56.7768	61.927
37.3284	37.738	351.719	56.8269	61.664
37.3941	37.6723	351.587	56.8776	61.5982
37.1968	37.5407	351.653	56.9285	61.664
37.2626	37.6394	351.653	56.9791	61.5324
37.131	37.738	351.653	57.0296	61.4666
37.131	37.3434	351.587	57.08	61.3351
37.0653	37.4421	351.653	57.1308	61.2036
37.131	37.5407	351.587	57.1811	61.2036
37.131	37.4092	351.521	57.2316	61.072
36.9995	37.2119	351.784	57.2824	61.072
37.0653	37.179	351.719	57.3324	60.9405
36.9995	37.1461	351.653	57.3827	60.7432
36.8022	37.1461	351.587	57.4328	60.8747
36.9337	37.0145	351.653	57.4836	60.7432
36.868	36.9488	351.653	57.5336	60.4801
36.868	36.8501	351.587	57.5841	60.5458
36.8022	36.8501	351.784	57.6345	60.3485
36.7364	36.8501	351.784	57.6847	60.3485
36.6706	36.7843	351.653	57.7353	60.217
36.7364	36.883	351.587	57.7862	60.217
36.5391	36.587	351.719	57.8366	60.0854
36.5391	36.3568	351.784	57.8874	59.8881
36.5391	36.4884	351.784	57.9381	59.8881
36.5391	36.8172	351.784	57.9884	59.8223
36.4733	36.4555	351.85	58.04	59.6908
36.4733	36.3897	351.85	58.0908	59.7566
36.6049	36.0608	351.916	58.1414	59.4935
36.4733	36.1924	351.916	58.1921	59.4277
36.4075	36.1266	351.784	58.2439	59.4277
36.3418	36.1595	351.85	58.2945	59.3619
36.4075	36.1266	351.916	58.3446	59.3619
36.276		351.982	58.3948	59.3619
36.276		352.047	58.4449	59.0989
36.276		351.85	58.4956	59.0989
36.2102		351.916	58.5458	59.0989
36.1445		351.982	58.5958	58.8358
36.1445		352.047	58.6466	58.9015
36.0787		352.047	58.6968	58.77
36.2102		352.047	58.747	58.77
35.9471		352.113	58.7977	58.6384
36.0129		351.982	58.8478	58.5069
34.9606		351.982	58.8981	58.5727
		352.113	58.9488	58.4411
		352.113	59.0003	58.3096
		352.179	59.0505	58.178
		352.113	59.1006	58.1123
		352.047	59.1508	58.0465
		351.982	59.2015	57.8492
		352.113	59.2518	57.9807
		352.047	59.3025	57.8492
		352.047	59.3527	57.8492
		352.113	59.4027	57.6519
		352.113	59.4543	57.5203
		352.113	59.5046	57.4546
		352.179	59.5548	57.4546
		352.179	59.6049	57.323
[truncated: 1,148 more rows]
