# Supplementary material for: Quantum octets in high mobility pentagonal two-dimensional PdSe2
Source: Nat Commun. 2024 Jan 26;15:761. doi: 10.1038/s41467-024-44972-2 (PMC10817936; doi:10.1038/s41467-024-44972-2)
Supplement: Supplementary file 3 — Source Data [file 41467_2024_44972_MOESM3_ESM.zip › source data/Fig1f.csv]

Bg_D0.d	Rxx_D0.d	Bg_D6.d	Rxx_D6.d	Bg_D29.d	Rxx_D29.d
0	718.202	0	875.925	-40	286.407
0.0501192	722.411	0.0507343	879.016	-40	287.459
0.100655	722.28	0.101155	879.213	-39.9492	287.328
0.150883	722.082	0.151439	880.003	-39.8992	287.393
0.201084	721.688	0.2016	880.989	-39.8488	287.459
0.251579	721.03	0.252238	881.515	-39.7985	287.393
0.302447	720.438	0.302717	885.133	-39.7477	287.525
0.352989	718.991	0.353556	888.75	-39.6963	287.722
0.4034	717.15	0.403659	891.908	-39.6459	287.656
0.453676	715.176	0.453893	897.038	-39.5956	287.656
0.503746	712.874	0.504331	902.563	-39.5451	287.591
0.554026	709.915	0.554684	907.759	-39.4945	287.788
0.604129	706.757	0.605329	913.35	-39.4437	287.788
0.654401	703.206	0.656143	919.335	-39.393	287.854
0.704443	699.062	0.706936	926.109	-39.3423	287.92
0.754701	695.116	0.757193	932.029	-39.2921	287.854
0.804857	689.854	0.80743	938.277	-39.2417	287.92
0.855344	685.579	0.857505	943.934	-39.1916	287.985
0.906052	680.514	0.909878	949.262	-39.1415	288.051
0.956824	675.384	0.960303	954.195	-39.0915	288.117
1.00727	670.254	1.01109	959.127	-39.0409	288.183
1.05731	664.597	1.06286	962.35	-38.9909	287.985
1.10741	658.941	1.11334	965.376	-38.94	288.183
1.15789	652.824	1.16382	967.875	-38.8892	288.314
1.2082	646.641	1.21455	970.046	-38.8391	288.248
1.25846	640.196	1.26488	971.756	-38.7882	288.314
1.30874	633.421	1.31562	973.137	-38.7374	288.248
1.35936	626.515	1.36585	974.321	-38.6866	288.314
1.41003	619.017	1.41651	973.926	-38.6365	288.38
1.46004	611.914	1.46914	974.124	-38.5856	288.512
1.5106	604.744	1.51927	974.584	-38.5348	288.446
1.56862	595.142	1.56939	974.387	-38.4844	288.709
1.62123	586.92	1.61943	973.663	-38.4339	288.84
1.67128	578.501	1.66982	972.216	-38.3836	288.972
1.72186	570.609	1.71982	970.704	-38.3335	289.235
1.77206	562.19	1.77072	968.533	-38.2831	289.432
1.82279	553.705	1.82076	966.56	-38.2328	289.63
1.87335	544.431	1.87153	963.797	-38.1821	289.827
1.92402	535.815	1.92192	961.298	-38.1319	289.893
1.97552	526.87	1.97247	957.352	-38.081	290.024
2.03117	516.873	2.02262	953.537	-38.031	290.156
2.08364	506.546	2.07296	948.998	-37.9802	290.287
2.13398	497.93	2.12381	944.394	-37.9297	290.353
2.19009	487.538	2.17435	939.659	-37.8778	290.55
2.24109	478.922	2.22437	934.66	-37.8275	290.748
2.29166	469.714	2.27514	928.872	-37.777	290.945
2.34192	460.44	2.32534	922.821	-37.7261	291.471
2.39646	451.298	2.37574	915.783	-37.676	291.603
2.44658	442.944	2.42576	909.009	-37.6259	291.8
2.49712	434.328	2.47605	901.971	-37.5752	292.063
2.54745	425.909	2.52667	893.683	-37.5246	292.326
2.59779	417.228	2.57681	885.791	-37.4744	292.524
2.64782	409.138	2.62714	877.372	-37.4243	292.721
2.69866	400.982	2.67726	868.492	-37.3735	292.918
2.75018	392.037	2.72792	858.955	-37.3227	293.116
2.80072	384.802	2.77819	849.418	-37.272	293.247
2.85104	376.515	2.82852	840.21	-37.2218	293.444
2.90118	369.148	2.87977	830.081	-37.1711	293.642
2.95172	361.65	2.92985	819.886	-37.1205	294.036
3.00451	353.889	2.98005	809.494	-37.0701	294.234
3.05465	346.523	3.0306	799.497	-37.0201	294.563
3.10506	339.419	3.08076	789.499	-36.9698	294.957
3.15551	332.316	3.13133	778.844	-36.9194	295.089
3.20571	325.541	3.18153	767.794	-36.8688	295.483
3.25596	318.701	3.23161	756.876	-36.8185	295.746
3.30634	311.926	3.28182	745.892	-36.7682	295.944
3.35645	305.415	3.33269	735.105	-36.7174	296.273
3.40646	299.101	3.38325	723.924	-36.667	296.404
3.45648	293.247	3.43402	713.006	-36.6167	296.733
3.5076	286.999	3.48476	702.022	-36.5664	296.93
3.55845	281.277	3.53563	690.117	-36.5156	296.996
3.61041	275.357	3.58699	678.541	-36.4648	297.325
3.67726	268.056	3.6374	666.505	-36.4146	297.588
3.72742	262.86	3.68755	655.126	-36.3644	297.851
3.77786	257.796	3.73786	643.287	-36.3143	298.18
3.82815	252.534	3.78804	631.119	-36.2641	298.64
3.87928	247.404	3.83885	618.359	-36.2139	298.969
3.92942	242.668	3.88946	606.454	-36.1639	299.232
3.9846	237.538	3.9401	593.826	-36.1131	299.495
4.0348	232.737	3.99083	581.592	-36.063	299.824
4.08728	228.199	4.04154	569.425	-36.0123	300.087
4.13839	224.055	4.09206	557.191	-35.9622	300.35
4.18916	219.582	4.14215	545.155	-35.9114	300.548
4.23961	215.505	4.19266	532.855	-35.8601	300.811
4.29049	211.361	4.24343	521.082	-35.8101	301.008
4.34057	207.678	4.29397	509.374	-35.7598	301.206
4.39111	203.337	4.34555	497.272	-35.7097	301.6
4.44123	199.654	4.39615	485.696	-35.6594	301.929
4.49163	196.299	4.44685	474.318	-35.609	302.389
4.54237	192.879	4.49755	462.808	-35.5586	302.653
4.59295	189.262	4.54779	452.218	-35.5082	303.113
4.64351	186.104	4.598	441.826	-35.4574	303.31
4.69425	182.487	4.6483	430.974	-35.4072	303.705
4.74427	179.593	4.69886	420.779	-35.3567	304.034
4.79438	176.633	4.74972	410.913	-35.3066	304.165
4.8465	173.345	4.80039	400.982	-35.2559	304.56
4.89794	170.582	4.8508	391.576	-35.2057	304.691
4.94875	167.228	4.90154	381.842	-35.155	305.086
4.99891	164.794	4.9519	372.634	-35.1048	305.283
5.04992	161.637	5.00396	363.031	-35.0541	305.481
5.10017	158.941	5.05414	354.612	-35.0041	305.941
5.15148	156.507	5.10502	346.917	-34.9538	306.336
5.20223	154.008	5.1556	337.972	-34.9035	306.665
5.25333	151.508	5.20607	329.751	-34.8531	307.059
5.30364	149.338	5.25672	322.187	-34.8028	307.322
5.35388	146.773	5.30744	314.426	-34.7524	307.585
5.40459	144.405	5.35762	307.454	-34.7021	307.783
5.45501	141.971	5.40832	300.087	-34.6521	308.177
5.50506	140.196	5.45917	293.51	-34.6007	308.375
5.55548	137.696	5.50926	286.473	-34.5501	308.835
5.60602	136.249	5.55931	280.027	-34.4999	308.967
5.65621	134.013	5.60946	273.581	-34.4492	309.23
5.70694	131.908	5.66051	267.399	-34.399	309.427
5.75743	129.804	5.71074	261.874	-34.3486	309.624
5.80751	127.896	5.76074	256.02	-34.2979	309.953
5.85805	126.055	5.81182	250.101	-34.2471	310.348
5.90816	124.41	5.86261	245.168	-34.1969	310.808
5.95851	122.766	5.91333	239.38	-34.1462	311.137
6.00867	121.188	5.96416	234.118	-34.0954	311.4
6.05877	118.951	6.01482	229.514	-34.0452	311.926
6.10941	118.228	6.06569	224.844	-33.9946	312.189
6.15974	116.518	6.1158	220.174	-33.944	312.453
6.21052	114.873	6.16656	215.57	-33.8938	312.847
6.26248	113.098	6.21735	211.098	-33.8414	313.176
6.31279	112.045	6.26772	207.349	-33.7911	313.439
6.36328	110.335	6.3184	202.745	-33.7406	313.702
6.41378	109.151	6.36871	198.47	-33.6898	313.768
6.46383	107.639	6.41877	195.049	-33.6394	314.163
6.51426	106.323	6.46965	190.906	-33.5892	314.557
6.56509	105.073	6.51999	187.749	-33.5389	314.82
6.61604	103.692	6.57042	184.066	-33.4885	315.149
6.66667	101.522	6.62194	180.119	-33.4385	315.675
6.71715	101.324	6.67251	177.554	-33.3882	316.07
6.76763	100.141	6.72275	174.266	-33.3373	316.333
6.81846	98.9566	6.77341	170.648	-33.287	316.794
6.8686	97.5754	6.82407	167.82	-33.2363	317.057
6.91892	96.6546	6.87446	165.057	-33.1859	317.254
6.9696	95.5365	6.92482	162.229	-33.1353	317.649
7.02016	94.4184	6.97573	158.743	-33.0848	318.109
7.0707	93.4318	7.02764	156.244	-33.0339	318.24
7.1212	92.1821	7.07787	153.547	-32.9838	318.438
7.17141	91.4586	7.12817	151.114	-32.9332	318.701
7.22214	90.2747	7.17996	148.351	-32.8827	319.227
7.27296	89.5512	7.23001	146.312	-32.8323	319.556
7.3236	88.6962	7.28011	143.616	-32.7819	319.951
7.37376	87.5781	7.33047	141.511	-32.7313	320.477
7.4242	86.3942	7.3815	138.946	-32.6807	320.74
7.47622	85.7365	7.43225	136.973	-32.6305	321.069
7.52639	85.013	7.48272	134.868	-32.5799	321.595
7.57673	84.0264	7.53288	132.698	-32.5296	321.726
7.62682	83.2371	7.58334	130.593	-32.4789	322.253
7.67697	82.5794	7.63399	128.817	-32.4284	322.384
7.72747	81.6586	7.68464	127.239	-32.378	322.713
7.7785	80.9351	7.73493	125.134	-32.3272	322.976
7.82896	80.2116	7.7855	123.49	-32.2766	323.239
7.87918	79.2908	7.83619	121.582	-32.2262	323.568
7.93049	78.6989	7.88635	120.069	-32.1749	324.094
7.9807	77.7781	7.93664	118.294	-32.1241	324.423
8.03088	77.4492	7.98716	117.175	-32.0741	324.883
8.08205	76.4626	8.03726	115.4	-32.0239	325.41
8.14602	75.6734	8.08775	113.821	-31.9732	325.739
8.19606	75.213	8.13867	112.374	-31.9231	326.133
8.24836	74.2922	8.18942	111.124	-31.8724	326.396
8.29877	73.766	8.24031	109.414	-31.8217	326.922
8.34926	73.3056	8.29044	108.625	-31.7714	327.186
8.39938	72.5163	8.34111	107.244	-31.7206	327.514
8.44969	71.9901	8.39185	105.402	-31.6699	327.975
8.49987	71.3324	8.44215	104.679	-31.6197	328.106
8.55049	70.8063	8.49267	103.1	-31.5685	328.369
8.60082	70.1485	8.5434	101.456	-31.518	328.764
8.65304	69.3593	8.59397	100.864	-31.4678	329.159
8.70323	69.162	8.64546	100.206	-31.4174	329.553
8.75345	68.3727	8.69606	98.4962	-31.3667	329.882
8.80435	68.0438	8.74674	97.5097	-31.3167	330.343
8.85505	67.3861	8.79772	96.3915	-31.2665	330.869
8.90529	66.8599	8.84793	95.405	-31.2159	331.198
8.95588	66.268	8.89829	94.2211	-31.1653	331.395
9.00632	65.8076	8.94837	93.3002	-31.1152	331.855
9.05699	65.1499	8.99841	92.3794	-31.0652	332.184
9.10784	63.9002	9.04986	91.1298	-31.0147	332.381
9.15844	64.4264	9.10066	90.2747	-30.9645	332.71
9.20861	63.8344	9.15079	89.4197	-30.9142	333.039
9.25914	63.5056	9.20125	88.6304	-30.8635	333.237
9.30995	63.1109	9.25135	87.5781	-30.8127	333.565
9.36073	62.519	9.3039	87.1177	-30.7623	334.026
9.41084	61.9928	9.35406	85.9996	-30.7119	334.355
9.46122	61.7297	9.40425	85.1445	-30.6616	334.881
9.51128	61.3351	9.45429	84.158	-30.6112	335.275
9.56159	61.0062	9.50521	83.1714	-30.5608	335.67
9.6121	60.5458	9.55661	82.7767	-30.5099	336.065
9.66276	60.0854	9.60682	81.6586	-30.4592	336.394
9.71341	59.625	9.65701	81.0667	-30.4091	336.722
9.76377	59.2304	9.70738	80.4747	-30.3584	337.117
9.8138	58.77	9.7577	79.7512	-30.3079	337.38
9.86387	58.4411	9.80784	79.3566	-30.2579	337.512
9.91406	58.1123	9.85857	78.4358	-30.2077	337.906
9.96491	57.5861	9.90913	77.9096	-30.1572	338.038
10.0153	57.1915	9.95926	76.7257	-30.107	338.433
10.0656	57.0599	10.0093	76.4626	-30.0568	338.893
10.1164	56.7311	10.0601	76.0022	-30.0068	339.485
10.1667	56.2049	10.111	75.4103	-29.9564	339.814
10.2169	55.9418	10.1612	74.8183	-29.9061	340.274
10.2673	55.6129	10.2117	74.0291	-29.8557	340.735
10.3174	55.1525	10.2619	73.8318	-29.8056	341.063
10.3676	54.8895	10.3135	73.2398	-29.7554	341.458
10.4185	54.4948	10.3646	71.6613	-29.7046	342.05
10.4693	54.0344	10.4152	71.9244	-29.654	342.247
10.5199	53.9029	10.4671	71.2009	-29.6038	342.773
10.57	54.0344	10.5176	70.3458	-29.5537	343.234
10.6217	53.0478	10.5681	69.6224	-29.503	343.431
10.6726	52.8505	10.6185	69.425	-29.4528	343.957
10.7233	52.5874	10.6689	69.3593	-29.4024	344.286
10.7735	52.127	10.7246	68.6358	-29.3519	344.878
10.8242	51.9297	10.7748	67.6492	-29.3013	345.536
10.8749	51.4035	10.8254	67.3861	-29.251	346.062
10.9252	51.4693	10.8755	66.8599	-29.2004	346.588
10.976	51.1405	10.9257	66.2022	-29.1496	347.114
11.0264	50.7458	10.9759	65.7418	-29.099	347.641
11.0771	50.6143	11.0264	64.9526	-29.0484	348.035
11.1272	50.1539	11.0766	65.2156	-28.9982	348.364
11.1781	49.8908	11.1266	64.7552	-28.9476	348.89
11.2286	49.6277	11.1774	64.1633	-28.8973	349.351
11.2788	49.2988	11.228	63.7029	-28.8467	349.811
11.3297	49.3646	11.2788	63.0452	-28.796	350.206
11.3804	49.1015	11.3293	62.9136	-28.7457	350.666
11.4308	48.8384	11.3796	62.7821	-28.6955	351.127
11.4811	48.3123	11.4309	62.3874	-28.6454	351.719
11.5317	48.0492	11.4812	61.5324	-28.5941	352.376
11.5819	47.6545	11.5319	60.9405	-28.5441	352.902
11.6326	47.5888	11.5825	61.3351	-28.4939	353.297
11.683	47.7861	11.6327	60.217	-28.4437	353.56
11.7337	47.1941	11.683	60.0854	-28.3936	353.889
11.7845	46.7995	11.7335	59.625	-28.3432	354.284
11.8346	47.0626	11.7846	59.3619	-28.293	354.547
11.8853	46.2733	11.8352	58.9015	-28.2425	354.744
11.9358	46.2733	11.8858	58.6384	-28.1918	354.941
11.9867	46.0102	11.9358	58.9015	-28.1417	355.27
12.0371	45.6814	11.9859	58.0465	-28.0909	355.599
12.0874	45.221	12.0366	57.5203	-28.0405	355.665
12.1377	45.0894	12.0866	57.0599	-27.9897	355.994
12.1892	45.0894	12.1371	56.8626	-27.9393	356.454
12.24	44.6948	12.1886	56.5995	-27.889	356.914
12.2901	44.6948	12.2389	56.2707	-27.8383	357.309
12.3402	44.3002	12.2894	55.6787	-27.7881	357.77
12.391	44.629	12.3394	55.6787	-27.7376	358.23
12.4441	44.0371	12.3899	55.0868	-27.6871	358.69
12.4943	43.7082	12.4408	54.4948	-27.6366	358.822
12.5445	43.5767	12.4918	54.8895	-27.586	359.151
12.5947	43.4451	12.5422	54.2975	-27.5352	359.48
12.645	43.3794	12.5924	54.0344	-27.4845	359.808
12.6951	43.0505	12.643	53.9029	-27.434	360.006
12.7472	42.8532	12.6933	52.719	-27.3835	360.335
12.7975	42.5243	12.744	53.4425	-27.3335	360.598
12.8478	42.5243	12.7944	52.9163	-27.2828	360.992
12.8985	42.2612	12.8451	52.9821	-27.2325	361.519
12.9493	41.9324	12.8956	52.1928	-27.1818	362.045
12.9995	41.9324	12.9458	52.2586	-27.1314	362.439
13.0498	41.6693	12.9964	51.9297	-27.0812	362.768
13.1001	41.7351	13.0475	51.5351	-27.0307	363.229
13.1502	41.4062	13.098	51.3378	-26.9803	363.689
13.2004	41.1431	13.1482	51.1405	-26.93	364.018
13.2514	40.9458	13.1985	50.8774	-26.8795	364.478
13.3018	40.9458	13.2487	50.8774	-26.8291	364.741
13.3523	40.3539	13.299	50.5485	-26.779	365.136
13.4024	40.6169	13.3497	50.0881	-26.7273	365.596
13.4524	40.4854	13.4003	50.1539	-26.6768	365.925
13.5036	40.025	13.4504	49.1673	-26.6263	366.386
13.5541	40.025	13.501	49.2331	-26.5755	366.846
13.6044	39.7619	13.5512	49.2331	-26.5249	367.306
13.6551	39.4988	13.6017	48.2465	-26.4748	367.898
13.7058	39.6961	13.653	48.4438	-26.4241	368.49
13.7563	39.3673	13.7033	48.5096	-26.3735	368.885
13.8067	39.3673	13.7533	48.0492	-26.3227	369.477
13.8575	38.9727	13.8039	48.5753	-26.272	369.806
13.9082	38.8411	13.8544	47.8519	-26.2213	370.398
13.9584	38.7096	13.9048	47.523	-26.171	370.727
14.0096	38.578	13.955	46.668	-26.1205	371.187
14.0603	38.4465	14.0052	46.9311	-26.0705	371.384
14.1105	38.2492	14.0571	46.5364	-26.0203	371.845
14.1623	37.9203	14.1075	46.4706	-25.9696	372.305
14.213	37.9203	14.1578	46.2076	-25.9189	372.568
14.2631	38.1176	14.2092	46.9311	-25.8686	373.029
14.3136	37.6572	14.2601	45.0894	-25.8172	373.818
14.3641	37.4599	14.3104	45.5498	-25.7664	374.476
14.4158	37.3941	14.3617	45.4183	-25.7161	375.068
14.4665	37.131	14.4121	44.6948	-25.6657	375.725
14.5171	37.2626	14.4622	44.9579	-25.6157	376.383
14.5674	36.9337	14.5128	44.8264	-25.5655	377.107
14.618	36.9995	14.5635	44.6948	-25.5149	377.567
14.668	36.6706	14.614	44.5633	-25.4642	378.29
14.7189	36.3418	14.6641	44.1029	-25.4142	378.882
14.7694	36.0129	14.7142	44.1686	-25.3635	379.54
14.8214	36.4733	14.7658	43.9713	-25.3132	379.869
14.8719	36.1445	14.8166	43.774	-25.263	380.132
14.9219	35.9471	14.8671	43.3794	-25.2128	380.527
14.9726	35.9471	14.9173	43.2478	-25.1626	381.053
15.0232	35.6183	14.9673	42.9847	-25.1123	381.645
15.0738	35.6183	15.0176	42.9847	-25.0621	382.171
15.1241	35.4867	15.0679	42.5243	-25.0121	382.894
15.1749	35.421	15.1181	42.7216	-24.9613	383.289
15.2252	35.3552	15.169	42.0639	-24.9105	383.881
15.2761	35.2237	15.2197	41.9982	-24.8601	384.276
15.3267	35.0263	15.2698	41.9324	-24.8098	384.67
15.3775	34.9606	15.3201	41.8008	-24.7595	385.131
15.4278	34.6317	15.3715	41.3404	-24.7093	385.525
15.4784	34.3028	15.4219	41.4062	-24.6592	385.788
15.5286	34.5659	15.4727	41.2747	-24.609	386.117
15.5792	34.4344	15.5232	41.2089	-24.5582	386.446
15.6298	34.0398	15.5736	40.8143	-24.5076	386.709
15.6802	34.1713	15.6248	41.1431	-24.4573	387.235
15.7312	33.8424	15.6755	40.4854	-24.4066	387.696
15.7812	33.5794	15.7257	40.4854	-24.3565	388.288
15.8317	33.5136	15.7761	40.4854	-24.3064	388.814
15.8827	33.5136	15.8267	40.025	-24.2562	389.209
15.9329	33.5136	15.8769	39.9592	-24.2059	389.669
15.9833	33.382	15.9275	39.5646	-24.1558	390.129
16.0344	33.382	15.9778	39.4988	-24.1054	390.787
16.0851	33.2505	16.0279	39.6961	-24.0553	391.05
16.1352	33.119	16.0781	39.5646	-24.0051	391.379
16.1858	32.7243	16.1284	39.17	-23.9549	391.708
16.2359	32.7243	16.1784	38.9069	-23.9046	392.234
16.2867	32.7901	16.2297	38.9069	-23.8546	392.3
16.3369	32.5928	16.2807	38.578	-23.8045	392.76
16.3878	32.5928	16.3314	38.4465	-23.7542	393.221
16.4388	32.3955	16.3836	38.4465	-23.7035	393.747
16.489	32.5928	16.4336	38.2492	-23.6534	394.47
16.5398	32.0008	16.4843	38.4465	-23.6034	394.997
16.5902	32.1324	16.5347	38.5122	-23.553	395.983
16.6407	32.1981	16.5849	37.8545	-23.5027	396.772
16.6913	31.8693	16.6351	37.723	-23.4522	397.364
16.7416	31.9351	16.6865	37.4599	-23.402	398.022
16.7918	31.8035	16.7374	37.5914	-23.3514	398.746
16.8434	31.6062	16.7895	37.2626	-23.3008	399.403
16.894	31.3431	16.8403	36.9337	-23.2503	399.995
16.9447	31.2773	16.8905	37.131	-23.2001	400.719
16.9974	31.4089	16.9426	36.5391	-23.1497	401.245
17.0477	31.2773	16.9927	37.131	-23.0997	401.903
17.0979	31.4089	17.0432	36.9337	-23.0491	402.692
17.1483	30.8827	17.0941	36.4733	-22.9985	403.284
17.1985	30.8169	17.1447	36.4733	-22.9483	404.073
17.2489	30.6196	17.1964	35.9471	-22.8979	404.665
17.2993	30.5538	17.247	36.3418	-22.8476	405.323
17.3505	30.4881	17.2976	36.1445	-22.7969	405.717
17.4011	30.4223	17.3492	36.276	-22.7463	406.309
17.4511	30.225	17.4002	35.7498	-22.696	406.704
17.5013	30.1592	17.4508	35.6841	-22.6454	407.23
17.5519	30.0934	17.5024	35.4867	-22.5949	407.559
17.6041	30.0277	17.5533	35.6183	-22.5444	407.888
17.6544	29.6988	17.6037	35.2237	-22.4927	408.348
17.7047	29.9619	17.6538	35.4867	-22.4422	408.546
17.7576	29.8304	17.7042	34.8948	-22.3919	408.94
17.8079	29.8961	17.7548	35.0263	-22.3414	409.466
17.8581	29.5015	17.8051	34.7633	-22.2907	409.993
17.9082	29.37	17.8558	34.6975	-22.2392	410.716
17.9582	29.5673	17.9061	34.3028	-22.1889	411.308
18.009	29.4357	17.9575	34.6317	-22.138	411.9
18.0593	29.3042	18.0076	34.829	-22.0876	412.558
18.11	29.1726	18.0595	34.3686	-22.0371	413.018
18.1603	28.9753	18.1097	34.8948	-21.9869	413.61
18.2109	28.9753	18.1605	33.6451	-21.9364	414.005
18.2616	29.1726	18.2108	33.7767	-21.8858	414.531
18.3125	28.8438	18.2633	33.5794	-21.8355	414.926
18.3629	29.0411	18.3137	34.2371	-21.7852	415.254
18.4134	28.778	18.364	33.7767	-21.7346	415.715
18.4638	28.5149	18.414	33.2505	-21.6839	416.241
18.5155	28.5149	18.4647	33.6451	-21.6338	416.833
18.5663	28.5149	18.515	33.382	-21.5838	417.425
18.6169	28.778	18.5658	32.9874	-21.5331	418.083
18.6675	28.4491	18.6179	33.119	-21.4831	418.74
18.7185	28.3834	18.6684	33.0532	-21.433	419.332
18.7693	28.3834	18.7186	33.0532	-21.3824	419.858
18.8212	27.8572	18.7698	32.9874	-21.332	420.516
18.8716	27.9887	18.8204	32.7901	-21.2809	421.174
18.9217	27.9887	18.8709	32.7243	-21.2308	421.832
18.9722	27.7257	18.9223	32.527	-21.1801	422.424
19.0227	27.7914	18.9728	32.3297	-21.1291	422.95
19.0742	27.5941	19.0232	32.527	-21.0783	423.41
19.1251	27.5283	19.0737	32.7243	-21.0281	424.002
19.1753	27.5283	19.1245	32.1981	-20.9774	424.726
19.2274	27.3968	19.1745	31.7377	-20.9267	425.449
19.2775	27.4626	19.2247	31.8035	-20.8761	426.107
19.3276	27.3968	19.2748	31.8693	-20.8261	427.028
19.378	26.8706	19.3249	31.6062	-20.7754	427.817
19.4285	27.1337	19.3756	31.7377	-20.725	428.54
19.4799	27.1337	19.4278	31.7377	-20.6743	429.198
19.5306	26.9364	19.4783	31.672	-20.6235	429.79
19.5814	26.8049	19.5286	31.4747	-20.5734	430.514
19.6325	26.9364	19.5798	31.4089	-20.5229	431.04
19.6829	26.6733	19.6303	31.4747	-20.4727	431.829
19.7333	26.5418	19.6812	30.8827	-20.4227	432.487
19.7849	26.4102	19.7319	30.8827	-20.3723	433.144
19.8355	26.8049	19.7822	31.0143	-20.3216	433.934
19.8859	26.2787	19.8324	30.8169	-20.2708	434.657
19.9361	26.3444	19.8829	30.6196	-20.2206	435.446
19.9861	26.2787	19.9333	30.7512	-20.1703	436.302
20.0367	26.5418	19.9839	30.5538	-20.12	437.025
20.0869	26.3444	20.034	30.0934	-20.0696	437.814
20.1376	26.1471	20.0841	30.2908	-20.0195	438.669
20.1883	26.2129	20.1346	30.2908	-19.9688	439.064
20.2385	26.2129	20.1856	30.1592	-19.9183	439.722
20.2891	25.8183	20.2363	30.0277	-19.8676	440.051
20.3391	25.884	20.2869	30.0934	-19.8173	440.511
20.3895	25.884	20.3371	30.0934	-19.7672	441.037
20.4402	25.884	20.3874	30.2908	-19.7172	441.366
20.4903	25.5552	20.4384	29.6988	-19.6666	441.826
20.5404	25.6867	20.4888	29.5673	-19.6163	442.155
20.5907	25.4236	20.5391	29.6988	-19.566	442.879
20.6415	25.3579	20.5893	29.5673	-19.5152	443.471
20.6926	25.4236	20.64	29.37	-19.4643	444.194
20.7433	25.6867	20.6908	29.5015	-19.4143	444.852
20.7937	25.3579	20.7414	29.4357	-19.3642	445.575
20.8441	25.2921	20.7927	29.37	-19.3134	446.299
20.8942	25.2921	20.8429	29.5673	-19.2628	446.957
20.9456	25.2921	20.8931	29.2384	-19.2124	447.483
20.9958	25.0948	20.9439	28.8438	-19.1622	448.141
21.0461	24.8317	20.9948	29.1069	-19.1118	448.864
21.097	24.7659	21.0448	28.9096	-19.0613	449.456
21.1472	24.8317	21.0954	28.9096	-19.0112	449.785
21.1977	24.7002	21.1458	27.923	-18.96	450.245
21.248	24.7659	21.196	29.0411	-18.9096	450.771
21.2982	24.7659	21.2465	28.5807	-18.8583	451.363
21.3503	24.7002	21.2967	28.3176	-18.8079	452.087
21.4009	24.5686	21.3472	28.5149	-18.7572	452.679
21.4511	24.5028	21.3972	28.3834	-18.7069	453.271
21.5016	24.3713	21.4485	28.3834	-18.6561	454.192
21.5519	24.3055	21.4991	28.2518	-18.6057	454.783
21.6024	24.3713	21.5494	28.2518	-18.555	455.31
21.6525	24.174	21.6015	28.0545	-18.504	455.836
21.7028	24.174	21.6519	27.923	-18.4538	456.428
21.753	24.2397	21.7021	27.923	-18.4034	456.888
21.803	24.1082	21.7521	27.8572	-18.353	457.349
21.8534	24.1082	21.8029	27.7914	-18.3026	458.138
21.9042	24.174	21.8534	27.923	-18.2519	458.467
21.9546	23.9109	21.9035	27.5941	-18.2015	458.993
22.0051	23.8451	21.9536	27.8572	-18.1509	459.585
22.0557	23.8451	22.0041	27.5941	-18.1002	460.308
22.1061	23.6478	22.0542	27.7257	-18.0497	460.9
22.1567	23.1874	22.1045	27.3968	-17.999	461.755
22.2071	23.7136	22.1551	27.331	-17.9487	462.413
22.2586	23.5163	22.2058	27.3968	-17.8979	463.137
22.3089	23.582	22.2565	27.1337	-17.8476	463.926
22.3598	23.6478	22.3072	27.1337	-17.797	464.715
22.4124	23.4505	22.3589	26.9364	-17.7467	465.373
22.4633	23.582	22.4092	26.8049	-17.6965	465.965
22.5139	23.1874	22.4596	26.8049	-17.6462	466.754
22.5659	23.2532	22.5106	26.4102	-17.5961	467.346
22.6161	23.1216	22.5608	27.0022	-17.5453	468.135
22.6662	22.9901	22.6112	27.0022	-17.495	468.99
22.717	23.1874	22.6619	26.8049	-17.4447	469.78
22.7674	23.2532	22.7119	26.476	-17.4004	470.832
22.8178	22.8585	22.7621	26.2129	-17.3552	471.884
22.8681	22.7928	22.8126	26.2129	-17.3051	472.871
22.9187	23.0559	22.863	26.476	-17.2543	473.726
22.9687	22.7928	22.9132	26.6733	-17.2036	474.581
23.0192	22.727	22.9636	26.476	-17.153	475.502
23.0702	22.727	23.0144	25.884	-17.1026	476.225
23.1206	22.6612	23.0646	26.0814	-17.0524	477.08
23.1706	22.8585	23.1156	26.1471	-17.0021	477.804
23.2213	22.8585	23.1663	25.9498	-16.9518	478.396
23.2716	22.4639	23.2171	25.9498	-16.9017	478.988
23.3217	22.5955	23.2678	25.884	-16.851	479.777
23.372	22.4639	23.3183	25.884	-16.8008	480.5
23.4224	22.3981	23.3692	25.9498	-16.7504	481.29
23.4727	22.4639	23.4199	25.6867	-16.7	482.013
23.5229	22.2008	23.4699	25.7525	-16.6495	482.671
23.5749	22.2666	23.5205	25.4894	-16.599	483.592
23.6252	22.135	23.5714	25.6867	-16.5484	484.315
23.676	22.135	23.622	25.621	-16.5017	485.368
23.7262	22.135	23.6728	25.4236	-16.451	486.157
23.7763	22.3324	23.7236	25.4236	-16.4009	487.209
23.8268	21.7404	23.7745	25.5552	-16.3506	487.867
23.8771	21.8062	23.8251	25.2921	-16.3	488.393
23.9274	21.9377	23.8751	25.1606	-16.2493	488.854
23.9782	22.2666	23.9259	25.4236	-16.1988	489.38
24.0288	21.8062	23.9764	24.8975	-16.1487	489.84
24.0789	21.5431	24.0269	25.4236	-16.0987	490.695
24.1292	22.0035	24.0776	25.2263	-16.048	491.156
24.18	21.872	24.1286	25.2921	-15.997	492.142
24.2305	21.4116	24.1792	24.5686	-15.9463	493.063
24.2807	21.3458	24.2295	24.7659	-15.896	493.918
24.3326	21.6089	24.2795	24.5686	-15.8455	494.576
24.383	21.4773	24.3299	24.8975	-15.7946	495.497
24.4339	21.6089	24.3819	24.5028	-15.7428	496.088
24.4846	21.3458	24.4328	24.7659	-15.6928	496.878
24.5355	21.3458	24.4832	24.6344	-15.6419	497.47
24.5862	21.2142	24.5348	24.3055	-15.5917	497.996
24.6368	21.28	24.5853	24.5028	-15.5413	498.654
24.6869	21.4116	24.6359	24.7002	-15.4911	499.114
24.7372	21.3458	24.6871	24.174	-15.441	499.64
24.788	21.1485	24.7377	24.1082	-15.3898	500.298
24.8382	21.2142	24.7881	23.9109	-15.3397	500.758
24.8888	21.0169	24.8388	24.2397	-15.289	501.35
24.9388	21.0169	24.8894	24.1082	-15.2387	501.876
24.9889	20.6881	24.9402	23.9767	-15.1886	502.534
25.0396	20.8196	24.9903	23.8451	-15.1385	502.929
25.0903	20.8196	25.0411	24.1082	-15.0877	503.258
25.141	20.9512	25.0917	23.4505	-15.0373	503.521
25.1915	20.7538	25.1439	23.8451	-14.9871	503.784
25.2423	20.8196	25.1942	23.7793	-14.9368	503.784
25.2928	20.8854	25.245	23.8451	-14.8864	504.178
25.3429	20.2934	25.2953	23.9767	-14.8362	504.178
25.3935	20.8854	25.347	22.9243	-14.7862	504.507
25.4442	20.425	25.3978	22.727	-14.7357	504.77
25.4946	20.4908	25.4486	22.4639	-14.6851	505.297
25.5448	20.6881	25.4996	23.4505	-14.6343	505.691
25.5951	20.2277	25.55	23.582	-14.5839	506.349
25.6456	20.2934	25.6006	23.6478	-14.5336	506.941
25.6963	20.425	25.651	23.1216	-14.4827	507.927
25.7471	20.2934	25.7012	23.2532	-14.4326	508.519
25.7991	20.2934	25.7512	23.2532	-14.382	509.111
25.8493	20.2934	25.8015	23.0559	-14.3312	509.506
25.9001	20.0961	25.8523	22.8585	-14.2804	509.769
25.9504	20.2934	25.903	23.1874	-14.2298	510.164
26.0007	20.2277	25.953	23.0559	-14.1797	510.756
26.0514	20.1619	26.0038	22.9901	-14.1292	510.953
26.1016	20.1619	26.0545	22.9901	-14.0789	511.085
26.1521	20.0303	26.1047	22.8585	-14.0287	511.282
26.2027	19.8988	26.1548	22.9243	-13.9782	511.611
26.2534	20.0961	26.2052	22.5955	-13.9275	512.005
26.3056	19.7673	26.2561	22.9243	-13.8773	512.4
26.356	19.8988	26.3062	22.3981	-13.8267	512.795
26.4061	19.7673	26.357	22.3981	-13.7766	513.189
26.4566	19.8988	26.4074	22.2666	-13.726	513.452
26.5073	19.6357	26.4579	22.5297	-13.6758	513.847
26.5575	19.5699	26.5088	23.0559	-13.625	513.979
26.6076	19.7015	26.5593	22.5297	-13.5745	514.242
26.6576	19.9646	26.6107	22.3981	-13.5239	514.373
26.7077	19.6357	26.6613	22.2008	-13.4737	514.636
26.7585	19.6357	26.7115	22.135	-13.4229	514.834
26.8101	19.4384	26.7623	22.2666	-13.3724	514.965
26.8609	19.3726	26.8126	22.5955	-13.3218	514.965
26.9111	19.3726	26.8628	22.3324	-13.2709	515.097
26.9611	19.5699	26.9131	22.2008	-13.2207	515.228
27.0118	19.1753	26.964	21.8062	-13.1706	515.886
27.062	19.2411	27.0142	22.0035	-13.1198	516.017
27.1122	19.1753	27.0646	21.9377	-13.0693	516.741
27.1625	19.5042	27.1153	22.0035	-13.0191	517.07
27.2131	18.978	27.166	21.6746	-12.9682	517.464
27.2639	19.2411	27.2166	21.8062	-12.9177	517.925
27.3144	19.5699	27.2668	21.8062	-12.8673	518.32
27.365	19.0438	27.3169	21.872	-12.8167	518.648
27.4157	19.2411	27.3675	21.6746	-12.7658	518.911
27.467	19.1095	27.4182	21.4773	-12.7152	518.977
27.5172	18.9122	27.4695	21.6746	-12.6645	519.372
27.5678	18.9122	27.52	21.3458	-12.6142	519.569
27.6179	18.9122	27.57	21.4773	-12.5635	519.635
27.6682	18.7807	27.6201	21.3458	-12.5133	519.635
27.7201	18.7149	27.6706	21.5431	-12.4625	520.095
27.7703	18.978	27.7208	21.5431	-12.4118	520.424
27.8204	18.6491	27.7711	21.4116	-12.3609	520.424
27.8708	18.8465	27.8218	21.3458	-12.3104	520.753
27.9213	18.5176	27.8724	21.6089	-12.2597	520.95
27.973	18.4518	27.9226	21.1485	-12.2093	521.279
28.0237	18.7807	27.9726	21.1485	-12.1588	521.674
28.0762	18.7149	28.0229	21.28	-12.1083	522.069
28.1264	18.6491	28.0742	21.0169	-12.0575	522.332
28.1766	18.6491	28.1245	21.0827	-12.0069	522.66
28.2266	18.2545	28.1749	21.0827	-11.956	522.726
28.2768	18.6491	28.2257	20.9512	-11.9053	522.924
28.3273	18.3203	28.2759	21.5431	-11.8547	522.792
28.3788	18.5176	28.3264	20.8854	-11.804	522.792
28.4296	18.3203	28.378	20.9512	-11.7535	522.924
28.48	18.386	28.428	20.7538	-11.7028	523.45
28.5309	18.386	28.4783	21.4116	-11.6519	523.713
28.5814	18.123	28.5288	20.425	-11.6017	523.713
28.6317	18.3203	28.5793	20.7538	-11.5515	523.581
28.6824	18.386	28.6301	20.6223	-11.5012	523.713
28.7331	18.386	28.6801	20.6881	-11.4506	523.976
28.7835	18.4518	28.7306	20.5565	-11.4002	524.371
28.8343	18.123	28.7811	20.7538	-11.3495	524.107
28.8844	17.9256	28.8317	20.425	-11.2993	523.713
28.9346	18.123	28.8819	20.5565	-11.2489	523.384
28.9847	17.9256	28.9323	20.6223	-11.1981	522.858
29.0349	17.8599	28.9829	20.1619	-11.1473	522.726
29.0853	17.9256	29.0331	20.1619	-11.0968	522.595
29.1356	17.9256	29.0835	20.2934	-11.0467	522.529
29.1856	17.9914	29.1349	19.9646	-10.996	522.529
29.2358	17.8599	29.1855	20.425	-10.9447	522.595
29.2864	17.8599	29.236	20.0303	-10.8941	522.792
29.337	17.9256	29.2861	20.3592	-10.844	523.187
29.3875	17.7941	29.3368	20.1619	-10.7935	523.844
29.438	17.5968	29.387	19.8988	-10.7433	524.239
29.488	17.6626	29.4379	20.0961	-10.6924	524.634
29.5385	17.531	29.4881	20.0961	-10.6419	524.765
29.5886	17.5968	29.5387	20.1619	-10.5912	525.028
29.6388	17.3337	29.5891	19.9646	-10.5408	525.357
29.689	17.7283	29.6396	19.833	-10.4903	525.686
29.7392	17.5968	29.6898	19.9646	-10.4397	526.015
29.7899	17.1364	29.7404	19.7673	-10.3896	526.344
29.8404	17.531	29.791	19.5042	-10.3392	527.001
29.8911	17.4652	29.8411	19.7673	-10.3011	528.054
29.9414	17.4652	29.8931	20.0961	-10.2508	528.975
29.992	17.3337	29.9435	19.3726	-10.2	529.698
30.0428	17.4652	29.994	19.833	-10.1499	530.553
30.093	17.3995	30.0445	19.6357	-10.0998	531.079
30.1439	17.1364	30.0945	19.3069	-10.0497	531.342
30.1945	17.3337	30.147	19.4384	-9.99932	531.737
30.2446	17.2679	30.1976	19.1095	-9.94914	531.934
30.2958	17.2022	30.248	19.3726	-9.89898	532.066
30.3464	17.2022	30.2981	19.3726	-9.84843	532.461
30.3971	16.8733	30.3486	19.3069	-9.79819	532.658
30.4485	17.1364	30.3989	18.978	-9.74812	532.592
30.4993	17.3337	30.4498	19.6357	-9.69761	532.263
30.5497	16.9391	30.5004	19.3069	-9.64736	532.197
30.5997	17.1364	30.5522	19.1095	-9.59717	531.803
30.6505	17.2679	30.6023	18.386	-9.54686	531.934
30.7028	17.1364	30.6523	19.0438	-9.49635	532.329
30.7535	17.0706	30.703	19.3726	-9.44565	532.461
30.8039	16.8075	30.7535	18.9122	-9.39509	532.724
30.8545	16.7418	30.8044	19.2411	-9.34497	532.921
30.905	16.5444	30.8545	19.3726	-9.29442	532.592
30.9557	16.8733	30.9053	19.3069	-9.24422	532.329
31.0066	16.8075	30.956	19.0438	-9.1937	531.803
31.0566	16.8075	31.0068	18.7807	-9.14343	531.277
31.1066	16.676	31.0592	18.9122	-9.09257	530.948
31.1571	16.6102	31.1098	19.2411	-9.04254	530.882
31.2085	16.676	31.1605	18.9122	-8.9918	530.948
31.2589	16.676	31.2106	18.5834	-8.94095	531.145
31.3098	16.676	31.2611	18.978	-8.8902	531.342
31.3601	16.4129	31.3115	18.7149	-8.84014	531.474
31.4105	16.4787	31.3692	18.7807	-8.78997	531.869
31.4607	16.4787	31.42	18.7149	-8.73929	532.066
31.5113	16.5444	31.4707	18.386	-8.68883	532.132
31.5617	16.4129	31.5212	18.386	-8.63837	532.132
31.6126	16.1498	31.5722	18.7149	-8.58788	532
31.6636	16.4129	31.6223	18.7807	-8.5377	531.803
31.7137	16.5444	31.6725	18.4518	-8.48701	531.606
31.7643	16.1498	31.7229	18.386	-8.43635	531.277
31.8145	16.3471	31.7736	18.386	-8.38622	531.079
31.8648	16.6102	31.8238	18.386	-8.33538	530.882
31.9153	16.1498	31.8745	18.5176	-8.28531	531.342
31.966	16.4129	31.9249	18.7149	-8.23521	531.671
32.0174	16.5444	31.9756	18.978	-8.18428	532.395
32.0679	16.2156	32.0258	18.4518	-8.13408	532.855
32.1187	16.1498	32.0767	18.3203	-8.08333	533.644
32.1693	15.9525	32.1273	18.3203	-8.03274	534.631
32.2198	16.3471	32.1791	18.386	-7.98197	534.894
32.2703	16.084	32.2297	18.1887	-7.93181	535.289
32.3204	16.084	32.2802	18.4518	-7.88164	535.683
32.3715	16.3471	32.3305	18.3203	-7.83103	535.881
32.4224	15.9525	32.3806	18.4518	-7.78044	536.473
32.4725	16.084	32.431	18.123	-7.73017	536.736
32.5227	15.9525	32.4817	18.4518	-7.67981	537.065
32.5733	16.084	32.532	18.123	-7.62936	537.722
32.624	15.9525	32.5826	17.7941	-7.58564	538.775
32.6762	15.8209	32.6333	17.9914	-7.55066	539.827
32.7263	16.0183	32.6845	17.4652	-7.51361	541.011
32.7779	15.9525	32.7352	17.531	-7.48185	542.129
32.8279	15.7552	32.7854	17.9914	-7.44222	543.247
32.8789	15.8209	32.8358	17.9256	-7.40279	544.3
32.9293	15.7552	32.8867	17.7283	-7.36419	545.352
32.9802	15.9525	32.9388	17.7283	-7.32905	546.404
33.0308	15.8867	32.989	17.6626	-7.29165	547.457
33.0819	16.0183	33.0392	18.2545	-7.25552	548.509
33.1319	15.5579	33.0898	17.6626	-7.20542	549.035
33.1821	15.8209	33.1403	17.531	-7.15488	549.627
33.2321	15.5579	33.1912	17.531	-7.10488	549.89
33.2824	15.8209	33.2416	17.6626	-7.05444	549.759
33.3338	15.5579	33.2921	17.7941	-7.00405	549.43
33.384	15.4921	33.3426	17.531	-6.95405	549.232
33.4349	15.5579	33.3932	17.5968	-6.9033	549.43
33.4854	15.8209	33.4439	17.2679	-6.85242	549.298
33.5358	15.6236	33.4939	17.7283	-6.80238	549.364
33.5858	15.4921	33.5443	17.5968	-6.75176	549.43
33.6361	15.6894	33.5946	17.3337	-6.70129	549.693
33.6865	15.6894	33.6452	17.6626	-6.65075	550.285
33.7375	15.2948	33.6962	17.7283	-6.60014	550.416
33.7883	15.4921	33.7467	17.9256	-6.54925	550.811
33.8384	15.3605	33.7969	17.2022	-6.49923	551.337
33.8892	15.3605	33.8472	17.3995	-6.44913	551.403
33.94	15.4921	33.8974	16.9391	-6.39881	551.732
33.9917	15.2948	33.9479	17.2679	-6.34836	552.718
34.0419	15.3605	33.9988	17.2679	-6.29815	553.245
34.0924	15.229	34.0496	17.531	-6.24776	553.902
34.1426	15.229	34.0998	17.2022	-6.19751	554.889
34.193	15.229	34.1502	17.3995	-6.16471	555.941
34.2435	15.229	34.201	17.531	-6.12848	556.994
34.2943	15.229	34.2515	17.1364	-6.09177	558.046
34.3446	15.0975	34.3016	17.0048	-6.05739	559.098
34.3953	15.229	34.3523	17.0048	-6.01347	560.151
34.4454	14.9659	34.4026	17.4652	-5.97399	561.203
34.4962	15.1632	34.453	17.1364	-5.92354	561.992
34.5466	15.0317	34.5038	16.8733	-5.8727	562.847
34.5968	15.0317	34.5548	17.0048	-5.83435	563.9
34.6482	15.229	34.6048	17.0048	-5.79032	564.952
34.6987	15.0975	34.6555	17.0048	-5.74443	566.004
34.7492	14.8344	34.7062	16.7418	-5.70323	567.057
34.7993	14.9001	34.7573	17.0048	-5.65306	567.978
34.8498	14.8344	34.8079	16.8075	-5.60228	568.767
34.9005	14.7686	34.8582	16.676	-5.55209	569.622
34.9509	15.0317	34.9083	16.8075	-5.50197	570.477
35.0017	14.8344	34.9583	17.2679	-5.45119	571.464
35.0524	14.5713	35.0089	16.8075	-5.40029	572.187
35.1031	14.7028	35.0596	16.7418	-5.35111	573.305
35.1535	14.5055	35.1103	16.6102	-5.30103	573.634
35.204	14.6371	35.1611	16.3471	-5.25057	574.029
35.254	14.6371	35.2118	16.4787	-5.20014	574.752
35.3049	14.7028	35.262	16.6102	-5.14949	575.41
35.3551	14.7686	35.3124	16.3471	-5.09887	575.936
35.4059	14.6371	35.3626	16.6102	-5.04844	576.331
35.4564	14.6371	35.4128	16.6102	-4.99707	576.462
35.5069	14.6371	35.4634	16.4787	-4.94703	576.725
35.5569	14.6371	35.5142	16.2813	-4.8966	577.12
35.6075	14.7686	35.565	16.2813	-4.84618	577.58
35.6576	14.6371	35.6157	16.0183	-4.79534	578.172
35.7079	14.4397	35.6664	16.4129	-4.74518	579.027
35.7584	14.5055	35.7171	16.676	-4.69471	579.554
35.8092	14.7028	35.7674	16.676	-4.64403	580.211
35.8599	14.5055	35.818	16.4787	-4.59358	580.935
35.9106	14.374	35.8685	16.4129	-4.54335	581.856
35.9608	14.5713	35.9191	16.4787	-4.49275	582.513
36.0115	14.5713	35.9692	16.4787	-4.44247	582.842
36.0634	14.5055	36.0193	16.0183	-4.39195	583.105
36.1135	14.5713	36.0695	16.0183	-4.34136	583.237
36.1643	14.374	36.1204	16.2813	-4.29113	583.171
36.2145	14.3082	36.1706	16.6102	-4.24088	583.303
36.2649	14.4397	36.221	16.2156	-4.19043	583.368
36.315	14.2424	36.2712	16.1498	-4.14016	583.5
36.3657	14.374	36.3219	16.2156	-4.08945	584.092
36.4161	14.2424	36.3726	16.0183	-4.03883	584.618
36.4663	14.0451	36.4233	16.4787	-3.98863	585.407
36.5167	14.1109	36.4734	16.1498	-3.93781	585.933
36.5669	14.3082	36.5251	16.084	-3.88736	586.46
36.6176	13.4532	36.5751	16.0183	-3.8365	586.986
36.668	13.9793	36.6252	16.4129	-3.78581	587.446
36.7196	14.4397	36.6753	15.7552	-3.73571	587.709
36.7698	14.1109	36.7256	16.2813	-3.68522	587.972
36.8199	14.2424	36.7774	16.084	-3.63491	588.433
36.8718	14.1766	36.8279	16.084	-3.58458	588.893
36.9226	14.1766	36.8786	15.5579	-3.53384	589.288
36.9729	14.0451	36.9291	15.6894	-3.4835	589.551
37.0235	14.0451	36.9791	15.7552	-3.43329	589.946
37.0738	14.2424	37.0301	15.8209	-3.38386	591.064
37.1241	14.0451	37.0806	15.9525	-3.33903	592.116
37.1742	13.9136	37.1312	15.8209	-3.29485	593.168
37.2243	13.9793	37.1818	15.5579	-3.256	594.221
37.2745	13.9793	37.232	15.8209	-3.21074	595.339
37.3247	13.9793	37.2826	15.4263	-3.16055	596.326
37.3754	14.0451	37.3334	15.8867	-3.11638	597.378
37.4254	14.2424	37.3834	15.7552	-3.08546	598.496
37.4758	13.8478	37.4337	15.4921	-3.05959	599.548
37.5262	13.782	37.4838	15.7552	-3.02074	600.601
37.5766	13.9136	37.5344	15.9525	-2.97056	601.127
37.6268	14.0451	37.5861	15.4263	-2.91989	601.785
37.6775	13.7162	37.6363	15.7552	-2.86965	602.64
37.7281	13.782	37.6867	15.5579	-2.81893	603.429
37.7783	13.6505	37.7373	15.6236	-2.77352	604.481
37.8289	13.5847	37.7878	15.4921	-2.72299	605.271
37.8798	13.782	37.8387	14.8344	-2.69052	606.323
37.93	13.782	37.8895	15.229	-2.66257	607.441
37.9809	13.6505	37.9398	15.8209	-2.63424	608.625
38.0325	13.5189	37.9905	15.4263	-2.60688	609.677
38.083	13.9793	38.0407	15.6236	-2.57806	610.73
38.1338	13.9793	38.0912	15.4263	-2.55054	611.782
38.1845	13.782	38.1435	15.3605	-2.52237	612.9
38.2351	13.782	38.1935	15.2948	-2.49005	613.953
38.2856	13.6505	38.244	15.229	-2.46167	615.071
38.3364	13.5847	38.2949	15.4263	-2.42922	616.123
38.387	13.3874	38.345	15.2948	-2.39314	617.175
38.4376	13.3874	38.396	16.1498	-2.35406	618.228
38.4883	13.7162	38.4462	15.3605	-2.31031	619.28
38.5393	13.5189	38.4968	15.1632	-2.26017	619.806
38.5897	13.3216	38.5488	15.4921	-2.20963	620.267
38.64	13.1901	38.5992	15.5579	-2.15907	620.793
38.6907	13.4532	38.6497	15.229	-2.10835	621.122
38.741	13.3874	38.7012	15.8209	-2.05766	621.253
38.7915	13.6505	38.7516	15.229	-2.00744	621.911
38.8424	13.5189	38.8017	15.2948	-1.96947	623.095
38.8926	13.3216	38.852	15.1632	-1.93071	624.213
38.9434	13.3874	38.902	15.1632	-1.89676	625.265
38.9942	13.3216	38.9529	15.7552	-1.8658	626.383
39.0443	13.3216	39.0037	15.1632	-1.83429	627.567
39.0947	13.5189	39.0542	15.1632	-1.80632	628.62
39.1456	13.2558	39.1044	14.9659	-1.78021	629.738
39.1957	13.0585	39.155	14.9659	-1.75337	630.79
39.2463	13.1243	39.205	15.0317	-1.7192	631.843
39.2968	13.4532	39.2553	14.7028	-1.68777	632.895
39.3476	13.0585	39.3055	14.8344	-1.64471	634.013
39.3979	13.1243	39.3576	15.0975	-1.59404	634.408
39.4489	13.7162	39.4085	14.9001	-1.544	635.329
39.4991	13.2558	39.4591	14.9659	-1.49193	635.986
39.5499	13.1243	39.5113	15.0317	-1.44127	636.71
39.5999	13.1901	39.562	14.9001	-1.39115	637.367
39.6504	13.1243	39.6121	14.7686	-1.34069	637.696
39.7006	13.1243	39.6638	14.9659	-1.29892	638.749
39.7515	13.0585	39.7142	14.6371	-1.27163	639.933
39.8016	13.0585	39.7644	14.8344	-1.23862	641.051
39.8516	13.0585	39.8149	13.2558	-1.21404	642.103
39.9019	12.9928	39.865	14.6371	-1.18737	643.155
39.9524	13.0585	39.9159	14.5055	-1.16305	644.208
40.004	12.927	39.9667	14.5713	-1.13909	645.392
40.0546	12.927	40.0174	14.7686	-1.11195	646.51
40.1047	12.9928	40.0687	14.7686	-1.0818	647.562
40.1555	13.0585	40.119	14.6371	-1.05201	648.615
40.2063	12.927	40.1698	14.2424	-1.02447	649.667
40.2565	12.9928	40.2204	14.7686	-0.99341	650.719
40.3066	12.9928	40.2711	14.8344	-0.960479	651.772
40.3571	12.8612	40.3216	14.5713	-0.92461	652.824
40.4079	12.7297	40.3724	14.5713	-0.888105	653.876
40.4588	12.927	40.4225	14.2424	-0.840144	654.995
40.5092	12.7954	40.473	14.2424	-0.791075	656.047
40.5598	12.8612	40.5238	14.1109	-0.751747	657.099
40.6101	12.927	40.5746	14.1766	-0.710044	658.152
40.6601	12.6639	40.6251	14.2424	-0.668045	659.204
40.7105	12.7297	40.6754	14.5713	-0.628559	660.256
40.7606	12.927	40.7255	14.1766	-0.603246	661.309
40.8107	12.5324	40.776	14.5055	-0.582027	662.361
40.8609	12.5981	40.8267	14.3082	-0.560725	663.413
40.9123	12.5981	40.8775	14.374	-0.541406	664.597
40.9628	12.7297	40.9279	14.1766	-0.521912	665.65
41.0137	12.5324	40.9782	14.2424	-0.501382	666.702
41.0641	12.6639	41.0282	14.4397	-0.483429	667.754
41.1145	12.6639	41.0787	14.1109	-0.463813	668.873
41.1646	12.7954	41.1296	14.0451	-0.444179	669.925
41.2151	12.5981	41.1796	14.0451	-0.424272	670.977
41.2656	12.9928	41.2297	13.9793	-0.407467	672.03
41.3171	12.4666	41.2804	14.1109	-0.384863	673.148
41.3677	12.335	41.3306	14.0451	-0.361768	674.266
41.4183	11.6773	41.3812	14.374	-0.341932	675.318
41.4693	12.5324	41.432	13.8478	-0.319699	676.436
41.5196	12.335	41.4828	14.2424	-0.296669	677.489
41.57	12.335	41.533	14.3082	-0.276039	678.607
41.6206	12.4666	41.5837	13.8478	-0.254567	679.659
41.6714	12.4666	41.6345	13.9793	-0.23123	680.712
41.7218	12.2035	41.6847	14.1109	-0.20992	681.764
41.772	12.4008	41.7354	14.1109	-0.187373	682.816
41.8228	12.4666	41.7856	13.8478	-0.162782	683.869
41.8737	12.335	41.8359	13.8478	-0.138012	684.921
41.924	12.5324	41.886	13.782	-0.114062	686.039
41.9749	12.335	41.936	14.1109	-0.0863362	687.091
42.0254	12.335	41.9862	14.1109	-0.0565283	688.21
42.0763	12.5981	42.0368	13.7162	-0.0278243	689.262
42.127	12.2035	42.0877	13.9793	0.00082401	690.38
42.1777	12.1377	42.1385	13.9136	0.0242135	691.432
42.2279	12.4666	42.1886	13.6505	0.0513313	692.485
42.2785	12.2035	42.2389	13.8478	0.0753637	693.603
42.3288	12.4008	42.2894	13.9793	0.0943574	694.655
42.3789	12.1377	42.3398	13.7162	0.111979	695.839
42.4295	12.4008	42.3899	13.8478	0.12863	696.892
42.4796	12.335	42.4403	14.1766	0.14667	697.944
42.5302	12.5324	42.4918	13.782	0.162232	698.996
42.5818	12.2693	42.5425	13.5847	0.177418	700.246
42.6321	12.0719	42.5927	14.1109	0.194036	701.298
42.6824	12.2035	42.6433	13.9136	0.209785	702.351
42.7325	12.1377	42.694	14.0451	0.223256	703.403
42.7828	12.1377	42.7441	13.8478	0.240435	704.455
42.8332	12.0719	42.7948	13.8478	0.258514	705.574
42.8838	12.2035	42.8449	13.8478	0.274736	706.626
42.9349	11.8746	42.8952	13.5847	0.292428	707.678
42.9857	12.1377	42.9455	13.5189	0.308156	708.731
43.0359	12.2035	42.9972	13.782	0.326533	709.849
43.0862	11.8746	43.0477	13.6505	0.343596	710.967
43.1365	12.335	43.0978	13.5847	0.366158	712.085
43.1874	11.9404	43.1479	13.5189	0.390265	713.203
43.2379	12.0062	43.198	13.5847	0.41123	714.256
43.2898	11.9404	43.2483	13.782	0.432657	715.374
43.3401	12.0062	43.2987	13.5189	0.458131	716.492
43.3902	11.8746	43.3488	13.5189	0.481571	717.61
43.4409	11.8089	43.3994	13.5847	0.506561	718.662
43.4917	11.8089	43.4494	13.7162	0.534108	719.78
43.5422	11.7431	43.5013	13.3216	0.561013	720.899
43.5928	12.4008	43.5521	13.5847	0.587533	721.951
43.6433	11.9404	43.6027	13.5189	0.617376	723.003
43.6936	11.8746	43.6533	13.3874	0.646383	724.056
43.7437	11.9404	43.7038	13.7162	0.674403	725.174
43.7942	11.9404	43.7539	13.4532	0.701235	726.226
43.8442	11.8089	43.8044	13.5847	0.729263	727.344
43.8943	11.6773	43.8551	13.2558	0.75413	728.462
43.9451	11.8089	43.9057	13.3216	0.778497	729.515
43.9955	11.8089	43.9565	13.3216	0.795097	730.567
44.0462	11.7431	44.007	13.6505	0.810416	731.62
44.0969	11.48	44.0587	13.4532	0.822466	732.672
44.147	12.0062	44.109	13.4532	0.83559	733.724
44.1973	11.8089	44.1591	13.0585	0.849675	734.842
44.2478	11.7431	44.211	13.1243	0.86207	735.895
44.2981	11.5458	44.2617	12.9928	0.874604	737.013
44.3483	11.9404	44.3123	13.4532	0.886821	738.065
44.399	11.8746	44.3629	13.5189	0.899654	739.118
44.4496	11.9404	44.4132	12.7954	0.911179	740.17
44.5004	11.3485	44.4637	12.7297	0.926057	741.222
44.551	11.6773	44.5139	13.3216	0.937907	742.275
44.6018	11.6773	44.5644	13.4532	0.954227	743.393
44.6522	11.7431	44.6147	12.9928	0.967989	744.511
44.703	11.5458	44.6656	13.3216	0.981551	745.629
44.7533	11.7431	44.716	13.4532	0.997892	746.681
44.8035	11.4142	44.7661	12.9928	1.01173	747.734
44.8536	11.48	44.8161	12.7954	1.0253	748.786
44.9037	11.6773	44.8667	12.927	1.03987	749.839
44.9539	11.48	44.9168	12.927	1.05294	750.891
45.0043	11.3485	44.9674	13.2558	1.07103	752.009
45.055	11.48	45.0177	12.9928	1.08608	753.127
45.1051	11.3485	45.068	12.5981	1.10319	754.18
45.1553	11.5458	45.1187	13.3216	1.11643	755.232
45.2056	11.6115	45.169	12.927	1.13457	756.284
45.2559	11.6773	45.2192	13.4532	1.14995	757.337
45.3062	11.2827	45.2698	12.9928	1.16402	758.389
45.358	11.5458	45.3204	13.0585	1.18045	759.441
45.4087	11.5458	45.3711	13.3216	1.19464	760.494
45.4589	11.1511	45.4226	12.7297	1.21065	761.612
45.5089	11.6115	45.4726	12.8612	1.22861	762.73
45.559	11.6773	45.5238	12.7297	1.24598	763.98
45.6098	11.4142	45.5742	12.7954	1.26287	765.164
45.6599	11.4142	45.625	12.927	1.27808	766.216
45.7101	11.1511	45.6758	12.8612	1.29351	767.268
45.7623	11.2827	45.7263	12.8612	1.309	768.386
45.8125	11.2827	45.7767	12.6639	1.3279	769.505
45.8625	11.2169	45.8273	13.3216	1.34485	770.557
45.9132	11.6773	45.8777	12.7297	1.35904	771.609
45.9639	11.3485	45.9281	12.8612	1.37724	772.662
46.0143	11.4142	45.9784	12.9928	1.39455	773.911
46.0646	11.3485	46.031	12.4666	1.41212	774.964
46.1148	11.2827	46.081	13.1243	1.42949	776.016
46.1654	11.48	46.1318	12.6639	1.44887	777.134
46.216	11.1511	46.1832	12.5981	1.46675	778.187
46.2667	11.0854	46.2336	12.5324	1.48035	779.305
46.3168	11.0854	46.2838	12.5981	1.49398	780.423
46.3674	11.1511	46.3343	12.7954	1.50472	781.672
46.4181	11.0196	46.3845	12.5981	1.51551	782.725
46.469	11.0854	46.4349	12.5981	1.52423	783.777
46.5203	11.2169	46.4852	12.8612	1.5345	784.83
46.5708	11.0854	46.5354	12.5981	1.54302	785.882
46.6214	11.5458	46.5856	12.5981	1.55188	786.934
46.6721	11.0854	46.636	12.7297	1.55944	787.987
46.7229	11.1511	46.686	12.4008	1.56903	789.105
46.7731	11.1511	46.7361	12.6639	1.57847	790.157
46.8236	11.2827	46.7861	12.4666	1.58803	791.275
46.8741	11.1511	46.8367	12.5981	1.59602	792.328
46.9258	11.1511	46.8875	12.2035	1.60404	793.446
46.976	11.0854	46.9376	12.7297	1.61377	794.761
47.0268	11.0854	46.9882	12.2035	1.625	795.814
47.0773	10.9538	47.0384	12.1377	1.6346	796.932
47.1281	11.0854	47.0891	12.5981	1.64305	797.984
47.1789	11.2169	47.1392	12.5324	1.65107	799.036
47.2297	11.2169	47.191	12.5324	1.65948	800.089
47.2799	11.0854	47.2411	12.335	1.67008	801.141
47.3315	11.0196	47.2917	12.4008	1.6787	802.194
47.3824	10.8223	47.3417	12.4008	1.68984	803.377
47.433	10.8223	47.392	12.4666	1.69887	804.43
47.4837	11.1511	47.4427	12.335	1.70942	805.548
47.5345	10.6907	47.4934	12.335	1.71992	806.6
47.5851	10.9538	47.5442	11.6773	1.73044	807.784
47.6357	10.9538	47.5947	12.4666	1.74092	808.837
47.6863	10.8223	47.6462	12.4008	1.75067	810.02
47.7365	11.0196	47.6996	12.335	1.76272	811.139
47.787	10.9538	47.7497	12.335	1.7736	812.323
47.837	10.7565	47.8005	12.2693	1.78592	813.506
47.8884	10.5592	47.8521	12.4008	1.79533	814.559
47.9386	10.8223	47.9021	12.5324	1.8081	815.611
47.989	11.0854	47.9522	12.0062	1.81981	816.729
48.0398	10.7565	48.003	12.0062	1.83152	817.782
48.0898	11.0196	48.0537	12.2693	1.84334	818.966
48.1408	10.8223	48.104	12.2693	1.85695	820.018
48.1914	10.8881	48.1543	11.9404	1.86897	821.136
48.2414	11.1511	48.2046	11.6115	1.88171	822.32
48.2915	10.8223	48.2549	11.8089	1.89429	823.504
48.3422	10.625	48.3057	12.0719	1.9071	824.556
48.3936	10.8881	48.356	12.2693	1.9202	825.609
48.444	10.8881	48.4068	12.2035	1.93218	826.661
48.4947	10.8223	48.457	12.2693	1.946	827.911
48.5453	10.7565	48.5079	12.0719	1.9601	829.029
48.5956	10.4277	48.5586	12.2693	1.97421	830.081
48.6457	10.8881	48.6093	11.9404	1.98687	831.199
48.6957	10.4934	48.6602	12.2035	2.001	832.449
48.7465	10.2961	48.7111	11.9404	2.01472	833.633
48.7976	10.8223	48.7616	12.0062	2.02795	834.685
48.8478	10.625	48.812	11.8089	2.03969	835.738
48.8986	10.5592	48.8624	12.0062	2.05385	836.856
48.9489	10.6907	48.9126	12.0719	2.06693	837.908
48.9992	10.7565	48.9639	11.6773	2.08026	839.026
49.0495	10.6907	49.014	12.0719	2.09471	840.079
49.0996	10.625	49.0641	12.0062	2.10718	841.263
49.1506	10.7565	49.1155	11.9404	2.11881	842.315
49.2013	10.5592	49.1665	11.8746	2.13305	843.367
49.2519	10.2961	49.2169	11.7431	2.14642	844.42
49.3027	10.625	49.2673	11.8746	2.16065	845.472
49.3531	10.4277	49.3181	12.0062	2.17121	846.524
49.4039	10.4277	49.3687	12.0062	2.18189	847.577
49.4547	10.6907	49.4206	11.7431	2.19072	848.629
49.5048	10.5592	49.4711	11.6115	2.19978	849.945
49.5548	10.4934	49.5214	11.3485	2.20766	850.997
49.6048	10.6907	49.5717	11.7431	2.21473	852.115
49.6556	10.2961	49.6223	11.1511	2.2219	853.167
49.7061	9.57262	49.6727	11.5458	2.22882	854.351
49.7562	10.4934	49.7235	11.9404	2.23496	855.404
49.8068	10.4934	49.7737	11.8089	2.24187	856.653
49.8588	10.4277	49.8241	11.7431	2.24807	857.706
49.9094	10.4934	49.8741	11.6773	2.25506	858.89
49.9595	10.625	49.9248	11.9404	2.26204	860.008
50.0103	10.5592	49.9757	11.7431	2.26844	861.126
50.0608	10.3619	50.0261	11.7431	2.27556	862.244
50.1113	10.4277	50.0767	11.5458	2.28161	863.296
50.1624	10.2303	50.1269	11.7431	2.28861	864.612
50.213	10.4277	50.1774	11.6115	2.29558	865.664
50.2639	10.4934	50.2275	11.6115	2.30227	867.045
50.3158	10.5592	50.2777	11.4142	2.3102	868.098
50.3659	10.4277	50.3282	11.8089	2.31559	869.15
50.4168	10.2961	50.3791	11.8746	2.32282	870.268
50.4676	10.4277	50.4297	11.8746	2.32892	871.321
50.518	10.2303	50.4801	11.4142	2.33611	872.373
50.5683	9.96725	50.5308	11.5458	2.3435	873.491
50.6184	10.2303	50.5811	11.5458	2.35046	874.609
50.6684	10.0988	50.6315	11.6115	2.35747	875.727
50.7186	10.4277	50.6819	11.4142	2.36462	876.78
50.7693	10.3619	50.732	11.5458	2.37426	878.095
50.8198	10.3619	50.7823	11.7431	2.38206	879.279
50.8706	9.8357	50.833	11.6115	2.38952	880.463
50.921	10.2961	50.8838	11.6773	2.39842	881.713
50.971	10.2303	50.934	11.1511	2.40729	882.831
51.0212	10.0988	50.9845	11.6115	2.41478	883.949
51.0716	10.2961	51.0349	11.2169	2.42318	885.067
51.1223	10.2961	51.0863	11.6115	2.43094	886.317
51.1723	10.2961	51.1372	11.3485	2.44054	887.369
51.2231	10.2303	51.1878	11.2827	2.4484	888.487
51.2745	10.1646	51.24	11.5458	2.45829	889.671
51.3245	10.3619	51.2904	11.0854	2.46802	890.987
51.3746	10.2303	51.3408	11.6115	2.47663	892.039
51.4247	10.1646	51.3911	11.3485	2.48601	893.157
51.4749	9.90148	51.4418	11.5458	2.49491	894.275
51.5256	10.0988	51.4925	11.2827	2.50404	895.394
51.5764	10.0988	51.5428	11.3485	2.51383	896.512
51.627	10.033	51.5935	11.2827	2.52243	897.696
51.6775	10.3619	51.6442	11.2827	2.53184	898.814
51.7284	10.1646	51.6948	11.48	2.54038	899.866
51.7786	9.90148	51.7448	11.5458	2.54962	900.918
51.8291	10.033	51.7951	11.4142	2.55916	901.971
51.8794	10.033	51.8452	11.6773	2.56747	903.089
51.9296	10.0988	51.8965	11.48	2.57658	904.141
51.9804	10.0988	51.9468	11.6773	2.58634	905.325
52.0328	10.033	51.997	11.4142	2.59729	906.443
52.0829	10.033	52.0477	11.4142	2.60652	907.496
52.1336	10.1646	52.0985	11.2169	2.61653	908.614
52.1838	10.2303	52.1488	10.9538	2.62755	909.798
52.2343	9.90148	52.1995	10.9538	2.63779	910.85
52.2844	10.0988	52.2497	11.48	2.64817	911.903
52.3362	9.96725	52.3013	11.2827	2.65771	913.021
52.3869	10.033	52.352	11.2169	2.66659	914.073
52.437	10.0988	52.4022	11.0854	2.67596	915.125
52.487	10.1646	52.4526	11.1511	2.68771	916.244
52.537	9.70416	52.503	11.2827	2.70001	917.296
52.5888	9.8357	52.5535	11.0854	2.71023	918.48
52.6392	10.0988	52.6043	10.8881	2.7226	919.598
52.6896	10.0988	52.6547	11.2169	2.73279	920.65
52.7403	10.0988	52.7051	10.9538	2.74277	921.703
52.7907	10.033	52.7556	11.1511	2.75594	922.821
52.842	9.70416	52.8077	11.2169	2.76711	924.005
52.893	9.76993	52.8586	11.0854	2.78006	925.057
52.9435	9.8357	52.9087	11.0196	2.7924	926.241
52.9937	9.76993	52.9592	11.2169	2.80416	927.293
53.0444	9.76993	53.0095	11.1511	2.81584	928.346
53.0946	9.76993	53.06	11.6115	2.82622	929.398
53.1449	9.90148	53.1104	11.0196	2.84053	930.516
53.1951	9.96725	53.1605	11.2169	2.85295	931.634
53.2465	9.76993	53.2108	11.3485	2.86621	932.818
53.2966	9.96725	53.2611	11.0854	2.87805	934.002
53.3467	10.1646	53.3112	11.2827	2.88684	935.055
53.3985	9.70416	53.3616	11.0196	2.89552	936.239
53.4486	9.8357	53.4121	10.8223	2.90358	937.422
53.4992	9.70416	53.4626	11.2169	2.91236	938.475
53.5502	9.8357	53.5127	10.8223	2.9184	939.527
53.6003	9.90148	53.563	11.0854	2.92638	940.58
53.6504	9.70416	53.613	11.2169	2.93374	941.763
53.7005	9.63839	53.6636	10.8881	2.94066	942.816
53.751	9.63839	53.7144	10.6907	2.94857	943.934
53.8012	9.70416	53.765	10.8881	2.95564	944.986
53.8514	9.57262	53.8154	11.0854	2.96451	946.17
53.9034	9.50685	53.8655	11.0854	2.97313	947.288
53.9538	9.70416	53.9165	10.8881	2.98117	948.341
54.0046	9.70416	53.9669	11.6115	2.98983	949.393
54.0554	9.44107	54.0172	11.0196	2.99975	950.709
54.1054	9.96725	54.0675	11.0854	3.01008	951.761
54.1568	9.8357	54.1183	10.625	3.01975	952.813
54.2073	9.57262	54.1689	10.9538	3.02901	953.931
54.2574	9.50685	54.2197	10.9538	3.0389	954.984
54.3088	9.3753	54.2699	10.9538	3.05017	956.036
54.3592	9.63839	54.3201	10.8223	3.05978	957.089
54.4099	9.44107	54.372	11.1511	3.07063	958.141
54.4619	9.8357	54.4223	10.9538	3.08184	959.259
54.5119	9.70416	54.4725	10.6907	3.09499	960.443
54.5622	9.70416	54.5227	11.0854	3.10694	961.495
54.6122	9.44107	54.5732	11.0854	3.12212	962.613
54.6626	9.76993	54.6244	10.8223	3.13525	963.666
54.7138	9.3753	54.6745	10.7565	3.14765	964.718
54.7647	9.57262	54.7257	10.7565	3.16077	965.771
54.8147	9.57262	54.7762	10.7565	3.17395	966.823
54.8677	9.44107	54.827	10.6907	3.18803	967.941
54.9178	9.76993	54.8776	11.0196	3.20287	969.125
54.9681	9.44107	54.9282	10.9538	3.21873	970.177
55.0195	9.57262	54.9782	11.0854	3.23139	971.23
55.0699	9.44107	55.029	11.0196	3.24652	972.282
55.1206	9.50685	55.0791	10.7565	3.2659	973.334
55.171	9.57262	55.1298	10.6907	3.28176	974.453
55.221	9.63839	55.182	10.625	3.30129	975.571
55.273	9.3753	55.2322	10.5592	3.31867	976.623
55.3237	9.3753	55.2824	10.4934	3.33512	977.675
55.3741	8.98067	55.3331	10.625	3.35434	978.859
55.4269	9.63839	55.384	10.5592	3.37466	980.043
55.4772	9.44107	55.4341	10.4277	3.39392	981.096
55.5275	8.58604	55.4843	10.4277	3.41067	982.148
55.5783	9.3753	55.5346	10.4934	3.43352	983.266
55.6283	9.30953	55.5857	10.7565	3.45018	984.319
55.6789	9.30953	55.636	10.8223	3.47059	985.437
55.7298	9.63839	55.6868	10.8223	3.49357	986.686
55.7803	9.3753	55.7369	10.6907	3.51782	987.739
55.8311	9.44107	55.7872	10.625	3.53956	988.791
55.8813	9.44107	55.8375	10.4277	3.56397	989.909
55.932	9.63839	55.8877	10.625	3.58555	990.962
55.9828	9.17799	55.94	10.4277	3.60672	992.014
56.0334	9.44107	55.9903	10.4934	3.6231	993.066
56.084	9.44107	56.0407	10.8223	3.64894	994.184
56.1343	9.24376	56.0912	10.4277	3.6779	995.237
56.1849	9.30953	56.142	11.0854	3.70964	996.289
56.2371	9.44107	56.1925	10.6907	3.75567	997.342
56.288	8.9149	56.2426	10.8881	3.8062	997.999
56.3386	9.24376	56.293	10.625	3.85637	998.591
56.3893	9.44107	56.3446	10.3619	3.90674	998.986
56.4397	9.30953	56.3949	10.3619	3.95702	999.315
56.4902	9.24376	56.4456	10.6907	4.00749	999.709
56.541	9.04644	56.4965	10.4934	4.05764	999.841
56.5925	9.17799	56.5469	10.625	4.10839	999.841
56.643	9.30953	56.5981	10.8881	4.15841	1000.43
56.6939	9.24376	56.6488	10.5592	4.20845	1000.56
56.744	9.30953	56.6995	10.2961	4.25862	1000.63
56.7942	9.17799	56.7518	10.2961	4.3091	1000.63
56.8443	8.84913	56.8025	10.2961	4.34906	999.578
56.8969	9.17799	56.8527	10.5592	4.37714	998.526
56.9469	9.04644	56.9031	10.4934	4.39482	997.473
56.9972	9.04644	56.9533	10.2303	4.41324	996.421
57.0474	9.04644	57.0038	10.4277	4.42753	995.368
57.0975	8.84913	57.0542	10.5592	4.44172	994.316
57.1486	9.17799	57.1052	10.4277	4.45675	993.198
57.1987	9.04644	57.1554	10.4277	4.47203	992.146
57.2494	8.84913	57.2055	10.2303	4.48735	991.093
57.3002	9.17799	57.2569	10.033	4.50225	989.975
57.351	9.11221	57.307	10.2303	4.51715	988.923
57.4017	9.11221	57.3576	10.5592	4.53146	987.805
57.4519	8.98067	57.4082	10.4934	4.54695	986.686
57.502	9.17799	57.4586	10.2303	4.56226	985.634
57.5522	8.9149	57.5089	10.2303	4.57487	984.582
57.6027	9.04644	57.5607	10.2303	4.59162	983.529
57.6532	9.04644	57.6109	10.7565	4.60923	982.477
57.7033	8.98067	57.6617	9.90148	4.62691	981.425
57.7538	9.11221	57.712	10.1646	4.64453	980.306
57.8046	9.04644	57.7626	10.2961	4.66284	979.254
57.8554	8.98067	57.8128	10.2303	4.68145	978.202
57.9057	8.98067	57.8637	10.3619	4.69884	977.149
57.9565	9.17799	57.9158	10.1646	4.71745	976.031
58.0071	9.04644	57.9665	10.3619	4.73554	974.913
58.0577	9.04644	58.0169	10.4277	4.75603	973.729
58.1081	9.04644	58.0674	10.4934	4.7733	972.545
58.1582	9.04644	58.1179	10.4277	4.79085	971.493
58.2088	9.11221	58.1694	9.96725	4.80935	970.375
58.2598	8.9149	58.2206	10.033	4.82595	969.322
58.3101	8.9149	58.2707	9.8357	4.8473	968.27
58.3608	8.9149	58.3212	10.4277	4.86512	967.152
58.4114	8.9149	58.3716	10.2961	4.88637	966.099
58.4622	8.98067	58.4227	10.1646	4.90854	965.047
58.5131	8.71758	58.473	10.2961	4.92816	963.995
58.5644	8.65181	58.5233	9.76993	4.95053	962.877
58.6152	8.84913	58.5746	10.1646	4.97514	961.758
58.6674	8.58604	58.6267	10.5592	4.99048	960.706
58.7179	8.78335	58.6768	10.2303	5.00451	959.654
58.7682	8.98067	58.7274	9.96725	5.01784	958.536
58.8185	8.84913	58.7778	10.2961	5.02762	957.483
58.8687	8.98067	58.8283	10.0988	5.0383	956.431
58.9194	8.9149	58.8789	10.2961	5.04673	955.378
58.9694	8.78335	58.9297	10.2961	5.05577	954.195
59.0196	8.84913	58.9803	9.70416	5.06448	953.076
59.0698	8.98067	59.0303	9.76993	5.07197	952.024
59.12	8.78335	59.0807	10.033	5.07734	950.84
59.1707	8.78335	59.1307	10.0988	5.08769	949.788
59.2217	8.9149	59.1813	9.96725	5.09476	948.67
59.2719	9.04644	59.2326	10.1646	5.10317	947.354
59.3225	8.9149	59.2832	10.033	5.11098	946.17
59.3737	8.98067	59.3336	9.8357	5.11819	944.921
59.4243	8.71758	59.3846	9.90148	5.12518	943.737
59.4751	8.84913	59.4353	9.90148	5.13256	942.684
59.5251	8.84913	59.4859	9.90148	5.1399	941.435
59.5755	8.98067	59.5363	10.3619	5.14783	940.316
59.6261	8.71758	59.5865	10.033	5.15441	939.264
59.6768	8.98067	59.6371	9.96725	5.1616	938.08
59.7275	8.71758	59.6878	10.1646	5.16943	936.962
59.7777	8.71758	59.7381	10.3619	5.17512	935.844
59.828	8.58604	59.7885	10.0988	5.1814	934.792
59.8785	8.78335	59.8388	10.033	5.18842	933.673
59.9287	8.38872	59.89	10.1646	5.1946	932.621
59.9788	8.84913	59.9401	9.63839	5.20164	931.503
		59.9901	9.30953	5.20716	930.45
		60.0405	9.96725	5.21492	929.267
		60.0913	9.8357	5.22207	928.148
		60.1415	9.96725	5.22916	927.096
		60.1921	10.1646	5.23589	925.978
		60.2425	9.76993	5.24322	924.926
		60.2931	9.57262	5.25002	923.807
		60.3432	9.96725	5.25652	922.755
		60.3941	9.8357	5.26258	921.703
		60.4452	9.8357	5.27071	920.453
		60.4957	9.76993	5.27812	919.335
		60.5458	9.63839	5.28494	918.217
		60.5964	9.90148	5.2908	917.164
		60.6468	9.57262	5.29782	916.112
		60.6976	9.30953	5.3058	914.994
		60.7481	9.76993	5.31186	913.876
		60.7987	10.033	5.31954	912.823
		60.8491	9.50685	5.32624	911.771
		60.8999	9.57262	5.33425	910.719
		60.9506	9.70416	5.34232	909.469
		61.0007	8.71758	5.35067	908.417
		61.0512	9.3753	5.35738	907.364
		61.1018	9.90148	5.36456	906.312
		61.1525	9.44107	5.37078	905.194
		61.2033	10.033	5.37923	904.141
		61.2536	9.63839	5.38665	903.023
		61.3038	9.76993	5.39477	901.708
		61.3542	9.57262	5.40334	900.524
		61.4046	9.70416	5.41152	899.471
		61.4556	10.033	5.41966	898.288
		61.5063	9.63839	5.42839	896.972
		61.5577	9.50685	5.43826	895.92
		61.6078	10.033	5.44712	894.67
		61.6582	9.8357	5.45592	893.618
		61.7084	9.57262	5.46301	892.5
		61.7591	9.76993	5.4718	891.316
		61.8092	9.70416	5.48068	890.197
		61.8594	9.63839	5.48814	889.145
		61.9105	9.57262	5.4978	887.961
		61.9609	9.63839	5.5057	886.909
		62.0114	9.63839	5.51403	885.725
		62.062	9.76993	5.52293	884.541
		62.1125	9.63839	5.53156	883.423
		62.1627	9.90148	5.53985	882.371
		62.2137	9.63839	5.54897	881.318
		62.2643	9.63839	5.55685	880.266
		62.3149	9.76993	5.56574	879.213
		62.3649	9.24376	5.57444	878.161
		62.4151	10.033	5.58329	876.977
		62.4652	9.63839	5.59198	875.859
		62.5157	9.50685	5.60137	874.807
		62.5662	9.8357	5.61014	873.754
		62.6171	9.8357	5.61896	872.636
		62.6673	9.63839	5.62889	871.452
		62.7185	9.70416	5.63965	870.4
		62.7689	9.76993	5.64897	869.282
		62.8199	9.3753	5.65858	868.229
		62.8708	9.44107	5.66923	867.111
		62.9212	9.57262	5.67807	865.993
		62.9718	9.63839	5.68718	864.941
		63.0218	9.63839	5.69588	863.888
		63.0725	9.57262	5.70424	862.836
		63.1241	9.63839	5.71051	861.784
		63.1747	9.76993	5.71719	860.666
		63.2248	9.44107	5.72404	859.613
		63.2752	9.63839	5.73013	858.429
		63.3259	9.30953	5.73666	857.311
		63.376	9.30953	5.74193	856.259
		63.4265	9.63839	5.74717	855.206
		63.4771	9.3753	5.75333	854.154
		63.5273	9.3753	5.75817	853.036
		63.5778	9.63839	5.76342	851.984
		63.6279	9.44107	5.76879	850.931
		63.6784	9.44107	5.77395	849.616
		63.7295	9.11221	5.78017	848.366
		63.7802	9.44107	5.78507	847.314
		63.8304	9.44107	5.78954	846.261
		63.8814	8.71758	5.79482	845.209
		63.9318	9.3753	5.79916	844.091
		63.982	9.30953	5.80405	843.038
		64.0326	9.57262	5.8083	841.92
		64.0832	9.30953	5.81269	840.868
		64.1341	9.3753	5.81714	839.816
		64.1844	9.17799	5.82237	838.5
		64.2344	9.30953	5.82731	837.316
		64.2851	9.50685	5.83257	836.198
		64.3355	9.30953	5.83686	835.146
		64.3856	9.17799	5.84152	834.093
		64.4363	9.30953	5.84661	832.844
		64.4866	9.63839	5.8515	831.725
		64.5384	9.30953	5.85605	830.673
		64.5888	9.57262	5.86026	829.292
		64.6393	9.76993	5.86633	828.042
		64.6898	9.50685	5.87072	826.99
		64.7402	9.3753	5.87606	825.74
		64.7908	9.30953	5.88136	824.425
		64.8415	9.3753	5.88578	823.372
		64.8916	9.50685	5.89006	822.254
		64.9419	9.3753	5.89562	821.005
		64.992	9.04644	5.90067	819.821
				5.90504	818.702
				5.91041	817.387
				5.91477	816.335
				5.91987	815.217
				5.92422	814.164
				5.92764	813.112
				5.93282	812.059
				5.93803	810.744
				5.94351	809.56
				5.94771	808.508
				5.95207	807.455
				5.95667	806.403
				5.96105	805.351
				5.96602	804.167
				5.97004	803.114
				5.97534	801.865
				5.9798	800.812
				5.98502	799.563
				5.9897	798.51
				5.99568	797.261
				6.0001	796.208
				6.00461	795.156
				6.00994	793.972
				6.01452	792.92
				6.01892	791.801
				6.02468	790.683
				6.02959	789.368
				6.03485	788.184
				6.04021	786.934
				6.04461	785.882
				6.04901	784.764
				6.05431	783.514
				6.05896	782.462
				6.06402	781.278
				6.06831	780.16
				6.0731	779.107
				6.07735	778.055
				6.08277	776.871
				6.08799	775.687
				6.09324	774.306
				6.09986	773.122
				6.10488	771.938
				6.11123	770.623
				6.11653	769.57
				6.12128	768.386
				6.1268	767.268
				6.13207	766.216
				6.13735	765.098
				6.14287	763.98
				6.1481	762.796
				6.15373	761.678
				6.15894	760.559
				6.16326	759.376
				6.17025	758.257
				6.17565	757.205
				6.18175	755.955
				6.18728	754.771
				6.19311	753.653
				6.19839	752.601
				6.20379	751.483
				6.20988	750.299
				6.21542	749.247
				6.22072	748.194
				6.226	747.076
				6.23129	746.024
				6.23738	744.906
				6.24369	743.656
				6.2497	742.538
				6.25585	741.42
				6.26132	740.367
				6.26742	739.183
				6.27388	738.065
				6.27902	737.013
				6.28548	735.895
				6.29165	734.777
				6.2972	733.724
				6.30332	732.672
				6.31066	731.356
				6.31688	730.304
				6.3227	729.252
				6.32888	728.199
				6.33514	727.081
				6.34118	726.029
				6.34818	724.845
				6.35457	723.793
				6.36073	722.674
				6.36674	721.622
				6.37282	720.57
				6.37975	719.452
				6.38613	718.399
				6.3922	717.215
				6.39798	716.163
				6.40304	715.111
				6.40829	714.058
				6.41473	712.743
				6.41989	711.493
				6.42559	710.441
				6.4284	709.388
				6.43446	708.336
				6.43887	707.284
				6.44398	706.034
				6.4488	704.784
				6.45362	703.666
				6.45786	702.614
				6.46226	701.561
				6.46657	700.246
				6.47164	698.996
				6.47602	697.944
				6.48056	696.76
				6.48482	695.708
				6.48933	694.655
				6.49329	693.537
				6.49684	692.485
				6.50115	691.432
				6.5056	690.249
				6.50995	689.196
				6.51392	688.144
				6.51796	687.026
				6.52148	685.973
				6.52626	684.789
				6.53041	683.606
				6.534	682.553
				6.53853	681.369
				6.54279	680.12
				6.54716	679.067
				6.55164	677.883
				6.55593	676.699
				6.56051	675.45
				6.56471	674.266
				6.56914	673.082
				6.57366	671.898
				6.57796	670.714
				6.58249	669.464
				6.58698	668.215
				6.59142	667.097
				6.59485	665.847
				6.60011	664.729
				6.60443	663.413
				6.60891	662.295
				6.61326	661.243
				6.61765	660.059
				6.62203	658.941
				6.62639	657.56
				6.63095	656.442
				6.63537	655.389
				6.63889	654.337
				6.6436	653.153
				6.64796	652.035
				6.65242	650.654
				6.657	649.601
				6.66057	648.549
				6.66481	647.365
				6.67022	646.181
				6.67468	644.997
				6.67903	643.945
				6.68354	642.695
				6.68892	641.314
				6.69304	640.261
				6.69752	639.209
				6.70227	637.959
				6.70717	636.841
				6.71162	635.723
				6.71622	634.539
				6.72083	633.421
				6.72525	632.369
				6.72953	631.316
				6.73478	630.001
				6.73954	628.817
				6.74485	627.567
				6.74941	626.515
				6.75377	625.463
				6.75828	624.41
				6.76278	623.292
				6.76728	622.108
				6.77266	621.056
				6.77699	619.806
				6.78142	618.688
				6.78623	617.636
				6.79239	616.386
				6.79657	615.334
				6.80186	614.15
				6.80714	613.032
				6.81213	611.848
				6.81759	610.532
				6.8228	609.414
				6.82719	608.362
				6.83256	607.178
				6.83872	605.994
				6.84317	604.876
				6.84925	603.626
				6.85358	602.574
				6.8587	601.39
				6.86527	600.272
				6.87049	599.219
				6.87491	598.101
				6.88022	597.049
				6.88457	595.997
				6.88983	594.879
				6.89508	593.826
				6.90033	592.774
				6.90524	591.721
				6.91073	590.538
				6.9167	589.419
				6.92223	588.236
				6.92724	587.117
				6.93254	585.999
				6.93868	584.75
				6.94392	583.697
				6.95031	582.448
				6.95562	581.395
				6.96161	580.343
				6.9677	579.093
				6.97291	578.041
				6.97818	576.988
				6.98354	575.936
				6.98878	574.884
				6.9952	573.766
				7.00047	572.713
				7.0069	571.398
				7.01296	570.345
				7.0188	569.293
				7.02498	568.175
				7.03107	566.925
				7.03724	565.807
				7.04375	564.623
				7.04986	563.439
				7.05695	562.321
				7.06281	561.269
				7.06868	560.151
				7.07488	559.098
				7.08154	557.914
				7.08775	556.665
				7.09485	555.415
				7.10116	554.363
				7.10629	553.31
				7.11112	552.258
				7.11647	551.14
				7.12202	549.956
				7.12724	548.904
				7.13194	547.851
				7.13692	546.799
				7.14215	545.549
				7.14715	544.497
				7.15146	543.445
				7.15598	542.261
				7.16233	541.077
				7.16699	539.959
				7.17064	538.906
				7.17546	537.854
				7.18003	536.604
				7.18531	535.42
				7.18969	534.368
				7.19427	533.25
				7.19958	531.934
				7.20412	530.816
				7.20925	529.632
				7.21466	528.317
				7.21899	527.199
				7.22418	525.949
				7.22926	524.831
				7.23375	523.713
				7.23835	522.595
				7.24251	521.542
				7.24684	520.424
				7.25112	519.372
				7.25552	518.254
				7.2599	517.201
				7.26438	516.149
				7.26968	514.965
				7.27358	513.913
				7.27969	512.532
				7.28477	511.348
				7.2888	510.295
				7.29414	509.111
				7.2986	507.993
				7.3029	506.941
				7.30861	505.757
				7.31378	504.442
				7.3182	503.389
				7.32264	502.205
				7.32784	501.087
				7.33313	499.837
				7.33837	498.654
				7.34289	497.601
				7.34815	496.483
				7.35364	495.365
				7.35867	494.115
				7.36318	493.063
				7.36837	491.748
				7.37451	490.432
				7.38033	489.248
				7.38562	488.064
				7.39168	486.749
				7.39695	485.565
				7.40278	484.249
				7.40801	483.131
				7.41349	481.947
				7.41773	480.895
				7.42298	479.777
				7.42876	478.593
				7.43409	477.409
				7.43931	476.357
				7.44367	475.304
				7.44973	474.186
				7.45491	473.068
				7.46032	471.819
				7.46647	470.635
				7.47237	469.516
				7.4767	468.398
				7.48303	467.214
				7.48899	466.031
				7.49474	464.912
				7.50058	463.794
				7.50598	462.61
				7.51109	461.558
				7.51647	460.308
				7.52349	459.256
				7.52903	458.138
				7.53487	457.02
				7.54028	455.902
				7.54693	454.783
				7.55254	453.665
				7.55849	452.613
				7.56523	451.363
				7.57137	450.114
				7.57849	448.93
				7.58369	447.746
				7.59072	446.562
				7.59775	445.378
				7.60387	444.194
				7.61107	443.076
				7.61722	441.892
				7.62433	440.642
				7.63032	439.59
				7.63675	438.538
				7.64288	437.354
				7.64944	436.302
				7.65488	435.183
				7.66241	433.934
				7.6695	432.75
				7.6755	431.697
				7.68203	430.645
				7.68826	429.527
				7.69468	428.475
				7.70168	427.225
				7.70874	426.173
				7.714	425.12
				7.72103	424.002
				7.72748	422.884
				7.73434	421.832
				7.74054	420.779
				7.74671	419.661
				7.75371	418.609
				7.76074	417.491
				7.76685	416.438
				7.77495	415.254
				7.7827	414.071
				7.78926	413.018
				7.7963	411.834
				7.80432	410.65
				7.81179	409.466
				7.81797	408.348
				7.82423	407.296
				7.83119	405.915
				7.83835	404.797
				7.84383	403.744
				7.84979	402.692
				7.85662	401.574
				7.86182	400.456
				7.86735	399.403
				7.87344	398.219
				7.87992	397.036
				7.88609	395.852
				7.8916	394.799
				7.89803	393.681
				7.9042	392.563
				7.90973	391.379
				7.91537	390.327
				7.92247	389.077
				7.92848	387.959
				7.93461	386.709
				7.94199	385.328
				7.94725	384.276
				7.95439	383.158
				7.95977	382.105
				7.96589	381.053
				7.97112	379.935
				7.97735	378.882
				7.98354	377.698
				7.98972	376.646
				7.99517	375.462
				8.00274	374.41
				8.00826	373.292
				8.01502	372.042
				8.02198	370.792
				8.02903	369.74
				8.03486	368.622
				8.04104	367.57
				8.04721	366.517
				8.05441	365.333
				8.0603	364.281
				8.0674	363.097
				8.07437	361.979
				8.08165	360.927
				8.08686	359.874
				8.0934	358.822
				8.10074	357.704
				8.10857	356.52
				8.11576	355.27
				8.12383	354.086
				8.13158	352.902
				8.13874	351.719
				8.14686	350.535
				8.15451	349.416
				8.16162	348.298
				8.1687	347.18
				8.17602	346.128
				8.18303	345.01
				8.19084	343.957
				8.19778	342.905
				8.20583	341.655
				8.21356	340.603
				8.22161	339.353
				8.22999	338.169
				8.23888	337.117
				8.24677	335.933
				8.25467	334.749
				8.26352	333.5
				8.27257	332.316
				8.28053	331.198
				8.28932	330.014
				8.29913	328.83
				8.30695	327.777
				8.31583	326.594
				8.32423	325.541
				8.33298	324.423
				8.34011	323.371
				8.35004	322.121
				8.35993	321.003
				8.36778	319.951
				8.3761	318.898
				8.38545	317.78
				8.39599	316.596
				8.40491	315.478
				8.41456	314.426
				8.42253	313.308
				8.43154	312.255
				8.44124	311.071
				8.45081	310.019
				8.46022	308.901
				8.46987	307.849
				8.47774	306.73
				8.48925	305.678
				8.49823	304.56
				8.50691	303.508
				8.51586	302.455
				8.52516	301.337
				8.53394	300.285
				8.54187	299.167
				8.55006	298.114
				8.55872	296.996
				8.56746	295.878
				8.57619	294.628
				8.58506	293.444
				8.59487	292.392
				8.60202	291.34
				8.61075	290.287
				8.61874	289.103
				8.62711	288.051
				8.63563	286.999
				8.64337	285.946
				8.65177	284.894
				8.66151	283.71
				8.66942	282.658
				8.67867	281.54
				8.68704	280.487
				8.69654	279.369
				8.70439	278.251
				8.71498	277.001
				8.72368	275.949
				8.73427	274.831
				8.74313	273.647
				8.75257	272.529
				8.76227	271.477
				8.77188	270.424
				8.78169	269.372
				8.79062	268.319
				8.79932	267.136
				8.81116	266.083
				8.81995	265.031
				8.82912	263.979
				8.83988	262.926
				8.84999	261.874
				8.85993	260.821
				8.87049	259.703
				8.88097	258.651
				8.8918	257.533
				8.90163	256.481
				8.9144	255.231
				8.92586	254.113
				8.93745	252.995
				8.94807	251.876
				8.96029	250.758
				8.972	249.64
				8.98252	248.522
				8.99514	247.338
				9.00791	246.286
				9.01961	245.234
				9.03104	244.05
				9.04441	242.997
				9.0559	241.879
				9.06827	240.827
				9.07954	239.774
				9.0931	238.722
				9.10481	237.604
				9.11764	236.552
				9.13092	235.499
				9.14494	234.381
				9.15825	233.263
				9.17323	232.079
				9.18729	231.027
				9.20223	229.909
				9.21546	228.856
				9.22886	227.804
				9.24115	226.752
				9.25254	225.699
				9.26446	224.647
				9.27589	223.595
				9.28745	222.542
				9.29818	221.424
				9.31137	220.372
				9.32362	219.254
				9.3359	218.135
				9.3493	217.017
				9.36171	215.965
				9.37301	214.913
				9.38663	213.794
				9.3994	212.742
				9.41078	211.624
				9.42623	210.572
				9.43848	209.519
				9.45278	208.467
				9.46424	207.415
				9.4794	206.362
				9.49259	205.31
				9.50815	204.192
				9.52129	203.139
				9.53718	202.021
				9.55057	200.969
				9.56677	199.851
				9.58348	198.798
				9.59861	197.68
				9.6144	196.628
				9.63032	195.51
				9.64673	194.458
				9.66455	193.405
				9.67946	192.353
				9.69603	191.3
				9.71182	190.248
				9.72939	189.196
				9.74427	188.143
				9.76306	187.091
				9.78164	185.973
				9.79845	184.921
				9.81717	183.868
				9.83736	182.816
				9.85666	181.698
				9.87551	180.645
				9.88492	179.527
				9.91362	178.278
				9.93685	177.225
				9.9525	176.173
				9.96892	175.121
				9.98849	174.068
				10.0048	173.016
				10.0206	171.964
				10.0396	170.845
				10.0564	169.793
				10.0762	168.609
				10.0954	167.557
				10.114	166.439
				10.1345	165.386
				10.1531	164.268
				10.1735	163.216
				10.1929	162.163
				10.2131	161.111
				10.2324	160.059
				10.2548	158.941
				10.2771	157.823
				10.3002	156.77
				10.3248	155.718
				10.3454	154.534
				10.3733	153.416
				10.3963	152.363
				10.4209	151.245
				10.4475	150.193
				10.4756	149.141
				10.5008	148.088
				10.5293	147.036
				10.5548	145.984
				10.5885	144.865
				10.6153	143.747
				10.6452	142.695
				10.6698	141.643
				10.6945	140.525
				10.7202	139.341
				10.7461	138.288
				10.7719	137.236
				10.7986	136.118
				10.8236	135.065
				10.8518	134.013
				10.8817	132.961
				10.911	131.908
				10.9365	130.856
				10.9708	129.672
				11.0051	128.62
				11.0393	127.567
				11.0669	126.515
				11.1032	125.463
				11.136	124.41
				11.1756	123.292
				11.2114	122.24
				11.2517	121.188
				11.2893	120.135
				11.3295	119.083
				11.3621	118.03
				11.3974	116.978
				11.4301	115.926
				11.4631	114.808
				11.497	113.755
				11.5333	112.637
				11.5681	111.585
				11.6103	110.532
				11.6481	109.48
				11.6893	108.428
				11.731	107.375
				11.7759	106.257
				11.8251	105.205
				11.8716	104.087
				11.9219	103.1
				11.9722	102.245
				12.017	101.127
				12.0678	100.206
				12.1055	99.154
				12.1511	98.0358
				12.1993	96.9177
				12.2496	96.0627
				12.2966	95.0103
				12.3472	94.1553
				12.3931	93.1029
				12.4432	92.3137
				12.4933	91.3929
				12.5442	90.8009
				12.5907	89.7486
				12.6408	89.1566
				12.691	88.4331
				12.7412	87.5123
				12.792	86.5915
				12.8421	85.7365
				12.8921	85.013
				12.9425	84.158
				12.9925	83.4345
				13.0431	82.711
				13.0932	81.7244
				13.1434	81.1324
				13.1934	80.6063
				13.2435	79.8828
				13.2944	79.2908
				13.3445	78.5673
				13.3946	78.0412
				13.4448	77.515
				13.4948	76.923
				13.5448	76.2653
				13.5952	75.5418
				13.646	74.8841
				13.6968	74.2264
				13.7472	73.6344
				13.7979	73.174
				13.8487	72.6479
				13.8997	71.9901
				13.95	71.5955
				14.0008	71.2009
				14.0515	70.6089
				14.1024	70.1485
				14.1526	69.8197
				14.2027	69.3593
				14.2529	68.7673
				14.3038	68.1754
				14.3542	67.6492
				14.4043	67.1888
				14.4544	66.6626
				14.5046	66.1364
				14.5547	65.9391
				14.6048	65.413
				14.6552	65.0183
				14.706	64.7552
				14.7561	64.1633
				14.8062	63.8344
				14.8563	63.5056
				14.9064	63.2425
				14.9567	62.5848
				15.0067	62.2559
				15.0568	61.7955
				15.1077	61.3351
				15.1582	60.9405
				15.209	60.4801
				15.2594	60.2827
				15.3102	59.8881
				15.3607	59.625
				15.4114	59.2304
				15.4615	59.0331
				15.5122	58.77
				15.5627	58.5069
[truncated: 980 more rows]
