# Supplementary material for: Quantum octets in high mobility pentagonal two-dimensional PdSe2
Source: Nat Commun. 2024 Jan 26;15:761. doi: 10.1038/s41467-024-44972-2 (PMC10817936; doi:10.1038/s41467-024-44972-2)
Supplement: Supplementary file 3 — Source Data [file 41467_2024_44972_MOESM3_ESM.zip › source data/Fig1g.csv]

V_10Tg.d	I_10Tg.d	V_8Tg.d	I_8Tg.d	V_5Tg.d	I_5Tg.d	V_3Tg.d	I_3Tg.d	V_0Tg.d	I_0Tg.d
18000	338.595	0	-0.187307	0	0.107351	0	0.25468	0	0.402009
17999.2	339.037	1.2838	-0.113643	1.13214	0.0336861	0.95334	0.181015	0.89208	0.328344
17997.9	338.964	2.22186	-0.187307	2.43762	-0.113643	1.76728	0.25468	2.52862	0.475673
17996.8	338.89	3.62606	-0.187307	3.33876	0.107351	3.13316	0.181015	3.64976	0.402009
17995.6	338.669	4.98938	0.107351	4.6603	-0.0399784	4.37034	0.181015	4.6059	0.402009
17994.5	338.964	6.44692	-0.0399784	6.24478	0.328344	5.5162	0.402009	5.81142	0.623002
17993.5	338.743	7.78742	-0.0399784	7.65794	0.181015	6.9303	0.25468	7.03096	0.549338
17992.5	339.037	9.0719	-0.0399784	8.49752	0.25468	8.5324	0.402009	7.99618	0.770331
17991.5	339.111	10.3249	0.181015	9.60368	0.181015	10.0566	0.402009	9.26072	0.623002
17990.6	339.037	11.442	0.328344	10.8978	0.25468	11.7172	0.549338	10.4319	0.696667
17989.6	338.89	12.6138	0.402009	11.7192	0.549338	13.3148	0.549338	11.9242	0.770331
17988.8	338.89	13.9591	0.25468	12.7451	0.328344	14.9432	0.475673	13.1823	0.770331
17987.8	338.964	15.1833	0.402009	13.9963	0.475673	16.1806	0.623002	14.5354	0.91766
17986.8	338.89	17.0855	0.402009	14.8037	0.402009	17.8891	0.843996	15.7347	0.843996
17985.6	338.89	18.2612	0.402009	15.6774	0.402009	19.1554	0.770331	16.9397	0.770331
17984.5	338.816	19.2336	0.696667	16.9229	0.475673	20.1824	0.696667	18.0801	0.991325
17983.7	338.816	20.063	0.623002	18.5397	0.623002	21.1014	0.770331	19.3103	1.06499
17982.8	339.111	21.1552	0.623002	19.8646	0.696667	22.7582	0.770331	20.757	0.991325
17981.4	338.816	22.056	0.549338	21.4178	0.623002	23.6652	0.843996	22.04	1.06499
17980.5	338.89	23.4103	0.549338	22.3451	0.770331	25.2114	0.91766	23.3259	1.06499
17979.2	338.964	24.6582	0.770331	23.7176	0.843996	26.9068	0.843996	24.7186	1.13865
17978.3	338.89	26.1827	0.770331	25.6884	0.91766	28.5034	0.991325	25.8945	1.28598
17977.4	338.743	27.675	0.696667	26.8893	0.843996	30.4169	1.13865	28.2975	1.06499
17976.3	339.037	28.9525	0.843996	28.5342	0.843996	31.8392	1.21232	29.6493	1.13865
17975.3	338.669	29.8535	0.91766	29.9589	0.91766	33.8708	1.13865	31.166	1.28598
17974.3	338.743	30.8418	0.991325	30.991	1.06499	35.24	1.06499	32.3328	1.28598
17973.3	338.89	32.0541	0.91766	32.3952	1.13865	37.1056	1.28598	33.843	1.35965
17972.2	338.816	33.5464	0.991325	33.3005	1.13865	38.2902	1.43331	34.7458	1.35965
17971.2	338.89	34.9965	0.991325	35.1795	1.06499	40.1417	1.43331	35.9506	1.28598
17970	338.89	37.1545	1.13865	36.2737	1.35965	41.4943	1.28598	37.1481	1.58064
17968.9	338.669	38.522	1.21232	39.5285	1.13865	43.3948	1.43331	38.428	1.43331
17967.7	338.743	40.3673	1.35965	43.0031	1.50698	44.568	1.50698	39.6284	1.43331
17966.6	338.743	41.6442	1.28598	46.7229	1.35965	45.6866	1.58064	40.9478	1.35965
17965.4	338.595	43.2235	1.35965	48.8579	1.58064	46.5839	1.58064	42.7886	1.65431
17964.3	338.743	44.5933	1.35965	49.8035	1.72797	47.8372	1.50698	44.4528	1.72797
17963	338.669	45.809	1.50698	50.657	1.58064	50.0183	1.65431	46.0107	1.65431
17961.7	338.743	47.3585	1.43331	52.5512	1.65431	51.2668	1.65431	47.0347	1.72797
17960.6	338.964	48.5286	1.65431	54.7851	1.80163	53.1035	1.65431	48.1853	1.65431
17959.7	338.964	49.8121	1.65431	56.0671	1.72797	54.3442	1.65431	49.0757	1.8753
17958.7	338.816	50.6304	1.58064	57.3428	1.8753	55.8944	1.8753	50.3536	1.8753
17957.8	338.816	52.0175	1.72797	58.2965	1.8753	57.1262	1.8753	52.0108	1.8753
17956.7	338.89	53.2943	1.65431	59.5976	1.94896	58.8576	1.94896	53.3344	1.80163
17955.5	338.89	54.5926	1.65431	60.578	1.8753	59.8519	1.8753	54.707	1.94896
17954.4	338.89	56.5263	1.94896	61.5121	2.02263	61.0561	2.02263	55.6264	1.94896
17953.4	338.743	57.879	1.8753	62.8214	2.02263	62.2259	2.02263	56.938	1.94896
17952.5	338.89	59.6263	1.72797	64.0602	2.02263	63.0715	2.02263	57.9899	2.02263
17951.2	338.89	60.9356	2.09629	64.9804	2.02263	64.4764	2.09629	58.9635	1.94896
17950.3	338.743	62.5125	2.02263	66.4207	1.94896	65.3724	2.02263	60.1997	2.02263
17948.7	338.964	63.4907	2.09629	67.3058	2.31729	66.2476	2.09629	61.5461	2.16996
17947.8	338.522	64.9363	2.09629	68.3228	2.31729	67.5435	2.24362	62.8358	2.09629
17946.5	338.669	65.9302	2.16996	70.169	2.24362	68.7581	2.31729	64.4365	2.16996
17945.5	338.816	66.9477	2.09629	71.7283	2.24362	70.0957	2.24362	65.8004	2.09629
17944.3	338.743	68.2039	2.31729	73.5546	2.31729	70.8984	2.24362	66.9519	2.09629
17943.4	338.89	69.1894	2.39095	75.2121	2.39095	72.1981	2.24362	68.2426	2.24362
17942	338.669	70.5452	2.24362	76.1586	2.39095	73.1522	2.31729	69.4907	2.31729
17941	338.743	71.9775	2.16996	77.47	2.46461	74.4108	2.46461	72.0206	2.24362
17939.5	338.816	73.2725	2.24362	78.417	2.39095	75.6691	2.53828	73.2766	2.24362
17938.6	338.595	74.7844	2.46461	80.0201	2.53828	76.552	2.46461	74.7353	2.39095
17937.4	338.816	76.1037	2.46461	80.8739	2.53828	78.1258	2.46461	75.8786	2.39095
17936.4	338.89	77.5203	2.53828	81.7611	2.68561	79.5707	2.39095	77.5598	2.46461
17935.2	338.669	78.3598	2.39095	82.9123	2.68561	80.9017	2.53828	78.8975	2.53828
17934	338.669	80.1163	2.68561	84.254	2.61194	82.0473	2.61194	80.109	2.53828
17933.1	338.448	81.1696	2.75927	85.4356	2.61194	83.5998	2.61194	81.4872	2.61194
17932.2	338.743	82.5009	2.75927	86.2477	2.83294	84.8798	2.53828	82.6829	2.61194
17931.3	338.669	83.4211	2.68561	87.6355	2.83294	86.1046	2.75927	83.706	2.61194
17930.4	338.669	85.1319	2.68561	88.6178	2.68561	87.4455	2.9066	84.7096	2.61194
17929.1	338.301	86.5608	2.98027	89.5119	2.9066	88.6037	2.83294	86.0079	2.83294
17928.2	338.669	88.2509	2.9066	90.9443	2.9066	90.0193	2.75927	87.4474	2.83294
17927.3	338.595	89.8867	2.9066	92.8264	2.98027	91.1978	2.83294	88.9047	2.9066
17925.9	338.595	91.5156	2.9066	93.9784	3.05393	92.5615	2.9066	89.933	2.83294
17924.9	338.669	92.7776	3.20126	95.3859	3.05393	93.9242	2.83294	91.4053	2.75927
17923.1	338.743	94.65	3.34859	96.6872	2.98027	95.1646	2.98027	93.2503	2.9066
17921.8	338.816	96.3063	3.27492	98.1988	3.05393	96.6326	2.98027	94.7296	3.05393
17920.3	338.669	97.4667	3.20126	99.2494	3.34859	97.841	2.98027	95.8803	2.83294
17918.2	338.89	98.7492	3.49592	100.556	3.27492	99.1493	3.1276	97.4366	2.9066
17917.1	338.669	100.217	3.34859	102.346	3.20126	100.33	3.1276	99.4414	3.1276
17916.1	338.595	101.468	3.49592	103.621	3.27492	101.6	3.05393	100.338	3.05393
17915.2	338.964	103.152	3.34859	104.489	3.49592	103.035	3.20126	101.831	3.1276
17914.1	338.743	104.243	3.34859	105.756	3.42225	104.247	3.05393	103.131	3.1276
17913.2	338.669	105.63	3.64325	106.999	3.49592	105.574	3.27492	104.542	3.34859
17912.3	338.448	106.966	3.56958	108.619	3.34859	106.653	3.27492	105.988	3.27492
17911.3	338.522	107.864	3.56958	109.942	3.49592	107.942	3.27492	107.148	3.20126
17910.4	338.595	109.141	3.64325	111.296	3.56958	109.287	3.34859	108.014	3.27492
17908.8	338.89	110.559	3.56958	112.628	3.56958	110.688	3.27492	109.045	3.34859
17907.8	338.669	111.891	3.9379	114.163	3.49592	112.244	3.42225	110.23	3.34859
17906.7	338.669	113.254	3.79058	115.274	3.56958	113.179	3.49592	111.606	3.42225
17905.7	338.743	114.468	3.79058	116.468	3.64325	114.387	3.42225	112.849	3.56958
17904.3	338.743	115.718	3.71691	117.905	3.79058	115.54	3.42225	114.457	3.49592
17903.4	338.964	116.925	3.9379	118.711	3.9379	116.375	3.49592	115.344	3.42225
17902.2	338.816	118.206	4.08523	119.954	3.79058	117.595	3.71691	116.77	3.34859
17901.2	338.522	120.273	4.08523	120.958	3.71691	119.158	3.64325	117.758	3.56958
17899.9	338.448	121.528	4.01157	122.319	3.86424	120.138	3.71691	119.111	3.64325
17898.7	338.595	123.334	4.23256	123.559	3.9379	121.666	3.56958	120.238	3.56958
17897.5	338.522	124.722	4.37989	124.917	3.86424	123.132	3.71691	121.457	3.64325
17896.3	338.374	126.76	4.1589	126.236	3.9379	124.817	3.86424	122.658	3.64325
17894.9	338.522	128.182	4.1589	127.38	3.86424	126.135	3.86424	123.997	3.86424
17893.9	338.448	129.96	4.45356	128.897	4.01157	127.464	3.79058	125.276	3.71691
17893	338.522	131.481	4.45356	130.49	4.1589	128.724	3.9379	126.458	3.71691
17892.1	338.227	133.161	4.52722	131.328	4.1589	130.069	4.01157	127.774	3.71691
17891	338.522	134.42	4.37989	132.568	4.30623	131.029	4.08523	128.992	3.71691
17889.7	338.374	135.957	4.67455	133.707	4.23256	132.283	4.1589	130.21	3.9379
17888.6	338.743	136.826	4.67455	135.149	4.23256	133.658	4.01157	131.101	3.9379
17887.5	338.301	138.112	4.74821	136.941	4.30623	134.85	3.9379	132.457	3.9379
17886.5	338.595	140.196	4.74821	138.387	4.30623	136.275	4.23256	133.678	3.9379
17885.6	338.669	141.22	4.67455	140.015	4.37989	137.594	4.1589	134.534	4.01157
17884.4	338.374	142.362	4.82188	141.862	4.60089	138.874	4.30623	135.758	4.01157
17883.2	338.522	143.678	4.96921	143.859	4.60089	140.589	4.23256	136.947	4.1589
17882.1	338.743	144.512	4.89554	145.3	4.60089	141.778	4.1589	137.88	4.01157
17881.1	338.522	145.342	4.82188	146.466	4.60089	143.17	4.30623	139.145	4.1589
17880.1	338.448	146.702	4.89554	147.928	4.67455	144.371	4.45356	140.373	4.08523
17879.1	338.743	147.921	4.96921	148.774	4.74821	145.647	4.45356	141.375	4.1589
17878.2	338.595	148.728	5.11654	149.788	4.82188	146.92	4.45356	143.172	4.23256
17877.3	338.669	150.141	5.11654	151.307	4.89554	148.176	4.52722	144.803	4.08523
17876	338.595	151.757	5.04287	153.079	4.89554	149.391	4.67455	146.106	4.37989
17875	338.816	153.277	5.1902	154.455	5.04287	150.823	4.60089	147.929	4.30623
17873.7	338.89	154.747	5.26387	156.442	5.04287	152.081	4.60089	149.516	4.60089
17872.7	338.669	155.646	5.41119	158.261	4.96921	153.547	4.52722	150.718	4.45356
17871.4	338.669	156.789	5.41119	159.074	4.96921	154.79	4.82188	152.157	4.45356
17870.5	338.669	158.521	5.48486	160.431	4.96921	156.088	4.82188	153.293	4.30623
17869.3	338.669	159.923	5.48486	162.214	5.26387	157.341	4.82188	154.744	4.67455
17868.3	338.743	161.641	5.48486	163.707	5.26387	158.592	4.89554	155.553	4.52722
17866.8	338.522	162.969	5.63219	165.037	5.1902	159.764	4.67455	156.814	4.52722
17865.9	338.448	163.81	5.70585	166.286	5.26387	161.043	4.89554	158.172	4.45356
17864.4	338.301	164.868	5.55852	167.775	5.33753	162.247	4.89554	159.382	4.60089
17863.4	338.301	166.398	5.70585	169.128	5.41119	163.144	5.04287	160.945	4.74821
17862.1	338.374	168.178	5.77952	170.586	5.41119	164.386	4.89554	161.971	4.82188
17861.2	338.522	169.577	5.85318	171.913	5.41119	166.263	4.89554	163.316	4.82188
17860	338.522	171.668	5.77952	172.894	5.48486	167.64	5.11654	164.2	4.74821
17858.8	338.448	173.361	6.00051	173.707	5.63219	168.849	5.11654	165.405	4.82188
17857.6	338.374	174.306	6.00051	174.715	5.70585	170.232	5.11654	166.6	4.82188
17856.4	338.301	175.787	6.07418	176.198	5.55852	171.782	5.11654	168.339	4.89554
17855.3	338.08	176.649	5.92685	177.468	5.55852	173.181	5.33753	169.59	4.96921
17854.2	338.154	177.687	6.07418	178.627	5.55852	174.505	5.26387	170.961	4.89554
17852.8	338.816	179.08	6.14784	180.042	5.77952	175.871	5.33753	172.29	4.96921
17851.5	338.448	180.766	6.2215	180.848	5.85318	177.3	5.26387	173.435	5.04287
17850.2	338.743	182.013	6.29517	181.827	5.77952	178.306	5.33753	174.727	5.11654
17849.2	338.522	185.103	6.2215	183.25	5.70585	179.81	5.55852	176.02	4.96921
17847.9	338.301	187.145	6.36883	184.812	5.77952	182.075	5.48486	177.32	5.11654
17847	338.669	188.428	6.51616	186.195	5.92685	184.814	5.48486	178.178	5.1902
17846	338.595	190.175	6.51616	188.317	5.92685	186.238	5.63219	179.382	5.33753
17845.1	338.522	191.462	6.51616	189.773	6.00051	187.041	5.63219	181.185	5.33753
17844.2	338.301	192.732	6.66349	191.399	6.00051	188.214	5.70585	182.397	5.33753
17843.3	338.669	193.822	6.73716	192.903	6.2215	189.829	5.77952	183.743	5.1902
17842.2	338.301	195.114	6.66349	194.617	6.2215	190.878	5.70585	185.085	5.41119
17841.3	338.522	196.975	6.66349	196.003	6.14784	192.077	5.77952	186.222	5.41119
17840.1	338.227	198.584	6.95815	197.827	6.36883	193.888	5.92685	187.57	5.41119
17839	338.448	199.912	6.88448	199.261	6.29517	195.101	5.92685	188.763	5.48486
17838.1	338.227	201.324	6.81082	200.828	6.4425	197.261	5.85318	190.919	5.48486
17836.9	338.227	203.121	6.88448	201.84	6.29517	198.646	6.00051	192.22	5.55852
17836	338.374	204.401	7.17914	203.254	6.36883	199.654	6.07418	193.442	5.63219
17835.1	338.374	206.192	7.10548	204.643	6.4425	201.077	6.14784	194.815	5.63219
17834.3	338.374	207.55	7.10548	205.534	6.4425	202.259	6.00051	196.509	5.48486
17833.3	338.448	208.813	7.10548	206.855	6.58983	203.623	6.00051	197.793	5.63219
17832.4	338.154	209.859	7.10548	208.271	6.51616	204.787	6.2215	199.011	5.70585
17831.6	338.374	211.024	7.32647	209.676	6.58983	206.515	6.2215	200.229	5.63219
17830.7	338.374	212.763	7.32647	210.498	6.73716	207.75	6.29517	201.067	5.70585
17829.2	338.08	214.192	7.25281	211.491	6.73716	209.085	6.2215	202.523	5.70585
17828.3	338.448	215.811	7.40014	212.867	6.81082	210.091	6.14784	203.765	5.77952
17827.1	338.227	216.789	7.54747	214.389	6.73716	211.398	6.51616	204.573	5.85318
17826.1	338.448	217.611	7.62113	216.052	6.73716	213.168	6.36883	206.065	5.92685
17824.9	338.522	218.89	7.62113	216.962	7.03181	214.429	6.4425	207.694	5.85318
17823.7	338.301	220.12	7.62113	218.75	6.95815	215.898	6.4425	208.903	6.00051
17822.4	338.374	221.456	7.69479	219.587	6.95815	216.755	6.58983	210.289	6.00051
17821.4	338.374	222.324	7.62113	220.924	6.88448	218.007	6.51616	211.141	6.00051
17820	338.448	223.357	7.76846	222.507	7.03181	219.576	6.58983	212.458	6.00051
17818.8	338.301	224.844	7.69479	223.316	7.03181	220.793	6.58983	213.623	6.07418
17817.6	338.301	226.458	7.84212	224.712	7.17914	222.297	6.58983	215.085	6.07418
17816.4	338.669	227.537	7.62113	226.118	7.17914	223.124	6.81082	216.275	6.14784
17815.6	338.448	228.386	7.84212	227.409	7.10548	224.279	6.66349	217.905	6.2215
17814.4	338.448	229.425	8.06312	228.5	7.17914	225.147	6.73716	219.211	6.29517
17813.2	338.448	230.387	8.13678	229.446	7.25281	226.773	6.66349	221.52	6.36883
17812.2	338.522	231.84	7.98945	231.077	7.25281	228.812	6.81082	222.912	6.29517
17810.9	338.374	234.853	8.06312	232.02	7.32647	229.639	6.95815	224.325	6.36883
17810	338.522	236.451	8.21045	233.498	7.32647	230.83	6.95815	225.627	6.29517
17808.9	338.374	238.417	8.28411	235.714	7.54747	231.701	7.10548	227.042	6.36883
17807.7	338.448	239.25	8.28411	236.888	7.62113	233.184	7.03181	227.878	6.36883
17806.7	338.301	240.126	8.28411	238.79	7.62113	234.767	6.95815	229.297	6.51616
17805.5	338.227	241.259	8.28411	239.656	7.62113	236.58	7.25281	230.499	6.58983
17804.5	338.301	242.51	8.5051	240.892	7.54747	237.752	7.17914	231.912	6.4425
17803.6	338.374	243.522	8.43144	242.228	7.84212	239.167	7.03181	233.646	6.58983
17802.6	338.448	244.778	8.5051	243.449	7.69479	240.608	7.25281	234.726	6.58983
17801	338.301	246.26	8.5051	244.676	7.76846	241.555	7.32647	236.046	6.73716
17800.1	338.227	247.94	8.7261	245.96	7.69479	242.581	7.40014	237.967	6.73716
17798.8	338.522	249.23	8.57877	247.246	7.84212	243.464	7.40014	240.979	6.73716
17797.9	338.448	250.501	8.65243	248.676	7.91579	244.3	7.40014	242.188	6.81082
17796.3	338.374	251.711	8.57877	249.911	8.06312	245.687	7.25281	243.34	6.95815
17795.2	338.595	253.409	8.7261	251.265	7.98945	246.902	7.32647	244.6	6.95815
17794	338.669	254.726	8.87343	252.847	7.84212	248.176	7.4738	246.23	6.95815
17793	338.374	256.089	8.94709	254.159	8.21045	249.544	7.54747	247.775	7.03181
17791.6	338.448	257.393	8.87343	255.229	8.13678	250.602	7.62113	249.251	7.03181
17790.7	338.374	258.195	9.02076	256.372	8.13678	251.812	7.62113	250.762	7.03181
17789.3	338.374	259.629	8.94709	258.03	8.06312	253.303	7.4738	251.642	7.03181
17788.4	338.374	260.995	9.24175	259.79	8.13678	254.563	7.76846	252.528	6.88448
17786.8	338.448	262.24	9.16808	261.18	8.35777	255.851	7.69479	253.738	7.03181
17785.8	338.522	263.564	9.16808	262.044	8.35777	257.559	7.76846	255.065	7.17914
17784.3	338.522	264.965	9.16808	263.839	8.35777	258.827	7.69479	256.298	7.25281
17783.5	338.301	266.266	9.31541	265.195	8.21045	259.819	7.69479	257.713	7.25281
17782.1	338.448	267.635	9.46274	266.561	8.5051	261.071	7.91579	258.947	7.17914
17781.2	338.301	268.559	9.38908	267.837	8.57877	262.328	7.91579	260.187	7.40014
17780	338.227	270.499	9.38908	269.403	8.57877	263.615	7.84212	261.575	7.40014
17778.8	338.448	271.827	9.38908	270.818	8.57877	264.993	7.84212	262.417	7.4738
17777.8	338.374	273.186	9.53641	272.186	8.5051	265.829	7.76846	263.728	7.40014
17776.5	338.227	274.673	9.68374	273.386	8.7261	266.743	8.13678	265.029	7.40014
17775.3	338.595	276.597	9.61007	275.397	8.79976	267.883	7.98945	265.833	7.40014
17774.1	338.374	277.883	9.61007	276.867	8.7261	270.216	8.06312	267.115	7.54747
17772.9	338.154	279.998	9.83106	278.329	8.65243	271.666	8.21045	268.431	7.54747
17771.7	338.154	281.481	9.90473	279.131	8.94709	272.728	8.21045	269.639	7.62113
17770.8	338.227	282.568	9.83106	280.021	9.02076	274.139	8.28411	271.587	7.54747
17769.7	338.374	283.957	9.83106	281.778	9.09442	275.644	8.43144	272.913	7.62113
17768.6	338.227	285.223	10.0521	282.715	9.02076	276.85	8.35777	274.257	7.76846
17767.6	338.08	286.318	10.1257	283.58	9.02076	278.085	8.28411	275.585	7.76846
17766.3	338.448	287.123	10.1257	285.154	9.16808	278.953	8.5051	276.758	7.69479
17765.3	338.154	288.733	10.0521	286.479	9.16808	280.006	8.43144	277.915	7.69479
17763.6	338.301	289.759	10.1994	287.703	9.09442	281.914	8.43144	279.218	7.91579
17762.2	338.301	291.147	10.3467	289.118	9.09442	283.161	8.5051	280.629	7.84212
17760.9	338.374	292.265	10.4204	290.32	9.02076	285.152	8.65243	281.936	7.98945
17759.9	338.154	293.776	10.3467	292.116	9.46274	286.44	8.87343	283.243	7.91579
17758.7	338.227	295.332	10.3467	293.508	9.38908	288.527	8.7261	284.103	7.91579
17757.5	338.301	296.785	10.4204	295.167	9.38908	289.927	8.65243	284.908	7.98945
17755.8	338.006	297.928	10.494	296.449	9.31541	290.897	8.57877	286.147	7.98945
17754.8	338.154	299.28	10.5677	297.71	9.61007	292.045	8.87343	287.764	8.06312
17753.2	338.301	300.635	10.5677	298.647	9.53641	293.178	8.94709	288.962	7.98945
17751.7	338.522	302.337	10.5677	299.841	9.53641	294.165	8.79976	290.017	7.98945
17750.8	338.374	303.552	10.5677	301.137	9.61007	295.358	8.87343	290.922	8.06312
17748.7	338.448	304.944	10.6414	302.406	9.53641	296.18	8.87343	292.292	8.13678
17747.6	338.448	306.571	10.715	303.576	9.68374	297.357	8.79976	293.569	8.13678
17746.3	338.374	308.286	10.7887	304.924	9.83106	298.332	9.02076	294.735	8.21045
17745.3	338.301	309.851	11.0097	306.243	9.83106	299.355	9.02076	296.422	8.13678
17744.1	338.374	311.205	10.936	308.521	9.83106	300.747	9.09442	298.113	8.28411
17743.2	338.374	312.33	11.0834	309.814	9.90473	302.09	9.09442	299.43	8.35777
17741.8	338.448	313.905	10.936	311.223	10.0521	302.984	8.94709	300.915	8.35777
17740.8	338.374	314.846	11.0097	312.488	10.0521	303.889	9.16808	302.622	8.35777
17740	338.374	316.64	11.3044	313.707	9.90473	305.167	9.16808	303.767	8.43144
17738.8	338.448	318.181	11.157	315.022	10.0521	306.932	9.16808	304.628	8.43144
17737.7	338.522	319.66	11.2307	316.169	10.1994	308.299	9.24175	305.968	8.57877
17736.6	338.154	321.227	11.3044	317.3	10.1257	310.084	9.31541	307.133	8.5051
17735.4	338.301	322.492	11.4517	318.255	10.1257	311.245	9.46274	308.827	8.43144
17734.4	338.669	323.536	11.5253	319.477	10.1994	313.017	9.38908	311.216	8.65243
17733.5	338.301	324.904	11.378	321.621	10.1994	314.283	9.31541	312.332	8.65243
17732.5	338.301	326.419	11.378	322.683	10.4204	316.071	9.53641	313.133	8.65243
17731.5	338.301	327.35	11.4517	323.725	10.4204	317.399	9.53641	314.372	8.7261
17730.3	338.448	328.715	11.6727	325.226	10.4204	318.99	9.61007	315.401	8.65243
17729.3	338.448	330.317	11.82	326.662	10.4204	320.365	9.53641	316.855	8.79976
17728.3	338.522	331.635	11.6727	327.977	10.4204	321.526	9.61007	317.715	8.87343
17727.3	338.595	333.311	11.6727	329.195	10.6414	322.358	9.7574	319.052	8.79976
17725.9	338.448	334.254	11.6727	330.038	10.6414	323.264	9.7574	320.211	8.87343
17725	338.669	335.587	11.8937	331.312	10.715	324.695	9.68374	321.808	8.79976
17723.9	338.301	337.122	11.8937	332.982	10.5677	325.616	9.83106	322.968	9.16808
17723	338.08	338.394	11.9673	334.15	10.5677	327.022	9.7574	324.656	9.02076
17722	338.89	339.599	11.9673	335.911	10.8624	328.606	9.97839	325.897	9.02076
17721	338.89	340.559	11.9673	337.188	10.715	330.311	9.90473	328.091	8.87343
17720.1	338.743	341.811	12.1147	339.118	10.936	331.139	9.90473	329.397	9.09442
17718.6	338.816	343.716	12.1883	340.297	10.8624	332.048	9.90473	330.833	9.16808
17717.6	338.522	344.908	12.262	341.597	11.0097	332.888	9.90473	332.069	9.16808
17716.6	338.595	346.451	12.1883	342.479	11.0834	334.582	9.97839	333.931	9.24175
17715.7	338.522	347.431	12.4093	343.661	10.936	335.79	10.2731	335.156	9.31541
17714.4	338.743	348.692	12.4093	344.472	10.936	336.644	10.3467	336.467	9.38908
17713.2	338.448	350.297	12.483	345.802	10.936	337.967	10.0521	337.713	9.31541
17711.9	338.448	351.526	12.483	347.082	10.936	339.356	10.1257	339.006	9.31541
17710.7	338.595	353.432	12.5567	348.356	11.157	340.921	10.1257	339.983	9.46274
17709.3	338.595	354.807	12.7776	349.699	11.2307	342.287	10.2731	340.802	9.38908
17708.3	338.743	356.474	12.5567	351.481	11.3044	343.568	10.2731	342.216	9.53641
17706.9	338.448	357.933	12.6303	352.805	11.2307	344.932	10.2731	343.511	9.46274
17705.8	338.374	359.762	12.8513	355.042	11.378	346.374	10.3467	344.819	9.31541
17704.3	338.374	360.995	12.925	356.25	11.378	347.456	10.494	346.046	9.46274
17703.4	338.448	363.072	12.8513	357.405	11.3044	348.742	10.494	347.285	9.68374
17702.5	338.669	364.463	12.8513	358.432	11.4517	349.548	10.4204	348.107	9.7574
17701.5	338.669	365.848	13.146	359.813	11.6727	350.535	10.494	349.297	9.61007
17700.3	338.448	366.862	13.0723	362.052	11.5253	351.902	10.494	350.701	9.7574
17699.1	338.448	368.094	13.146	363.319	11.599	353.75	10.7887	352.309	9.83106
17698	338.669	369.259	13.0723	364.175	11.599	354.991	10.6414	353.699	9.83106
17696.4	338.522	370.67	13.146	365.557	11.5253	356.948	10.5677	355.568	9.83106
17695.6	338.743	373.083	13.367	366.891	11.7463	358.166	10.6414	356.861	9.83106
17694.2	338.595	374.738	13.2933	368.322	11.82	361.076	10.8624	357.971	9.83106
17692.9	338.374	376.203	13.2933	369.535	11.82	362.842	10.936	359.161	9.83106
17691.7	338.595	377.633	13.2933	370.674	11.82	363.728	10.8624	360.584	10.0521
17690.7	338.448	378.992	13.588	371.874	11.8937	364.966	10.8624	361.798	9.97839
17689.7	338.301	380.259	13.6616	373.096	11.9673	366.812	11.0097	363.126	9.97839
17688.7	338.669	381.284	13.5143	373.945	12.041	368.114	11.0834	365.168	9.97839
17687.8	338.669	382.511	13.6616	375.331	12.1147	369.644	11.157	366.31	10.1994
17686.9	338.743	383.451	13.4406	376.923	11.9673	371.307	11.0834	367.914	10.2731
17686	338.669	384.738	13.8089	378.377	12.1883	373.462	11.3044	369.208	10.1257
17685	338.374	386.081	13.7353	379.98	12.1883	374.689	11.3044	371.718	10.1994
17683.5	338.154	387.322	13.8089	381.409	12.262	375.527	11.3044	373.021	10.3467
17682.5	338.154	388.352	13.8089	383.091	12.3357	376.942	11.2307	374.446	10.3467
17681.6	338.448	389.925	13.8089	384.567	12.4093	378.563	11.4517	375.638	10.1994
17680.6	338.595	391.672	14.1036	386.004	12.483	380.196	11.4517	377.786	10.3467
17679.7	338.743	393.385	14.1036	386.806	12.4093	381.429	11.378	378.964	10.5677
17678.9	338.448	394.665	14.0299	388.077	12.4093	382.252	11.4517	380.317	10.494
17678	338.522	396.024	14.1036	389.974	12.4093	383.155	11.5253	381.877	10.5677
17676.6	338.227	397.368	14.3246	391.299	12.7776	384.384	11.4517	382.821	10.4204
17675.7	338.301	399.325	14.3246	392.849	12.7776	385.528	11.6727	384.542	10.5677
17674.3	338.448	401.12	14.1773	394.101	12.6303	386.449	11.599	385.984	10.6414
17673.3	338.522	402.32	14.3246	394.929	12.704	387.862	11.6727	387.033	10.715
17671.8	338.522	403.412	14.5456	396.201	12.6303	388.72	11.599	388.393	10.715
17670.9	338.448	404.711	14.6193	397.67	12.8513	390.228	11.6727	389.765	10.715
17669.6	338.522	406.567	14.5456	399.283	12.8513	391.849	11.8937	391.029	10.8624
17668.7	338.595	408.091	14.5456	400.501	12.925	393.453	11.7463	392.351	10.715
17667.6	338.448	409.734	14.7666	401.961	12.7776	394.936	11.82	393.49	10.8624
17666.6	338.522	411.17	14.8403	403.174	12.9986	396.334	11.8937	394.432	10.8624
17665.7	338.743	412.392	14.7666	404.381	13.0723	397.706	12.041	396.088	10.8624
17664.3	338.816	413.622	14.7666	405.469	12.9986	398.893	11.9673	398.231	10.936
17663.4	338.448	414.677	14.7666	406.643	12.9986	400.362	11.9673	399.625	10.936
17662.5	338.522	416.127	15.0612	408.268	13.0723	401.571	11.9673	400.991	11.0097
17661.4	338.595	417.018	15.0612	409.453	13.2933	402.875	12.041	401.828	11.0097
17660.4	338.669	418.278	14.9876	410.707	13.2933	404.639	12.1883	402.683	11.0834
17659.1	338.374	420.361	15.0612	411.55	13.2196	405.88	12.1883	403.928	11.157
17658	338.374	421.626	15.2086	412.867	13.2933	407.283	12.1147	405.139	11.0834
17656.9	338.595	422.428	15.2822	414.7	13.2933	408.452	12.262	406.417	11.0834
17655.6	338.522	423.826	15.4296	415.931	13.5143	409.893	12.4093	407.724	11.0834
17654.4	338.301	425.197	15.2822	417.237	13.5143	410.831	12.3357	408.893	11.157
17653.3	338.374	427.142	15.3559	418.184	13.367	411.992	12.483	410.095	11.3044
17652.4	338.448	428.473	15.5032	419.386	13.4406	413.861	12.4093	411.434	11.3044
17651.6	338.301	429.647	15.5032	420.963	13.5143	415.065	12.3357	412.753	11.3044
17650.7	338.595	430.891	15.5769	422.314	13.7353	416.401	12.6303	414.432	11.3044
17649.4	338.448	432.398	15.5769	423.892	13.8089	417.268	12.5567	415.355	11.378
17648.1	338.374	433.234	15.6506	425.183	13.7353	418.537	12.704	416.572	11.378
17647.1	338.301	434.544	15.7242	426.414	13.7353	419.565	12.483	418.147	11.5253
17646.3	338.374	436.541	15.7979	427.81	13.7353	420.49	12.5567	419.333	11.599
17645.4	338.448	437.958	15.8716	429.08	13.8089	421.803	12.5567	421.076	11.599
17643.8	338.448	439.676	15.8716	430.131	14.0299	423.594	12.7776	422.359	11.82
17642.8	338.89	440.935	16.0925	431.51	13.9563	424.809	12.8513	423.683	11.6727
17641.5	338.669	442.735	16.0189	433.111	13.9563	426.649	12.7776	424.938	11.6727
17640.2	338.595	443.763	15.9452	434.37	14.1773	427.825	12.7776	426.154	11.599
17639	338.374	444.953	16.0189	435.567	14.1773	429.633	12.8513	428.24	11.8937
17638	338.669	446.047	15.9452	436.945	14.1773	430.844	12.9986	429.563	11.82
17636.6	338.374	446.936	16.1662	438.433	14.1036	432.436	13.0723	430.473	11.8937
17635.6	338.595	448.422	16.2399	439.447	14.2509	433.3	13.0723	431.347	11.7463
17634.5	338.374	449.319	16.1662	440.74	14.3983	434.611	13.2196	432.638	11.7463
17633.5	338.448	450.255	16.1662	441.542	14.3246	435.687	13.2933	433.985	11.8937
17632.4	338.448	453.816	16.5345	442.676	14.3246	436.586	13.2196	435.407	11.9673
17631.3	338.301	455.254	16.6082	443.899	14.4719	437.782	13.146	436.829	11.9673
17630.1	338.301	456.732	16.5345	445.077	14.3246	438.876	13.2196	437.763	11.9673
17628.8	338.301	458.351	16.4609	446.288	14.3983	439.854	13.146	438.95	12.041
17627.4	338.448	459.773	16.8292	447.421	14.6193	441.168	13.2933	440.251	11.9673
17626.2	338.301	461.176	16.7555	448.646	14.5456	442.144	13.4406	441.102	12.1147
17625.1	338.374	462.358	16.6819	449.805	14.5456	443.214	13.2933	442.653	12.1147
17624.1	338.374	463.205	16.7555	451.105	14.4719	444.431	13.367	444.138	12.1883
17622.5	338.595	464.719	16.6819	452.453	14.5456	445.334	13.4406	445.439	12.1883
17621.2	338.595	466.182	16.9765	453.68	14.8403	446.634	13.4406	446.63	12.1883
17620.4	338.301	467.695	16.9765	455.488	14.6929	449.462	13.4406	448.068	12.1883
17619.3	338.448	468.525	16.9765	456.814	14.8403	451.143	13.6616	449.103	12.3357
17618	338.301	469.976	16.9765	458.158	14.7666	452.196	13.588	450.326	12.262
17616.9	338.301	471.565	17.1238	459.307	14.9876	453.342	13.7353	451.147	12.3357
17615.9	338.301	473.187	17.2712	460.533	14.9876	455.834	13.7353	452.362	12.4093
17614.9	338.301	474.588	17.2712	461.756	15.1349	456.821	13.7353	453.559	12.4093
17613.9	338.227	476.121	17.1975	463.171	15.0612	457.65	13.8089	454.408	12.5567
17613.1	338.522	477.918	17.4922	464.344	14.9139	458.661	13.8826	455.276	12.5567
17612	338.301	479.165	17.4922	465.874	15.2086	459.844	13.9563	456.537	12.5567
17610.8	338.301	481.25	17.5658	468.841	15.1349	460.757	14.0299	457.885	12.4093
17609.9	338.522	483.114	17.5658	470.382	15.2822	461.917	14.0299	459.357	12.6303
17608.7	338.301	484.162	17.6395	471.945	15.4296	463.094	13.9563	460.859	12.704
17607.7	338.301	485.568	17.7868	472.809	15.5032	464.167	13.8826	462.036	12.6303
17606.5	338.374	486.586	17.8605	473.972	15.4296	465.656	14.1036	463.254	12.704
17605.4	338.301	487.712	17.7132	474.855	15.5032	467.428	14.2509	464.596	12.704
17604.3	338.522	489.055	17.6395	476.082	15.4296	468.732	14.0299	465.773	12.704
17603.4	338.374	490.46	17.9342	476.995	15.5032	470.757	14.1773	467.079	12.7776
17602.3	338.595	492.08	17.9342	478.319	15.5032	471.986	14.2509	468.099	12.8513
17601.1	338.595	493.191	17.9342	479.77	15.5769	473.834	14.3246	469.37	12.925
17600.3	338.595	494.201	18.1552	481.03	15.7242	475.184	14.3246	470.687	12.925
17598.9	338.595	495.497	18.0078	482.298	15.6506	477.231	14.3983	472.186	12.9986
17597.7	338.816	496.615	18.2288	483.757	15.6506	478.54	14.4719	474.204	12.9986
17596.3	338.743	497.973	18.1552	485.221	15.8716	480.645	14.4719	475.624	12.925
17595.2	338.669	499.187	18.2288	486.112	15.8716	481.871	14.5456	476.846	12.9986
17593.9	338.816	500.124	18.3025	487.063	15.9452	483.173	14.5456	478.129	13.146
17592.9	338.669	501.468	18.3025	488.259	15.8716	484.515	14.6193	479.414	13.146
17591.7	338.522	503.24	18.3761	489.875	15.7979	486.32	14.8403	481.154	13.146
17590.8	338.301	504.614	18.3761	491.184	16.0925	487.684	14.6929	482.348	13.2196
17589.4	338.522	505.995	18.5235	492.772	16.1662	489.724	14.7666	483.617	13.146
17588.5	338.669	506.809	18.5235	493.94	15.9452	490.971	14.9876	484.937	13.367
17587.4	338.301	507.982	18.6708	494.741	15.9452	493.029	14.9876	486.282	13.2933
17586.3	338.301	510.102	18.7445	495.727	16.0925	494.3	14.8403	487.503	13.367
17584.9	338.743	511.379	18.8181	496.931	16.3135	495.967	14.9139	488.904	13.4406
17583.9	338.522	513.273	18.7445	498.654	16.3872	496.782	15.2086	490.098	13.2933
17582.4	338.522	514.454	18.7445	499.944	16.2399	497.936	15.1349	490.992	13.588
17581.3	338.669	516.066	18.9655	501.441	16.3135	499.033	15.1349	492.205	13.5143
17580.2	338.669	517.32	19.0391	502.653	16.2399	500.029	15.0612	493.597	13.5143
17579	338.669	519.056	19.1128	503.909	16.5345	501.433	14.9876	494.475	13.4406
17577.8	338.743	520.393	18.9655	505.165	16.3872	502.834	15.2086	495.748	13.5143
17576.6	338.669	522.127	19.1865	506.383	16.4609	504.133	15.3559	496.878	13.588
17575.2	338.522	523.52	19.2601	507.619	16.3135	505.136	15.3559	497.83	13.8089
17574.1	338.448	524.771	19.1865	508.974	16.6819	506.735	15.2822	500.265	13.7353
17573.2	338.448	526.388	19.2601	510.169	16.6819	508.415	15.2822	501.302	13.7353
17572	338.669	527.74	19.4811	511.2	16.7555	510.032	15.5032	503.096	13.8826
17571	338.816	528.757	19.4074	512.458	16.7555	511.572	15.5769	504.383	13.8826
17570	338.595	530.163	19.4074	513.798	16.6819	513.155	15.5769	505.714	13.8826
17568.6	338.595	531.549	19.5548	514.699	16.6819	514.485	15.6506	506.869	13.8826
17567.6	338.448	532.875	19.4811	516.008	16.9765	515.669	15.6506	507.674	13.9563
17566.6	338.595	533.963	19.7758	517.744	16.9765	517.431	15.7242	508.88	13.8826
17565.7	338.669	535.122	19.7021	518.96	16.9765	518.71	15.7242	510.1	14.0299
17564.8	338.743	536.52	19.7021	520.39	16.9765	519.547	15.6506	511.001	14.0299
17563.5	338.816	538.085	19.7758	521.285	16.9029	520.363	15.6506	512.249	14.1036
17562.5	338.448	539.569	19.7758	522.519	17.1238	521.742	15.8716	513.394	14.1036
17561.4	338.522	541.398	19.9231	524.044	17.1238	523.802	15.8716	515.318	14.2509
17560.5	338.595	542.9	20.0704	525.366	17.1975	525.261	15.9452	516.566	14.3246
17559.1	338.595	544.828	19.7758	526.521	17.1975	527.04	15.8716	518.1	14.3246
17558.2	338.374	546.49	20.2178	527.419	17.2712	528.386	16.1662	519.616	14.2509
17557.1	338.448	547.921	20.2914	528.229	17.3448	530.468	16.0925	522.016	14.3246
17556	338.595	549.161	20.2178	529.583	17.3448	531.686	16.0925	523.014	14.4719
17555.2	338.816	551.04	20.2178	530.774	17.3448	533.499	16.0189	523.909	14.3246
17554.3	338.669	552.31	20.2914	531.991	17.3448	534.658	16.3872	525.148	14.3983
17553.4	338.669	553.238	20.5124	533.607	17.2712	536.455	16.3872	526.503	14.3983
17551.7	338.522	554.55	20.4388	534.937	17.4922	537.888	16.3872	528.42	14.5456
17550.7	338.301	555.997	20.5124	536.118	17.5658	539.801	16.3872	529.687	14.5456
17549.3	338.522	556.923	20.4388	537.419	17.6395	541.011	16.5345	531.325	14.5456
17548.1	338.522	558.305	20.5124	538.605	17.7132	541.875	16.4609	532.675	14.5456
17547.1	338.669	559.785	20.6597	539.994	17.5658	543.114	16.5345	534.448	14.7666
17546.1	338.522	561.034	20.7334	541.24	17.8605	543.917	16.5345	535.615	14.6193
17544.9	338.522	562.366	20.7334	542.468	17.7868	545.557	16.3872	537.042	14.7666
17543.7	338.743	563.311	20.7334	543.306	17.7868	546.897	16.8292	538.446	14.7666
17542.7	338.743	564.569	20.7334	544.688	17.7868	548.794	16.6082	539.612	14.7666
17541.4	338.743	566.254	20.8807	546.285	18.0815	549.718	16.6819	540.921	14.8403
17540.2	338.743	567.335	21.1017	547.424	18.0815	550.892	16.6082	542.137	14.8403
17539.3	338.89	568.54	21.0281	548.691	18.0078	552.003	16.6819	543.527	14.8403
17538.3	338.595	570.74	20.9544	550.012	18.0078	553.379	16.8292	544.907	14.8403
17537.3	338.522	572.207	21.1754	551.261	18.0078	555.325	16.9029	546.204	14.9139
17536.2	338.816	573.497	21.3227	552.228	17.9342	556.632	16.9029	548.068	15.2086
17535.1	338.743	574.952	21.1754	553.461	18.1552	558.433	16.9029	549.512	15.0612
17534	338.669	577.33	21.1754	554.763	18.3025	559.864	17.0502	551.269	15.0612
17533.2	338.669	578.608	21.3964	555.577	18.2288	561.665	17.0502	552.463	15.1349
17532	338.743	580.015	21.5437	556.797	18.1552	563.188	17.0502	553.732	15.1349
17530.7	338.301	581.194	21.5437	558.086	18.2288	564.437	17.0502	554.673	15.2086
17529.6	338.374	583.135	21.5437	559.382	18.4498	565.619	17.1975	556.732	15.2086
17528.1	338.743	584.531	21.7647	560.749	18.4498	567.015	17.2712	557.695	15.2086
17526.8	338.595	586.433	21.7647	562.021	18.4498	568.306	17.2712	559.235	15.4296
17525.8	338.595	587.787	21.7647	563.141	18.4498	569.823	17.2712	560.886	15.5769
17524.5	338.743	589.733	21.7647	564.989	18.7445	570.808	17.2712	562.774	15.3559
17523.4	338.743	590.963	21.912	566.166	18.5971	572.036	17.4922	564.084	15.4296
17522.5	338.595	592.648	21.9857	567.367	18.5971	573.864	17.5658	565.285	15.5769
17521.2	338.669	593.927	21.912	568.671	18.5971	575.114	17.4185	566.287	15.5032
17520.3	338.669	595.264	21.9857	569.845	18.7445	576.861	17.4185	567.625	15.6506
17519.3	338.595	596.705	22.2804	571.428	18.7445	578.067	17.6395	569.174	15.5769
17518.1	338.522	598.006	22.133	572.701	18.8918	579.399	17.6395	570.312	15.6506
17516.6	338.595	599.355	22.133	574.661	18.8918	580.443	17.7132	571.763	15.7242
17515.5	338.743	600.717	22.2067	575.867	18.8918	581.697	17.6395	572.766	15.7242
17514	338.669	602.05	22.133	577.302	18.9655	583.585	17.6395	574.068	15.8716
17513.1	338.522	602.926	22.5014	578.572	19.1128	584.852	17.7868	575.682	15.6506
17511.6	338.89	604.122	22.5014	579.725	19.0391	586.953	17.7868	577.032	15.7242
17510.7	338.448	605.104	22.4277	580.656	19.1128	588.316	17.7132	578.708	15.7979
17509.1	338.595	606.608	22.4277	581.933	19.1128	589.145	18.0815	579.947	15.9452
17508	338.669	608.03	22.4277	583.733	19.3338	590.038	18.0078	580.782	15.8716
17506.7	338.669	609.323	22.796	585.015	19.3338	591.338	18.0815	581.866	15.9452
17505.7	338.669	610.947	22.9433	586.62	19.3338	592.95	18.0815	583.028	15.9452
17504.8	338.743	612.195	22.7224	588.079	19.3338	594.154	18.1552	584.862	16.2399
17503.8	338.595	613.526	22.796	589.759	19.3338	595.744	18.0078	586.046	16.1662
17502.6	338.522	615.111	23.017	590.962	19.4811	597.082	18.0815	587.579	16.0925
17501.6	338.522	616.616	23.0907	592.42	19.4811	597.886	18.3025	588.382	16.1662
17500.7	338.595	618.153	23.017	593.595	19.5548	598.745	18.3025	589.655	16.0189
17499.5	339.111	619.507	23.0907	594.786	19.5548	599.711	18.2288	591.643	16.2399
17498.5	339.185	621.235	23.238	595.882	19.5548	600.92	18.1552	592.876	16.3135
17497.7	339.111	622.458	23.3117	597.054	19.7758	602.33	18.5235	594.378	16.2399
17496.8	339.037	623.711	23.3853	598.37	19.8494	603.288	18.5971	595.644	16.1662
17495.8	339.111	624.918	23.238	599.546	19.8494	604.463	18.3761	596.999	16.3872
17494.8	339.185	626.318	23.238	600.692	19.7021	605.332	18.6708	597.893	16.3872
17493.6	338.964	627.835	23.5327	601.718	19.7758	606.762	18.5235	599.08	16.4609
17492.7	339.111	629.144	23.6063	603.105	20.1441	609.138	18.7445	599.891	16.3872
17491.6	339.185	631.219	23.5327	604.586	19.9968	610.578	18.5971	601.238	16.3872
17490.7	338.89	632.489	23.459	605.817	19.9231	611.85	18.7445	602.652	16.6082
17489.8	338.964	634.225	23.8273	606.979	20.0704	612.661	18.6708	603.637	16.5345
17488.5	339.111	635.441	23.7537	608.271	20.0704	614.011	18.6708	604.562	16.5345
17487.6	338.816	637.2	23.8273	609.495	20.2914	615.102	18.8181	605.908	16.5345
17486.4	338.816	638.485	23.8273	610.703	20.2178	616.434	19.0391	607.34	16.6082
17485.5	338.964	640.123	24.0483	611.843	20.3651	617.846	18.8918	608.609	16.7555
17484.1	339.111	641.437	23.9746	612.995	20.2178	619.033	18.8181	610.151	16.7555
17483.1	338.669	642.926	23.901	614.266	20.2914	620.016	18.8181	611.582	16.7555
17482	338.89	644.021	24.122	615.536	20.5124	621.231	19.0391	613.076	16.9029
17480.9	338.743	645.293	24.0483	616.809	20.5124	622.436	19.0391	614.701	16.7555
17479.9	338.89	646.239	24.4166	618.376	20.5124	623.774	19.1128	616.372	16.9765
17479	338.743	647.122	24.2693	619.637	20.5124	624.606	19.1128	617.696	16.9765
17478	338.522	648.398	24.2693	620.706	20.4388	626.28	19.0391	620.241	16.9765
17476.8	338.964	650.306	24.2693	622.027	20.6597	627.098	19.0391	621.367	17.0502
17475.8	338.89	651.618	24.2693	623.246	20.5861	628.411	19.1128	622.472	17.1975
17474.5	338.816	653.473	24.564	624.707	20.6597	630.213	19.3338	623.658	17.1238
17473.5	339.185	654.821	24.564	625.981	20.7334	631.427	19.1865	624.699	17.1238
17472	338.669	656.867	24.4903	626.904	20.5861	632.991	19.2601	625.706	17.1238
17471	338.89	658.303	24.785	628.25	20.9544	634.299	19.4811	626.998	17.1238
17469.5	339.111	660.319	24.8586	629.416	20.8807	635.622	19.4811	628.939	17.2712
17468.5	338.669	661.904	24.9323	630.327	20.8071	636.991	19.4811	630.088	17.2712
17467.3	338.816	663.185	24.785	631.74	20.8807	638.177	19.5548	631.006	17.3448
17466.2	338.89	664.581	25.006	633.459	21.1754	640.055	19.6284	631.838	17.2712
17465	338.816	666.251	25.0796	634.816	21.2491	641.089	19.7021	633.09	17.2712
17463.8	338.816	667.122	25.0796	636.763	21.1017	643.047	19.6284	635.029	17.4922
17462.7	338.669	668.469	25.0796	638.082	21.1017	644.324	19.7758	635.874	17.5658
17461.6	338.89	669.791	25.0796	639.491	21.0281	646.39	19.8494	637.192	17.5658
17460.3	338.743	670.948	25.3006	640.707	21.3227	647.69	19.9231	638.482	17.4185
17459	338.89	672.87	25.3743	642.224	21.3227	649.687	19.9231	639.693	17.5658
17457.8	338.816	674.348	25.3743	643.431	21.3227	650.951	19.9231	641.586	17.6395
17456.7	338.89	675.752	25.4479	644.65	21.2491	653.947	20.0704	642.811	17.4922
17455.5	338.816	677.457	25.5953	646.235	21.4701	655.686	19.9968	644.548	17.6395
17454.3	338.89	678.708	25.5953	647.63	21.6174	656.493	20.0704	645.95	17.8605
17453.2	338.89	680.065	25.5953	649.183	21.5437	657.81	20.1441	647.934	17.7868
17452.2	338.669	681.447	25.5216	650.346	21.5437	659.012	20.2914	649.241	17.7132
17450.8	338.89	682.797	25.5953	651.572	21.6174	660.038	20.1441	651.544	17.7868
17449.8	339.037	684.103	25.8163	652.698	21.8384	660.839	20.2178	652.902	18.1552
17448.7	338.89	685.429	25.7426	653.853	21.7647	661.947	20.3651	654.285	18.0078
17447.8	338.669	687.091	25.8899	655.521	21.6174	663.55	20.2178	655.945	18.0078
17446.3	338.964	687.993	25.7426	656.661	21.7647	665.38	20.5124	657.182	18.0078
17445	338.743	689.318	25.8163	657.978	21.691	666.6	20.4388	658.535	18.1552
17444.1	338.89	690.729	26.0373	659.405	21.9857	668.533	20.5124	660.138	18.1552
17443	338.743	691.66	26.0373	660.774	22.0594	670.047	20.3651	660.977	18.0815
17441.4	338.669	692.966	26.1109	661.633	22.0594	671.712	20.6597	662.129	18.2288
17439.4	338.595	694.25	26.1109	662.866	21.9857	673.026	20.7334	663.184	18.0078
17438	338.816	695.596	26.0373	664.028	21.9857	674.678	20.6597	664.575	18.3761
17436.7	338.816	696.867	26.3319	665.185	22.2067	676.321	20.7334	666.458	18.1552
17435.8	338.964	697.791	26.3319	666.352	22.133	677.485	20.8807	668.005	18.3761
17434.4	338.743	698.623	26.4792	667.609	22.2804	678.869	20.8807	669.63	18.2288
17433.6	338.743	699.907	26.3319	668.811	22.2067	680.215	20.9544	670.967	18.4498
17432.1	338.743	701.225	26.3319	669.995	22.2804	681.452	20.9544	672.7	18.5235
17431.1	338.595	702.503	26.4792	670.954	22.354	682.805	20.8807	673.892	18.5235
17430	338.816	703.42	26.6266	672.188	22.354	684.131	21.1754	674.734	18.4498
17428.7	338.669	704.654	26.6266	673.382	22.4277	685.414	21.0281	675.817	18.4498
17426.8	338.816	705.981	26.7002	674.49	22.5014	686.423	21.1017	677.08	18.6708
17426	338.89	707.631	26.6266	675.891	22.4277	687.674	21.1754	677.885	18.5971
17425.1	339.037	708.895	26.9212	676.73	22.4277	688.824	21.1754	678.855	18.5971
17424.1	338.522	710.598	26.9212	678.359	22.7224	690.517	21.1754	679.662	18.7445
17422.9	338.816	711.768	26.7739	679.231	22.7224	691.732	21.2491	680.531	18.6708
17421.7	338.522	713.141	26.8476	681.203	22.7224	693.057	21.1754	681.708	18.6708
17420.6	338.669	713.958	26.9949	682.012	22.6487	694.266	21.3227	682.96	18.7445
17419.7	338.448	715.161	27.1422	683.864	22.9433	695.461	21.3227	684.608	18.8181
17418.5	338.669	716.449	27.2159	685.158	22.8697	696.787	21.5437	685.909	18.8181
17417.3	338.89	717.293	27.1422	686.558	22.796	697.986	21.4701	687.533	18.8181
17415.7	338.669	718.575	26.9949	687.759	22.8697	699.303	21.3964	688.405	18.7445
17414.7	338.669	720.433	27.0686	688.962	22.9433	700.69	21.5437	689.696	19.0391
17413.6	338.374	721.568	27.4369	689.905	23.0907	701.992	21.7647	691.544	19.0391
17412.7	338.595	722.796	27.4369	691.288	23.017	703.214	21.6174	692.906	19.0391
17411.8	338.743	723.963	27.4369	692.953	23.0907	704.354	21.7647	694.614	19.0391
17410.7	338.89	725.151	27.4369	694.149	23.1643	706.009	21.691	695.805	19.2601
17409.7	338.964	726.567	27.4369	695.832	23.3853	707.28	21.6174	697.615	19.1865
17408.8	338.669	727.754	27.5842	696.99	23.3853	708.795	21.912	698.955	19.2601
17408	338.89	729.373	27.7315	698.242	23.3853	710.092	21.9857	700.149	19.1865
17406.4	338.522	730.656	27.5842	699.229	23.459	711.286	21.9857	701.026	19.1128
17405.3	338.595	731.972	27.5842	700.424	23.238	712.116	21.8384	702.213	19.3338
17404.2	338.669	732.919	27.6579	702.096	23.6063	713.355	21.912	703.957	19.4074
17403.2	338.89	734.241	27.9525	703.302	23.6063	714.663	22.0594	705.234	19.3338
17401.6	338.669	735.825	27.9525	704.607	23.7537	716.077	22.133	706.574	19.4074
17400.7	338.743	737.221	27.9525	705.529	23.6063	717.346	22.133	707.947	19.4074
17399.4	338.816	738.542	27.8789	706.774	23.6063	718.257	22.133	709.45	19.5548
17398.5	338.816	739.908	28.1735	708.08	23.8273	719.516	22.0594	710.786	19.4811
17397	338.669	741.089	28.2472	709.239	23.8273	720.931	22.2804	712.082	19.5548
17396	338.816	741.926	28.3209	710.458	23.901	722.112	22.2067	713.495	19.4811
17394.8	338.669	743.276	28.1735	711.974	23.901	723.063	22.2804	714.789	19.7021
17393.9	338.743	744.538	28.1735	713.166	23.8273	723.905	22.2067	716.4	19.7021
17392.7	338.669	745.806	28.4682	714.328	23.9746	725.125	22.354	717.859	19.7758
17391.7	338.595	746.755	28.6155	715.583	24.0483	726.523	22.2804	719.42	19.7021
17390.7	338.522	748.368	28.5418	716.772	24.0483	727.4	22.4277	720.834	19.9231
17389.5	338.743	749.707	28.4682	718.399	24.0483	728.729	22.5014	722.762	19.9968
17388.5	338.595	750.928	28.4682	719.675	23.9746	730.203	22.5014	724.265	19.9968
17387.1	338.522	752.128	28.8365	721.735	24.2693	731.504	22.5014	725.62	19.9231
17386.2	338.743	752.971	28.7628	722.907	24.2693	732.785	22.5014	726.76	20.0704
17385.1	338.374	754.32	28.8365	724.284	24.1956	733.979	22.7224	728.089	20.0704
17384	338.964	755.505	28.7628	725.482	24.343	735.117	22.8697	729.441	19.9968
17383	338.669	756.839	28.7628	726.679	24.2693	736.879	22.7224	730.721	20.0704
17381.9	338.522	757.969	28.9838	728.161	24.564	738.051	22.7224	731.708	19.9968
17381.1	338.448	759.268	28.9838	729.297	24.4166	739.282	22.796	733.006	20.2178
17380.2	338.448	760.5	28.9102	730.153	24.4166	740.297	22.9433	735.23	20.2178
17379.2	338.448	761.847	29.0575	731.37	24.4903	741.513	22.8697	736.075	20.2914
17378.3	338.522	763.219	28.9838	732.561	24.4166	743.535	23.017	738.363	20.2914
17377.4	338.669	764.378	29.2785	733.689	24.7113	744.794	23.0907	739.232	20.3651
17376.4	338.595	765.566	29.4258	735.046	24.7113	746.235	23.1643	740.638	20.3651
17375.5	338.669	766.72	29.3522	736.7	24.6376	747.446	23.1643	742.04	20.5124
17374.2	338.595	767.945	29.3522	738.061	24.7113	748.678	23.0907	743.157	20.5124
17373.2	338.669	769.09	29.4258	739.685	24.8586	749.573	23.0907	744.026	20.4388
17372.1	338.89	770.325	29.5731	740.97	25.006	750.75	23.0907	745.381	20.3651
17371.2	338.522	771.48	29.5731	742.473	25.006	751.909	23.238	746.576	20.5861
17370.2	338.448	773.268	29.4995	743.634	25.006	753.074	23.3853	748.183	20.6597
17369.3	338.595	774.499	29.6468	745.019	25.0796	754.236	23.238	749.755	20.5124
17368.3	338.522	775.763	29.5731	745.913	25.3006	756.356	23.3117	751.311	20.5861
17367	338.743	777.151	29.7941	747.087	25.1533	757.481	23.238	752.654	20.7334
17366	338.89	778.356	29.8678	748.413	25.1533	758.852	23.6063	753.527	20.7334
17364.5	338.816	779.263	29.7941	749.396	25.1533	759.88	23.5327	755.028	20.7334
17363.6	338.816	780.54	29.8678	750.674	25.2269	761.141	23.6063	756.432	20.8807
17362.5	339.037	781.722	29.8678	752.04	25.5953	762.011	23.5327	757.622	20.7334
17361.3	338.89	783.048	30.1625	753.286	25.4479	763.296	23.5327	758.939	20.8807
17359.9	338.89	784.191	30.0888	754.498	25.4479	764.483	23.6063	759.764	20.9544
17358.8	338.522	785.643	30.0888	755.619	25.3743	765.416	23.7537	761.179	20.9544
17357.7	338.522	786.972	30.0888	756.764	25.4479	766.725	23.7537	762.409	20.9544
17356.5	338.522	788.116	30.1625	758.045	25.7426	767.938	23.8273	763.321	21.0281
17355.3	338.522	789.388	30.4571	759.239	25.6689	769.22	23.68	764.219	21.0281
17353.8	338.743	790.685	30.3098	760.62	25.6689	770.458	23.9746	765.391	21.2491
17352.8	338.522	792.201	30.3835	761.962	25.6689	771.341	23.901	766.518	21.1017
17351.7	338.743	793.45	30.4571	763.219	25.7426	772.754	23.901	767.967	21.1017
17350.6	338.89	794.649	30.4571	765.131	25.8163	774.5	23.901	769.192	21.1017
17349.8	338.964	795.828	30.6781	766.346	25.8899	775.726	23.9746	770.694	21.3964
17348.4	338.743	797.158	30.6045	767.733	25.8899	777.137	24.0483	772.129	21.3227
17347.4	338.816	798.089	30.6781	768.933	25.8163	778.382	24.0483	773.011	21.4701
17346.4	338.669	799.272	30.6045	770.07	25.7426	779.851	24.1956	774.314	21.2491
17345.5	338.595	800.528	30.6045	771.191	26.1109	781.224	24.0483	775.771	21.3964
17344.2	338.669	801.77	30.8991	772.374	26.1846	782.406	24.122	776.959	21.5437
17343.3	338.743	803.065	30.9728	774.129	26.1109	783.955	24.343	778.277	21.4701
17342.3	338.595	804.749	30.8991	775.467	26.1109	785.151	24.343	779.829	21.4701
17341.2	338.743	806.306	30.8991	776.62	26.3319	786.637	24.343	781.323	21.3964
17340.3	338.743	807.533	30.8254	777.43	26.4056	788.001	24.4166	783.073	21.691
17338.8	338.595	808.692	31.2674	778.801	26.4792	789.562	24.564	786.457	21.691
17337.7	338.522	809.969	31.1938	780.533	26.3319	790.443	24.4903	787.677	21.6174
17336.7	338.669	811.199	31.1201	781.79	26.3319	791.68	24.564	789.05	21.8384
17335.8	338.743	812.334	31.1938	783.032	26.4792	792.92	24.6376	790.735	21.912
17334.5	338.816	813.641	31.1938	783.84	26.6266	794.124	24.564	793.938	21.7647
17333.4	338.816	814.747	31.4148	785.093	26.5529	795.326	24.6376	795.225	22.0594
17332.5	338.89	815.945	31.3411	786.258	26.7002	796.153	24.785	796.405	21.9857
17331.6	338.743	816.97	31.4884	787.288	26.4792	796.993	24.785	798.573	21.9857
17330.7	339.037	818.873	31.4884	788.574	26.6266	798.231	24.7113	799.877	21.9857
17329.4	338.964	819.707	31.4148	789.977	26.9212	799.612	24.7113	801.435	22.133
17328.4	338.964	821.029	31.7094	791.406	26.7739	800.828	24.6376	802.497	22.133
17326.9	339.111	822.563	31.8567	793.092	26.8476	802.127	25.1533	804.634	22.2067
17325.9	338.816	823.911	31.6358	794.446	26.8476	803.38	25.006	805.448	22.2804
17324.7	339.037	825.052	31.6358	795.664	27.0686	804.666	24.9323	806.83	22.133
17323.8	338.669	826.37	32.0041	796.991	27.0686	806.232	24.9323	807.853	22.2067
17322.7	338.669	827.518	31.8567	798.405	26.9949	807.451	25.0796	809.568	22.354
17321.7	338.743	829.08	31.8567	799.413	27.0686	808.996	25.006	810.723	22.354
17320.6	338.669	830.32	31.9304	800.597	27.0686	810.294	25.1533	811.817	22.4277
17318.6	338.743	831.591	31.9304	802.032	27.2159	812.017	25.2269	813.023	22.354
17317.3	338.816	832.878	32.2251	803.312	27.2159	813.301	25.3006	814.033	22.575
17316.2	338.89	834.214	32.1514	804.471	27.2895	814.992	25.3743	816.431	22.575
17315.1	339.037	835.387	32.2251	805.456	27.2895	816.569	25.4479	817.537	22.354
17313.9	338.816	836.736	32.1514	806.731	27.1422	818.171	25.4479	818.942	22.575
17312.9	338.743	837.981	32.2987	808.025	27.5105	819.447	25.5216	820.219	22.7224
17311.8	338.595	839.136	32.5197	809.217	27.5105	820.92	25.5953	821.559	22.6487
17310.6	338.743	840.474	32.4461	810.401	27.6579	822.057	25.5953	823.424	22.8697
17309.4	338.743	841.491	32.5197	811.335	27.4369	823.636	25.7426	824.441	22.7224
17308.2	338.669	842.911	32.5197	812.254	27.5105	824.815	25.5216	825.934	22.7224
17307.2	338.964	843.813	32.5197	813.463	27.4369	826.298	25.8163	826.964	22.8697
17306.1	338.669	844.972	32.8144	814.879	27.7315	827.212	25.8163	828.286	22.796
17305.2	338.816	846.237	32.7407	816.063	27.7315	828.373	25.8163	830.225	23.017
17304	338.816	847.685	32.6671	816.879	27.8052	830.009	25.8163	831.611	22.8697
17303.1	338.743	848.923	32.7407	818.254	27.7315	831.274	25.7426	833.414	22.9433
17302	338.743	850.908	32.8144	819.47	27.8052	832.594	25.9636	834.351	23.0907
17300.8	338.816	852.046	33.109	820.796	27.9525	833.763	25.9636	835.679	23.017
17299.9	338.595	853.374	33.0354	821.926	27.8789	835.023	25.9636	837.035	23.1643
17298.5	338.669	854.551	33.109	823.313	27.8789	836.726	26.0373	838.382	23.0907
17297.6	338.595	855.776	33.109	824.228	27.8789	837.947	25.8899	839.506	23.3117
17296.3	338.964	857.203	33.0354	825.52	28.0262	839.219	26.2582	840.766	23.3117
17295.4	338.669	858.355	33.2564	826.683	28.2472	840.146	26.1846	843.283	23.238
17293.9	338.522	860.164	33.2564	827.54	28.0999	841.282	26.1846	844.384	23.3117
17293	338.743	861.445	33.2564	828.836	28.1735	843.117	26.3319	845.788	23.3117
17291.5	338.816	863.493	33.33	830.222	28.1735	844.266	26.1846	847.155	23.3853
17290.7	338.522	864.838	33.551	831.536	28.0999	845.529	26.2582	848.494	23.459
17289.6	338.669	866.123	33.551	832.687	28.3945	846.352	26.4056	849.428	23.3853
17288.5	338.816	867.409	33.6247	833.546	28.4682	847.605	26.4056	850.493	23.459
17287.6	338.743	868.534	33.6247	834.872	28.4682	849.049	26.3319	851.547	23.68
17286.6	338.743	870.001	33.8457	836.248	28.4682	849.886	26.3319	852.37	23.459
17285.3	338.816	871.385	33.8457	837.678	28.5418	851.02	26.3319	853.413	23.68
17284.1	338.89	873.023	33.8457	839.024	28.5418	852.555	26.5529	854.646	23.6063
17282.5	338.816	874.745	33.772	840.373	28.6155	853.753	26.6266	855.794	23.6063
17280.9	338.669	876.462	34.0667	841.723	28.7628	854.929	26.4792	856.817	23.6063
17279.7	338.669	877.821	34.1403	843.095	28.6155	856.335	26.5529	860.019	23.8273
17278.5	338.448	879.174	34.1403	844.266	28.7628	857.53	26.8476	863.372	23.7537
17277.2	338.595	880.492	34.214	845.415	28.9838	858.897	26.7002	866.127	23.9746
17276	338.816	881.784	34.1403	846.738	28.9102	860.157	26.7739	868.411	23.9746
17274.7	338.816	883.208	34.3613	848.007	28.9102	862.012	26.8476	870.697	24.2693
17273.8	338.669	884.42	34.3613	848.872	28.9102	863.389	26.8476	873.489	24.122
17272.5	339.037	885.549	34.435	850.076	28.9102	864.966	26.9949	876.272	24.2693
17271.3	338.595	886.811	34.2877	851.449	29.1312	866.267	26.9949	878.929	24.343
17270.1	338.816	888.269	34.3613	852.405	29.2048	867.591	26.9949	882.024	24.343
17269.1	338.522	889.567	34.5087	853.661	29.1312	868.808	26.9949	883.681	24.564
17268	338.743	890.701	34.7297	855.073	29.1312	870.047	27.2159	885.286	24.4903
17267.1	338.669	891.897	34.656	856.286	29.1312	871.476	27.2895	886.474	24.4903
17266.2	338.595	893.248	34.656	857.423	29.3522	873.102	27.2159	888.141	24.564
17265	338.522	895.088	35.0243	858.614	29.4258	873.972	27.1422	889.601	24.6376
17263.7	338.669	896.327	35.0243	859.759	29.3522	875.05	27.2159	891.506	24.6376
17262.7	338.448	897.569	34.9507	860.908	29.3522	876.232	27.4369	892.362	24.6376
17261.5	338.743	898.707	34.9507	862.119	29.3522	877.923	27.3632	893.35	24.6376
17260.6	338.669	900.066	34.877	863.247	29.3522	879.968	27.4369	894.811	24.8586
17259.5	338.669	901.019	35.098	865.038	29.5731	881.256	27.4369	895.697	24.785
17258.3	338.669	902.176	35.098	866.329	29.5731	882.4	27.6579	897.165	24.8586
17257.4	338.595	903.571	35.2453	867.768	29.4995	884.077	27.6579	898.494	24.9323
17256.4	338.743	904.776	35.2453	868.928	29.5731	885.254	27.6579	899.636	24.9323
17255.5	338.89	906.194	35.1716	870.089	29.7941	886.824	27.6579	900.669	24.9323
17254.3	338.595	907.727	35.54	870.974	29.7205	888.004	27.5105	901.98	25.006
17253.4	338.669	908.999	35.4663	872.218	29.7205	889.487	27.8052	903.149	24.9323
17252.5	338.89	910.371	35.4663	873.366	29.7205	890.327	27.8052	904.229	24.9323
17251.4	338.595	911.524	35.54	874.251	29.7941	891.675	27.9525	905.847	25.0796
17250.4	338.522	912.872	35.54	875.463	29.7205	893.689	27.9525	908.151	25.3006
17248.8	338.448	913.736	35.6873	877.136	30.0888	895.087	27.9525	910.099	25.2269
17247.9	338.448	914.937	35.761	878.399	30.0151	895.921	28.0999	911.008	25.2269
17246.5	338.669	916.161	35.761	880.022	30.0888	896.898	28.0262	912.813	25.1533
17245.7	338.595	917.324	35.761	881.413	30.0888	898.159	28.0262	913.887	25.3743
17244.3	338.669	918.531	35.6873	882.601	30.3835	899.997	27.9525	916.241	25.3006
17243.4	338.89	920.194	35.9083	883.511	30.3098	901.254	28.1735	917.783	25.3743
17242	338.448	921.477	35.982	884.847	30.2361	902.692	28.3945	919.056	25.4479
17241.1	338.301	923.023	35.9083	886.476	30.3098	903.857	28.3209	920.454	25.5953
17240.2	338.522	924.312	35.9083	888.061	30.2361	905.284	28.3209	922.171	25.5216
17239	338.448	925.98	36.2766	890.043	30.6045	906.634	28.2472	923.629	25.5953
17238.1	338.595	927.261	36.1293	890.974	30.5308	908.059	28.5418	925.493	25.6689
17237.1	338.522	928.492	36.2766	892.354	30.6045	909.427	28.3945	926.841	25.7426
17236.1	338.816	929.814	36.203	893.263	30.6045	910.803	28.4682	929.371	25.6689
17235	338.522	930.964	36.203	894.124	30.5308	912.171	28.3945	930.311	25.6689
17233.9	338.743	931.764	36.203	895.04	30.7518	913.338	28.5418	932.549	25.9636
17233	338.816	933.026	36.5713	896.289	30.6781	914.501	28.7628	934.151	25.8899
17231.9	338.816	934.201	36.4239	897.577	30.7518	915.491	28.6892	935.441	25.8163
17230.9	338.522	935.681	36.5713	898.884	30.6045	916.297	28.5418	937.129	25.8899
17229.9	338.522	936.996	36.4976	900.076	30.7518	917.637	28.5418	938.455	26.0373
17228.9	338.374	938.278	36.4976	901.303	30.8991	919.26	28.6155	941.694	26.1109
17227.8	338.669	939.612	36.7923	902.329	30.9728	920.077	28.9102	943.163	26.1109
17226.8	338.669	940.889	36.7186	903.489	30.9728	921.96	28.9838	945.153	26.3319
17225.5	338.669	941.813	36.8659	905.007	30.9728	923.294	28.8365	945.989	26.3319
17224.5	338.669	943.074	36.7923	906.018	30.9728	924.527	28.8365	948.405	26.2582
17223.4	338.522	944.261	36.7923	907.162	30.8991	925.718	28.9838	949.648	26.2582
17222.5	338.743	945.45	37.0133	908.592	31.1938	927.102	29.2048	951.508	26.3319
17221.4	338.448	946.683	37.0133	909.896	31.1938	927.907	29.2048	952.856	26.4056
17220.5	338.522	948.126	36.9396	910.974	31.3411	929.254	29.1312	954.74	26.5529
17219.2	338.743	949.296	37.0133	912.266	31.2674	930.501	29.2048	955.787	26.4056
17218.3	338.448	950.588	37.0133	913.412	31.4884	931.739	29.1312	960.102	26.4792
17217.4	338.816	951.849	37.2343	915.011	31.4884	933.008	29.2048	962.803	26.6266
17216	338.448	953.293	37.1606	916.171	31.4884	934.071	29.3522	965.159	26.7002
17215.1	338.448	954.239	37.2343	917.292	31.3411	935.389	29.4258	966.733	26.8476
17214	338.522	955.439	37.3816	918.109	31.4148	936.681	29.2785	968.625	26.8476
17213.1	338.448	956.686	37.3079	919.271	31.4884	937.877	29.2785	969.446	26.9212
17212	338.669	957.863	37.5289	920.465	31.7094	939.057	29.4995	971.082	26.9212
17211	338.816	958.996	37.6026	921.771	31.7094	939.904	29.4258	972.165	26.9949
17210	338.595	960.539	37.6762	922.938	31.6358	941.246	29.5731	973.617	26.9949
17209.1	338.522	961.709	37.6026	924.231	31.5621	942.519	29.4258	974.74	27.0686
17208.2	338.448	963.074	37.5289	925.613	31.5621	943.837	29.5731	975.549	26.9949
17206.7	338.448	964.211	37.8236	926.869	31.8567	945.045	29.7205	976.958	27.1422
17205.6	338.301	965.411	37.8972	928.113	31.7831	946.854	29.6468	977.888	27.1422
17204.2	338.522	967.158	37.8972	929.313	32.0041	948.134	29.7205	978.831	27.2159
17203.3	338.816	968.457	37.8972	930.893	31.8567	949.59	29.6468	979.727	27.0686
17202	338.669	969.938	37.9709	932.117	32.0777	950.979	29.9415	981.194	27.1422
17201.1	338.816	971.096	38.1182	933.741	32.1514	952.42	29.9415	984.127	27.4369
17200.2	338.669	972.311	38.1182	934.628	32.1514	953.272	29.8678	985.142	27.2895
17199	338.743	973.355	38.1919	935.813	32.0041	954.52	29.9415	986.94	27.2895
17198.1	338.448	974.534	38.0446	937.136	32.2251	955.695	29.8678	988.526	27.5105
17197.2	338.522	975.686	38.4129	938.092	32.1514	956.591	30.0151	989.472	27.5105
17196.2	338.595	976.922	38.4129	939.356	32.3724	957.785	30.0888	990.862	27.5105
17195.1	338.669	978.064	38.3392	940.452	32.2987	959.388	30.0151	992.365	27.4369
17194	338.522	979.556	38.4129	941.292	32.3724	960.794	30.0151	993.508	27.5105
17192.7	338.595	980.772	38.3392	942.462	32.2987	961.96	30.1625	995.475	27.6579
17191.6	338.595	982.122	38.6339	943.47	32.4461	963.665	30.3098	997.237	27.6579
17190.3	338.522	983.528	38.6339	944.675	32.5197	965.462	30.3098	999.1	27.6579
17189.3	338.743	984.724	38.7075	946.074	32.6671	966.377	30.2361	1000.1	27.6579
17188.3	338.448	986.234	38.7075	947.296	32.6671	967.628	30.2361	1002.52	27.8789
17187.3	338.816	987.395	38.6339	948.562	32.6671	968.607	30.3098	1004.11	27.9525
17186.3	338.816	988.749	38.9285	949.466	32.5934	969.977	30.4571	1005.61	27.8789
17185.1	338.669	990.028	38.9285	950.651	32.5197	971.269	30.6045	1006.8	28.0262
17184.2	338.374	991.672	39.0022	951.916	32.8881	972.502	30.6045	1008.86	28.0999
17183	338.595	993.012	38.9285	952.977	32.8881	973.353	30.6045	1009.9	28.0262
17181.7	338.816	994.205	38.9285	954.413	32.8144	974.377	30.6781	1011.37	28.0999
17180.8	338.301	995.645	39.2232	956.273	32.8144	975.686	30.8254	1012.86	28.0999
17179.7	338.374	997.246	39.2232	957.558	33.109	976.973	30.6781	1013.98	28.1735
17178.5	338.522	998.171	39.1495	959.308	33.0354	978.359	30.6781	1015.14	28.2472
17177.6	338.301	999.423	39.0022	960.466	33.0354	979.973	30.7518	1016.21	28.2472
17176.7	338.595	1000.82	39.3705	961.784	33.0354	981.012	30.6781	1018.46	28.1735
17175.8	338.522	1002.03	39.5179	963.123	33.109	982.217	30.9728	1020.06	28.3945
17174.8	338.448	1002.94	39.4442	964.406	33.33	983.631	30.9728	1021.4	28.3209
17173.9	338.595	1003.92	39.4442	965.429	33.33	984.773	30.8991	1022.33	28.3945
17173	338.522	1005.06	39.3705	966.818	33.33	986.135	30.9728	1023.17	28.4682
17172	338.522	1006.41	39.5179	968.117	33.4037	987.081	30.8991	1024.59	28.3209
17170.7	338.595	1007.86	39.6652	969.46	33.4774	988.409	31.1201	1026.77	28.6155
17169.9	338.374	1009.01	39.6652	970.694	33.6984	990.448	31.1201	1027.99	28.6155
17168.9	338.522	1010.46	39.7388	971.922	33.551	991.662	31.1938	1029.19	28.4682
17168	338.522	1011.81	39.6652	973.091	33.551	993.212	31.2674	1031	28.4682
17166.7	338.522	1012.67	39.7388	974.285	33.6247	994.608	31.4148	1032.19	28.6892
17165.8	338.522	1014.03	39.9598	975.619	33.551	996.194	31.4148	1033.53	28.7628
17164.9	338.669	1015.27	40.0335	976.793	33.6984	997.211	31.3411	1034.77	28.6155
17163.9	338.595	1017.28	40.0335	978.393	33.772	998.408	31.4884	1035.97	28.6892
17163.1	338.595	1018.46	39.8862	979.571	33.772	999.987	31.3411	1037.37	28.7628
17161.7	338.522	1019.99	40.3282	980.866	33.8457	1001.27	31.5621	1038.54	28.9102
17160.7	338.448	1021.16	40.2545	982.146	33.9194	1003.68	31.7094	1041.02	28.9838
17159.7	338.448	1022.92	40.2545	983.431	33.993	1004.88	31.5621	1042.48	28.8365
17158.9	338.669	1024.13	40.3282	984.578	33.993	1006.14	31.5621	1043.76	28.9838
17157.9	338.522	1025.9	40.4755	985.799	33.8457	1007.58	31.8567	1044.74	29.1312
17156.8	338.448	1027.29	40.5492	987.136	34.0667	1009.81	31.8567	1046.4	29.1312
17155.9	338.669	1028.66	40.6228	988.502	34.214	1011.05	31.8567	1047.29	29.2048
17155	338.374	1029.46	40.6228	989.672	34.3613	1012.22	31.7831	1048.6	29.0575
17154	338.374	1030.68	40.5492	990.568	34.2877	1013.48	32.0041	1049.7	29.1312
17153.2	338.374	1032.32	40.7702	991.857	34.2877	1014.67	32.0041	1051.6	29.3522
17152	338.227	1033.57	40.8438	993.07	34.2877	1015.64	31.9304	1052.95	29.2785
17151	338.448	1034.88	40.8438	994.512	34.3613	1016.93	31.9304	1053.75	29.2785
17150.1	338.374	1036.66	40.8438	995.719	34.5087	1018.17	32.1514	1055.56	29.3522
17149	338.595	1037.63	40.9175	996.658	34.5823	1019.45	32.2251	1056.64	29.4258
17147.7	338.816	1038.82	40.9911	998.075	34.5823	1020.66	32.2251	1058	29.4258
17146.7	338.374	1039.64	41.0648	999.515	34.5087	1022.2	32.1514	1059.3	29.4258
17145.8	338.448	1041.42	41.2121	1000.32	34.5087	1023.52	32.2987	1060.93	29.2785
17144.9	338.374	1042.74	41.0648	1001.22	34.5823	1025.12	32.2251	1061.75	29.5731
17143.8	338.448	1044.44	41.3595	1002.45	34.7297	1026.38	32.3724	1063.01	29.7941
17142.9	338.522	1045.6	41.2858	1003.25	34.7297	1028.02	32.4461	1064.96	29.5731
17141.7	338.374	1047.04	41.3595	1004.41	34.656	1029.47	32.4461	1066.47	29.5731
17140.8	338.374	1048.6	41.4331	1005.65	34.656	1030.75	32.3724	1068.25	29.5731
17139.8	338.374	1049.89	41.3595	1006.47	34.7297	1031.66	32.5934	1070.48	29.7941
17138.9	338.522	1051.27	41.6541	1007.7	34.9507	1033.04	32.5934	1072.12	29.9415
17137.9	338.448	1052.4	41.7278	1008.96	34.9507	1034.24	32.7407	1072.95	29.7941
17136.7	338.301	1054.3	41.7278	1009.89	34.877	1035.43	32.6671	1074.23	29.7941
17135.7	338.669	1055.58	41.6541	1011.34	34.9507	1036.85	32.6671	1075.67	30.0151
17134.8	338.374	1056.63	41.8751	1012.17	34.877	1038.11	32.8144	1076.7	30.1625
17133.9	338.595	1057.82	41.9488	1013.57	35.1716	1039.59	32.8881	1078.04	30.0151
17133	338.448	1059.21	42.0224	1014.86	35.1716	1041.03	32.9617	1079.74	30.0151
17131.7	338.595	1060.26	41.9488	1015.8	35.1716	1042.22	32.8881	1081.25	30.0888
17130.8	338.522	1061.09	41.8751	1017.04	35.2453	1043.96	32.8144	1082.51	30.2361
17129.7	338.374	1062.26	41.9488	1017.93	35.1716	1045.17	33.0354	1084.52	30.1625
17128.7	338.595	1063.62	42.1698	1019.16	35.2453	1046.29	33.109	1086.4	30.1625
17127.8	338.669	1064.75	42.2434	1020.41	35.3926	1047.46	33.0354	1087.68	30.3098
17126.9	338.522	1066.19	42.1698	1021.31	35.3926	1048.38	33.109	1089.04	30.3098
17126	338.522	1067.41	42.2434	1022.54	35.4663	1049.99	33.109	1090.29	30.4571
17124.8	338.301	1068.75	42.2434	1023.7	35.54	1051.26	33.33	1091.36	30.3098
17123.7	338.448	1070.2	42.4644	1024.64	35.3926	1052.49	33.33	1092.58	30.3835
17122.2	338.374	1071.7	42.4644	1025.45	35.6136	1053.71	33.2564	1093.93	30.5308
17121.2	338.522	1072.55	42.5381	1026.72	35.6136	1055.05	33.2564	1095.1	30.5308
17120	338.595	1073.4	42.4644	1028.2	35.761	1056.69	33.551	1095.95	30.4571
17118.8	338.522	1074.55	42.6118	1029.52	35.6136	1057.96	33.551	1097.1	30.6045
17117.5	338.374	1076.49	42.7591	1031.05	35.6136	1059.21	33.4774	1099.3	30.6045
17116.5	338.374	1077.68	42.7591	1032.27	35.761	1060.28	33.551	1100.2	30.6781
17115.4	338.448	1078.89	42.6854	1033.42	35.8346	1061.44	33.551	1101.57	30.6781
17114.3	338.227	1079.94	42.7591	1034.39	35.9083	1065.1	33.6247	1102.81	30.6781
17113.1	338.08	1081.28	42.6854	1035.54	35.982	1066.02	33.6984	1104.06	30.6781
17112.1	338.374	1082.7	42.9801	1036.73	35.9083	1067.45	33.772	1104.86	30.6781
17110.9	338.374	1083.62	42.9801	1038.12	36.0556	1068.79	33.6984	1106.67	30.8254
17110	338.301	1085.66	43.0537	1039.32	36.1293	1069.91	33.8457	1107.88	30.8254
17109.1	338.301	1086.65	43.0537	1040.94	36.0556	1071.07	33.8457	1109.09	30.7518
17108.2	338.374	1087.58	43.0537	1042.28	36.0556	1072.7	33.9194	1110.24	30.8254
17107.2	338.448	1088.98	43.2747	1044.03	35.982	1073.86	33.9194	1111.23	30.9728
17106	338.448	1089.87	43.2747	1045.32	36.4239	1075.62	34.0667	1112.79	31.0464
17105	338.374	1091.06	43.3484	1046.69	36.3503	1076.43	34.1403	1114.34	30.9728
17103.9	338.301	1092.39	43.2747	1048.01	36.2766	1078.95	34.0667	1115.46	31.1201
17103	338.301	1093.61	43.2011	1049.18	36.3503	1081.51	34.5087	1116.43	31.1938
17101.6	338.08	1095.23	43.5694	1050.19	36.4239	1086.07	34.3613	1117.4	30.9728
17100.7	338.227	1096.49	43.5694	1051.48	36.6449	1087.56	34.2877	1118.7	30.9728
17099.9	338.374	1097.71	43.5694	1052.69	36.4976	1088.6	34.5087	1119.64	31.2674
17098.8	338.227	1098.98	43.6431	1053.67	36.5713	1089.79	34.5823	1121.1	31.2674
17097.8	338.301	1099.91	43.4957	1055.04	36.5713	1091.13	34.5087	1122.72	31.2674
17096.2	338.301	1101.52	43.9377	1056.68	36.7923	1092.73	34.5087	1124.13	31.3411
17095.3	338.08	1102.83	43.7167	1058.03	36.9396	1094.13	34.5823	1125.84	31.3411
17093.9	338.154	1104.37	43.7904	1059.52	36.7186	1094.97	34.656	1127.85	31.4148
17093	338.522	1105.59	43.7904	1060.83	36.8659	1096.15	34.7297	1129.07	31.4148
17092	338.301	1106.87	44.0114	1062.05	36.7923	1097.21	34.877	1129.91	31.5621
17091.1	338.227	1108.1	44.0851	1063.44	37.0869	1098.42	34.7297	1130.94	31.3411
17090.2	338.374	1109.57	44.0851	1064.77	36.9396	1099.95	34.7297	1132.54	31.5621
17089.3	338.301	1110.52	44.0114	1066.24	37.0133	1101.37	34.9507	1134.68	31.6358
17088.4	338.227	1111.87	44.1587	1067.41	37.0133	1102.79	34.877	1135.52	31.6358
17087.5	338.374	1113.18	44.3797	1069.27	37.3079	1104.18	34.9507	1136.88	31.7094
17086.6	338.227	1114.23	44.4534	1070.59	37.3079	1105.4	35.0243	1137.75	31.7831
17085.7	338.301	1115.58	44.3797	1072.35	37.2343	1106.95	35.0243	1138.73	31.7094
17084.6	338.301	1116.49	44.306	1073.58	37.2343	1108.21	35.1716	1139.62	31.7831
17083.7	338.522	1117.32	44.3797	1074.87	37.3079	1109.53	35.1716	1141.52	31.7831
17082.4	338.301	1118.52	44.306	1076.05	37.5289	1110.85	35.1716	1142.38	31.7831
17081.5	338.374	1120.35	44.748	1077.49	37.6026	1112.01	35.1716	1143.79	32.0041
17080.4	338.448	1121.67	44.6007	1078.85	37.4552	1113.86	35.319	1145.14	32.0041
17079.4	338.301	1123.62	44.6744	1080	37.5289	1115.18	35.4663	1146.89	32.0041
17078.3	338.669	1124.86	44.527	1081.62	37.7499	1117.04	35.3926	1148.1	32.0041
17077.4	338.374	1126.75	44.969	1082.82	37.6762	1118.27	35.3926	1149.41	31.9304
17076.5	338.374	1128.03	44.969	1083.96	37.7499	1119.95	35.54	1151.47	32.0777
17075.5	338.448	1128.83	44.8217	1085.3	37.8236	1121.19	35.6136	1153.01	32.1514
17074.5	338.448	1130.04	44.8954	1086.53	37.6762	1122.54	35.6873	1154.76	32.1514
17073.3	338.448	1131.4	45.19	1088.2	37.8236	1123.53	35.4663	1156.04	32.1514
17072.1	338.448	1132.83	45.2637	1089.34	37.9709	1124.72	35.6136	1158.41	32.2987
17071.1	338.374	1134.2	45.19	1090.77	37.9709	1126.18	35.6873	1161.02	32.3724
17070.2	338.301	1135.66	45.2637	1092.06	38.0446	1127.39	35.8346	1162.03	32.3724
17069.3	338.301	1136.61	45.2637	1093.24	38.0446	1129.24	35.761	1163.42	32.4461
17068.1	338.227	1137.78	45.3373	1094.3	38.2656	1130.64	35.761	1164.57	32.5197
17067.1	338.374	1138.68	45.4847	1095.56	38.1919	1132.23	36.0556	1165.9	32.5197
17066.1	338.301	1139.68	45.4847	1096.77	38.2656	1133.14	35.982	1167.34	32.5197
17065.2	338.301	1141.02	45.5583	1097.72	38.2656	1134.3	36.1293	1168.59	32.7407
17064	338.448	1142.29	45.411	1099.11	38.2656	1136.1	36.0556	1169.63	32.6671
17063.1	338.301	1143.35	45.411	1101.1	38.4866	1137.43	36.203	1171.32	32.6671
17061.7	338.522	1145.41	45.7793	1102.49	38.4866	1138.83	36.1293	1172.83	32.7407
17060.7	338.448	1146.37	45.7793	1104.29	38.3392	1139.7	36.203	1175.31	32.9617
17059.4	338.374	1147.59	45.7793	1106.05	38.4866	1141.34	36.3503	1177.71	32.8881
17058.5	338.301	1149.74	45.7057	1107.09	38.6339	1142.7	36.3503	1178.73	32.8144
17057.6	338.374	1151.59	46.1477	1108.07	38.6339	1144.12	36.4239	1180.43	32.9617
17056.7	338.374	1154.77	46.0003	1109.2	38.6339	1145.45	36.4239	1182.06	32.9617
17055.9	338.374	1158.76	46.295	1110.12	38.5602	1146.83	36.4239	1183.63	33.109
17054.9	338.301	1162.36	46.5896	1111.31	38.6339	1147.93	36.4976	1184.62	33.109
17053.8	338.448	1163.83	46.6633	1112.54	38.8549	1149.19	36.3503	1185.86	33.109
17053	338.448	1165.13	46.5896	1113.79	38.8549	1150.48	36.5713	1186.97	33.109
17051.9	338.227	1167.23	46.5896	1115.19	39.0022	1151.71	36.5713	1188.02	33.109
17050.9	338.374	1168.55	46.8106	1116.1	38.7812	1152.98	36.6449	1188.83	33.2564
17049.6	338.448	1169.59	46.8843	1117.5	38.9285	1153.85	36.5713	1190.08	33.1827
17048.6	338.669	1170.53	46.958	1119.26	39.0759	1155.04	36.6449	1191.09	33.2564
17047.6	338.227	1171.69	46.8843	1120.45	39.2232	1156.37	36.8659	1191.91	33.33
17046.5	338.154	1172.89	46.8843	1122.02	39.2232	1157.19	36.7923	1192.94	33.33
17045.2	338.227	1174.4	46.8843	1123.2	39.0759	1158.46	36.7923	1194.46	33.33
17044.3	338.154	1176.42	47.0316	1124.72	39.0759	1160.33	36.7923	1196.17	33.551
17043.4	338.301	1177.64	47.1053	1125.93	39.3705	1161.51	36.8659	1197.95	33.4774
17042.3	338.448	1179.02	47.1053	1127.08	39.2969	1163.41	36.9396	1199.18	33.4774
17041.4	338.154	1180.04	47.0316	1128	39.3705	1164.61	37.1606	1200.61	33.551
17040.2	338.227	1181.18	47.3263	1128.81	39.3705	1165.83	37.1606	1202.43	33.6247
17039.2	338.374	1182.62	47.4	1130.08	39.2232	1166.66	37.0869	1204.54	33.6984
17037.9	338.448	1183.95	47.4	1131.84	39.5179	1167.8	37.0869	1205.72	33.6984
17036.8	338.595	1185.5	47.3263	1133.08	39.6652	1169.02	37.3079	1207.12	33.772
17035.7	338.522	1186.87	47.3263	1134.48	39.5179	1170.01	37.3079	1208.94	33.6984
17034.8	338.448	1188.24	47.6946	1135.69	39.6652	1171.2	37.3079	1210.91	33.772
17033.8	338.374	1189.89	47.6209	1136.84	39.8125	1173.22	37.3079	1212.31	33.9194
17033	338.374	1191.15	47.7683	1137.71	39.8125	1174.5	37.3079	1213.46	33.9194
17031.9	338.595	1192.03	47.7683	1138.86	39.8862	1176.35	37.3816	1214.43	33.993
17030.8	338.374	1193.36	47.6946	1140.05	39.8862	1177.56	37.5289	1215.76	33.993
17029.9	338.374	1194.55	47.9893	1141.25	39.8125	1178.96	37.5289	1217.15	33.9194
17028.9	338.374	1195.7	47.9156	1142.45	39.7388	1180.28	37.3816	1219.22	34.214
17028	338.522	1197.06	47.9893	1144.03	40.1072	1181.78	37.7499	1220.67	34.1403
17027	338.448	1198.28	47.9156	1144.91	40.1072	1183.22	37.6762	1221.81	34.1403
17025.9	338.522	1199.54	47.9156	1146.15	40.1072	1184.54	37.7499	1223.05	34.0667
17025	338.448	1201.25	48.2839	1147.84	40.1072	1185.34	37.6026	1225.16	34.214
17024	338.374	1202.56	48.2839	1149.09	40.1072	1186.32	37.7499	1226.12	34.3613
17023.1	338.595	1204.02	48.3576	1150.59	40.2545	1188.16	37.8972	1228.02	34.2877
17022.2	338.522	1205.28	48.1366	1151.4	40.4018	1189.65	37.9709	1229.3	34.3613
17021.1	338.374	1206.22	48.5049	1152.57	40.2545	1191.23	37.8972	1230.66	34.3613
17020.2	338.227	1207.59	48.5049	1153.67	40.3282	1192.63	38.0446	1232.39	34.435
17019.3	338.301	1208.93	48.6523	1155.08	40.3282	1193.84	38.1182	1234	34.5823
17018.4	338.301	1210.26	48.5049	1156.39	40.4755	1194.91	38.2656	1235.18	34.435
17017	338.374	1211.55	48.5049	1157.79	40.4755	1196.28	38.1919	1236.05	34.5087
17016.1	338.374	1212.84	48.7996	1159.05	40.6228	1197.62	38.0446	1237.07	34.656
17015.1	338.374	1213.94	48.7259	1160.09	40.6228	1198.81	38.1182	1238.18	34.656
17014	338.227	1215.14	48.6523	1161.62	40.4755	1199.7	38.3392	1239.49	34.7297
17013.1	338.227	1216.53	48.8732	1163.19	40.8438	1200.9	38.3392	1241.31	34.656
17011.9	338.301	1217.87	48.9469	1164.55	40.7702	1202.14	38.2656	1242.84	34.5823
17011.1	338.301	1218.68	49.0942	1166.08	40.6965	1202.95	38.3392	1244.46	34.877
17009.9	338.374	1219.99	49.0206	1167.35	40.7702	1204.03	38.3392	1245.82	34.877
17009	338.448	1221.28	49.0206	1168.71	41.0648	1205.35	38.2656	1247.15	34.9507
17008	338.374	1222.91	49.0206	1169.64	40.9175	1206.91	38.6339	1248.3	34.8033
17007.1	338.374	1224.09	49.0942	1170.91	41.0648	1208.16	38.4866	1249.49	34.9507
17006.1	338.448	1225.39	49.3889	1172.58	41.0648	1209.73	38.5602	1250.74	35.0243
17005.2	338.448	1226.57	49.3152	1173.83	41.0648	1210.54	38.5602	1252.13	34.9507
17004.2	338.522	1227.88	49.3152	1175.2	41.2121	1211.7	38.4866	1252.99	34.9507
17003.2	338.301	1229.13	49.4626	1176.18	41.2858	1213.49	38.7812	1254.76	35.0243
17002.3	338.154	1230.56	49.3152	1177.47	41.2121	1214.63	38.7075	1255.69	35.1716
17001.3	338.522	1232.32	49.6099	1178.74	41.2858	1216.41	38.7812	1257.15	35.1716
17000.1	338.374	1233.15	49.6099	1179.92	41.2121	1217.22	38.7075	1258.03	35.1716
16999.2	338.595	1234.47	49.6099	1181.19	41.4331	1218.5	38.9285	1260.63	35.1716
16998.2	338.669	1236.41	49.6099	1182.3	41.4331	1219.65	38.9285	1262.2	35.4663
16997.1	338.669	1238.16	49.9782	1183.51	41.5068	1220.9	38.8549	1263.47	35.319
16996.1	338.595	1239.59	49.8309	1184.8	41.6541	1222.91	39.0022	1264.43	35.4663
16995.1	338.448	1240.7	49.9045	1185.95	41.5068	1224.11	39.0022	1265.67	35.3926
16994.1	338.448	1241.92	49.9045	1187.06	41.4331	1225.69	39.1495	1266.71	35.3926
16993	338.522	1242.92	49.9782	1188.09	41.6541	1226.53	39.2232	1267.95	35.319
16992.1	338.522	1245.01	50.1992	1188.9	41.8015	1227.71	39.0759	1269.56	35.6136
16991	338.448	1246.72	50.1255	1190.21	41.8015	1229.59	39.1495	1271.09	35.54
16990.2	338.374	1248	50.1255	1191.71	41.8015	1230.85	39.4442	1272.85	35.6136
16989.1	338.301	1249.95	50.3465	1192.97	41.6541	1232.7	39.2969	1274.69	35.761
16988.2	338.448	1251.09	50.3465	1194.2	41.9488	1233.93	39.3705	1275.59	35.6136
16987.1	338.374	1251.91	50.3465	1195.44	41.9488	1235.46	39.3705	1276.48	35.761
16986	338.374	1253.27	50.4939	1196.56	42.0224	1236.7	39.3705	1277.6	35.761
16985.1	338.374	1254.74	50.5675	1197.91	41.9488	1238.27	39.5915	1279.32	35.8346
16984.1	338.448	1256.03	50.7149	1199.1	41.9488	1239.56	39.6652	1280.96	36.0556
16983.2	338.227	1257.37	50.7885	1199.95	42.1698	1240.81	39.5179	1282.57	35.9083
16982.3	338.743	1258.8	50.6412	1201.14	42.0961	1241.68	39.6652	1284.26	35.9083
16981.3	338.595	1259.93	50.6412	1202.39	42.3171	1242.99	39.5915	1285.82	35.9083
16980.4	338.374	1260.96	50.7149	1204.18	42.2434	1244.7	39.6652	1287.79	36.0556
16979.4	338.448	1262.45	51.0095	1205.5	42.2434	1246.16	39.7388	1288.93	36.0556
16978.5	338.374	1264.24	50.8622	1207.08	42.4644	1247.58	39.7388	1290.26	36.1293
16977.4	338.595	1265.56	51.0832	1208.42	42.3908	1248.91	39.8125	1291.15	36.1293
16976.5	338.522	1266.63	50.9358	1209.98	42.5381	1250.3	39.9598	1292.44	36.0556
16975.4	338.301	1268.3	51.3778	1211.28	42.4644	1251.61	39.9598	1294.18	36.2766
16974.3	338.595	1270.31	51.3778	1212.46	42.6854	1252.85	39.9598	1295.27	36.2766
16973.3	338.374	1271.68	51.2305	1213.38	42.6118	1253.98	40.1072	1296.32	36.2766
16972.1	338.448	1273.65	51.2305	1214.57	42.6854	1255.25	39.9598	1298.12	36.3503
16971.2	338.227	1275.23	51.5252	1215.81	42.6854	1256.36	40.2545	1299.48	36.4239
16970.1	338.448	1276.39	51.6725	1216.78	42.6854	1257.18	40.1808	1301.43	36.4239
16969.2	338.374	1278.07	51.4515	1218.15	42.6854	1258.44	40.2545	1302.95	36.4239
16968	338.448	1279.54	51.5252	1219.94	43.0537	1260.31	40.1808	1304.82	36.4239
16966.6	338.448	1280.9	51.7462	1221.32	42.9064	1261.75	40.2545	1306.14	36.5713
16965.2	338.374	1282.46	51.8198	1222.68	42.9801	1262.84	40.4018	1308.4	36.6449
16964.1	338.448	1283.91	51.8198	1223.91	42.9801	1263.65	40.4755	1309.98	36.6449
16962.7	338.448	1285.25	51.8198	1225.19	43.1274	1264.91	40.5492	1311.17	36.7186
16961.4	338.301	1286.42	51.8198	1226.12	43.1274	1266.66	40.3282	1312.6	36.7186
16960.3	338.374	1287.58	52.1881	1227.25	43.0537	1267.83	40.4018	1313.92	36.9396
16959.5	338.522	1289.34	51.9672	1228.62	43.2011	1269.44	40.6228	1314.77	36.7186
16958.5	338.522	1290.6	52.1881	1229.77	43.2011	1270.73	40.6965	1315.93	36.8659
16957.7	338.448	1292.38	52.0408	1231	43.4221	1272.03	40.5492	1318.15	37.0133
16956.9	338.301	1293.33	52.4091	1232.8	43.4957	1273.04	40.6965	1319.55	36.9396
16956	338.448	1294.67	52.4091	1234.13	43.4957	1274.53	40.8438	1320.38	36.9396
16955	338.595	1296.02	52.4828	1235.49	43.4221	1275.43	40.9175	1321.76	36.7923
16953.7	338.227	1297.87	52.4091	1236.65	43.4221	1276.38	40.8438	1322.8	36.8659
16952.7	338.374	1299.38	52.7775	1237.92	43.7167	1277.94	40.7702	1324.31	37.1606
16951.4	338.301	1301	52.7038	1238.75	43.5694	1278.92	40.8438	1325.56	37.0133
16950.5	338.448	1301.89	52.6301	1239.95	43.5694	1280.35	40.8438	1326.99	37.0869
16949.2	338.448	1303.34	52.7038	1241.3	43.6431	1281.83	40.9911	1328.19	37.1606
16948.3	338.448	1304.52	52.6301	1242.46	43.5694	1282.84	41.0648	1329.22	37.2343
16947	338.522	1305.38	52.7775	1243.65	43.7904	1284.05	41.0648	1330.9	37.3079
16946.1	338.448	1306.42	52.9248	1244.87	43.7904	1285.1	41.0648	1332.06	37.3816
16945.2	338.595	1308.03	52.8511	1246.05	43.8641	1286.52	40.9911	1333.9	37.3079
16944.3	338.301	1309.37	52.9985	1247.28	43.7904	1287.85	41.2121	1334.82	37.3816
16943.4	338.522	1310.66	52.9248	1248.59	43.7904	1288.69	41.2121	1335.72	37.4552
16942.2	338.374	1311.86	53.2194	1249.84	44.1587	1289.52	41.1385	1337.13	37.4552
16941.2	338.374	1312.7	53.0721	1251.03	44.2324	1291	41.1385	1338.53	37.5289
16940.2	338.595	1313.95	52.9985	1252.21	44.0114	1291.94	41.3595	1339.68	37.5289
16939.3	338.374	1314.97	53.1458	1253.85	44.1587	1292.93	41.3595	1340.93	37.4552
16938.5	338.522	1316.26	53.2194	1255.17	44.0851	1294.15	41.4331	1342.14	37.4552
16937.2	338.669	1317.97	53.4404	1256.77	44.1587	1295.43	41.5805	1343.38	37.6762
16936.3	338.743	1319.13	53.4404	1258.13	44.3797	1296.7	41.3595	1344.26	37.6026
16935.3	338.522	1320.93	53.4404	1259.32	44.2324	1298.08	41.4331	1345.55	37.6762
16934.3	338.595	1322.32	53.4404	1260.67	44.3797	1299.62	41.7278	1346.62	37.8236
16933.5	338.448	1324.17	53.7351	1262.06	44.527	1301.09	41.6541	1347.57	37.6762
16932.4	338.374	1325.44	53.8824	1262.95	44.527	1302.82	41.5805	1348.9	37.6762
16931.4	338.595	1327.11	53.6614	1264.37	44.6007	1303.83	41.6541	1349.97	37.7499
16930	338.522	1328.35	53.8088	1265.95	44.6007	1304.97	41.7278	1350.92	37.8972
16929	338.595	1330.13	53.8824	1267.18	44.527	1306.32	41.8751	1353.05	37.8972
16927.8	338.522	1331.31	54.1034	1268.64	44.748	1307.69	41.8751	1354.37	37.8236
16926.8	338.669	1332.54	54.1034	1270	44.8217	1308.99	41.8015	1356.14	37.9709
16925.6	338.743	1333.61	54.1771	1271.33	44.8217	1309.82	41.8751	1357.75	38.0446
16924.7	338.816	1334.89	54.1034	1272.3	44.748	1311.17	41.8751	1358.87	38.0446
16923.6	338.374	1336.59	54.3244	1273.52	44.8217	1312.44	42.0961	1360.2	37.9709
16922.7	338.669	1337.87	54.3981	1274.91	44.969	1313.51	42.0961	1361.04	37.9709
16921.8	338.595	1340.09	54.3244	1276.07	45.1164	1314.86	42.0961	1363	38.2656
16920.8	338.522	1341.31	54.3244	1277.68	45.0427	1317.17	42.0961	1363.98	38.2656
16919.9	338.595	1342.87	54.6927	1279.04	44.969	1318.63	42.3171	1365.7	38.1182
16918.5	338.669	1344.06	54.6191	1280.22	44.969	1319.44	42.3908	1367.54	38.1919
16917.6	338.816	1345.61	54.5454	1281.83	45.19	1320.42	42.2434	1368.59	38.4866
16916.6	338.522	1346.61	54.4717	1283	45.3373	1321.71	42.1698	1370.19	38.4129
16915.7	338.595	1347.77	54.6927	1284.42	45.19	1323.51	42.3908	1371.09	38.4129
16914.8	338.522	1349.88	54.7664	1285.58	45.2637	1324.74	42.5381	1372.29	38.3392
16913.6	338.669	1351.19	54.9137	1286.7	45.3373	1326.35	42.4644	1373.53	38.4866
16912.7	338.669	1352.51	54.8401	1288.13	45.411	1327.55	42.5381	1374.57	38.7075
16911.5	338.669	1353.87	54.8401	1289.36	45.4847	1329.11	42.6118	1375.92	38.4129
16910.6	338.448	1355.24	55.1347	1290.54	45.5583	1330.39	42.7591	1377.01	38.5602
16909.5	338.448	1356.17	55.2084	1291.97	45.4847	1331.62	42.7591	1378.28	38.6339
16908.4	338.448	1357.68	55.1347	1293.25	45.853	1332.64	42.6854	1379.67	38.5602
16907.4	338.448	1358.89	55.2084	1294.32	45.7793	1333.92	42.8328	1381.43	38.8549
16906.4	338.374	1360.27	54.9137	1295.54	45.7057	1335.53	42.7591	1382.94	38.6339
16905.6	338.595	1361.9	55.3557	1297.2	45.7793	1336.39	42.7591	1384.86	38.7812
16904.4	338.522	1363.16	55.4294	1298.48	45.7057	1337.63	42.9801	1386.12	38.7075
16903.5	338.595	1364.37	55.4294	1299.99	46.0003	1338.61	42.9801	1387.87	38.7812
16902.3	338.669	1365.55	55.3557	1301.26	46.0003	1339.92	42.9064	1389.5	38.8549
16901.4	338.669	1366.35	55.3557	1302.42	46.0003	1341.69	43.0537	1390.34	38.9285
16900.6	338.522	1368.12	55.6504	1303.37	45.853	1343.02	43.1274	1391.79	38.8549
16899.4	338.669	1369.37	55.6504	1304.57	45.9267	1344.22	43.1274	1392.76	39.0759
16898.6	338.743	1371.05	55.724	1306.25	46.2213	1345.05	43.2011	1394.26	39.0759
16897.7	338.669	1372.27	55.5767	1307.62	46.074	1346.41	43.2011	1396.53	39.0759
16896.7	338.522	1373.62	55.5767	1308.91	46.1477	1348.07	43.2011	1398.24	39.1495
16895.3	338.448	1374.85	55.8714	1310.32	46.295	1349.56	43.4957	1400.08	39.2232
16894.4	338.595	1376.14	56.0187	1311.21	46.2213	1351.06	43.2747	1401.43	39.2232
16893.4	338.595	1377.21	56.0187	1312.99	46.3687	1352.68	43.4957	1403.02	39.2969
16892.5	338.743	1378.47	56.0187	1314.93	46.5896	1354.06	43.3484	1404.55	39.2969
16891.5	338.964	1380.13	56.166	1316.06	46.516	1355.3	43.6431	1406.16	39.3705
16890.6	338.89	1381.43	56.2397	1316.87	46.516	1356.63	43.5694	1407.61	39.5179
16889.6	338.816	1383.55	56.3134	1317.67	46.4423	1357.44	43.5694	1408.81	39.4442
16888.3	338.669	1384.77	56.166	1319.31	46.737	1358.59	43.6431	1410.35	39.3705
16887.4	338.669	1386.24	56.166	1320.59	46.6633	1359.51	43.6431	1411.95	39.6652
16886.4	338.595	1387.45	56.4607	1322.42	46.6633	1360.63	43.4957	1413.36	39.7388
16885.4	338.448	1388.78	56.4607	1323.71	46.737	1361.8	43.7904	1414.4	39.7388
16884	338.669	1389.9	56.4607	1325	46.958	1362.81	43.7904	1415.57	39.6652
16883.1	338.669	1391.1	56.4607	1326.15	47.0316	1363.65	43.7904	1416.64	39.7388
16882.2	338.595	1392.89	56.7553	1327.67	47.1053	1364.95	43.8641	1417.57	39.8125
16881.1	338.816	1394.11	56.7553	1328.89	46.958	1366.67	43.7904	1419.08	39.8862
16880.2	338.595	1396.75	56.6817	1330.06	46.8106	1367.92	44.0114	1419.89	39.8862
16879.2	338.669	1397.77	56.7553	1331.76	47.2526	1369.11	44.0851	1420.78	39.8862
16878.4	338.522	1398.76	57.05	1332.98	47.179	1370.22	44.0114	1422.11	39.8125
16877.5	338.669	1399.84	57.05	1334.26	47.1053	1371.42	44.0851	1423.04	39.8862
16876.6	338.743	1401.11	57.05	1335.6	47.1053	1373.19	44.0114	1424.26	39.9598
16875.7	338.669	1402.33	56.9763	1336.86	47.4	1374.42	44.2324	1425.66	39.9598
16874.4	338.669	1403.16	57.1237	1338.18	47.4	1375.61	44.2324	1426.86	40.0335
16873.4	338.595	1404.52	57.1237	1339.35	47.4	1376.64	44.1587	1427.69	40.0335
16872.2	338.448	1405.76	57.3447	1340.6	47.4	1377.85	44.2324	1429.28	39.9598
16871.1	338.448	1407.15	57.271	1341.41	47.4	1379.84	44.1587	1431.05	40.1808
16870.2	338.522	1408.29	57.3447	1342.63	47.5473	1381.2	44.527	1432.63	40.1072
16869.4	338.374	1409.71	57.3447	1344.42	47.6209	1382.8	44.527	1434	40.2545
16868.5	338.595	1411.52	57.5657	1345.7	47.6209	1384.01	44.4534	1435.72	40.1808
16867.3	338.448	1413.06	57.492	1346.87	47.6209	1385.48	44.3797	1437.55	40.4018
16866.4	338.595	1414.37	57.6393	1347.83	47.6946	1386.83	44.6007	1439.29	40.4018
16865.5	338.816	1415.53	57.5657	1349.05	47.8419	1388.01	44.6007	1440.93	40.4018
16864.3	338.743	1416.5	57.492	1350.66	47.8419	1389.11	44.6744	1441.76	40.2545
16863.3	338.522	1417.37	57.5657	1351.47	47.8419	1390.3	44.748	1443.01	40.5492
16862.4	338.448	1418.56	57.7866	1352.74	47.8419	1391.56	44.527	1444.01	40.6228
16861.5	338.595	1420.32	57.6393	1353.54	47.8419	1392.82	44.8954	1445.46	40.5492
16860.6	338.448	1421.55	57.7866	1354.84	47.8419	1394.15	44.8954	1446.73	40.5492
16859.5	338.522	1422.51	57.7866	1356.03	48.1366	1395.22	44.8954	1448.56	40.7702
16858.6	338.743	1423.58	57.8603	1357.01	48.1366	1396.57	44.8954	1450.03	40.6228
16857.2	338.595	1424.88	58.0813	1358.36	48.0629	1398.31	44.8954	1451.97	40.6228
16856.3	338.595	1426.88	58.155	1359.57	48.0629	1399.77	45.1164	1453.33	40.6965
16855.2	338.669	1428.26	58.155	1360.78	48.1366	1401.11	45.1164	1454.25	40.6228
16854.3	338.522	1429.95	58.376	1361.97	48.2839	1402.23	45.1164	1455.33	40.9175
16853.1	338.743	1431.22	58.376	1362.9	48.3576	1403.24	45.0427	1457.01	40.9175
16852	338.669	1432.88	58.4496	1364.12	48.2839	1404.43	45.0427	1458.24	40.9175
16850.9	338.669	1434.12	58.376	1365.42	48.2839	1405.61	45.411	1459.45	40.9175
16849.9	338.669	1435.4	58.4496	1366.37	48.3576	1406.45	45.411	1461.26	40.9911
16848.9	338.448	1436.33	58.7443	1367.82	48.7259	1407.36	45.3373	1462.88	41.0648
16848	338.522	1437.47	58.6706	1369.41	48.5049	1408.83	45.2637	1464.96	41.0648
16847	338.448	1439.12	58.8179	1370.58	48.5786	1410.89	45.2637	1466.19	41.1385
16846	338.522	1440.5	58.6706	1372.46	48.6523	1412.12	45.5583	1468.08	41.2858
16845.1	338.374	1441.89	58.5233	1373.59	48.5786	1413.45	45.4847	1469.55	41.3595
16844	338.669	1442.82	59.0389	1375.05	48.6523	1414.59	45.4847	1470.36	41.2121
16843.1	338.595	1444.03	58.9653	1376.21	48.7996	1415.81	45.4847	1471.65	41.2858
16842.1	338.669	1445.33	58.8179	1377.66	48.7996	1416.75	45.5583	1472.97	41.2121
16840.8	338.595	1446.59	59.0389	1378.86	48.7996	1418.03	45.7057	1474.23	41.2858
16839.6	338.522	1448.1	58.9653	1380.13	49.0206	1419.38	45.7057	1475.7	41.3595
16838.5	338.374	1449.33	59.2599	1382.23	49.0942	1420.77	45.853	1477.39	41.2858
16837.6	338.595	1450.62	59.1863	1383.47	49.0942	1421.98	45.7793	1478.58	41.4331
16836.5	338.816	1451.82	59.2599	1384.39	49.0942	1423.37	45.632	1479.73	41.5068
16835.6	338.154	1453.26	59.1863	1385.6	49.0206	1424.77	45.9267	1481.43	41.6541
16834.3	338.448	1454.45	59.1863	1386.77	49.2416	1426.5	45.853	1482.56	41.5068
16833.4	338.374	1455.72	59.4809	1388.06	49.1679	1427.69	46.0003	1484.22	41.5068
16832.2	338.301	1457.57	59.4073	1389.3	49.3889	1429.51	46.0003	1485.9	41.8015
16831.2	338.301	1458.72	59.4073	1390.47	49.3152	1430.71	46.1477	1487.22	41.8751
16830.2	338.448	1460.05	59.3336	1391.75	49.2416	1431.94	46.2213	1488.07	41.7278
16829.4	338.227	1461.26	59.6283	1392.96	49.5362	1433.09	46.2213	1489.59	41.7278
16828.5	338.301	1462.52	59.7756	1394.63	49.6099	1434.27	46.1477	1491.01	41.7278
16827.3	338.227	1463.54	59.8493	1395.87	49.5362	1435.19	46.2213	1492.53	41.9488
16826.4	338.448	1464.79	59.7756	1396.78	49.4626	1436.61	46.3687	1494.05	42.0224
16825.6	338.227	1466.01	59.7756	1397.91	49.4626	1437.91	46.3687	1495.26	41.9488
16824.3	338.595	1467.31	60.0702	1399.03	49.7572	1439.02	46.3687	1496.38	41.9488
16823.5	338.522	1468.46	60.0702	1400.42	49.8309	1440.34	46.4423	1497.66	41.9488
16822.4	338.522	1470.57	60.0702	1401.69	49.8309	1441.88	46.4423	1499.11	42.1698
16821.4	338.595	1471.85	59.9966	1402.88	49.9045	1443.17	46.5896	1500.14	42.1698
16820.2	338.448	1473.09	59.9966	1403.7	49.7572	1444.32	46.5896	1501.01	42.1698
16819.2	338.448	1474.27	60.3649	1404.96	49.7572	1445.27	46.516	1502.76	42.1698
16818.1	338.374	1475.45	60.2912	1406.5	50.0519	1446.57	46.5896	1504.18	42.0961
16817.1	338.522	1476.75	60.1439	1407.84	49.9782	1448.09	46.5896	1505.42	42.3171
16816.2	338.595	1477.95	60.2176	1409.25	49.9782	1449.38	46.8843	1506.33	42.3908
16815	338.522	1479.73	60.5122	1410.6	49.9782	1450.61	46.8106	1507.6	42.3171
16814	338.522	1480.91	60.5859	1411.91	50.2729	1451.9	46.8843	1511.57	42.5381
16812.8	338.522	1482.81	60.7332	1412.9	50.2729	1453.28	46.737	1513.17	42.4644
16811.8	338.669	1484.09	60.6596	1414.19	50.2729	1454.48	46.737	1514.11	42.4644
16810.8	338.816	1485.34	60.6596	1415.64	50.2729	1455.76	46.958	1515.01	42.4644
16809.7	338.669	1486.14	60.9542	1416.88	50.1992	1457.24	46.8843	1515.9	42.5381
16808.5	338.743	1487.43	60.8069	1418.08	50.4202	1458.39	46.958	1517.91	42.6854
16807.6	338.595	1490.09	60.9542	1419.03	50.4939	1459.73	47.0316	1518.78	42.6854
16806.2	338.522	1491.37	61.0279	1420.2	50.4939	1460.88	47.0316	1519.99	42.6854
16805.4	338.595	1492.54	61.1015	1421.51	50.4939	1462.08	47.179	1521.06	42.7591
16804.5	338.522	1493.87	61.0279	1422.89	50.4939	1463.79	47.2526	1521.98	42.7591
16803.6	338.743	1494.92	61.2489	1424.14	50.7885	1464.96	47.179	1523.37	42.9064
16802.7	338.522	1496.35	61.1752	1425.53	50.7885	1466.31	47.2526	1525.24	42.9801
16801.3	338.522	1497.54	61.1015	1426.88	50.7885	1467.24	47.2526	1526.6	42.9801
16800.3	338.595	1498.85	61.3962	1427.76	50.7149	1468.5	47.4	1528.36	42.9064
16799.4	338.522	1500.27	61.3962	1428.92	50.6412	1469.47	47.4	1529.89	43.0537
16798.3	338.522	1501.71	61.3962	1430.11	50.8622	1470.33	47.4736	1530.98	42.9801
16796.7	338.522	1503.05	61.4699	1431.09	50.9358	1471.62	47.4736	1532.33	43.0537
16795.4	338.448	1504.35	61.4699	1432.45	50.8622	1473.38	47.3263	1533.16	43.1274
16794	338.448	1506.28	61.8382	1433.66	51.0095	1474.57	47.6209	1534.11	43.1274
16793.1	338.374	1507.43	61.8382	1434.95	51.0095	1476.45	47.6209	1535.56	43.0537
16792.1	338.374	1508.3	61.6909	1436.11	51.1568	1477.66	47.6209	1536.36	43.2011
16791.2	338.743	1509.68	61.6909	1437.81	51.2305	1479.28	47.6209	1537.26	43.2011
16790.3	338.448	1510.92	62.1328	1439.08	51.1568	1480.55	47.7683	1538.09	43.2747
16789.4	338.448	1512.42	62.0592	1440.23	51.2305	1483.16	47.6946	1539.26	43.2011
16788.4	338.448	1514.11	61.9855	1441.61	51.1568	1484.52	47.7683	1541.29	43.2011
16787.5	338.374	1515.4	62.0592	1442.79	51.3778	1485.54	47.9156	1542.97	43.3484
16786.5	338.522	1517.1	62.2802	1444.31	51.3042	1486.82	47.9893	1544.01	43.2747
16785.6	338.595	1518.31	62.2065	1445.51	51.3778	1488	47.8419	1545.47	43.4221
16784.5	338.595	1519.99	62.2802	1447.02	51.3778	1488.93	47.9893	1546.99	43.3484
16783.6	338.743	1521.2	62.2065	1448.29	51.3778	1490.26	47.9893	1548.32	43.6431
16782.5	338.669	1522.46	62.3538	1449.5	51.5988	1491.46	47.9893	1549.67	43.4957
16781.6	338.743	1523.55	62.5748	1450.39	51.6725	1492.29	48.2103	1551	43.5694
16780.5	338.816	1524.69	62.7222	1451.69	51.6725	1493.64	48.2103	1552.31	43.4957
16779.5	338.448	1526.46	62.5748	1453.4	51.6725	1495.27	48.2839	1554.14	43.4957
16778.6	338.595	1527.79	62.5748	1454.38	51.7462	1496.69	48.2103	1555.74	43.7904
16777.5	338.669	1529.97	62.8695	1455.62	51.8198	1498.61	48.2839	1557.43	43.7167
16776.5	338.595	1531.28	63.0168	1456.64	51.8935	1499.91	48.3576	1559.23	43.7904
16775.4	338.743	1532.79	63.0168	1457.92	51.9672	1501.43	48.3576	1560.88	43.8641
16774.5	338.522	1534.03	62.8695	1459.26	51.8935	1502.86	48.4313	1563.38	44.0114
16773.4	338.816	1535.24	62.8695	1460.46	51.8198	1504.15	48.4313	1564.34	43.9377
16772.5	338.595	1536.05	63.1642	1461.7	52.1145	1505.38	48.6523	1565.55	43.9377
16771.3	338.669	1537.22	63.1642	1462.71	52.2618	1506.58	48.6523	1566.94	44.0851
16770.4	338.669	1538.41	63.0905	1463.93	52.1145	1507.52	48.7259	1568.59	44.0851
16769.4	338.743	1539.59	63.1642	1465.18	52.1881	1508.7	48.6523	1569.71	44.0114
16768.2	338.743	1540.74	63.0168	1466.58	52.1145	1509.52	48.5049	1570.87	44.0851
16767.3	338.816	1541.98	63.3851	1468.11	52.3355	1511.08	48.7259	1572.35	44.1587
16766.3	338.743	1543.28	63.5325	1469.22	52.2618	1512.89	48.7996	1573.2	44.306
16765.4	338.669	1544.6	63.3115	1470.48	52.1881	1514.09	48.7996	1574.17	44.3797
16764.4	338.743	1545.56	63.5325	1471.84	52.3355	1516.07	48.8732	1575.13	44.306
16763.3	338.669	1546.95	63.6061	1472.98	52.2618	1516.97	48.7996	1576.21	44.2324
16762.3	338.595	1548.27	63.6798	1474.43	52.7038	1518.56	48.9469	1577.77	44.306
16761.1	338.595	1549.61	63.6061	1475.71	52.5565	1519.92	49.0942	1579.38	44.306
16760.2	338.595	1550.75	63.8271	1476.85	52.4828	1521.16	49.0206	1581.02	44.3797
16759	338.448	1551.7	63.6061	1477.71	52.5565	1522.91	49.0206	1582.56	44.4534
16758.1	338.374	1553.17	63.6798	1478.6	52.5565	1524.16	49.3889	1583.83	44.6007
16756.9	338.374	1554.31	63.6061	1479.81	52.7038	1525.46	49.3889	1585.74	44.6744
16756	338.669	1555.54	63.7535	1481.29	52.7775	1526.75	49.3889	1587.96	44.6007
16755.2	338.522	1556.91	63.9745	1482.55	52.7038	1528.07	49.3152	1589.03	44.6744
16754.4	338.374	1558.47	63.9008	1483.62	52.7775	1529.41	49.2416	1590.32	44.6744
16753.5	338.448	1559.79	63.9745	1484.98	52.8511	1530.64	49.6099	1592.02	44.8217
16752.1	338.448	1561.12	64.1218	1486.11	52.9248	1531.8	49.5362	1593.5	44.748
16751.2	338.522	1562.42	64.1218	1487.81	53.1458	1532.77	49.4626	1594.32	44.8954
16750.1	338.448	1563.63	64.1955	1489.04	53.1458	1533.92	49.3152	1595.33	44.748
16749.1	338.448	1564.75	64.2691	1490.21	53.0721	1535.49	49.3889	1596.66	44.8217
16748.2	338.374	1566.41	64.1955	1491.12	52.9248	1536.72	49.6836	1597.48	44.8217
16747.3	338.448	1567.76	64.4901	1492.32	53.2194	1537.88	49.6099	1598.52	44.969
16746.3	338.816	1568.97	64.6374	1493.97	53.2931	1539.4	49.6836	1600.33	45.0427
16745.2	338.595	1570.81	64.4901	1495.4	53.2931	1540.69	49.7572	1601.49	44.969
16744.3	338.669	1572.24	64.5638	1497.12	53.2931	1541.73	49.6836	1602.35	44.969
16743.4	338.816	1574.01	64.7848	1498	53.2931	1543.08	49.8309	1603.85	44.969
16742.2	338.522	1575.24	64.7111	1499.25	53.4404	1544.52	49.9782	1604.9	45.1164
16741.2	338.595	1576.56	64.7848	1500.13	53.5141	1545.83	49.9045	1605.82	45.1164
16740.3	338.448	1577.89	64.7111	1501.41	53.5141	1547.08	49.9782	1607.56	45.0427
16739.3	338.89	1579.11	64.7848	1502.6	53.5141	1548.29	50.0519	1608.68	45.1164
16738	338.669	1580.13	65.1531	1503.93	53.5878	1549.55	50.0519	1609.49	45.2637
16737	338.669	1581.37	65.0058	1505.11	53.5878	1550.79	50.1992	1611.56	45.4847
16735.8	338.595	1582.72	65.0794	1506.52	53.7351	1551.94	50.0519	1612.55	45.3373
16734.9	338.595	1583.8	65.1531	1507.81	53.8088	1553.2	50.1255	1615.91	45.3373
16734	338.743	1585.02	65.0058	1509.41	53.7351	1554.11	50.0519	1618.52	45.5583
16733.1	338.743	1586.86	65.3741	1510.62	53.8088	1555.37	50.3465	1619.64	45.5583
16732.1	338.448	1588.15	65.3741	1511.9	54.0298	1557.06	50.3465	1621.13	45.4847
16731.1	338.595	1589.93	65.3004	1512.92	54.0298	1558.34	50.3465	1622.32	45.5583
16730.1	338.595	1591.16	65.3004	1514.19	54.0298	1559.58	50.3465	1624.4	45.7793
16728.8	338.595	1592.83	65.5951	1515.74	54.1034	1560.95	50.4939	1625.6	45.7793
16727.9	338.669	1594.08	65.6687	1516.93	54.0298	1562.08	50.4939	1627.69	45.632
16727	338.595	1595.25	65.5951	1518.23	54.1034	1563.74	50.6412	1629.44	45.7793
16726	338.522	1596.31	65.5951	1519.15	54.1771	1564.9	50.4939	1630.57	45.853
16725.2	338.522	1597.52	65.5951	1520.33	54.1771	1566.42	50.4939	1631.98	46.0003
16724	338.669	1598.75	65.7424	1521.67	54.2508	1567.6	50.8622	1632.8	45.853
16723.2	338.743	1599.56	65.9634	1522.99	54.1034	1568.75	50.8622	1633.84	46.0003
16721.9	338.816	1600.8	65.8161	1524.41	54.5454	1570.07	50.7149	1635.56	46.1477
16721.1	338.595	1603.24	65.9634	1526.44	54.4717	1571.43	50.7885	1636.83	46.074
16720.1	338.374	1605.94	66.1844	1528.49	54.3981	1573.2	50.9358	1637.9	46.074
16719.2	338.743	1607.24	66.1844	1529.43	54.6927	1574.39	51.0095	1640.27	46.074
16718.2	338.522	1608.4	66.1844	1530.73	54.6927	1575.8	51.0095	1641.66	46.1477
16717.3	338.522	1609.72	66.1844	1532.09	54.6927	1577.05	50.9358	1643.12	46.1477
16716.1	338.669	1610.56	66.4791	1533.31	54.6927	1578.22	50.9358	1644.71	46.1477
16715.2	338.522	1611.78	66.4791	1535.08	54.7664	1579.38	51.1568	1645.77	46.295
16714.3	338.669	1613.04	66.2581	1536.28	54.9874	1580.56	51.1568	1646.74	46.295
16713.5	338.669	1614.5	66.4054	1537.5	54.9874	1582.34	51.2305	1647.65	46.295
16712.2	338.522	1615.82	66.5527	1538.74	54.9874	1583.79	51.2305	1649.06	46.3687
16711.4	338.448	1617.17	66.7737	1539.93	54.9874	1585.5	51.3042	1650.03	46.295
16710.5	338.374	1618.1	66.7737	1541.08	54.9874	1586.38	51.3778	1651.21	46.4423
16709.4	338.448	1619.58	66.7	1542.36	55.2084	1587.6	51.4515	1652.89	46.4423
16708.5	338.669	1621.19	66.7737	1543.96	55.2084	1588.5	51.3778	1654.48	46.6633
16707.1	338.522	1622.41	66.7	1545.34	55.1347	1589.8	51.3778	1656.12	46.6633
16706.3	338.522	1623.61	66.9947	1546.93	55.2084	1590.97	51.4515	1657.9	46.5896
16705.4	338.522	1624.56	66.9947	1548.22	55.503	1592.25	51.6725	1659.75	46.5896
16704.5	338.595	1625.98	67.0684	1549.4	55.503	1593.46	51.5988	1660.9	46.6633
16703.6	338.522	1627.67	66.921	1550.37	55.503	1594.73	51.6725	1662.5	46.737
16702.4	338.522	1628.84	66.921	1551.67	55.503	1596.06	51.5252	1664.41	46.737
16701.6	338.595	1630.46	67.2894	1552.98	55.3557	1596.88	51.6725	1665.71	46.737
16700.4	338.374	1631.73	67.363	1554.33	55.5767	1598.15	51.7462	1666.95	46.8843
16699.5	338.522	1633.51	67.363	1555.67	55.5767	1599.46	51.8935	1667.81	46.958
16698.7	338.448	1634.88	67.2894	1556.88	55.6504	1601.2	51.8198	1669.11	46.8843
16697.4	338.448	1636.33	67.584	1558.27	55.6504	1602.5	51.6725	1671.04	46.958
16696.4	338.448	1637.15	67.584	1559.73	55.724	1603.76	51.8198	1672.17	46.958
16695.3	338.448	1638.32	67.584	1561.02	55.945	1604.97	51.9672	1673.86	47.1053
16694.3	338.448	1640.01	67.584	1562.24	56.0924	1606.19	51.9672	1676.03	47.2526
16693.1	338.301	1641.19	67.584	1563.14	55.8714	1607.24	52.0408	1678.57	47.0316
16692.2	338.669	1642.76	67.8787	1564.51	55.8714	1608.39	52.0408	1680.04	47.3263
16691.3	338.595	1644.09	67.805	1566.09	55.8714	1609.66	52.0408	1681.73	47.2526
16690.4	338.522	1645.24	67.8787	1567.27	56.0924	1610.6	52.1881	1682.6	47.4
16689.5	338.595	1646.25	67.8787	1568.61	56.166	1611.74	52.2618	1684.93	47.2526
16688.4	338.595	1647.55	67.8787	1569.69	56.166	1613.53	52.3355	1686.62	47.4
16687.2	338.301	1649.38	67.9523	1571.13	56.0924	1614.75	52.2618	1687.88	47.4736
16686.1	338.595	1650.38	68.1733	1572.21	56.0924	1616.08	52.1881	1688.83	47.4
16685.1	338.595	1651.58	68.0997	1573.44	56.3134	1617.05	52.4828	1689.72	47.4
16684.1	338.669	1652.71	68.0997	1574.67	56.387	1618.16	52.4828	1691.79	47.6209
16683.2	338.374	1653.87	68.3207	1575.84	56.387	1619.9	52.4828	1694.44	47.5473
16682	338.743	1655.05	68.468	1576.99	56.387	1621.05	52.4091	1695.28	47.6209
16681	338.669	1656.1	68.468	1578.4	56.387	1622.17	52.4828	1696.75	47.6209
16680.2	338.669	1657.37	68.3207	1579.59	56.6817	1623.18	52.6301	1698.3	47.8419
16679.2	338.669	1658.88	68.468	1581.18	56.608	1624.39	52.5565	1699.73	47.8419
16678.3	338.448	1660.22	68.689	1582.46	56.5343	1625.54	52.7038	1701.51	47.7683
16677.3	338.743	1661.43	68.7627	1583.66	56.6817	1626.64	52.7038	1702.93	47.8419
16676.3	338.595	1662.88	68.689	1584.62	56.7553	1627.82	52.6301	1704.4	47.9893
16675.3	338.669	1664.37	68.689	1586.02	56.9027	1629.6	52.9985	1705.9	47.9893
16674.3	338.448	1665.55	68.7627	1587.33	56.9763	1630.9	52.9248	1707.71	47.9893
16673.5	338.522	1666.73	68.91	1588.73	56.9027	1632.71	52.9248	1708.61	48.0629
16672.6	338.816	1668.27	68.8363	1589.92	56.7553	1633.93	52.9985	1710.61	48.1366
16671.7	338.374	1669.56	69.0573	1591.06	56.7553	1635.07	52.9985	1711.87	48.2103
16670.8	338.522	1670.72	68.91	1592.24	56.9763	1636.45	53.0721	1712.7	48.1366
16669.5	338.595	1672.11	68.91	1593.47	57.05	1637.63	53.1458	1714.34	48.1366
16668.6	338.448	1673.39	69.352	1594.53	57.1237	1639.25	53.0721	1715.82	48.1366
16667.4	338.595	1674.97	69.2783	1595.74	57.05	1640.45	53.2194	1717.67	48.3576
16666.4	338.816	1676.27	69.2046	1597.22	57.05	1642.06	53.3668	1719.39	48.3576
16665.5	338.743	1677.92	69.2046	1598.1	57.1973	1643.41	53.2194	1720.93	48.3576
16664.3	338.816	1679.42	69.4256	1599.36	57.3447	1645.18	53.2194	1722.45	48.5049
16663.1	338.595	1680.89	69.573	1600.47	57.3447	1646.01	53.2931	1724.59	48.5049
16662.2	338.595	1682.04	69.573	1601.27	57.271	1647.18	53.3668	1725.48	48.5049
16661.2	338.743	1683.32	69.4993	1602.46	57.271	1648.57	53.4404	1726.96	48.5049
16660.1	338.595	1684.65	69.573	1603.31	57.3447	1649.87	53.5878	1727.79	48.5786
16659.1	338.669	1685.92	69.794	1604.12	57.492	1651.36	53.4404	1729.91	48.7996
16657.9	338.595	1687	69.8676	1605.36	57.492	1652.58	53.5141	1730.85	48.7259
16657	338.743	1688.21	69.7203	1606.72	57.6393	1653.78	53.4404	1731.79	48.5786
16656.1	338.448	1689.57	69.8676	1607.66	57.5657	1655.02	53.7351	1732.92	48.7259
16655.2	338.522	1690.94	69.794	1608.89	57.5657	1656.7	53.7351	1734.16	48.6523
16654	338.743	1692.22	70.0886	1609.75	57.492	1657.9	53.7351	1734.97	48.7996
16652.8	338.743	1693.62	70.0886	1611.09	57.7866	1659.26	53.8088	1736.1	48.7996
16651.9	338.448	1694.83	70.1623	1612.67	57.713	1661.17	53.9561	1736.92	48.8732
16650.9	338.522	1696.45	70.1623	1613.93	57.7866	1662.32	53.8824	1738.55	48.9469
16649.9	338.448	1697.69	70.3096	1614.77	57.7866	1663.62	53.8088	1739.49	48.7996
16648.8	338.522	1698.87	70.3833	1615.94	57.8603	1664.88	53.9561	1740.97	48.9469
16647.9	338.448	1699.91	70.4569	1617.11	58.0813	1666.47	54.0298	1742.21	49.0942
16647	338.522	1701.1	70.3833	1618.48	58.0076	1667.67	54.0298	1743.84	49.0206
16646.1	338.595	1702.86	70.4569	1619.29	58.0813	1668.8	54.1771	1744.77	49.0206
16645.3	338.595	1704.06	70.6043	1620.49	58.0813	1669.71	54.1034	1745.81	49.0206
16643.9	338.522	1705.22	70.6043	1622.19	58.0076	1670.86	54.1034	1747.31	49.1679
16642.9	338.522	1706.51	70.6043	1623.41	58.3023	1672.07	54.1771	1748.16	49.0942
16641.8	338.448	1707.76	70.6779	1624.7	58.2286	1673.38	54.2508	1749.01	49.1679
16640.7	338.522	1708.95	70.6779	1625.93	58.155	1674.71	54.3244	1750.43	49.0942
16639.2	338.448	1710.26	70.9726	1627.76	58.3023	1676.47	54.4717	1752.08	49.0942
16638.1	338.595	1711.64	70.9726	1629.07	58.5233	1677.69	54.3244	1753.65	49.3152
16637.1	338.595	1713	70.8989	1630.36	58.4496	1679.19	54.5454	1755.21	49.4626
16636.1	338.448	1714.21	70.9726	1631.23	58.4496	1680.01	54.6191	1756.82	49.4626
16635.2	338.743	1715.4	70.9726	1632.52	58.4496	1681.16	54.5454	1758.31	49.3889
16634.3	338.669	1716.3	71.1199	1633.67	58.5233	1682.72	54.6191	1759.25	49.3889
16633.4	338.669	1717.13	71.1199	1634.63	58.4496	1683.94	54.6191	1760.76	49.5362
16632.5	338.301	1718.53	71.1936	1635.79	58.6706	1685.12	54.8401	1768.6	49.7572
16631.4	338.448	1719.56	71.1936	1637.04	58.7443	1686.18	54.9137	1769.86	49.6836
16630.4	338.301	1720.79	71.2672	1638.29	58.8916	1687.36	54.9137	1772.89	49.9782
16629.5	338.522	1722.44	71.4882	1639.45	58.8179	1689.03	54.8401	1774.16	49.9782
16628.6	338.301	1724.06	71.5619	1640.95	58.7443	1690.42	54.8401	1776.68	49.9782
16627.2	338.522	1725	71.4882	1642.23	58.9653	1691.99	55.1347	1777.81	49.9045
16626.3	338.448	1726.41	71.4146	1643.53	58.9653	1693.27	54.9874	1779.19	50.1992
16625.5	338.595	1727.9	71.6356	1644.91	59.0389	1694.46	54.9874	1780.09	50.0519
16624.3	338.595	1729.07	71.7092	1646.14	58.8916	1695.42	54.9137	1781.19	50.1992
16623.4	338.374	1730.47	71.7092	1647.27	58.8916	1696.71	55.0611	1782.16	49.9782
16622.3	338.669	1731.78	71.7829	1648.31	59.1126	1698.29	55.1347	1783	49.9782
16621.4	338.669	1733.08	71.7829	1649.53	59.1863	1699.57	55.2821	1783.86	50.1255
16620.2	338.743	1734.1	71.7092	1650.5	59.1863	1700.96	55.2821	1784.74	50.1992
16619.2	338.522	1735.27	72.1512	1651.77	59.1863	1702.19	55.2084	1785.59	50.2729
16618	338.743	1737.04	72.0776	1653.5	59.1863	1703.26	55.2821	1786.45	50.1992
16617	338.743	1738.37	72.1512	1654.73	59.5546	1704.6	55.3557	1787.96	50.2729
16616.1	338.595	1739.82	72.0039	1655.95	59.4809	1705.91	55.4294	1789.39	50.2729
16615	338.301	1741.15	72.2249	1656.86	59.5546	1707.44	55.3557	1791.08	50.3465
16614.1	338.595	1742.34	72.3722	1657.67	59.5546	1708.62	55.3557	1792.46	50.4939
16613.2	338.522	1743.33	72.2985	1658.97	59.4073	1710.08	55.6504	1794.48	50.4202
16612.2	338.669	1744.65	72.3722	1659.91	59.4809	1711.37	55.6504	1795.92	50.3465
16610.9	338.374	1746.19	72.2985	1661.24	59.6283	1712.68	55.6504	1796.73	50.3465
16610	338.448	1747.07	72.2985	1662.55	59.7019	1713.55	55.5767	1797.55	50.7149
16609.1	338.522	1748.23	72.5932	1663.72	59.7019	1714.69	55.503	1799.82	50.5675
16607.9	338.595	1749.95	72.6669	1665.08	59.6283	1715.92	55.5767	1801.26	50.5675
16606.9	338.522	1751.24	72.5932	1665.96	59.6283	1717	55.7977	1802.9	50.6412
16605.8	338.522	1753.15	72.5195	1667.2	60.0702	1718.23	55.7977	1803.78	50.9358
16605	338.448	1754.34	72.9615	1668.62	59.9966	1720.24	55.945	1805.27	50.7885
16603.9	338.595	1756.11	72.8142	1669.47	59.9966	1721.44	55.724	1806.27	50.7885
16603	338.595	1757.33	72.8879	1670.76	59.9229	1723.43	56.0187	1807.13	50.7885
16602.1	338.743	1759.14	72.8142	1672.42	59.7756	1724.81	56.0924	1808.89	50.8622
16601	338.89	1760.4	73.1089	1673.68	60.0702	1726.71	56.0187	1809.8	50.8622
16600.1	338.89	1761.55	73.1825	1674.48	60.1439	1728.27	56.0924	1810.97	51.0095
16598.9	338.89	1762.87	73.1089	1675.67	60.1439	1729.61	56.2397	1812.73	51.0832
16598	338.743	1764.05	73.1825	1677.19	60.2176	1731.05	56.2397	1813.66	51.0095
16596.6	338.595	1765.4	73.1825	1678.41	60.1439	1733.13	56.166	1814.58	51.0095
16595.8	338.595	1766.78	73.4772	1679.68	60.4386	1734.51	56.0924	1815.61	50.9358
16594.4	338.669	1768.03	73.4035	1681.33	60.2912	1736.11	56.4607	1817.11	51.3042
16593.5	338.743	1769.3	73.4772	1682.58	60.3649	1737.33	56.4607	1818.87	51.1568
16592.6	338.374	1770.57	73.4035	1683.73	60.4386	1738.78	56.5343	1820.47	51.0832
16591.5	338.816	1771.75	73.4772	1684.53	60.3649	1740.14	56.5343	1821.42	51.0095
16590.6	338.522	1772.98	73.6982	1685.76	60.5859	1741.31	56.7553	1822.42	51.2305
16589.3	338.522	1774.1	73.6245	1687.03	60.5122	1742.85	56.6817	1824.08	51.3042
16588.5	338.448	1775.45	73.6982	1688.1	60.7332	1744.04	56.608	1825.3	51.3042
16586.9	338.669	1777.02	73.6245	1689.37	60.6596	1745.39	56.608	1826.8	51.2305
16585.9	338.669	1778.22	73.6982	1691.05	60.6596	1746.68	56.6817	1828.16	51.4515
16584.5	338.816	1779.53	73.9928	1692.21	60.8806	1748.3	56.829	1829.06	51.5252
16583.6	338.595	1781.28	73.9192	1693.79	60.8806	1749.67	56.9027	1830.28	51.5988
16582.5	338.522	1782.56	73.9928	1694.74	60.8069	1750.81	56.9027	1831.69	51.5988
16581.5	338.374	1784.17	74.0665	1695.92	60.8806	1751.74	56.9027	1833.54	51.4515
16580.4	338.448	1785.37	74.2875	1696.8	60.8069	1753.01	56.9027	1834.83	51.5988
16579.5	338.595	1786.64	74.1402	1698	61.1015	1754.18	57.05	1835.68	51.6725
16578.6	338.522	1788.01	74.2875	1699.22	61.0279	1755	57.05	1836.6	51.6725
16577.5	338.816	1789.41	74.3612	1700.18	61.1015	1756.33	56.9763	1838.28	51.6725
16576.5	338.743	1790.48	74.2875	1701.14	61.1015	1757.86	57.1237	1840.07	51.6725
16575.7	338.522	1791.65	74.5085	1702.43	61.1015	1759.04	56.9763	1841.53	51.9672
16574.4	338.743	1793.46	74.5821	1703.56	60.9542	1760.23	57.1973	1842.52	51.8935
16573.5	338.816	1794.79	74.5085	1704.87	61.3962	1761.14	57.3447	1843.48	51.9672
16572.6	338.816	1796.84	74.5821	1706.52	61.3962	1762.42	57.1973	1845.09	51.8935
16571.7	338.816	1798.04	74.8768	1708.12	61.3962	1763.45	57.3447	1846.59	51.8198
16570.8	338.816	1799.82	74.9505	1709.67	61.3962	1764.7	57.271	1847.92	52.0408
16569.9	338.595	1801.05	74.8031	1710.9	61.5435	1766.06	57.4183	1849.47	52.0408
16568.7	338.743	1802.24	74.8768	1712.27	61.6909	1767.42	57.3447	1850.44	51.9672
16567.9	338.743	1803.43	75.0241	1713.49	61.5435	1768.59	57.4183	1851.91	52.0408
16566.9	338.669	1804.62	75.0978	1714.68	61.6909	1769.78	57.4183	1853.75	52.2618
16566	338.595	1806.35	75.1715	1715.76	61.6172	1770.77	57.5657	1855.14	52.1881
16564.9	338.595	1807.51	75.1715	1717.02	61.8382	1771.93	57.4183	1856.69	52.1145
16563.9	338.669	1809.19	75.0978	1718.81	61.9119	1773.57	57.713	1857.59	52.2618
16562.9	338.669	1810.47	75.3188	1720	61.8382	1774.81	57.713	1859.45	52.3355
16561.7	338.595	1812.14	75.3925	1721.52	61.8382	1776.18	57.8603	1860.4	52.4091
16560.8	338.669	1813.45	75.3925	1722.7	61.9855	1777.33	57.7866	1861.83	52.5565
16559.7	338.448	1814.57	75.3188	1724.15	61.9855	1778.6	58.0076	1863.45	52.4091
16558.7	338.301	1815.89	75.5398	1725.4	62.0592	1780.16	58.0076	1864.37	52.3355
16557.9	338.374	1817.5	75.5398	1726.58	62.1328	1781.41	57.934	1866.25	52.5565
16557	338.669	1818.64	75.7608	1728.2	62.1328	1782.64	57.934	1867.41	52.6301
16556.1	338.374	1819.94	75.5398	1729.49	62.4275	1783.61	57.8603	1868.97	52.5565
16555.2	338.522	1821.48	75.5398	1731.31	62.3538	1784.75	58.0076	1870.46	52.5565
16554.1	338.595	1822.82	75.8344	1732.24	62.2065	1786.55	58.155	1871.95	52.7775
16553.1	338.227	1824.17	75.9081	1733.56	62.2802	1787.73	58.155	1873.07	52.7775
16552.2	338.448	1825.2	75.7608	1734.8	62.5748	1789.02	57.934	1874.21	52.7038
16551.3	338.448	1826.57	75.9081	1736.5	62.5012	1789.95	58.0076	1875.96	52.8511
16550.4	338.448	1827.78	75.9818	1738.46	62.7222	1791.21	58.3023	1877.55	52.6301
16549.4	338.522	1829.06	76.2028	1739.78	62.4275	1793.64	58.3023	1878.75	52.9985
16548.5	338.522	1830.21	76.2764	1741.3	62.7222	1794.8	58.3023	1879.58	52.9985
16547.3	338.743	1831.22	76.2028	1742.56	62.7958	1796	58.2286	1881.16	52.9248
16546.4	338.669	1832.71	76.2028	1744.47	62.7222	1797.22	58.4496	1882.23	52.9248
16545.5	338.669	1834.2	76.2028	1745.8	62.7958	1798.79	58.4496	1883.85	52.9248
16544.5	338.595	1835.38	76.4238	1747.79	63.0168	1799.59	58.5233	1885.56	53.1458
16543.5	338.595	1836.55	76.4238	1749.01	63.0168	1800.77	58.6706	1886.4	52.9985
16542.3	338.669	1837.57	76.4974	1750.39	63.0168	1802.33	58.5233	1889.01	52.9985
16541.3	338.595	1838.85	76.4974	1751.72	63.0168	1803.55	58.7443	1890.6	53.3668
16540.5	338.89	1840.54	76.4238	1752.93	63.0905	1805.27	58.7443	1891.89	53.2194
16539.5	338.669	1841.76	76.7921	1753.89	63.1642	1806.59	58.7443	1893.4	53.2931
16538.4	338.89	1843.13	76.7184	1755.12	63.2378	1808.32	58.7443	1894.43	53.2931
16537.4	338.743	1843.93	76.7921	1756.72	63.1642	1809.55	58.8916	1895.55	53.3668
16536.5	338.374	1845.16	76.8657	1757.98	63.3115	1810.87	58.9653	1897.13	53.4404
16535.4	338.448	1846.87	76.9394	1759.17	63.2378	1812.13	58.9653	1898.2	53.3668
16534.2	338.89	1848.09	76.9394	1760.15	63.3851	1812.93	58.8916	1899.58	53.4404
16533.4	338.522	1849.44	77.0867	1761.61	63.5325	1814.2	58.9653	1900.51	53.3668
16532.3	338.595	1850.42	76.9394	1763.02	63.6061	1815.4	58.8916	1901.9	53.4404
16531.2	338.595	1851.63	77.0867	1764.32	63.4588	1816.8	59.2599	1902.82	53.6614
16530.3	338.669	1852.7	77.0131	1765.92	63.8271	1818.03	59.2599	1903.73	53.5878
16529.3	338.595	1854.11	77.3814	1767.07	63.8271	1819.29	59.4073	1904.81	53.7351
16528.4	338.595	1855.42	77.3077	1768.4	63.7535	1821.01	59.2599	1906.28	53.5878
16527.3	338.743	1856.74	77.3077	1769.3	63.7535	1822.21	59.4073	1908.2	53.5878
16526.2	338.669	1857.95	77.3077	1770.42	63.9008	1823.57	59.4073	1909.61	53.8088
16525.3	338.595	1859.95	77.5287	1772.1	63.7535	1824.76	59.4073	1910.62	53.7351
16524.2	338.522	1861.13	77.5287	1773.29	64.0481	1825.99	59.3336	1911.47	53.6614
16523.4	338.669	1862.68	77.4551	1774.78	63.9745	1827.05	59.3336	1913	53.7351
16522.1	338.669	1863.95	77.6761	1776.13	63.9008	1828.24	59.5546	1914.35	53.8088
16521.1	338.743	1865.14	77.6761	1777.38	64.0481	1829.76	59.6283	1916.21	53.9561
16520	338.816	1865.96	78.118	1778.72	64.1955	1831.02	59.6283	1917.73	54.1034
16519	338.816	1867.25	77.897	1779.84	64.2691	1832.16	59.7019	1918.58	53.9561
16518.1	338.448	1869.49	77.9707	1781.44	64.1955	1833.42	59.6283	1919.52	53.8824
16517.1	338.816	1870.75	77.897	1782.65	64.3428	1834.66	59.7756	1920.65	53.9561
16516.2	338.595	1871.62	77.897	1784.5	64.1955	1836.04	59.7756	1922.04	54.1771
16514.9	338.595	1872.98	78.1917	1785.72	64.4901	1836.94	59.8493	1926.01	54.2508
16514	338.448	1874.07	78.1917	1786.89	64.4901	1838.13	59.7019	1928.93	54.3981
16513	338.669	1875.26	78.1917	1787.78	64.4164	1839.83	59.7756	1932.3	54.3981
16512.2	338.743	1876.25	78.2654	1789.05	64.4164	1841	59.9966	1933.41	54.2508
16511.3	338.522	1877.46	78.118	1790.38	64.4901	1842.19	59.9966	1935.06	54.5454
16510	338.669	1878.54	78.4864	1791.74	64.6374	1843.37	60.0702	1936.43	54.5454
16509	338.669	1879.87	78.4864	1793.01	64.7111	1844.54	59.9966	1937.75	54.6191
16507.9	338.743	1881.45	78.4864	1794.33	64.6374	1846.39	59.9229	1938.97	54.5454
16506.7	338.816	1882.84	78.4864	1795.52	64.7111	1847.55	60.3649	1939.9	54.4717
16505.5	338.89	1883.93	78.4864	1796.7	64.7111	1849.41	60.2912	1941.32	54.7664
16504.6	338.816	1885.31	78.7074	1797.55	64.9321	1850.75	60.2912	1942.82	54.6191
16503.6	338.816	1886.65	78.7074	1798.76	64.7848	1852.2	60.2176	1944.22	54.7664
16502.8	338.743	1887.65	78.8547	1799.97	64.9321	1853.16	60.3649	1945.63	54.7664
16501.7	338.669	1888.85	78.781	1801.41	64.8584	1854.29	60.3649	1946.54	54.8401
16500.6	338.595	1890.16	78.781	1802.6	64.9321	1855.42	60.5122	1947.97	54.9137
16499.6	338.743	1891	79.002	1803.45	65.1531	1856.37	60.4386	1949.18	54.7664
16498.7	338.743	1892.15	78.9283	1804.85	65.0794	1857.6	60.3649	1950.4	54.8401
16497.7	338.522	1894	79.1493	1806.47	65.1531	1858.73	60.5122	1952.16	54.8401
16496.3	338.522	1895.18	78.9283	1807.89	65.2268	1859.8	60.5859	1953.36	54.9874
16495.4	338.669	1896.05	79.002	1809.04	65.1531	1861.6	60.5859	1954.75	55.0611
16494.3	338.743	1897.06	79.3703	1809.95	65.4478	1863.13	60.5122	1956.03	54.9874
16493.4	338.743	1898.38	79.3703	1811.32	65.4478	1864.44	60.6596	1957.42	55.0611
16492.3	338.89	1900.06	79.2967	1812.85	65.3741	1865.88	60.8806	1958.49	54.9874
16491.5	338.816	1901.26	79.2967	1814.02	65.3741	1866.78	60.8069	1959.72	55.2084
16490.5	338.816	1902.7	79.1493	1815.25	65.4478	1868.01	60.8069	1961.61	55.2821
16489.2	338.595	1903.68	79.5913	1816.1	65.6687	1869.86	60.9542	1962.9	55.2821
16488.4	338.522	1904.94	79.5177	1817.36	65.5951	1870.89	60.8806	1963.95	55.1347
16487.4	338.595	1906.58	79.5913	1818.68	65.5951	1872.07	61.0279	1965.3	55.3557
16486.3	338.374	1907.79	79.5177	1819.62	65.5951	1873.52	61.0279	1966.52	55.4294
16485.4	338.669	1909.62	79.7387	1821.26	65.6687	1874.76	61.0279	1967.73	55.2821
16484.4	338.669	1910.85	79.8123	1822.54	65.8161	1876.58	61.1015	1969.57	55.3557
16483.3	338.669	1912.86	79.8123	1823.74	65.8161	1877.79	61.1752	1971.32	55.503
16481.9	338.374	1914.16	79.886	1825.35	65.8161	1879.04	61.3962	1972.55	55.4294
16480.9	338.522	1916.1	80.107	1826.56	65.8161	1880.89	61.3225	1973.74	55.5767
16479.9	338.669	1917.45	80.107	1827.79	65.8161	1882.06	61.3962	1975	55.6504
16478.9	338.669	1918.66	80.107	1829.09	66.0371	1883.8	61.3225	1976.54	55.503
16477.9	338.522	1919.99	80.107	1830.43	66.1844	1884.98	61.5435	1977.79	55.7977
16476.7	338.448	1921.44	80.2543	1831.23	66.1844	1885.93	61.5435	1979	55.724
16475.7	338.522	1922.77	80.4753	1832.45	66.1107	1886.87	61.4699	1980.22	55.7977
16474.2	338.448	1923.98	80.4016	1833.74	66.1844	1888.05	61.4699	1981.55	55.6504
16473.3	338.522	1924.9	80.4753	1834.72	66.3317	1889.86	61.5435	1982.94	55.724
16472.3	338.448	1926.12	80.4016	1836.09	66.3317	1891.09	61.6909	1984.25	56.0187
16471.4	338.448	1927.91	80.6963	1837.42	66.4791	1892.43	61.7645	1985.79	55.945
16470.4	338.374	1929.59	80.6226	1838.76	66.4054	1893.54	61.7645	1987.1	55.7977
16469.5	338.522	1930.98	80.6226	1839.9	66.3317	1894.84	61.7645	1988.3	55.8714
16468.6	338.595	1931.8	80.77	1841.56	66.4791	1896.16	61.6909	1989.83	55.7977
16467.8	338.595	1932.81	80.6226	1842.77	66.6264	1897.39	61.9855	1990.97	56.0924
16466.7	338.522	1934.28	80.991	1844.02	66.6264	1898.7	61.8382	1992.74	56.0187
16465.8	338.595	1935.67	80.991	1845.26	66.6264	1899.64	61.9119	1994.28	56.166
16464.8	338.595	1936.67	80.991	1846.43	66.7	1900.77	61.9119	1996.19	56.2397
16463.8	338.595	1937.63	80.991	1848.23	66.921	1902.41	61.9855	1997.58	56.2397
16462.9	338.595	1938.86	80.991	1849.47	66.7737	1903.62	62.1328	1999.27	56.2397
16462	338.448	1939.74	80.9173	1850.74	66.7	1905.14	62.1328	2000.63	56.3134
16461	338.669	1941.01	81.2119	1852.09	66.6264	1906.49	62.2065	2002.19	56.2397
16460.2	338.595	1942.31	81.2119	1853.23	67.0684	1907.86	62.1328	2003.36	56.5343
16459.2	338.816	1943.47	81.2856	1854.2	66.9947	1909.32	62.3538	2004.83	56.387
16458.3	338.522	1944.84	81.2856	1855.36	66.9947	1910.57	62.4275	2006.2	56.4607
16457.4	338.669	1946.61	81.4329	1856.97	66.9947	1911.59	62.2802	2008.19	56.4607
16456.5	338.374	1947.81	81.4329	1858.24	67.142	1912.91	62.3538	2009.44	56.608
16455.6	338.522	1949.11	81.5803	1859.86	67.2894	1914.32	62.2802	2010.71	56.5343
16454.1	338.669	1950.07	81.5066	1861.22	67.2894	1915.64	62.5012	2011.58	56.5343
16453.2	338.669	1951.38	81.5066	1862.39	67.363	1916.97	62.5748	2012.77	56.608
16452.2	338.743	1952.94	81.8013	1863.48	67.2894	1918.21	62.6485	2014.52	56.5343
16451.3	338.669	1954.14	81.6539	1864.88	67.363	1919.44	62.5748	2015.69	56.9027
16450.5	338.595	1955.92	81.8013	1866.37	67.6577	1920.9	62.6485	2016.83	56.6817
16449.5	338.595	1957.17	81.7276	1867.62	67.584	1922.15	62.7958	2018.15	56.7553
16448.7	338.595	1959.34	82.0959	1869.2	67.4367	1923.03	62.7958	2019.4	56.829
16447.8	338.669	1960.67	82.0959	1870.4	67.584	1923.87	62.7222	2020.82	56.7553
16447	338.595	1962.42	82.0223	1871.74	67.8787	1925.19	62.7222	2022.06	57.1237
16446.1	338.522	1963.74	82.0959	1873.04	67.805	1926.48	62.7958	2023.31	56.9763
16445.2	338.595	1965	82.0223	1874.24	67.805	1927.37	62.7222	2024.43	57.05
16444.2	338.522	1966.26	82.2433	1875.77	67.7314	1928.53	63.0168	2025.67	56.9763
16443.3	338.669	1967.87	82.3906	1876.92	67.805	1930.02	63.0168	2026.88	56.9763
16442.4	338.669	1969.2	82.2433	1878.51	67.8787	1931.25	63.0168	2028.14	57.1237
16441.4	338.522	1970.43	82.2433	1879.8	67.9523	1932.64	63.0905	2029.32	57.1237
16440.5	338.522	1971.86	82.5379	1881.17	68.026	1933.52	63.0168	2030.43	57.271
16439.6	338.595	1972.75	82.5379	1882.07	68.026	1935.02	63.1642	2031.62	57.1237
16438.7	338.595	1974.06	82.5379	1883.26	67.9523	1936.75	63.0905	2032.87	57.1237
16437.3	338.595	1975.38	82.5379	1884.89	68.1733	1937.87	63.2378	2034.35	57.3447
16436.4	338.448	1976.73	82.6116	1886.05	68.1733	1939.04	63.1642	2035.6	57.271
16435.3	338.743	1977.65	82.8326	1887.68	68.1733	1940.08	63.2378	2036.48	57.271
16434.4	338.595	1978.82	82.9062	1888.82	68.247	1941.64	63.3851	2037.82	57.3447
16433.5	338.595	1980.06	82.8326	1890.01	68.247	1942.6	63.5325	2039.4	57.3447
16432.5	338.595	1981.01	82.9062	1891.09	68.5417	1943.92	63.3851	2040.65	57.4183
16431.5	338.669	1982.41	82.9799	1892.32	68.468	1945.1	63.3115	2041.83	57.492
16430.6	338.522	1983.96	83.2009	1893.65	68.468	1946.38	63.6061	2042.69	57.492
16429.7	338.595	1985.17	83.1272	1895.23	68.5417	1947.58	63.6061	2044.04	57.4183
16428.8	338.522	1986.57	83.1272	1896.41	68.5417	1948.74	63.7535	2045.63	57.492
16428	338.522	1987.63	83.2009	1897.77	68.6153	1949.75	63.6798	2046.86	57.6393
16427.1	338.595	1989.04	83.2009	1898.92	68.7627	1950.89	63.6798	2048.17	57.6393
16426	338.522	1990.09	83.4219	1900.16	68.7627	1952.18	63.7535	2049.28	57.5657
16425.2	338.743	1991.34	83.4955	1901.08	68.91	1953.49	63.8271	2050.63	57.713
16424.3	338.669	1992.59	83.4955	1902.28	68.7627	1954.73	63.9008	2051.6	57.5657
16423.4	338.669	1993.78	83.4955	1903.71	68.9836	1955.67	63.9745	2053.03	57.8603
16422.4	338.816	1994.99	83.4955	1904.56	69.0573	1956.88	63.8271	2054.36	57.713
16421.4	338.816	1996.63	83.6429	1905.78	68.91	1958.61	63.9008	2055.49	57.713
16420.5	338.669	1997.83	83.6429	1906.91	68.9836	1959.54	63.9745	2057.37	57.8603
16419.4	338.743	1998.97	83.6429	1908.3	68.9836	1960.69	64.0481	2058.47	58.0076
16418.6	338.816	2000.17	83.7165	1910.01	69.131	1961.73	64.1218	2059.72	58.0076
16417.7	338.374	2001.34	83.7902	1910.93	69.131	1962.95	64.0481	2061.01	58.0076
16416.9	338.669	2003.31	84.0849	1912.13	69.2783	1964.1	64.0481	2062.36	57.934
16416	338.595	2004.66	84.0849	1913.09	69.2046	1965.24	64.1955	2063.86	58.0076
16414.7	338.669	2006.47	83.8639	1914.38	69.131	1966.68	64.1955	2065.21	58.0076
16413.8	338.522	2007.69	83.9375	1915.57	69.352	1968.52	64.1955	2066.41	58.155
16412.9	338.669	2009.48	84.2322	1916.43	69.352	1969.88	64.1955	2068.07	58.2286
16411.7	338.669	2010.67	84.3795	1917.63	69.352	1971.17	64.1955	2069.26	58.155
16410.8	338.448	2013.21	84.3795	1918.98	69.4993	1972.33	64.4901	2070.77	58.2286
16409.5	338.595	2014.27	84.2322	1920.25	69.573	1973.19	64.3428	2071.82	58.376
16408.5	338.448	2015.52	84.6005	1921.68	69.6466	1974.43	64.5638	2072.98	58.3023
16407.3	338.595	2016.41	84.5268	1922.82	69.7203	1975.63	64.5638	2074.29	58.376
16406.4	338.448	2017.89	84.6005	1924.28	69.6466	1976.97	64.4901	2075.46	58.3023
16405.4	338.595	2019.98	84.5268	1925.51	69.573	1978.26	64.7111	2077.15	58.5233
16404.5	338.448	2021.39	84.8215	1926.65	69.6466	1979.61	64.7111	2078.53	58.4496
16403.6	338.522	2022.58	84.9688	1927.9	69.9413	1980.83	64.6374	2079.78	58.5233
16402.6	338.595	2023.79	84.8952	1928.86	69.8676	1982.18	64.6374	2081.08	58.4496
16401.7	338.595	2024.98	84.8215	1930.04	69.8676	1984.13	64.7848	2082.2	58.4496
16400.6	338.448	2025.83	84.8215	1931.43	69.9413	1985.37	64.7848	2083.91	58.7443
16399.6	338.448	2027.43	85.1162	1932.58	69.8676	1987.23	64.7848	2085.11	58.6706
16398.3	338.448	2028.68	85.1162	1933.76	70.0149	1988.4	64.8584	2086.33	58.597
16397.3	338.522	2029.91	85.1898	1934.83	70.1623	1989.8	64.7848	2087.69	58.7443
16396.3	338.448	2030.93	85.1162	1936.07	70.1623	1991.03	65.0794	2088.82	58.6706
16395.4	338.595	2032.3	85.1898	1937.71	70.1623	1992.53	65.1531	2090.19	58.8179
16394.4	338.522	2034.19	85.4845	1938.6	70.0886	1993.73	65.0794	2091.38	58.8916
16393.3	338.374	2035.48	85.4108	1939.78	70.0886	1994.93	65.0058	2093.02	58.8179
16392.3	338.522	2037.24	85.4845	1941.24	70.3096	1996.57	65.3004	2094	58.8916
16391.4	338.227	2038.42	85.4108	1942.67	70.3096	1997.9	65.3004	2095.29	58.8916
16390.5	338.08	2039.77	85.8528	1944.2	70.3096	2000.07	65.3004	2096.44	59.0389
16389.6	338.301	2040.65	85.6318	1945.65	70.3833	2001.37	65.4478	2097.3	59.0389
16388.3	338.301	2041.8	85.7055	1946.93	70.5306	2002.57	65.5951	2098.72	59.0389
16386.8	338.301	2042.86	85.7055	1948.55	70.4569	2003.96	65.5214	2100.06	59.0389
16385.9	338.227	2043.78	85.7055	1949.85	70.6043	2005.14	65.3741	2101.4	59.0389
16385	338.301	2045.02	85.7791	1951.35	70.6043	2006.45	65.3741	2102.66	59.1863
16384.2	338.374	2046.81	86.0001	1952.66	70.8989	2007.61	65.5214	2103.96	59.1863
16383.4	338.301	2048.14	86.0738	1953.52	70.8253	2008.97	65.6687	2105.47	59.1863
16382.5	338.227	2050.06	85.9265	1954.4	70.8989	2010.31	65.6687	2106.85	59.1863
16381.3	338.227	2051.32	86.0001	1955.65	70.8253	2012.15	65.6687	2108.19	59.3336
16380.4	338.374	2053.06	86.2948	1957.14	70.8253	2013	65.5214	2109.46	59.2599
16379.2	338.448	2054.22	86.3685	1958.45	70.8989	2014.24	65.6687	2110.66	59.3336
16378.2	338.301	2056.05	86.2948	1959.74	71.1199	2015.62	65.7424	2111.57	59.4809
16377.2	338.522	2057.28	86.2211	1961.12	71.1936	2016.42	65.8897	2112.82	59.3336
16376.3	338.374	2058.98	86.5158	1962.32	71.0463	2017.63	65.9634	2114.3	59.4073
16375.4	338.374	2060.27	86.5158	1963.33	71.1199	2019.54	65.8161	2115.2	59.4809
16374.5	338.374	2061.57	86.7368	1964.63	71.1199	2020.87	65.8897	2116.36	59.6283
16373.6	338.154	2062.79	86.5158	1965.92	71.4146	2022.15	66.0371	2117.77	59.5546
16372.7	338.301	2064.24	86.5158	1966.8	71.2672	2023.04	66.2581	2118.94	59.5546
16371.7	338.154	2065.51	86.8841	1968.26	71.2672	2024.75	66.0371	2120.25	59.6283
16370.8	338.227	2066.95	86.8104	1969.57	71.2672	2025.71	66.1107	2121.46	59.7019
16369.7	338.374	2068.29	86.8104	1970.86	71.3409	2026.52	66.1107	2122.71	59.6283
16368.9	338.154	2069.66	86.8841	1972.09	71.4882	2027.85	66.3317	2124.09	59.7756
16367.9	338.448	2070.8	87.0314	1972.98	71.4882	2029.07	66.4054	2125.22	59.6283
16366.9	338.374	2071.99	87.0314	1974.37	71.4882	2030.91	66.3317	2126.38	59.7756
16365.9	338.374	2073.23	87.1788	1975.6	71.5619	2032.42	66.2581	2127.6	59.8493
16365.1	338.301	2074.7	87.1051	1976.75	71.5619	2033.68	66.5527	2128.77	59.7756
16364.1	338.522	2075.96	87.1788	1978.08	71.7092	2035.02	66.5527	2130.17	59.9229
16363.2	338.374	2077.31	87.5471	1979.07	71.7092	2036.41	66.4791	2131.38	59.9229
16362.2	338.522	2078.39	87.3261	1980.28	71.6356	2037.56	66.5527	2132.6	59.9229
16361.4	338.595	2079.76	87.3261	1981.76	71.7829	2038.74	66.5527	2133.92	59.9966
16360.4	338.595	2081.31	87.3998	1983.03	71.7829	2039.83	66.7737	2135.14	59.9966
16359.3	338.374	2082.6	87.3998	1984.33	72.0039	2041.09	66.7	2137.16	60.1439
16358.4	338.448	2084.26	87.6944	1985.38	72.0039	2042.48	66.8474	2138.51	60.0702
16357.4	338.448	2085.43	87.6208	1986.53	71.9302	2043.5	66.7737	2139.73	60.2912
16356.5	338.595	2086.64	87.6944	1987.83	71.9302	2044.89	66.7737	2141.01	60.0702
16355.2	338.374	2087.58	87.6944	1989.05	72.0776	2046.21	66.9947	2142.17	60.2912
16354.2	338.301	2088.76	87.6944	1990.2	72.2985	2047.6	66.9947	2143.03	60.2912
16353.3	338.448	2090.35	87.9154	1991.45	72.2249	2049.57	66.9947	2144.28	60.1439
16352.3	338.448	2091.73	87.8418	1992.65	72.2249	2050.76	66.9947	2145.48	60.4386
16351.1	338.448	2092.7	87.9154	1993.82	72.2985	2051.98	66.921	2146.84	60.4386
16350.2	338.595	2093.81	87.9154	1995.27	72.1512	2053.38	67.142	2148.08	60.5122
16349.1	338.448	2095.01	87.9154	1996.53	72.5932	2054.79	67.0684	2149.22	60.4386
16348.2	338.374	2095.84	88.2837	1998.4	72.5195	2056.05	67.0684	2150.76	60.5122
16347.2	338.374	2096.94	88.2837	1999.58	72.5932	2056.87	67.0684	2152.63	60.6596
16346.4	338.374	2098.15	88.2101	2000.77	72.3722	2058.14	67.142	2153.96	60.6596
16345.5	338.227	2099.84	88.2101	2001.99	72.3722	2059.3	67.2894	2155.14	60.6596
16344.3	338.448	2101.09	88.2101	2003.15	72.7405	2060.97	67.363	2156.38	60.6596
16343.4	338.448	2102.32	88.5047	2004.45	72.6669	2062.09	67.2894	2157.64	60.4386
16342.3	338.522	2103.36	88.5047	2005.61	72.8142	2063.39	67.2894	2158.8	60.8069
16341.2	338.448	2104.61	88.5784	2007.31	72.7405	2064.81	67.5104	2159.98	60.7332
16340.4	338.227	2106.51	88.5784	2008.55	72.6669	2066.28	67.584	2161.21	60.7332
16339.3	338.448	2107.8	88.5047	2009.44	72.9615	2067.54	67.584	2162.38	60.7332
16338.4	338.227	2109.75	88.7994	2010.99	73.0352	2068.48	67.584	2163.77	60.8069
16337.5	338.301	2110.97	88.6521	2012.29	73.0352	2069.58	67.5104	2164.83	60.9542
16336.5	338.448	2112.64	88.7994	2013.78	72.8879	2071.14	67.7314	2166.08	60.8806
16335.6	338.227	2113.87	88.6521	2014.99	73.2562	2072.44	67.6577	2168	60.9542
16334.7	338.374	2115.09	89.0204	2016.2	73.1089	2073.49	67.7314	2169.21	60.8806
16333.7	338.595	2115.99	89.094	2017.39	73.2562	2074.7	67.8787	2171.09	61.0279
16332.2	338.595	2117.13	89.094	2018.63	73.1089	2075.96	67.6577	2172.24	61.1752
16331.4	338.595	2118.45	89.1677	2020.11	73.1825	2077.48	67.9523	2173.37	61.1015
16330.5	338.743	2119.31	89.1677	2021	73.1089	2078.81	68.026	2174.29	61.1752
16329.5	338.595	2121.05	89.315	2022.16	73.4772	2080.5	67.9523	2175.44	61.0279
16328.7	338.227	2122.39	89.315	2023.31	73.4772	2081.75	67.8787	2177.34	61.2489
16327.4	338.374	2123.2	89.3887	2024.63	73.4035	2083.79	68.1733	2178.54	61.2489
16326.4	338.227	2124.43	89.315	2026.4	73.4772	2085.05	68.1733	2179.78	61.1752
16325.5	338.448	2125.28	89.3887	2027.78	73.6982	2085.96	68.247	2181.15	61.2489
16324.2	338.301	2126.64	89.2414	2029.07	73.6245	2086.97	68.1733	2182.4	61.2489
16322.8	338.301	2127.87	89.6097	2030.26	73.6982	2088.21	68.247	2183.38	61.4699
16321.6	338.301	2129.15	89.536	2032.03	73.6245	2090	68.3943	2184.62	61.4699
16320.4	338.301	2130.54	89.536	2033.21	73.6982	2091.2	68.468	2185.78	61.3962
16319.5	338.522	2131.6	89.6097	2034.47	73.9192	2092.48	68.3943	2187.02	61.4699
16318.5	338.595	2133.04	89.9044	2035.69	73.8455	2093.48	68.3943	2188.23	61.3962
16317.7	338.374	2134	89.8307	2036.86	73.9928	2094.64	68.3943	2189.72	61.6172
16316.6	338.374	2135.3	89.9044	2038.61	73.9192	2095.98	68.689	2190.97	61.7645
16315.5	338.595	2136.66	89.8307	2039.81	74.2138	2097.16	68.689	2192.14	61.6172
16314.6	338.301	2138.04	89.8307	2041.13	74.1402	2098.44	68.6153	2194.17	61.5435
16313.6	338.374	2139.41	90.1253	2042.39	74.1402	2099.46	68.5417	2195.44	61.6909
16312.5	338.374	2140.86	90.2727	2043.6	74.1402	2100.79	68.689	2196.89	61.8382
16311.3	338.522	2142.24	90.1253	2044.7	74.1402	2102.57	68.7627	2198.16	61.7645
16310.3	338.227	2143.04	90.1253	2045.89	74.0665	2103.8	68.689	2198.99	61.7645
16309	338.301	2144.15	90.1253	2047.08	74.3612	2105.35	68.91	2200.34	61.7645
16308	338.522	2145.06	90.1253	2048.43	74.3612	2106.31	68.8363	2201.58	61.9855
16307	338.595	2145.99	90.3463	2049.63	74.3612	2107.55	68.8363	2202.77	61.9119
16306	338.301	2147.15	90.42	2050.61	74.3612	2108.6	69.0573	2203.94	61.9855
16305.1	338.374	2148.51	90.42	2051.87	74.3612	2109.44	68.9836	2205.43	61.9855
16304.1	338.595	2149.41	90.3463	2053	74.5821	2110.66	69.0573	2206.61	61.9119
16303.2	338.374	2150.5	90.42	2054.17	74.4348	2111.66	68.9836	2207.95	62.1328
16302.3	338.374	2151.82	90.641	2055.56	74.5085	2112.54	69.131	2209.2	62.2802
16301.2	338.448	2153.82	90.7147	2057.46	74.5085	2113.86	68.9836	2210.61	62.1328
16300	338.374	2155.02	90.5673	2058.72	74.7295	2115.09	69.2046	2211.74	62.2802
16299.2	338.374	2156.65	90.7883	2060.18	74.7295	2116.13	69.131	2213.02	62.1328
16298.4	338.374	2157.81	90.7147	2061.47	74.9505	2117.53	69.2783	2214.3	62.2802
16297.4	338.522	2159.25	91.0093	2062.6	74.8031	2118.73	69.2783	2215.53	62.4275
16296.5	338.448	2160.06	91.083	2063.44	74.9505	2119.72	69.2783	2216.71	62.2802
16295.4	338.522	2161.25	90.862	2064.77	75.0978	2120.91	69.4993	2218.08	62.2802
16294.4	338.301	2163.03	90.9357	2066.28	75.0978	2122.28	69.4993	2219.21	62.4275
16293.5	338.227	2164.29	91.2303	2067.5	74.9505	2124.2	69.4256	2220.51	62.4275
16292.1	338.227	2166.35	91.2303	2068.68	75.0978	2125.38	69.4993	2221.68	62.3538
16291.3	338.301	2167.68	91.083	2069.76	74.9505	2126.46	69.4993	2222.95	62.3538
16290	338.448	2169.36	91.3776	2071.37	75.2451	2127.33	69.6466	2223.82	62.5012
16289.1	338.301	2170.55	91.4513	2072.55	75.2451	2128.66	69.573	2224.77	62.5012
16288.2	338.301	2172.05	91.525	2073.79	75.3925	2129.96	69.573	2226.08	62.3538
16287.2	338.154	2173.04	91.4513	2075.05	75.3188	2131.19	69.573	2227.3	62.5748
16286.3	338.522	2174.26	91.525	2075.91	75.3188	2132.92	69.6466	2228.54	62.7222
16285.4	338.522	2175.62	91.525	2077.09	75.6134	2134.13	69.9413	2229.87	62.6485
16284.2	338.301	2176.89	91.8196	2078.83	75.5398	2135.33	69.8676	2230.79	62.5748
16283.3	338.374	2178.67	91.8196	2079.97	75.5398	2136.69	69.794	2232.01	62.6485
16282.3	338.374	2180.08	91.746	2081.28	75.6871	2137.88	69.8676	2233.21	62.7958
16281.2	338.374	2181.69	91.8196	2082.2	75.6134	2139.59	70.0149	2234.12	62.7958
16280.3	338.522	2183.4	92.0406	2083.43	75.7608	2140.82	70.0149	2235.27	62.8695
16279	338.743	2184.73	92.188	2084.92	75.8344	2142.6	70.0886	2236.83	62.7958
16278	338.522	2186.17	91.967	2086.22	75.6871	2143.92	70.0886	2238.1	62.7958
16276.6	338.522	2187.88	92.1143	2087.11	75.6871	2145.32	70.0886	2239.33	63.0168
16275.7	338.669	2189.3	92.3353	2088.35	75.8344	2146.4	70.2359	2240.71	63.0168
16274.7	338.522	2190.69	92.4089	2089.51	75.8344	2147.87	70.2359	2241.85	62.9432
16273.8	338.374	2191.94	92.2616	2090.79	75.9081	2149.26	70.3096	2242.82	63.0905
16272.9	338.374	2193.29	92.2616	2091.79	75.9818	2150.28	70.2359	2244.17	63.0168
16271.7	338.595	2194.32	92.4089	2092.93	75.9081	2152.31	70.3833	2245.52	63.1642
16270.9	338.522	2195.83	92.7036	2094.12	75.9818	2153.24	70.4569	2246.34	63.2378
16269.5	338.374	2197.59	92.6299	2095.29	76.0554	2154.56	70.5306	2247.62	63.1642
16268.6	338.522	2198.79	92.6299	2096.45	76.2028	2155.64	70.4569	2248.85	63.1642
16267.3	338.374	2200.69	92.6299	2098.02	76.2764	2157.22	70.4569	2249.96	63.2378
16266.3	338.522	2201.85	92.9246	2099.29	76.1291	2159.39	70.5306	2251.17	63.1642
16265.4	338.522	2202.69	92.8509	2101.4	76.2028	2160.67	70.7516	2252.12	63.3851
16264.2	338.595	2203.62	92.9246	2102.58	76.3501	2161.65	70.8253	2253.54	63.3115
16263.4	338.448	2204.82	92.7773	2103.78	76.4238	2162.94	70.6779	2255.33	63.3115
16262.2	338.595	2206.23	92.9246	2104.65	76.4974	2164.13	70.8253	2256.56	63.3851
16261.3	338.669	2207.51	92.8509	2105.78	76.4238	2165.11	70.8989	2257.99	63.4588
16259.9	338.374	2208.69	93.1456	2107.29	76.4238	2166.26	70.7516	2258.79	63.5325
16259	338.374	2209.92	93.1456	2108.52	76.6448	2167.91	70.7516	2259.96	63.3851
16257.7	338.448	2211.24	93.0719	2109.7	76.6448	2169.29	70.8989	2260.83	63.4588
16256.7	338.374	2213.07	93.0719	2111.15	76.7184	2170.5	71.0463	2262.17	63.6061
16255.5	338.374	2214.22	93.5139	2112.3	76.7184	2171.71	71.0463	2263.01	63.5325
16254.3	338.595	2216.03	93.3666	2113.36	76.6448	2172.69	71.1199	2264.07	63.7535
16253.2	338.595	2217.25	93.4402	2114.22	76.5711	2174.5	71.0463	2265.49	63.6061
16252.3	338.522	2218.43	93.3666	2115.52	76.8657	2175.76	71.0463	2267.06	63.7535
16251.3	338.669	2219.55	93.5139	2116.75	76.9394	2176.94	71.2672	2268.12	63.7535
16250.4	338.522	2220.74	93.5876	2118.1	76.9394	2178.18	71.3409	2269.58	63.8271
16249.5	338.743	2222.61	93.7349	2119.76	76.9394	2179.85	71.2672	2270.71	63.9745
16248.4	338.743	2223.98	93.8086	2121.11	77.2341	2181.18	71.3409	2271.6	63.9008
16247.5	338.595	2225.27	93.7349	2122.68	77.1604	2187.26	71.4146	2272.82	63.9008
16246.5	338.669	2226.5	94.0296	2123.95	77.0867	2188.23	71.4882	2274.46	63.9008
16245.5	338.964	2227.77	94.1032	2125.25	77.1604	2191.85	71.6356	2275.68	63.9008
16244.5	338.448	2229.22	94.0296	2126.18	77.3077	2193.78	71.7092	2277.39	64.0481
16243.3	338.448	2230.48	94.0296	2127.72	77.4551	2194.95	71.6356	2278.63	63.9008
16242.3	338.448	2231.47	94.1032	2129.14	77.5287	2196.31	71.9302	2279.76	63.9745
16241.2	338.669	2232.78	94.2506	2130.46	77.4551	2197.21	71.8566	2280.93	64.0481
16240.3	338.522	2234.05	94.3242	2131.3	77.4551	2198.43	71.9302	2282.14	63.9745
16239.1	338.448	2235.37	94.1769	2132.29	77.3814	2199.71	71.9302	2283.56	64.1955
16238.2	338.522	2236.71	94.3242	2133.47	77.6761	2200.97	71.8566	2285.06	64.1218
16237.2	338.669	2237.65	94.2506	2134.75	77.6024	2202.51	72.2249	2286.24	64.1955
16236.1	338.595	2238.91	94.6189	2136.15	77.7497	2203.81	72.0776	2287.23	64.1218
16235.2	338.595	2240.3	94.4716	2137.47	77.6761	2206.32	72.1512	2288.52	64.1955
16234.2	338.669	2241.34	94.5452	2138.47	77.6761	2207.54	72.0776	2289.64	64.4164
16233.4	338.595	2242.56	94.4716	2139.62	77.8234	2208.79	72.2249	2290.98	64.4164
16232	338.595	2244.18	94.4716	2140.82	77.8234	2210.14	72.2985	2292.15	64.3428
16231.1	338.669	2245.34	94.7662	2142	77.8234	2211.73	72.2985	2293.38	64.3428
16230.2	338.448	2246.65	94.8399	2143.37	77.897	2213.03	72.2985	2294.69	64.3428
16229	338.743	2248.06	94.9135	2144.83	77.9707	2214.25	72.5195	2296.27	64.5638
16228.1	338.595	2249.27	94.8399	2146.14	78.118	2215.23	72.5195	2297.21	64.4901
16227	338.595	2250.34	94.9135	2147.46	78.118	2216.5	72.6669	2298.51	64.4901
16226.1	338.595	2251.6	95.0609	2148.71	78.118	2217.91	72.5195	2299.81	64.4901
16224.8	338.522	2252.94	95.1345	2149.86	78.118	2219.29	72.5195	2301.16	64.7111
16223.7	338.448	2253.87	95.0609	2151.18	78.0444	2220.62	72.7405	2302.72	64.7848
16222.7	338.595	2255.16	95.2082	2152.54	78.339	2221.56	72.7405	2304.05	64.7111
16221.7	338.448	2256.74	95.2082	2154.49	78.4127	2222.97	72.8142	2305.21	64.7111
16220.5	338.595	2257.94	95.3555	2155.92	78.339	2224.2	72.8879	2306.35	64.7111
16219.4	338.448	2259.29	95.3555	2156.94	78.4127	2225.4	72.7405	2307.19	64.7848
16218.5	338.595	2260.55	95.4292	2158.1	78.56	2226.42	72.8879	2308.95	64.8584
16217.4	338.669	2261.69	95.3555	2159.5	78.56	2227.59	72.8142	2310.15	64.9321
16216.5	338.669	2263.26	95.2082	2160.41	78.7074	2228.78	72.8879	2311.39	64.8584
16215.2	338.522	2264.45	95.7238	2161.3	78.6337	2230.12	72.9615	2312.8	64.8584
16214.2	338.595	2266.19	95.6502	2162.46	78.6337	2231.57	72.8879	2314.18	65.0058
16213.3	338.595	2267.39	95.6502	2163.7	78.6337	2232.93	73.1089	2315.44	65.0794
16212.3	338.522	2269.39	95.7238	2164.99	78.8547	2234.21	73.1089	2316.65	65.0058
16211.4	338.448	2270.67	95.9448	2166.51	78.781	2235.35	73.1825	2317.92	65.0794
16210.5	338.448	2272.05	95.9448	2167.78	78.9283	2236.65	73.1825	2319.19	65.0058
16209.5	338.522	2273.31	95.9448	2169.6	78.7074	2237.89	73.1825	2320.42	65.2268
16208.4	338.522	2274.51	96.0922	2170.87	78.9283	2239.25	73.2562	2321.3	65.3004
16207.5	338.522	2276.37	96.1658	2172.23	79.002	2240.11	73.4035	2322.51	65.2268
16206.6	338.522	2277.81	96.2395	2173.69	78.9283	2241.29	73.4035	2323.97	65.2268
16205.7	338.595	2279.11	96.2395	2174.74	79.0757	2242.64	73.2562	2324.77	65.2268
16204.7	338.374	2280.31	96.2395	2175.94	79.0757	2243.55	73.4035	2325.96	65.4478
16203.5	338.816	2281.39	96.1658	2177.15	79.1493	2244.8	73.4035	2327.26	65.3741
16202.6	338.522	2282.69	96.3868	2178.66	79.223	2246.14	73.5508	2328.13	65.3741
16201.5	338.522	2283.99	96.4605	2179.86	79.2967	2247.44	73.5508	2329.42	65.4478
16200.5	338.595	2284.98	96.4605	2181.12	79.2967	2248.67	73.5508	2331.25	65.3741
16199.6	338.522	2286.25	96.4605	2182.35	79.1493	2249.8	73.6245	2332.4	65.4478
16198.5	338.522	2287.93	96.4605	2183.49	79.5913	2251	73.7718	2334.18	65.5214
16197.5	338.743	2288.95	96.6815	2185.23	79.5913	2252.94	73.8455	2335.34	65.5951
16196.3	338.743	2290.25	96.7552	2186.44	79.5913	2254.09	73.8455	2336.55	65.5214
16195.5	338.374	2291.08	96.8288	2187.87	79.444	2255.29	73.8455	2337.84	65.5214
16194.5	338.595	2292.24	96.6815	2189.25	79.8123	2256.57	73.8455	2339.01	65.7424
16193.7	338.669	2293.86	96.8288	2190.4	79.7387	2257.76	73.9928	2340.66	65.7424
16192.7	338.522	2295.02	96.9761	2191.48	79.8123	2258.91	73.9928	2341.98	65.6687
16191.6	338.522	2295.83	96.9761	2192.63	79.7387	2260.25	73.9928	2343.63	65.6687
16190.7	338.374	2297.42	96.9761	2193.93	79.7387	2261.94	73.9192	2344.95	65.7424
16189.6	338.301	2298.68	97.1235	2195.24	80.0333	2263.43	73.9928	2346.16	65.8897
16188.6	338.301	2300.52	97.0498	2196.4	80.0333	2265.01	74.2138	2347.43	65.8161
16187.3	338.448	2301.67	97.2708	2198.19	79.9597	2266.28	74.1402	2348.58	65.8897
16186.4	338.301	2303.37	97.1971	2199.33	80.0333	2267.59	74.0665	2349.6	65.9634
16185.3	338.448	2304.52	97.4181	2200.45	80.107	2268.73	74.1402	2350.94	65.9634
16184.2	338.522	2305.81	97.2708	2201.41	80.107	2270.11	74.2875	2352.17	66.1107
16183.3	338.374	2306.74	97.4181	2202.61	80.1806	2271.09	74.3612	2353.6	66.1107
16182.3	338.595	2308.02	97.5655	2203.46	80.2543	2272.6	74.3612	2354.9	66.0371
16181.3	338.595	2309.82	97.4918	2204.29	80.1806	2274.47	74.4348	2355.82	66.0371
16180.3	338.522	2311.01	97.6391	2205.51	80.2543	2276.16	74.5821	2357.15	66.1844
16179.3	338.448	2312.93	97.6391	2207.08	80.1806	2278.76	74.5821	2358.4	66.3317
16178.1	338.448	2314.28	97.8601	2208.4	80.549	2281.48	74.5821	2359.54	66.2581
16177.1	338.448	2315.98	97.9338	2209.54	80.549	2285.16	74.7295	2360.77	66.1107
16175.9	338.448	2317.15	97.8601	2210.68	80.4016	2287.7	74.7295	2362.26	66.2581
16175	338.595	2318.37	97.8601	2211.96	80.4753	2288.67	74.9505	2363.48	66.4054
16174	338.522	2319.31	97.8601	2213.15	80.549	2290.22	74.9505	2365.29	66.4791
16173.1	338.595	2320.5	98.1548	2214.4	80.6226	2291.06	74.9505	2366.48	66.3317
16171.9	338.374	2321.8	98.1548	2215.54	80.6963	2292.61	74.9505	2367.81	66.4791
16171	338.522	2322.71	98.0811	2216.62	80.6226	2293.42	74.8768	2369.1	66.4054
16170	338.301	2323.87	98.1548	2217.97	80.77	2294.74	74.9505	2370.33	66.7
16168.4	338.301	2325.44	98.0811	2219.26	80.6226	2296.04	75.0978	2371.34	66.4791
16167.3	338.374	2326.67	98.4494	2220.41	80.9173	2297.21	75.1715	2372.69	66.4791
16166.2	338.743	2328	98.4494	2221.67	80.9173	2298.39	75.0978	2374.44	66.5527
16165.1	338.448	2329.4	98.5231	2223.06	80.8436	2299.22	75.1715	2375.73	66.7737
16163.6	338.448	2330.63	98.4494	2224.36	80.991	2300.24	75.0978	2377	66.7
16162.4	338.374	2331.5	98.4494	2225.51	80.991	2301.47	75.3925	2378.18	66.7737
16161.3	338.595	2332.82	98.5968	2226.75	81.2119	2302.72	75.3188	2379.34	66.7737
16160.5	338.595	2334.48	98.7441	2228.06	81.2119	2304.01	75.3188	2381.05	66.7737
16158.7	338.374	2335.77	98.8178	2228.95	81.2119	2305.31	75.3925	2382.25	66.921
16157.8	338.448	2336.94	98.6704	2230.1	81.2119	2306.67	75.3925	2383.46	66.7737
16156.8	338.595	2337.96	98.7441	2231.83	81.2119	2307.97	75.5398	2384.69	66.8474
16155.9	338.448	2339.13	99.0387	2233.12	81.3593	2309.18	75.6134	2385.92	66.921
16154.7	338.669	2340.35	99.0387	2234.37	81.4329	2310.5	75.6134	2387.18	66.921
16153.9	338.522	2341.39	98.9651	2235.76	81.4329	2311.65	75.5398	2388.52	67.2157
16153	338.595	2342.77	99.0387	2236.89	81.4329	2313.03	75.5398	2389.78	67.0684
16151.7	338.448	2344.34	98.9651	2237.71	81.4329	2314.33	75.7608	2391.11	67.0684
16150.9	338.301	2345.71	99.3334	2238.92	81.6539	2315.98	75.8344	2392.3	67.0684
16149.6	338.522	2347.29	99.2597	2240.08	81.5803	2317.12	75.7608	2393.54	67.0684
16148.7	338.374	2348.43	99.2597	2241.72	81.7276	2318.71	75.7608	2394.79	67.2894
16147.7	338.522	2349.73	99.1861	2242.91	81.5066	2320.26	76.0554	2396.39	67.142
16146.7	338.301	2351.1	99.5544	2244.11	81.6539	2321.98	75.9818	2397.72	67.2157
16145.8	338.522	2352.76	99.4071	2245.44	81.8013	2322.87	75.9081	2398.85	67.142
16144.6	338.301	2353.88	99.4807	2246.71	81.9486	2324.02	75.9818	2400.12	67.2157
16143.7	338.301	2354.77	99.5544	2247.99	81.9486	2325.01	76.0554	2401.36	67.5104
16142.6	338.448	2356.92	99.6281	2249.15	81.8749	2326.37	76.2028	2402.34	67.4367
16141.6	338.301	2357.95	99.7754	2250.53	81.8013	2327.6	76.2764	2403.7	67.4367
16140.5	338.374	2359.98	99.8491	2251.84	82.0959	2328.5	76.2028	2404.97	67.363
16139.5	338.595	2361.17	99.7754	2252.97	82.0223	2329.81	76.1291	2406.16	67.4367
16138.6	338.522	2362.64	99.7754	2253.92	82.0959	2331.44	76.2028	2407.4	67.584
16137.3	338.374	2363.81	100.07	2255.16	82.0959	2332.7	76.4238	2409.07	67.6577
16136.2	338.448	2364.97	99.9964	2256.4	82.0959	2333.96	76.3501	2410.41	67.5104
16135	338.669	2366.17	100.144	2257.25	82.2433	2335.19	76.4238	2411.61	67.584
16134.1	338.743	2367.35	100.144	2258.54	82.4642	2336.16	76.4238	2412.8	67.584
16133.1	338.743	2368.7	100.07	2260.26	82.3169	2337.44	76.4238	2414.15	67.805
16132.1	338.522	2369.62	100.365	2261.17	82.3906	2338.65	76.4974	2415.11	67.7314
16131	338.669	2370.82	100.365	2262.44	82.4642	2340.01	76.5711	2416.4	67.805
16130	338.595	2372.76	100.365	2263.38	82.3906	2340.88	76.5711	2417.76	67.805
16128.9	338.595	2374.08	100.291	2264.74	82.6852	2342.07	76.5711	2419.45	67.8787
16128.1	338.743	2375.34	100.291	2266.24	82.6852	2343.39	76.6448	2420.76	67.9523
16127	338.448	2376.63	100.512	2267.41	82.5379	2344.8	76.7184	2421.64	67.8787
16125.9	338.448	2377.55	100.733	2268.61	82.6116	2345.97	76.7921	2422.82	67.8787
16124.9	338.522	2378.78	100.586	2269.47	82.5379	2347.02	76.9394	2424.57	67.9523
16123.8	338.374	2380.13	100.659	2270.62	82.6852	2348.21	76.8657	2425.77	68.1733
16122.9	338.374	2381.66	100.733	2272.14	82.9062	2350.19	76.7921	2427.1	68.026
16121.6	338.374	2382.55	100.88	2273.33	82.7589	2351.49	77.0867	2427.92	68.0997
16120.7	338.374	2383.76	100.88	2274.57	82.7589	2353.19	77.0867	2429.13	68.1733
16119.6	338.154	2384.89	101.028	2275.65	82.7589	2354.44	76.9394	2430.5	68.0997
16118.7	338.08	2386.22	100.954	2276.98	82.9062	2355.64	77.0131	2432.04	68.3207
16117.8	338.227	2387.86	100.807	2277.93	83.0536	2356.86	77.0131	2433.42	68.247
16116.7	338.448	2389.34	101.175	2279.11	82.9799	2358.29	77.1604	2434.57	68.247
16115.8	338.227	2390.55	101.249	2280.25	83.1272	2359.76	77.2341	2435.82	68.3207
16114.8	338.154	2391.39	101.101	2281.54	83.1272	2361.32	77.1604	2437.23	68.3207
16113.8	338.227	2392.69	101.175	2282.76	83.2746	2362.51	77.2341	2438.45	68.3943
16112.9	338.301	2394.24	101.175	2284	83.2746	2364.16	77.5287	2440.51	68.468
16112.1	338.301	2395.44	101.47	2285.17	83.2746	2364.97	77.5287	2441.68	68.3207
16111.2	338.301	2396.95	101.396	2286.29	83.2009	2366.55	77.4551	2442.86	68.5417
16110.4	338.448	2398.18	101.322	2288.08	83.2746	2367.86	77.5287	2443.72	68.5417
16109.5	338.595	2399.56	101.543	2289.29	83.4955	2368.89	77.5287	2444.94	68.6153
16108.4	338.301	2400.54	101.396	2290.13	83.4955	2370.07	77.6024	2446.62	68.468
16107.4	338.595	2401.79	101.838	2291.6	83.4955	2371.21	77.6761	2447.48	68.689
16106.5	338.448	2403.3	101.764	2292.88	83.5692	2372.22	77.6024	2448.77	68.6153
16105.3	338.227	2404.68	101.691	2294.62	83.4955	2373.46	77.7497	2449.99	68.7627
16104.2	338.301	2406.06	101.764	2295.76	83.6429	2374.98	77.5287	2451.3	68.7627
16102.8	338.301	2407.5	101.985	2297.46	83.6429	2376.31	77.897	2452.64	68.8363
16101.8	338.448	2408.66	102.133	2298.63	83.7165	2377.48	78.0444	2453.98	68.8363
16100.6	338.448	2410.2	101.912	2299.87	83.6429	2378.46	77.897	2455.18	68.8363
16099.6	338.448	2411.45	102.059	2300.78	83.7165	2379.48	77.8234	2456.34	68.8363
16098.7	338.595	2412.69	101.985	2302	83.8639	2381.33	77.8234	2457.61	68.8363
16097.6	338.522	2413.5	102.206	2303.56	84.0112	2382.69	78.118	2458.76	68.8363
16096.7	338.522	2414.65	102.206	2304.94	83.9375	2384.02	78.118	2459.91	68.9836
16095.5	338.595	2416.3	102.28	2306.69	83.9375	2385.16	78.118	2461.19	68.9836
16094.5	338.301	2417.7	102.28	2308.01	84.1585	2386.53	78.118	2462.44	68.91
16093.5	338.448	2419.34	102.427	2309.19	84.1585	2387.7	78.118	2463.8	69.131
16092.6	338.669	2420.62	102.501	2310.51	84.1585	2388.89	78.2654	2464.93	69.131
16091.3	338.669	2421.77	102.575	2311.78	84.2322	2390.13	78.1917	2466.14	69.2046
16090.3	338.595	2423.08	102.648	2312.77	84.1585	2391.51	78.2654	2467.4	69.0573
16089.3	338.374	2424.29	102.501	2314.09	84.3795	2392.89	78.1917	2468.6	69.131
16088.4	338.374	2425.85	102.869	2315.27	84.4532	2394.23	78.1917	2469.78	69.2046
16087.3	338.301	2427.07	102.796	2316.64	84.5268	2395.5	78.4864	2471.4	69.2046
16086.3	338.448	2428.17	102.722	2317.87	84.3795	2397.05	78.2654	2472.78	69.2783
16085.3	338.301	2429.81	102.869	2319.65	84.3795	2398.24	78.4127	2474.22	69.2046
16084	338.154	2430.68	102.869	2321.08	84.6742	2399.64	78.4864	2475.12	69.352
16083.2	338.227	2431.96	103.017	2322.59	84.4532	2400.98	78.6337	2476.22	69.2783
16081.9	338.522	2433.02	103.017	2323.78	84.6742	2402.13	78.6337	2477.76	69.4256
16080.9	338.374	2434.32	103.09	2325.52	84.6005	2403.3	78.7074	2479.24	69.4256
16079.6	338.522	2435.45	103.164	2326.72	84.8952	2404.46	78.6337	2480.47	69.4993
16078.8	338.448	2436.25	103.017	2328.17	84.9688	2405.72	78.56	2481.74	69.6466
16077.9	338.448	2437.58	103.238	2329.31	85.0425	2406.87	78.781	2482.88	69.7203
16077.1	338.374	2438.74	103.385	2330.43	84.9688	2408.19	78.8547	2484.13	69.573
16076.2	338.301	2439.66	103.459	2331.38	84.8952	2410.03	78.9283	2485.34	69.573
16075.1	338.374	2440.98	103.385	2332.57	85.0425	2411.31	78.9283	2486.54	69.573
16074.1	338.448	2442.43	103.385	2333.78	85.1162	2412.82	78.9283	2487.44	69.4993
16073.2	338.595	2443.75	103.459	2334.64	84.9688	2413.97	79.1493	2488.59	69.7203
16072	338.522	2445.14	103.68	2335.93	85.1898	2415.09	79.1493	2489.87	69.794
16071	338.595	2445.99	103.68	2337.41	85.1162	2416.43	79.0757	2491.27	69.7203
16070.1	338.448	2448.64	103.753	2338.56	85.2635	2417.61	79.002	2492.57	69.8676
16069.2	338.301	2449.63	103.68	2339.74	85.4108	2418.5	79.1493	2493.87	69.8676
16068.2	338.448	2450.87	103.974	2341.56	85.3372	2419.76	79.3703	2495.14	69.8676
16067.1	338.301	2453.06	103.901	2342.7	85.3372	2420.92	79.2967	2496.29	69.8676
16066.2	338.374	2454.47	103.901	2344.38	85.4108	2422.1	79.223	2497.54	69.8676
16065.1	338.374	2455.78	103.974	2345.55	85.4845	2423.48	79.3703	2498.77	69.8676
16064.2	338.154	2457.34	104.269	2346.67	85.5582	2425.28	79.223	2499.57	70.0149
16063.1	338.522	2458.49	104.122	2347.65	85.5582	2426.59	79.444	2500.85	70.0886
16062	338.448	2459.32	104.048	2348.91	85.5582	2427.75	79.5177	2502.13	70.2359
16060.9	338.448	2460.66	104.269	2350.7	85.5582	2429.07	79.3703	2503.29	70.2359
16059.9	338.522	2461.96	104.122	2352	85.6318	2430.29	79.3703	2504.59	70.0886
16058.6	338.669	2463.23	104.416	2353.23	85.9265	2431.16	79.444	2505.61	70.0149
16057.7	338.448	2464.45	104.343	2354.69	85.7055	2432.49	79.5177	2507.32	70.1623
16056.7	338.669	2465.87	104.416	2355.89	85.7055	2433.69	79.665	2508.65	70.3096
16055.8	338.522	2466.73	104.269	2356.84	85.8528	2434.85	79.5177	2509.85	70.3096
16055	338.374	2467.89	104.49	2357.88	85.9265	2436.2	79.7387	2511.35	70.2359
16053.8	338.374	2469.16	104.637	2358.76	86.0001	2437.71	79.665	2512.63	70.3096
16052.9	338.374	2470.43	104.637	2360.12	86.0738	2439.45	79.9597	2513.87	70.3833
16052	338.522	2471.62	104.564	2360.97	86.1475	2440.72	79.886	2515.06	70.4569
16050.9	338.374	2472.88	104.637	2362.27	86.0001	2441.97	79.886	2516.19	70.3833
16049.9	338.448	2474.06	104.711	2363.46	86.2948	2443.41	79.7387	2517.12	70.4569
16048.6	338.301	2476.04	104.932	2364.62	86.2211	2444.64	79.9597	2518.02	70.4569
16047.6	338.595	2477.36	104.785	2365.55	86.2211	2445.85	80.0333	2519.19	70.5306
16046.4	338.669	2479.02	104.932	2366.77	86.2948	2447.27	80.0333	2520.5	70.6779
16045.6	338.301	2480.22	104.932	2367.59	86.2211	2448.43	80.0333	2521.77	70.6043
16044.3	338.374	2481.78	105.079	2369.29	86.3685	2450.03	80.107	2523.02	70.5306
16043.5	338.448	2483.04	105.153	2370.51	86.4421	2451.21	80.2543	2524	70.6043
16042.3	338.448	2484.2	105.153	2371.82	86.5158	2452.54	80.2543	2525.34	70.8253
16041.4	338.448	2485.02	105.153	2373.14	86.5895	2453.84	80.328	2526.52	70.7516
16040.5	338.301	2485.9	105.227	2374.32	86.5158	2455.12	80.328	2527.38	70.7516
16039.5	338.522	2487.05	105.227	2375.73	86.8104	2456.14	80.328	2528.6	70.7516
16038.6	338.448	2488.01	105.448	2376.9	86.7368	2457.34	80.549	2529.76	70.6779
16037.1	338.374	2489.45	105.448	2377.78	86.8104	2458.54	80.4016	2531.07	70.8253
16036.1	338.374	2491.19	105.374	2378.58	86.7368	2459.72	80.4016	2532.21	70.9726
16034.9	338.448	2492.68	105.448	2379.83	86.7368	2460.98	80.549	2533.47	70.8989
16034	338.595	2494	105.816	2381.61	86.8104	2462.53	80.549	2534.49	70.8989
16033.1	338.374	2495.25	105.89	2382.76	87.0314	2463.82	80.6226	2535.8	70.8989
16032.1	338.374	2496.58	105.742	2383.97	86.9578	2465.07	80.77	2537.15	70.8989
16031.2	338.669	2497.52	105.89	2385.31	87.0314	2466.04	80.77	2538.37	71.1199
16029.8	338.301	2499.6	105.816	2386.44	87.0314	2467.23	80.6963	2540.09	71.0463
16028.9	338.448	2500.88	106.037	2388.17	87.1051	2469.13	80.8436	2541.32	71.0463
16027.7	338.522	2502.33	106.037	2389.32	87.3261	2470.46	80.8436	2542.57	71.0463
16026.7	338.522	2503.88	106.037	2390.56	87.1788	2472.02	80.8436	2543.83	71.1936
16025.5	338.522	2505.28	106.111	2391.58	87.1788	2473.38	81.0646	2544.99	71.1936
16024.6	338.374	2507.08	106.332	2392.82	87.2524	2474.98	80.8436	2546.55	71.1936
16023.6	338.595	2508.36	106.332	2394.12	87.2524	2476.33	80.991	2547.46	71.1936
16022.6	338.374	2510.33	106.258	2395.44	87.5471	2477.6	81.1383	2548.65	71.1936
16021.7	338.522	2511.72	106.405	2396.61	87.3998	2478.63	81.0646	2549.97	71.3409
16020.8	338.595	2513.3	106.626	2397.75	87.4734	2479.83	81.0646	2551.38	71.4146
16019.8	338.374	2514.46	106.626	2398.93	87.3998	2480.77	81.0646	2552.71	71.3409
16018.9	338.374	2515.73	106.626	2400.42	87.5471	2482.01	81.3593	2553.92	71.4146
16018.1	338.522	2517	106.553	2401.78	87.7681	2483.38	81.2856	2555.09	71.4882
16017.1	338.522	2518.15	106.7	2402.98	87.5471	2484.73	81.3593	2556.23	71.6356
16015.9	338.374	2519.6	106.921	2403.9	87.6944	2486.22	81.2856	2557.55	71.6356
16014.8	338.522	2520.82	106.921	2405.13	87.6208	2487.13	81.2856	2559.15	71.6356
16013.7	338.374	2522.94	106.921	2406.66	87.6944	2488.37	81.5803	2560.5	71.6356
16012.8	338.448	2524.1	106.921	2408.12	87.9891	2489.65	81.4329	2562.04	71.4882
16012	338.522	2525.76	107.216	2409.88	87.9891	2490.85	81.5066	2563.24	71.7829
16011	338.374	2527.22	107.289	2411.24	87.9154	2491.97	81.6539	2564.59	71.7829
16010.1	338.301	2529.26	107.216	2412.62	88.0627	2493.42	81.5066	2565.58	71.7092
16008.8	338.006	2530.54	107.216	2413.91	88.2837	2494.64	81.8013	2566.99	71.7092
16007.8	338.301	2531.88	107.436	2415.09	88.2101	2496.1	81.7276	2567.81	71.7829
16006.8	338.374	2533.18	107.51	2416.07	88.3574	2497.36	81.7276	2569.17	71.7829
16005.6	338.301	2534.08	107.51	2417.43	88.2101	2498.63	81.8013	2570.49	71.9302
16004.3	338.448	2535.42	107.584	2419.1	88.1364	2499.94	81.8749	2571.39	71.8566
16002.9	338.301	2536.86	107.436	2420.28	88.3574	2501.09	81.9486	2572.58	71.9302
16002	338.374	2538.35	107.731	2421.99	88.3574	2502.33	82.0223	2573.91	72.0039
16001.1	338.227	2539.3	107.805	2423.41	88.5047	2503.6	82.0223	2574.82	72.1512
15999.6	338.374	2540.54	107.878	2424.82	88.3574	2504.73	81.8749	2575.97	72.0039
15998.7	338.522	2541.48	107.731	2425.67	88.5784	2506.48	82.0223	2577.95	72.0776
15997.5	338.522	2542.85	107.731	2426.84	88.7257	2507.65	82.2433	2579.16	72.0776
15996.6	338.522	2544.36	108.099	2428.19	88.7257	2508.86	82.2433	2581.11	72.2985
15995.4	338.522	2545.62	107.952	2429.46	88.7257	2509.77	82.0959	2582.37	72.2249
15994.3	338.448	2547.03	108.099	2430.58	88.7257	2511	82.1696	2583.62	72.2249
15993.1	338.522	2547.86	107.952	2431.72	88.8731	2512.37	82.0959	2584.48	72.1512
15992.1	338.448	2549.28	108.026	2432.86	88.7994	2513.65	82.3169	2585.7	72.2985
15991.1	338.301	2550.89	108.32	2434.08	88.8731	2514.9	82.3169	2587.56	72.5195
15990.1	338.595	2552.23	108.247	2435.31	88.7994	2516.32	82.3906	2588.82	72.4459
15989.2	338.301	2553.91	108.247	2436.98	88.8731	2517.45	82.4642	2590.09	72.5195
15988	338.301	2555.09	108.32	2438.36	89.0204	2518.62	82.3169	2591.5	72.5195
15987.1	338.448	2556.48	108.541	2439.63	89.0204	2519.97	82.6852	2592.69	72.4459
15986.1	338.595	2557.79	108.468	2441.23	89.2414	2521.16	82.5379	2593.81	72.5932
15985.1	338.669	2559.3	108.689	2442.45	89.1677	2521.98	82.4642	2595.16	72.5932
15983.9	338.595	2560.15	108.541	2444.07	89.1677	2523.3	82.4642	2596.87	72.5932
15982.8	338.669	2561.3	108.541	2445.32	89.315	2524.49	82.4642	2598.17	72.5932
15981.6	338.595	2562.61	108.91	2446.46	89.315	2525.86	82.6852	2599.31	72.6669
15980.7	338.669	2563.83	108.836	2447.4	89.4624	2527.09	82.6852	2600.23	72.8142
15979.8	338.522	2565.22	108.836	2448.54	89.315	2527.98	82.6852	2601.45	72.7405
15978.7	338.448	2566.5	108.836	2450.23	89.4624	2529.34	82.6852	2603.01	72.8879
15977.9	338.743	2567.88	108.836	2451.54	89.6834	2530.5	82.8326	2604.32	72.8879
15976.8	338.669	2570.01	109.131	2452.79	89.6834	2531.38	82.8326	2605.52	72.6669
15975.9	338.522	2571.57	109.131	2453.89	89.6097	2532.67	82.8326	2606.42	73.1089
15975	338.522	2572.93	109.131	2455.11	89.536	2533.82	82.9062	2607.67	72.8879
15973.9	338.669	2574.2	109.057	2456.68	89.9044	2535.03	82.9062	2609.76	72.9615
15972.9	338.669	2576.04	109.352	2457.99	89.6834	2536.29	82.9062	2610.59	73.0352
15972.1	338.669	2577.31	109.278	2459.6	89.9044	2537.29	82.9799	2612.06	73.0352
15971	338.595	2578.6	109.425	2460.77	89.8307	2538.45	83.0536	2613.28	73.1089
15970.1	338.522	2579.42	109.352	2461.92	89.8307	2539.42	83.2009	2614.13	73.0352
15968.9	338.448	2580.76	109.278	2462.79	89.757	2540.68	83.0536	2615.77	73.1825
15968.1	338.522	2582.53	109.573	2464.07	90.0517	2541.93	83.2009	2617.07	73.1089
15966.9	338.448	2583.69	109.646	2465.26	90.0517	2542.88	83.1272	2618.6	73.2562
15966	338.448	2585.04	109.646	2466.64	89.978	2543.87	83.3482	2619.85	73.3299
15964.8	338.374	2586.35	109.646	2468.1	90.0517	2545.14	83.2746	2621.12	73.3299
15964	338.595	2587.75	109.867	2469.21	90.1253	2546.55	83.2746	2621.98	73.3299
15963.1	338.448	2589.1	109.941	2470.37	90.2727	2548.02	83.4219	2623.42	73.3299
15962.2	338.595	2590.32	109.794	2471.79	90.2727	2549.85	83.2746	2625.22	73.4035
15961.3	338.522	2591.41	109.867	2472.93	90.2727	2551.05	83.5692	2626.53	73.5508
15960	338.669	2593	109.941	2474.16	90.199	2552.15	83.4955	2628.3	73.5508
15959.1	338.448	2594.7	110.236	2475.46	90.4937	2553.44	83.4955	2629.57	73.4035
15957.8	338.448	2595.54	110.236	2476.62	90.3463	2554.63	83.4955	2631.44	73.4772
15956.9	338.374	2597.03	110.162	2477.99	90.641	2556.38	83.6429	2632.66	73.5508
15956	338.595	2598.3	110.236	2479.14	90.42	2557.69	83.7902	2634.37	73.4772
15954.9	338.743	2599.89	110.383	2480.39	90.641	2559.28	83.7902	2635.65	73.6245
15954	338.448	2601.19	110.604	2481.76	90.7147	2560.53	83.8639	2637.16	73.6245
15953	338.448	2602.6	110.53	2483.08	90.641	2561.91	83.7902	2638.19	73.6982
15952	338.374	2603.72	110.53	2484.34	90.641	2562.82	84.0112	2639.42	73.6982
15951	338.448	2604.92	110.457	2485.5	90.641	2563.96	83.9375	2640.95	73.6982
15950.1	338.595	2606.76	110.678	2486.61	90.7883	2565.13	83.9375	2642.27	73.7718
15949.2	338.522	2608.01	110.678	2488.19	90.9357	2566.35	84.0112	2643.51	73.8455
15948.3	338.669	2610.1	110.678	2489.34	90.9357	2567.49	83.9375	2644.8	73.8455
15947.4	338.595	2611.33	110.678	2491	90.862	2568.5	83.9375	2645.92	73.8455
15946.5	338.816	2613.14	110.972	2492.27	90.862	2570.22	84.3059	2647.61	73.9928
15945.5	338.743	2614.33	110.972	2493.65	91.0093	2571.64	84.1585	2648.81	73.9192
15944.4	338.743	2615.84	110.972	2494.48	91.1567	2572.61	84.0849	2650.07	74.0665
15943.5	338.669	2616.78	110.972	2495.75	91.2303	2573.71	84.1585	2651.3	74.1402
15942.6	338.595	2617.96	111.046	2497.79	91.1567	2575.68	84.2322	2652.55	73.9928
15941.3	338.374	2619.33	111.193	2498.98	91.2303	2577.11	84.3795	2654.11	74.1402
15940.4	338.595	2620.47	111.193	2500.41	91.3776	2578.04	84.3059	2655.32	74.1402
15939.3	338.522	2621.84	111.046	2501.78	91.304	2579.29	84.3795	2656.96	74.1402
15938.1	338.669	2622.83	111.267	2503.42	91.4513	2580.45	84.3795	2658.19	74.2138
15936.7	338.743	2624.13	111.193	2504.77	91.4513	2581.65	84.5268	2659.85	74.2138
15935.8	338.669	2625.4	111.488	2506.18	91.525	2582.91	84.4532	2661.02	74.1402
15934.5	338.522	2626.26	111.414	2507.4	91.6723	2584.42	84.6742	2662.19	74.2875
15933.6	338.522	2627.65	111.488	2508.61	91.525	2585.68	84.6005	2663.58	74.3612
15932.8	338.669	2629	111.635	2509.59	91.6723	2587.05	84.6742	2664.81	74.3612
15932	338.595	2630.24	111.562	2510.98	91.5986	2588.34	84.8215	2666.08	74.4348
15931.1	338.595	2631.65	111.783	2512.65	91.8196	2589.81	84.7478	2667.4	74.5821
15929.8	338.595	2632.46	111.783	2513.81	91.8196	2590.68	84.6742	2669.04	74.5821
15928.8	338.595	2633.73	111.709	2515.08	91.967	2591.86	84.7478	2670.5	74.5085
15927.8	338.595	2634.98	111.635	2516.12	91.8196	2593.15	84.8215	2671.89	74.5821
15926.7	338.743	2636.33	111.709	2517.36	91.8933	2594.28	84.9688	2673.12	74.6558
15925.8	338.743	2638.04	111.93	2519.05	91.967	2595.45	84.8952	2674.47	74.7295
15924.5	338.743	2639.55	112.151	2520.25	91.967	2596.95	84.9688	2675.39	74.7295
15923.6	338.595	2641.08	112.151	2521.82	92.0406	2598.2	85.0425	2676.53	74.7295
15922.6	338.448	2642.49	112.004	2523.11	92.1143	2599.51	85.0425	2678.03	74.7295
15921.7	338.448	2644.08	112.151	2524.4	91.967	2600.69	85.2635	2679.27	74.6558
15920.6	338.595	2645.35	112.298	2525.49	92.2616	2601.98	85.2635	2680.61	74.7295
15919.5	338.522	2646.6	112.225	2526.92	92.2616	2603.17	85.1162	2681.77	74.8031
15918.6	338.595	2648	112.298	2527.87	92.188	2604.41	85.1162	2683.18	74.9505
15917.4	338.522	2649.22	112.372	2529.14	92.188	2605.68	85.1162	2684.1	74.8768
15916.5	338.448	2650.24	112.593	2530.35	92.1143	2606.99	85.4108	2684.97	74.9505
15915.4	338.669	2651.4	112.667	2531.18	92.2616	2608.15	85.3372	2685.99	74.8768
15914.4	338.522	2652.9	112.446	2532.31	92.4826	2609.28	85.3372	2688.01	75.0241
15913.4	338.669	2653.86	112.519	2533.5	92.4826	2610.54	85.3372	2689.4	75.0241
15912.5	338.669	2654.69	112.519	2534.69	92.4826	2611.68	85.4108	2691.2	75.0978
15911.3	338.448	2655.98	112.961	2535.9	92.5563	2612.98	85.5582	2692.4	75.0978
15910.5	338.522	2656.8	112.888	2537.03	92.4089	2614.15	85.4108	2693.78	75.2451
15909.5	338.301	2658.07	112.814	2538.05	92.6299	2616.08	85.4845	2695.03	75.2451
15908.3	338.522	2659.8	112.961	2539.39	92.7036	2617.44	85.4845	2696.29	75.2451
15907.3	338.522	2661.03	112.814	2541.31	92.7773	2619.1	85.8528	2697.69	75.3188
15906.2	338.522	2662.68	113.035	2542.54	92.6299	2620.33	85.7055	2698.9	75.2451
15905.3	338.448	2663.9	113.109	2544.26	92.9246	2621.75	85.6318	2700.47	75.3925
15904.3	338.595	2665.12	113.182	2545.5	92.8509	2622.69	85.7791	2701.65	75.3925
15903.3	338.301	2666.11	113.035	2546.81	92.9246	2623.84	85.6318	2702.87	75.4661
15902.3	338.595	2667.46	112.961	2548.08	92.9246	2625.32	85.9265	2704.22	75.3925
15901.3	338.301	2669.56	113.33	2549.28	92.8509	2626.54	86.0001	2705.4	75.3925
15900.4	338.301	2670.81	113.33	2550.87	93.1456	2627.87	86.0001	2706.41	75.4661
15899.2	338.374	2672.59	113.256	2552.04	93.1456	2629.14	85.8528	2707.63	75.4661
15898.3	338.154	2673.87	113.33	2553.73	93.1456	2630.5	85.9265	2708.77	75.4661
15897.2	338.374	2675.23	113.624	2555.12	93.1456	2631.45	86.1475	2709.7	75.5398
[truncated: 15,295 more rows]
