# Supplementary material for: Quantum octets in high mobility pentagonal two-dimensional PdSe2
Source: Nat Commun. 2024 Jan 26;15:761. doi: 10.1038/s41467-024-44972-2 (PMC10817936; doi:10.1038/s41467-024-44972-2)
Supplement: Supplementary file 3 — Source Data [file 41467_2024_44972_MOESM3_ESM.zip › source data/Fig1h.csv]

V_70Bg.d	I_70Bg.d	V_50Bg.d	I_50Bg.d	V_30Bg.d	I_30Bg.d	V_20Bg.d	I_20Bg.d	V_10Bg.d	I_10Bg.d	V_0Bg.d	I_0Bg.d	'V_-30Bg'.d	'I_-30Bg'.d
0	0.402009	0	1.21232	0	-0.334636	0	-0.260972	0	-0.0399784	0	0.0336861	0	0.181015
0.89208	0.328344	0.815265	1.28598	0.973995	-0.481965	1.19657	-0.187307	0.830715	0.0336861	1.06331	0.0336861	1.46669	0.328344
2.52862	0.475673	2.59695	1.21232	1.87769	-0.408301	2.33638	-0.260972	1.71271	-0.187307	2.1953	0.107351	2.53157	0.0336861
3.64976	0.402009	3.77952	1.21232	2.78924	-0.408301	3.25373	-0.260972	2.73669	-0.113643	3.47814	0.0336861	3.71374	0.107351
4.6059	0.402009	4.71537	1.13865	3.8129	-0.408301	4.20276	-0.334636	3.68342	-0.0399784	4.50709	0.107351	4.76823	0.107351
5.81142	0.623002	5.67315	1.28598	4.70918	-0.334636	5.47863	-0.113643	4.75995	-0.113643	5.63172	0.107351	5.81369	0.181015
7.03096	0.549338	6.87472	1.35965	6.07012	-0.481965	6.66273	-0.187307	5.7045	-0.113643	6.75604	0.107351	7.19179	0.181015
7.99618	0.770331	7.83252	1.28598	7.02873	-0.481965	7.55979	-0.113643	6.60496	-0.187307	7.84874	0.0336861	8.52586	0.0336861
9.26072	0.623002	8.81359	1.28598	8.56686	-0.334636	8.73414	-0.260972	7.69032	-0.0399784	9.00938	0.181015	9.92933	0.107351
10.4319	0.696667	9.75048	1.35965	9.45789	-0.334636	9.84389	-0.260972	8.60179	-0.113643	10.0674	-0.113643	11.0454	0.107351
11.9242	0.770331	10.8347	1.28598	10.6099	-0.334636	11.0182	-0.113643	9.9069	-0.187307	11.1977	0.107351	12.0841	0.25468
13.1823	0.770331	12.0013	1.50698	11.5515	-0.260972	11.8659	-0.260972	10.8205	-0.113643	12.3784	0.181015	13.4977	0.181015
14.5354	0.91766	13.0877	1.43331	12.6233	-0.334636	12.9804	-0.113643	11.7068	-0.113643	13.4849	0.181015	15.0063	0.107351
15.7347	0.843996	14.0572	1.43331	13.7782	-0.260972	14.244	-0.113643	13.0222	-0.113643	14.7564	0.0336861	16.1693	0.25468
16.9397	0.770331	15.0168	1.43331	14.9316	-0.334636	15.4161	-0.187307	13.8821	-0.0399784	15.7963	0.107351	17.7567	0.181015
18.0801	0.991325	16.2648	1.35965	15.9032	-0.260972	16.6833	-0.334636	15.0832	-0.113643	17.1904	0.0336861	19.2001	0.181015
19.3103	1.06499	17.2643	1.35965	17.185	-0.334636	17.647	-0.187307	16.6325	-0.113643	18.228	0.107351	20.7305	0.25468
20.757	0.991325	18.2035	1.58064	18.3002	-0.260972	18.8963	-0.113643	17.6457	-0.113643	19.5326	0.107351	22.0424	0.107351
22.04	1.06499	19.1831	1.50698	19.5042	-0.408301	19.8139	-0.187307	18.5457	-0.113643	20.845	-0.0399784	23.3592	0.0336861
23.3259	1.06499	20.0798	1.43331	20.4398	-0.260972	21.1182	-0.187307	19.7864	-0.113643	22.4693	0.181015	24.4234	0.107351
24.7186	1.13865	20.9577	1.50698	21.6931	-0.260972	21.9978	-0.187307	20.6469	-0.113643	24.0304	0.107351	25.5722	0.107351
25.8945	1.28598	21.8751	1.50698	22.6272	-0.260972	22.9788	-0.113643	21.8431	-0.0399784	25.55	0.0336861	27.072	0.181015
28.2975	1.06499	22.9048	1.43331	23.5654	-0.334636	24.0593	-0.187307	22.8911	-0.113643	27.19	0.0336861	28.4312	0.181015
29.6493	1.13865	23.8761	1.58064	24.8421	-0.260972	25.0175	-0.113643	23.8109	-0.113643	28.6328	0.0336861	29.8191	0.181015
31.166	1.28598	24.8536	1.50698	25.8918	-0.260972	26.1024	-0.113643	25.1578	0.0336861	29.6384	-0.0399784	31.1899	0.107351
32.3328	1.28598	26.191	1.58064	26.9932	-0.260972	26.9736	-0.113643	26.1908	-0.0399784	30.7823	0.181015	32.8496	0.181015
33.843	1.35965	27.0686	1.58064	28.0752	-0.334636	28.4569	-0.113643	27.4329	-0.113643	31.8169	0.107351	34.7478	0.181015
34.7458	1.35965	28.1152	1.65431	29.1374	-0.260972	29.3225	-0.113643	28.2989	-0.0399784	32.8594	0.181015	36.16	0.181015
35.9506	1.28598	29.0139	1.50698	30.0823	-0.260972	30.7469	0.0336861	29.147	-0.113643	34.096	0.107351	37.4138	0.107351
37.1481	1.58064	30.1631	1.65431	31.0812	-0.113643	31.6596	-0.187307	30.237	-0.0399784	35.5017	0.0336861	38.6359	0.107351
38.428	1.43331	31.216	1.72797	31.9554	-0.187307	32.8105	-0.187307	31.9375	-0.0399784	36.5383	0.0336861	40.1338	0.181015
39.6284	1.43331	32.31	1.65431	32.8384	-0.260972	33.7645	-0.187307	32.9575	0.0336861	37.7929	0.0336861	41.135	0.0336861
40.9478	1.35965	33.3993	1.65431	33.7678	-0.187307	34.6428	-0.0399784	34.6135	-0.113643	39.0807	0.107351	42.3591	0.0336861
42.7886	1.65431	34.3302	1.72797	34.9498	-0.187307	35.868	-0.113643	35.6729	-0.0399784	40.141	-0.113643	43.7732	0.107351
44.4528	1.72797	35.1312	1.72797	36.2942	-0.187307	36.8169	-0.0399784	36.5376	0.0336861	41.4015	-0.0399784	44.8053	0.25468
46.0107	1.65431	36.1153	1.72797	37.5944	-0.113643	37.9746	0.0336861	37.6507	0.0336861	42.4807	0.107351	45.8198	0.181015
47.0347	1.72797	37.0363	1.80163	38.6282	-0.113643	38.9292	-0.0399784	38.8728	-0.113643	43.4876	-0.0399784	47.2895	0.181015
48.1853	1.65431	37.9655	1.80163	39.8543	-0.113643	40.1701	-0.113643	39.8716	0.0336861	44.7603	0.0336861	48.347	-0.0399784
49.0757	1.8753	38.9015	1.80163	41.068	-0.260972	41.1496	-0.0399784	40.9714	-0.0399784	45.9638	0.107351	49.759	0.181015
50.3536	1.8753	40.0755	1.80163	42.0721	-0.187307	42.08	-0.113643	41.8671	-0.0399784	47.2293	0.0336861	51.0419	0.0336861
52.0108	1.8753	41.0819	1.80163	43.1862	-0.0399784	43.1649	-0.0399784	43.0321	-0.0399784	48.3172	0.107351	52.4735	0.181015
53.3344	1.80163	42.0213	1.72797	44.1841	-0.187307	44.4083	-0.113643	43.9412	-0.0399784	49.5769	0.0336861	53.6658	0.25468
54.707	1.94896	42.9842	1.8753	45.0713	-0.187307	45.3864	-0.113643	45.0841	-0.0399784	50.8598	0.107351	55.1689	0.181015
55.6264	1.94896	44.4235	1.8753	46.0819	-0.113643	46.3601	-0.113643	45.9949	-0.0399784	52.6491	0.107351	56.3835	0.181015
56.938	1.94896	45.4978	1.8753	46.9722	-0.187307	47.4622	0.0336861	46.9967	-0.0399784	54.0175	0.0336861	57.4441	0.181015
57.9899	2.02263	46.6288	1.80163	47.7755	-0.187307	48.6093	-0.113643	48.0195	0.0336861	55.0939	0.181015	58.7018	0.181015
58.9635	1.94896	47.5699	1.94896	48.9329	-0.113643	49.7285	-0.0399784	49.0422	0.0336861	56.1826	0.181015	60.4542	0.0336861
60.1997	2.02263	49.0223	1.80163	50.2525	-0.113643	50.691	0.0336861	50.2017	0.0336861	57.4202	0.107351	61.7911	0.181015
61.5461	2.16996	49.9541	2.02263	51.5472	-0.113643	51.9013	-0.0399784	51.1111	-0.0399784	58.4756	0.107351	63.1353	0.181015
62.8358	2.09629	51.1416	1.94896	52.4996	0.0336861	52.9741	-0.113643	52.4465	0.107351	59.5808	0.107351	64.5987	0.107351
64.4365	2.16996	52.0258	1.8753	53.6687	-0.187307	54.2207	-0.0399784	53.3946	0.0336861	60.7382	0.0336861	66.0361	0.107351
65.8004	2.09629	53.2553	1.94896	54.8162	-0.0399784	55.4384	-0.113643	54.4937	-0.0399784	61.8081	0.107351	67.5734	0.181015
66.9519	2.09629	54.2235	1.94896	55.8928	-0.113643	56.9433	-0.113643	55.7192	0.0336861	62.9159	0.107351	68.6041	0.107351
68.2426	2.24362	55.1752	2.02263	57.0855	-0.187307	58.1181	0.0336861	56.6584	0.0336861	64.003	0.107351	69.9528	0.0336861
69.4907	2.31729	56.2311	1.94896	58.0346	-0.0399784	59.1292	-0.0399784	57.9321	-0.0399784	65.1359	0.107351	71.3241	0.107351
72.0206	2.24362	57.297	2.02263	59.3115	0.0336861	60.1346	-0.0399784	59.1042	-0.0399784	66.4438	0.0336861	72.8413	0.181015
73.2766	2.24362	58.2656	2.09629	60.3024	-0.113643	61.4655	0.0336861	59.9262	-0.0399784	67.7186	0.107351	73.8954	0.181015
74.7353	2.39095	59.2058	1.94896	61.73	-0.113643	62.5476	0.0336861	60.8875	0.107351	69.0032	0.181015	74.9378	0.0336861
75.8786	2.39095	60.1584	2.09629	62.7491	-0.113643	63.5666	0.0336861	61.9582	0.0336861	70.1329	0.181015	76.0433	0.107351
77.5598	2.46461	61.164	2.16996	64.1542	-0.113643	64.5787	0.0336861	63.0906	0.0336861	71.1648	0.0336861	77.7029	0.107351
78.8975	2.53828	62.0811	2.24362	65.0211	0.0336861	65.921	-0.0399784	64.1488	0.107351	72.7058	0.181015	78.945	0.107351
80.109	2.53828	63.3026	2.09629	66.4127	-0.0399784	66.9017	0.0336861	65.378	-0.0399784	74.7772	0.107351	80.1329	0.107351
81.4872	2.61194	64.2137	2.16996	67.6475	-0.113643	68.4494	0.0336861	66.5051	0.0336861	75.9141	0.107351	81.3089	0.25468
82.6829	2.61194	65.1422	2.09629	68.6514	-0.113643	69.4637	0.107351	67.6663	0.0336861	77.4824	0.107351	82.3533	0.107351
83.706	2.61194	66.1661	2.09629	69.5495	-0.113643	70.3931	0.0336861	68.9942	0.0336861	78.6406	0.0336861	83.5706	0.107351
84.7096	2.61194	67.4066	2.39095	70.4193	0.0336861	71.525	0.181015	70.1764	-0.0399784	79.7987	0.107351	85.0733	0.181015
86.0079	2.83294	68.6835	2.39095	71.3243	-0.0399784	72.572	0.0336861	71.5127	0.107351	81.0875	0.107351	86.3372	0.181015
87.4474	2.83294	69.9758	2.16996	72.2669	-0.0399784	73.4761	0.107351	72.6244	0.0336861	82.2838	0.107351	87.8334	0.181015
88.9047	2.9066	70.9457	2.16996	73.2677	-0.0399784	74.3766	0.107351	73.7841	0.107351	83.2957	0.181015	89.028	0.107351
89.933	2.83294	72.2244	2.31729	74.2407	0.107351	75.8411	0.107351	75.0193	0.0336861	84.3791	0.181015	90.0583	0.107351
91.4053	2.75927	73.418	2.39095	75.1546	-0.0399784	76.7184	0.107351	76.2794	0.107351	85.5626	0.181015	91.6318	0.107351
93.2503	2.9066	74.5204	2.39095	76.3088	-0.113643	78.1357	0.181015	77.4222	0.107351	86.8624	0.0336861	92.7258	0.0336861
94.7296	3.05393	75.6329	2.31729	77.1915	0.107351	79.071	0.0336861	78.3002	-0.0399784	87.9091	0.181015	94.2134	0.107351
95.8803	2.83294	76.9644	2.31729	78.0345	0.0336861	80.5403	0.181015	79.2993	0.0336861	89.0639	0.0336861	95.3104	0.107351
97.4366	2.9066	78.048	2.46461	78.9419	0.0336861	81.6974	0.107351	80.6244	0.0336861	90.2824	0.181015	96.5704	0.181015
99.4414	3.1276	79.085	2.24362	79.8035	0.107351	82.7506	0.107351	81.6922	0.107351	91.519	0.107351	97.5895	0.107351
100.338	3.05393	80.0571	2.39095	80.7507	-0.0399784	83.708	0.0336861	82.6461	0.181015	92.6707	0.107351	98.7497	0.107351
101.831	3.1276	81.1284	2.46461	81.6214	0.0336861	84.8418	0.107351	83.6519	0.0336861	94.1123	0.107351	99.8181	0.181015
103.131	3.1276	82.2924	2.46461	83.0454	0.0336861	86.097	0.107351	84.5887	0.181015	95.3057	0.181015	101.219	0.107351
104.542	3.34859	83.4735	2.39095	84.0951	0.0336861	87.1377	-0.0399784	85.4549	-0.0399784	96.5147	0.107351	102.707	0.181015
105.988	3.27492	84.5352	2.39095	85.0656	0.107351	88.3143	0.0336861	86.3525	-0.0399784	97.7711	0.181015	104.205	0.107351
107.148	3.20126	85.5323	2.39095	86.0986	0.107351	89.2888	0.0336861	87.4029	0.0336861	99.3937	0.107351	105.209	0.107351
108.014	3.27492	86.6942	2.53828	87.2973	-0.0399784	90.4503	0.181015	88.2866	0.0336861	101.081	0.107351	106.656	0.181015
109.045	3.34859	87.5842	2.46461	88.452	0.107351	92.0369	0.107351	89.7341	0.0336861	102.212	0.181015	107.89	0.181015
110.23	3.34859	88.4731	2.53828	89.364	0.107351	93.2365	0.181015	90.9588	0.107351	103.504	0.107351	109.302	0.107351
111.606	3.42225	89.5316	2.53828	90.2233	0.107351	94.3567	0.25468	92.1689	0.107351	104.536	0.181015	110.364	0.107351
112.849	3.56958	91.2393	2.61194	91.747	0.107351	95.2859	0.107351	93.4715	0.0336861	105.627	0.107351	111.764	0.181015
114.457	3.49592	92.1071	2.53828	92.6403	0.181015	96.7757	0.25468	95.258	0.107351	106.857	0.0336861	113.335	0.181015
115.344	3.42225	93.2987	2.68561	93.6859	0.107351	97.7892	0.107351	96.3443	0.107351	108.181	0.107351	114.749	0.181015
116.77	3.34859	94.4568	2.61194	94.5156	0.107351	99.0803	0.25468	97.4603	0.0336861	109.325	0.181015	115.783	0.107351
117.758	3.56958	95.91	2.61194	95.5491	0.107351	99.9917	0.181015	98.3646	0.107351	110.548	0.107351	117.145	0.181015
119.111	3.64325	96.8275	2.68561	96.5302	0.181015	101.227	0.25468	99.3184	0.0336861	111.896	0.181015	118.177	0.0336861
120.238	3.56958	97.7062	2.61194	97.4308	0.107351	102.148	0.107351	100.31	0.107351	112.918	0.181015	119.426	0.181015
121.457	3.64325	98.9121	2.75927	98.8991	0.181015	103.653	0.25468	101.243	0.107351	114.101	0.181015	120.643	0.181015
122.658	3.64325	100.212	2.75927	99.7684	0.107351	104.719	0.25468	102.069	0.107351	115.403	0.0336861	121.689	0.25468
123.997	3.86424	101.354	2.68561	100.725	0.181015	106.633	0.25468	103.093	0.107351	116.76	0.107351	122.749	0.107351
125.276	3.71691	102.393	2.68561	101.582	0.107351	108.112	0.328344	104.769	0.0336861	117.96	0.107351	124.043	0.0336861
126.458	3.71691	103.298	2.75927	102.587	0.107351	108.994	0.25468	105.694	0.107351	119.243	0.181015	125.121	0.0336861
127.774	3.71691	104.215	2.61194	103.889	0.25468	109.977	0.328344	106.945	0.25468	120.472	0.25468	126.361	0.107351
128.992	3.71691	105.026	2.75927	104.862	0.181015	110.82	0.181015	107.883	0.181015	121.622	0.107351	127.778	0.107351
130.21	3.9379	105.999	2.75927	105.96	0.25468	111.728	0.25468	109.026	0.107351	122.852	0.107351	129.067	0.25468
131.101	3.9379	107.126	2.75927	106.887	0.181015	112.947	0.181015	110.04	0.181015	123.853	0.181015	130.082	0.107351
132.457	3.9379	108.32	2.68561	107.771	0.181015	113.956	0.25468	111.236	0.107351	124.988	0.107351	131.245	0.107351
133.678	3.9379	109.607	2.75927	108.677	0.107351	115.541	0.328344	112.23	0.181015	126.327	0.328344	132.827	0.107351
134.534	4.01157	110.869	2.75927	109.628	0.181015	116.469	0.25468	113.492	0.181015	127.786	0.25468	133.839	0.0336861
135.758	4.01157	112.061	2.83294	110.529	0.181015	117.508	0.181015	114.856	0.0336861	128.814	0.181015	134.95	0.107351
136.947	4.1589	113.273	2.83294	111.537	0.328344	118.392	0.328344	116.078	0.181015	130.136	0.181015	136.411	0.107351
137.88	4.01157	114.639	2.9066	112.433	0.181015	119.215	0.328344	116.971	0.25468	131.301	0.181015	137.633	0.107351
139.145	4.1589	115.679	2.83294	113.255	0.328344	120.216	0.25468	118.089	0.25468	132.546	0.181015	139.039	0.181015
140.373	4.08523	116.597	2.98027	114.171	0.181015	121.221	0.25468	118.959	0.181015	133.984	0.25468	140.345	0.107351
141.375	4.1589	117.481	2.98027	115.116	0.181015	122.559	0.25468	119.99	0.107351	135.165	0.107351	141.699	0.107351
143.172	4.23256	118.451	3.1276	116.317	0.181015	123.528	0.402009	120.882	0.181015	136.295	0.107351	143.019	0.0336861
144.803	4.08523	119.503	2.98027	117.355	0.25468	124.553	0.402009	121.831	0.181015	137.63	0.181015	144.533	0.107351
146.106	4.37989	120.471	2.98027	118.288	0.25468	125.654	0.328344	123.225	0.107351	138.639	0.181015	145.666	0.181015
147.929	4.30623	121.403	2.98027	119.227	0.25468	127.073	0.328344	124.115	0.25468	139.915	0.181015	146.719	0.107351
149.516	4.60089	122.385	2.98027	120.115	0.25468	128.333	0.328344	125.187	0.181015	140.98	0.328344	148.052	0.181015
150.718	4.45356	123.832	3.1276	121.275	0.25468	129.395	0.402009	126.12	0.328344	142.454	0.181015	149.722	0.0336861
152.157	4.45356	124.844	3.05393	122.59	0.328344	130.711	0.402009	127.764	0.328344	143.727	0.181015	151.133	0.181015
153.293	4.30623	126.21	3.1276	123.666	0.25468	131.979	0.402009	128.771	0.25468	144.771	0.107351	152.692	0.25468
154.744	4.67455	127.106	3.05393	124.564	0.25468	133.113	0.475673	129.93	0.181015	145.903	0.181015	153.782	0.181015
155.553	4.52722	128.511	3.1276	125.444	0.328344	133.955	0.402009	130.885	0.25468	147.415	0.107351	155.265	0.181015
156.814	4.52722	129.425	3.27492	126.665	0.25468	134.889	0.402009	131.846	0.25468	148.559	0.25468	156.526	0.107351
158.172	4.45356	130.468	3.1276	127.497	0.402009	136.406	0.402009	132.784	0.25468	149.806	0.181015	157.722	0.107351
159.382	4.60089	131.515	3.20126	128.536	0.402009	137.498	0.475673	133.679	0.181015	150.835	0.25468	158.917	0.107351
160.945	4.74821	132.708	3.27492	129.463	0.25468	138.611	0.402009	135.187	0.181015	151.87	0.25468	160.01	0.181015
161.971	4.82188	133.839	3.27492	130.36	0.328344	139.547	0.475673	136.249	0.181015	152.978	0.181015	161.527	0.181015
163.316	4.82188	134.776	3.27492	131.805	0.328344	141.205	0.402009	137.599	0.25468	154.16	0.181015	162.689	0.107351
164.2	4.74821	135.71	3.27492	132.728	0.402009	142.101	0.402009	138.537	0.181015	155.418	0.181015	163.822	0.181015
165.405	4.82188	136.609	3.34859	133.703	0.402009	143.539	0.475673	139.98	0.0336861	156.625	0.181015	164.96	0.107351
166.6	4.82188	137.579	3.34859	134.599	0.475673	144.498	0.402009	140.929	0.25468	157.791	0.181015	166.206	0.107351
168.339	4.89554	139.144	3.27492	135.51	0.402009	145.921	0.549338	141.805	0.181015	158.834	0.181015	167.227	0.181015
169.59	4.96921	140.023	3.34859	136.668	0.328344	147.042	0.475673	142.9	0.181015	160.389	0.181015	168.756	0.107351
170.961	4.89554	141.192	3.34859	137.636	0.402009	148.512	0.475673	144.219	0.328344	161.693	0.25468	169.828	0.107351
172.29	4.96921	142.418	3.34859	138.71	0.402009	149.493	0.402009	145.307	0.181015	162.987	0.25468	171.264	0.0336861
173.435	5.04287	143.519	3.34859	139.733	0.402009	150.852	0.402009	146.509	0.402009	164.104	0.181015	172.455	0.181015
174.727	5.11654	144.811	3.34859	140.897	0.475673	151.76	0.402009	147.729	0.25468	165.428	0.25468	173.67	0.181015
176.02	4.96921	146.118	3.42225	141.868	0.402009	153.101	0.549338	149.408	0.25468	166.567	0.25468	175.163	0.25468
177.32	5.11654	147.271	3.42225	142.725	0.549338	154.097	0.475673	150.626	0.328344	167.594	0.25468	176.581	0.0336861
178.178	5.1902	148.301	3.42225	143.883	0.328344	155.029	0.475673	151.737	0.328344	168.865	0.25468	178.186	0.107351
179.382	5.33753	149.541	3.42225	144.748	0.475673	156.23	0.549338	152.832	0.25468	169.941	0.181015	179.278	0.107351
181.185	5.33753	150.671	3.49592	146.145	0.402009	157.249	0.402009	154.124	0.181015	170.97	0.25468	180.476	0.107351
182.397	5.33753	151.95	3.49592	147.067	0.402009	158.128	0.402009	155.793	0.25468	172.024	0.25468	181.8	0.107351
183.743	5.1902	153.24	3.49592	147.923	0.475673	159.24	0.549338	156.675	0.328344	173.285	0.25468	182.834	0.107351
185.085	5.41119	154.381	3.49592	149.061	0.549338	160.559	0.549338	157.768	0.328344	174.402	0.25468	184.243	0.107351
186.222	5.41119	155.765	3.56958	150.284	0.475673	161.504	0.623002	158.7	0.25468	175.729	0.328344	185.247	0.25468
187.57	5.41119	156.831	3.56958	151.519	0.475673	162.78	0.549338	160.311	0.328344	177.072	0.25468	186.257	0.181015
188.763	5.48486	159.014	3.71691	152.405	0.402009	163.682	0.623002	161.387	0.402009	178.098	0.181015	187.399	0.107351
190.919	5.48486	160.464	3.64325	153.561	0.549338	164.801	0.623002	162.69	0.25468	179.407	0.25468	188.657	0.181015
192.22	5.55852	161.45	3.71691	154.472	0.549338	166.018	0.549338	163.636	0.25468	180.57	0.25468	189.836	0.107351
193.442	5.63219	162.683	3.71691	155.852	0.549338	167.058	0.475673	164.547	0.25468	181.626	0.25468	191.295	0.107351
194.815	5.63219	163.859	3.79058	156.736	0.549338	168.165	0.623002	165.804	0.402009	182.634	0.181015	193.068	0.181015
196.509	5.48486	164.745	3.64325	157.602	0.549338	169.113	0.696667	166.766	0.328344	184.015	0.181015	194.473	0.181015
197.793	5.63219	165.784	3.71691	158.628	0.402009	170.142	0.549338	167.684	0.402009	185.461	0.25468	195.641	0.107351
199.011	5.70585	166.734	3.79058	159.971	0.549338	171.249	0.623002	168.658	0.402009	186.739	0.328344	196.884	0.107351
200.229	5.63219	167.716	3.79058	161.045	0.475673	172.149	0.623002	169.811	0.328344	187.787	0.25468	198.308	0.107351
201.067	5.70585	168.643	3.71691	162.056	0.623002	173.208	0.623002	170.847	0.402009	188.996	0.25468	199.611	0.107351
202.523	5.70585	169.615	3.79058	162.911	0.549338	174.377	0.623002	172.429	0.402009	190.231	0.25468	200.794	0.107351
203.765	5.77952	170.628	3.71691	163.998	0.475673	175.571	0.623002	173.385	0.402009	191.295	0.25468	202.425	0.107351
204.573	5.85318	171.532	3.71691	165.086	0.623002	176.642	0.696667	174.562	0.328344	192.508	0.25468	203.921	0.107351
206.065	5.92685	172.478	3.71691	166.053	0.549338	177.632	0.623002	175.557	0.402009	193.925	0.25468	204.951	0.181015
207.694	5.85318	173.462	3.86424	166.941	0.549338	178.956	0.549338	176.883	0.328344	195.24	0.328344	206.149	0.107351
208.903	6.00051	174.319	3.9379	167.834	0.623002	180.906	0.623002	177.89	0.328344	196.438	0.328344	207.791	0.107351
210.289	6.00051	175.294	4.01157	169.276	0.696667	182.314	0.623002	179.047	0.328344	197.602	0.25468	209.1	0.107351
211.141	6.00051	176.219	3.86424	170.184	0.623002	183.742	0.696667	180.164	0.402009	199.108	0.328344	210.797	0.181015
212.458	6.00051	177.194	3.9379	171.404	0.696667	184.823	0.623002	181.572	0.475673	200.263	0.402009	211.902	0.107351
213.623	6.07418	178.082	3.86424	172.34	0.549338	186.217	0.696667	182.58	0.328344	201.474	0.328344	213.083	0.107351
215.085	6.07418	179.111	3.86424	173.401	0.696667	187.086	0.549338	183.852	0.328344	202.807	0.328344	214.516	0.25468
216.275	6.14784	180.088	4.01157	174.271	0.696667	188.503	0.696667	185.009	0.402009	203.886	0.181015	215.863	0.107351
217.905	6.2215	180.929	3.9379	175.132	0.696667	189.506	0.770331	186.087	0.402009	205.065	0.402009	216.879	0.107351
219.211	6.29517	182.007	4.01157	176.518	0.696667	190.944	0.623002	187.374	0.475673	206.297	0.328344	218.255	0.181015
221.52	6.36883	183.142	4.01157	177.354	0.623002	192.029	0.696667	188.714	0.402009	207.537	0.25468	219.626	0.181015
222.912	6.29517	184.059	4.01157	178.243	0.696667	193.772	0.696667	189.946	0.402009	209.125	0.181015	220.917	0.107351
224.325	6.36883	184.953	4.01157	179.193	0.770331	194.797	0.696667	191.648	0.402009	210.184	0.328344	222.382	0.181015
225.627	6.29517	186.141	4.08523	180.077	0.696667	195.697	0.770331	192.899	0.549338	211.227	0.25468	223.839	0.181015
227.042	6.36883	187.212	4.23256	180.985	0.549338	196.71	0.770331	194.341	0.402009	212.444	0.402009	225.216	0.181015
227.878	6.36883	188.344	4.08523	181.929	0.696667	197.886	0.696667	195.556	0.475673	214.056	0.328344	226.632	0.107351
229.297	6.51616	189.736	4.1589	182.838	0.696667	198.881	0.843996	197.161	0.402009	215.576	0.328344	227.893	0.0336861
230.499	6.58983	190.941	4.08523	183.822	0.696667	199.976	0.843996	197.979	0.402009	217.018	0.328344	229.309	0.181015
231.912	6.4425	191.986	4.23256	184.749	0.770331	201.016	0.770331	198.897	0.402009	218.288	0.402009	230.528	0.181015
233.646	6.58983	193.091	4.23256	185.737	0.843996	202.248	0.696667	200.348	0.475673	219.542	0.25468	231.565	0.0336861
234.726	6.58983	194.534	4.23256	186.607	0.843996	203.298	0.843996	201.377	0.402009	220.588	0.402009	232.874	0.0336861
236.046	6.73716	195.674	4.23256	187.486	0.843996	204.237	0.91766	202.193	0.328344	221.898	0.328344	234.823	0.25468
237.967	6.73716	196.685	4.23256	188.698	0.770331	205.239	0.843996	203.206	0.549338	223.155	0.402009	235.83	0.0336861
240.979	6.73716	197.568	4.23256	189.58	0.770331	206.184	0.843996	204.168	0.402009	224.676	0.328344	236.892	0.107351
242.188	6.81082	199.003	4.37989	190.541	0.770331	207.331	0.770331	205.282	0.402009	225.69	0.328344	237.932	0.181015
243.34	6.95815	199.954	4.30623	191.427	0.696667	208.497	0.843996	206.32	0.549338	226.783	0.402009	238.962	0.107351
244.6	6.95815	201.21	4.30623	192.315	0.991325	209.498	0.770331	207.173	0.475673	227.953	0.402009	240.51	0.107351
246.23	6.95815	202.284	4.30623	193.534	0.843996	210.657	0.91766	208.089	0.475673	229.005	0.402009	241.642	0.181015
247.775	7.03181	203.741	4.30623	194.724	0.843996	211.951	0.91766	209.092	0.549338	230.271	0.328344	242.944	0.181015
249.251	7.03181	204.657	4.37989	196.069	0.91766	213.05	0.91766	210.285	0.475673	231.271	0.402009	244.122	0.107351
250.762	7.03181	205.921	4.52722	197.594	0.770331	214.365	0.770331	211.238	0.549338	232.646	0.402009	245.215	0.107351
251.642	7.03181	207.129	4.45356	198.447	0.843996	215.844	0.91766	212.107	0.402009	233.971	0.402009	246.476	0.107351
252.528	6.88448	208.513	4.45356	199.921	0.91766	216.9	0.91766	213.023	0.549338	235.444	0.475673	247.513	0.181015
253.738	7.03181	209.448	4.45356	201.182	0.843996	218.475	0.91766	214.033	0.549338	236.75	0.328344	248.728	0.107351
255.065	7.17914	210.407	4.52722	202.362	0.843996	219.302	0.91766	215.152	0.549338	237.755	0.402009	249.758	0.181015
256.298	7.25281	211.528	4.60089	203.438	0.843996	221.031	0.843996	216.161	0.549338	238.948	0.402009	251.066	0.107351
257.713	7.25281	212.768	4.52722	204.665	0.91766	222.468	0.91766	217.121	0.475673	240.087	0.402009	252.715	0.107351
258.947	7.17914	213.89	4.60089	205.797	0.91766	223.921	0.843996	218.132	0.549338	241.175	0.402009	253.862	0.181015
260.187	7.40014	214.899	4.60089	207.034	0.991325	224.981	0.91766	219.151	0.475673	242.525	0.402009	254.863	0.107351
261.575	7.40014	215.918	4.60089	208.008	0.991325	226.409	0.991325	220.122	0.475673	243.763	0.328344	256.134	0.181015
262.417	7.4738	216.863	4.74821	209.263	0.991325	227.338	0.991325	221.408	0.475673	244.898	0.328344	258.839	0.107351
263.728	7.40014	217.941	4.82188	210.135	0.991325	228.517	0.991325	222.373	0.475673	246.106	0.475673	259.93	0.107351
265.029	7.40014	218.962	4.67455	211.102	0.991325	229.443	0.91766	223.733	0.549338	247.457	0.328344	261.059	0.107351
265.833	7.40014	219.861	4.67455	212.099	0.991325	230.418	0.91766	224.742	0.549338	248.862	0.328344	263.325	0.181015
267.115	7.54747	221.065	4.60089	213.013	1.13865	231.224	0.91766	226.002	0.623002	250.145	0.402009	264.357	0.107351
268.431	7.54747	221.987	4.52722	213.912	0.991325	232.633	0.991325	227.042	0.549338	251.31	0.402009	265.799	0.181015
269.639	7.62113	223.038	4.67455	214.82	0.91766	233.604	0.91766	228.442	0.475673	252.36	0.402009	267.716	0.107351
271.587	7.54747	224.093	4.82188	215.882	0.991325	234.492	0.991325	229.421	0.549338	253.457	0.402009	268.731	0.107351
272.913	7.62113	225.156	4.67455	217.105	0.991325	236.287	1.13865	230.587	0.623002	254.875	0.475673	270.009	0.181015
274.257	7.76846	226.232	4.82188	218.161	1.06499	237.294	1.06499	231.477	0.623002	255.954	0.402009	271.432	0.181015
275.585	7.76846	227.21	4.74821	219.059	0.991325	238.573	1.06499	232.603	0.549338	257.534	0.402009	272.685	0.107351
276.758	7.69479	228.262	4.82188	219.946	0.991325	239.496	0.991325	233.654	0.623002	259.063	0.402009	274.105	0.107351
277.915	7.69479	229.456	4.74821	221.168	1.06499	240.525	1.06499	234.556	0.623002	260.284	0.475673	275.307	0.107351
279.218	7.91579	230.452	4.89554	222.028	1.13865	241.428	1.13865	235.665	0.623002	261.34	0.475673	276.381	0.181015
280.629	7.84212	231.445	4.89554	223.175	1.06499	242.63	1.13865	236.603	0.475673	262.631	0.475673	277.592	0.181015
281.936	7.98945	232.366	4.89554	224.085	1.21232	243.568	1.13865	238.045	0.623002	263.833	0.402009	278.848	0.181015
283.243	7.91579	233.541	4.89554	224.994	1.21232	244.729	1.13865	239.014	0.696667	265.178	0.549338	279.86	0.107351
284.103	7.91579	234.425	4.82188	225.997	1.21232	245.825	1.13865	239.85	0.696667	266.36	0.475673	281.535	0.107351
284.908	7.98945	235.562	5.04287	226.965	1.13865	246.736	1.21232	240.724	0.549338	267.417	0.475673	282.597	0.0336861
286.147	7.98945	236.589	5.04287	228.263	1.13865	247.778	1.21232	241.75	0.623002	268.471	0.549338	284.156	0.107351
287.764	8.06312	237.499	5.04287	229.249	1.13865	248.851	1.28598	242.62	0.475673	269.886	0.402009	285.16	0.107351
288.962	7.98945	238.879	5.04287	230.586	1.13865	250.013	1.35965	243.519	0.549338	271.029	0.475673	286.429	0.181015
290.017	7.98945	239.753	4.96921	231.546	1.28598	251.267	1.21232	244.96	0.623002	272.267	0.402009	287.603	0.107351
290.922	8.06312	240.904	4.96921	232.459	1.21232	252.232	1.13865	245.848	0.623002	273.374	0.402009	289.01	0.107351
292.292	8.13678	241.78	5.11654	233.525	1.21232	253.291	1.13865	247.181	0.623002	274.893	0.475673	290.809	0.181015
293.569	8.13678	242.698	5.04287	234.434	1.13865	254.319	1.28598	248.17	0.696667	276.179	0.549338	292.097	0.0336861
294.735	8.21045	243.614	5.11654	235.662	1.35965	255.732	1.21232	249.869	0.770331	277.181	0.475673	293.22	0.107351
296.422	8.13678	244.57	5.1902	236.583	1.21232	256.685	1.28598	250.988	0.696667	278.421	0.402009	294.812	0.107351
298.113	8.28411	245.963	5.1902	238.802	1.28598	257.91	1.21232	251.881	0.696667	279.501	0.475673	296.087	0.107351
299.43	8.35777	246.909	5.1902	242.554	1.35965	259.01	1.06499	252.846	0.770331	280.921	0.475673	297.576	0.107351
300.915	8.35777	248.333	5.1902	243.448	1.28598	260.028	1.28598	254.421	0.770331	282.522	0.475673	298.994	0.181015
302.622	8.35777	249.37	5.1902	245.803	1.28598	261.684	1.28598	255.354	0.696667	284.166	0.475673	300.408	0.107351
303.767	8.43144	250.287	5.1902	247.52	1.35965	262.632	1.13865	256.637	0.770331	285.731	0.475673	301.906	0.107351
304.628	8.43144	251.242	5.1902	248.442	1.35965	263.647	1.21232	257.765	0.623002	287.202	0.475673	303.307	0.107351
305.968	8.57877	252.152	5.26387	249.736	1.43331	264.574	1.35965	258.895	0.696667	288.612	0.549338	304.425	0.107351
307.133	8.5051	253.282	5.33753	250.812	1.35965	265.683	1.28598	260.26	0.770331	289.634	0.475673	305.874	0.107351
308.827	8.43144	254.157	5.41119	252.05	1.43331	266.6	1.35965	261.536	0.696667	290.662	0.402009	307.233	0.107351
311.216	8.65243	255.882	5.33753	252.909	1.35965	267.716	1.21232	262.641	0.623002	291.791	0.475673	308.554	0.107351
312.332	8.65243	257.039	5.26387	254.225	1.50698	268.716	1.28598	263.478	0.770331	293.023	0.475673	309.871	0.107351
313.133	8.65243	258.362	5.33753	255.115	1.43331	269.706	1.28598	264.435	0.770331	294.121	0.475673	311.475	0.107351
314.372	8.7261	259.311	5.41119	256.141	1.43331	271.34	1.35965	265.664	0.696667	295.253	0.475673	312.623	0.181015
315.401	8.65243	260.705	5.48486	257.26	1.43331	272.257	1.35965	266.684	0.770331	296.767	0.549338	313.834	0.107351
316.855	8.79976	261.717	5.41119	258.284	1.50698	273.412	1.43331	267.643	0.770331	298.06	0.475673	314.905	0.181015
317.715	8.87343	262.611	5.41119	259.116	1.43331	274.22	1.35965	268.633	0.696667	299.139	0.696667	315.977	0.107351
319.052	8.79976	263.54	5.48486	260.045	1.50698	275.231	1.21232	269.618	0.843996	300.547	0.549338	317.621	0.107351
320.211	8.87343	264.633	5.26387	261.501	1.50698	276.504	1.28598	270.952	0.770331	301.592	0.549338	318.977	0.181015
321.808	8.79976	265.79	5.55852	262.449	1.58064	277.419	1.43331	272.059	0.770331	302.614	0.402009	320.092	0.107351
322.968	9.16808	266.85	5.63219	263.475	1.50698	278.48	1.28598	272.909	0.770331	304.024	0.549338	321.36	0.181015
324.656	9.02076	268.141	5.63219	264.386	1.50698	279.416	1.43331	273.897	0.770331	305.348	0.623002	322.464	0.181015
325.897	9.02076	269.814	5.55852	265.254	1.58064	280.943	1.35965	275.237	0.770331	306.439	0.549338	323.993	0.181015
328.091	8.87343	270.76	5.55852	266.068	1.50698	281.919	1.43331	276.182	0.770331	307.565	0.549338	325.093	0.181015
329.397	9.09442	271.953	5.55852	266.935	1.50698	282.949	1.35965	277.443	0.843996	309.055	0.549338	326.353	0.107351
330.833	9.16808	272.883	5.70585	267.843	1.50698	283.822	1.43331	278.542	0.843996	310.216	0.549338	327.503	0.107351
332.069	9.16808	274.354	5.63219	268.907	1.58064	285.124	1.43331	279.549	0.91766	311.375	0.623002	328.956	0.181015
333.931	9.24175	275.43	5.63219	269.789	1.65431	286.049	1.43331	280.495	0.91766	312.724	0.623002	330.476	0.107351
335.156	9.31541	276.824	5.63219	271.109	1.58064	286.992	1.43331	281.486	0.770331	313.867	0.475673	331.857	0.181015
336.467	9.38908	277.689	5.70585	272.085	1.58064	287.974	1.50698	282.811	0.770331	315.246	0.549338	333.215	0.107351
337.713	9.31541	279.234	5.85318	273.216	1.58064	289.051	1.35965	283.727	0.843996	316.513	0.549338	335.432	0.181015
339.006	9.31541	280.658	5.77952	274.096	1.58064	289.959	1.50698	284.892	0.770331	317.523	0.623002	336.882	0.107351
339.983	9.46274	281.856	5.85318	275.024	1.58064	291.025	1.35965	285.769	0.843996	318.798	0.549338	337.927	0.107351
340.802	9.38908	282.801	5.77952	276.212	1.58064	292.365	1.43331	286.885	0.843996	320.076	0.549338	339.385	0.0336861
342.216	9.53641	284.078	5.85318	277.07	1.58064	293.206	1.58064	287.844	0.91766	321.215	0.475673	341.172	0.107351
343.511	9.46274	284.968	5.92685	278.505	1.50698	294.168	1.50698	289.152	0.91766	322.451	0.623002	342.215	0.107351
344.819	9.31541	285.884	5.92685	279.431	1.65431	295.222	1.50698	290.351	0.843996	323.671	0.696667	343.585	0.107351
346.046	9.46274	286.791	5.92685	280.609	1.72797	296.147	1.65431	291.58	0.91766	324.724	0.623002	344.973	0.181015
347.285	9.68374	287.771	5.92685	281.533	1.72797	297.052	1.58064	292.709	0.843996	326.209	0.623002	346.144	0.25468
348.107	9.7574	289.123	5.85318	282.829	1.65431	297.946	1.58064	294.063	0.843996	327.254	0.549338	347.201	0.107351
349.297	9.61007	290.131	5.85318	283.854	1.72797	298.978	1.58064	295.234	0.91766	328.391	0.549338	348.308	0.181015
350.701	9.7574	291.287	6.00051	285.045	1.72797	300.237	1.65431	296.363	0.843996	329.612	0.475673	351.4	0.0336861
352.309	9.83106	292.222	6.07418	286.101	1.80163	301.188	1.58064	297.446	0.991325	330.775	0.696667	352.898	0.107351
353.699	9.83106	293.533	6.07418	286.969	1.72797	302.161	1.58064	298.637	0.991325	332.142	0.623002	354.014	0.107351
355.568	9.83106	294.49	6.00051	288.129	1.72797	303.134	1.65431	299.736	0.991325	333.162	0.623002	355.487	0.107351
356.861	9.83106	295.497	6.07418	289.033	1.8753	304.598	1.65431	301.541	0.991325	334.473	0.623002	356.602	0.0336861
357.971	9.83106	296.523	6.07418	290.019	1.8753	305.724	1.58064	302.628	0.843996	335.707	0.696667	357.974	0.107351
359.161	9.83106	297.404	6.07418	291.115	1.80163	306.675	1.58064	303.711	0.991325	336.908	0.623002	358.981	0.25468
360.584	10.0521	298.259	6.14784	292.403	1.80163	307.988	1.50698	305.226	0.91766	338.113	0.623002	359.981	0.25468
361.798	9.97839	299.137	6.07418	293.534	1.80163	309.234	1.65431	306.222	0.991325	339.114	0.696667	361.116	0.181015
363.126	9.97839	300.058	6.00051	294.809	1.80163	310.187	1.65431	307.692	0.91766	340.371	0.549338	362.641	0.0336861
365.168	9.97839	301.257	6.14784	296.033	1.80163	311.269	1.72797	308.696	0.91766	342.107	0.696667	363.789	0.0336861
366.31	10.1994	302.238	6.07418	297.14	1.80163	312.268	1.72797	309.938	1.06499	343.338	0.623002	365.222	0.107351
367.914	10.2731	303.265	6.14784	298.256	1.8753	313.539	1.58064	310.957	0.991325	344.594	0.623002	366.496	0.107351
369.208	10.1257	304.182	6.2215	299.446	1.80163	314.593	1.65431	311.887	1.06499	345.794	0.623002	368.083	0.107351
371.718	10.1994	305.617	6.2215	300.292	1.8753	315.711	1.72797	312.783	1.06499	346.955	0.696667	369.112	0.107351
373.021	10.3467	306.508	6.29517	301.74	1.94896	316.634	1.80163	313.756	0.991325	348.005	0.696667	370.118	0.107351
374.446	10.3467	307.384	6.2215	302.634	1.94896	317.848	1.72797	315.115	1.06499	349.128	0.623002	371.273	0.181015
375.638	10.1994	308.589	6.14784	304.15	2.02263	318.784	1.65431	316.133	0.991325	350.352	0.623002	372.318	0.181015
377.786	10.3467	309.766	6.2215	305.118	1.8753	319.719	1.65431	317.772	1.13865	351.565	0.696667	373.337	0.107351
378.964	10.5677	310.831	6.29517	306.42	1.94896	320.714	1.72797	318.66	1.06499	352.775	0.623002	374.34	0.181015
380.317	10.494	312.144	6.36883	307.281	2.02263	321.617	1.65431	319.963	1.06499	353.783	0.623002	375.643	0.181015
381.877	10.5677	313.399	6.29517	308.277	1.94896	323.022	1.8753	320.99	0.991325	354.991	0.696667	376.643	0.107351
382.821	10.4204	314.71	6.36883	309.408	1.94896	323.984	1.72797	322.241	1.06499	356.002	0.770331	378.131	0.107351
384.542	10.5677	316.058	6.58983	310.268	1.94896	324.964	1.80163	323.148	0.991325	357.043	0.696667	380.249	0.107351
385.984	10.6414	316.927	6.51616	311.402	2.02263	326.056	1.80163	324.358	1.06499	358.182	0.696667	381.75	0.181015
387.033	10.715	317.755	6.4425	312.554	2.09629	327.047	1.80163	325.168	1.06499	359.368	0.696667	382.813	0.107351
388.393	10.715	319.548	6.51616	313.455	2.02263	328.489	1.8753	327.245	1.06499	360.451	0.623002	384.213	-0.0399784
389.765	10.715	320.925	6.4425	314.351	1.94896	329.457	1.8753	328.208	0.991325	361.7	0.696667	385.644	0.107351
391.029	10.8624	322.262	6.58983	315.371	2.16996	330.856	1.80163	329.388	1.06499	362.87	0.623002	387.629	0.181015
392.351	10.715	323.541	6.58983	316.611	2.09629	331.727	1.8753	330.448	1.21232	364.196	0.696667	388.841	0.107351
393.49	10.8624	324.795	6.73716	317.772	2.16996	332.997	1.8753	331.743	1.06499	365.618	0.696667	390.011	0.181015
394.432	10.8624	326.309	6.51616	318.779	2.09629	333.882	1.80163	332.919	1.13865	367.08	0.696667	391.042	0.181015
396.088	10.8624	327.209	6.66349	319.667	2.09629	334.924	1.94896	334.011	0.991325	368.394	0.696667	392.755	0.107351
398.231	10.936	328.642	6.58983	320.823	2.09629	336.142	1.8753	335.177	1.13865	369.476	0.770331	394.09	0.181015
399.625	10.936	329.647	6.73716	321.71	2.16996	337.275	1.94896	336.325	1.06499	370.734	0.696667	395.256	0.181015
400.991	11.0097	330.906	6.73716	322.578	2.24362	338.478	1.8753	337.436	1.13865	371.995	0.623002	396.479	0.107351
401.828	11.0097	331.897	6.66349	323.617	2.16996	340.178	1.8753	338.638	1.13865	373.186	0.696667	397.643	0.107351
402.683	11.0834	333.446	6.73716	324.762	2.16996	341.165	1.94896	339.781	1.06499	374.304	0.770331	398.957	0.181015
403.928	11.157	334.484	6.66349	325.774	2.16996	341.978	2.02263	340.766	1.21232	375.695	0.696667	400.176	0.181015
405.139	11.0834	335.755	6.73716	326.928	2.24362	342.916	1.80163	341.714	1.06499	376.734	0.696667	401.442	0.181015
406.417	11.0834	336.685	6.81082	328.084	2.16996	344.339	2.02263	342.765	1.21232	377.989	0.843996	402.741	0.181015
407.724	11.0834	338.115	6.88448	329.191	2.24362	345.505	1.8753	343.647	1.13865	379.443	0.696667	404.028	0.181015
408.893	11.157	339.069	6.88448	330.164	2.16996	346.588	1.94896	344.789	1.13865	380.537	0.843996	405.179	0.181015
410.095	11.3044	340.145	6.81082	331.184	2.31729	347.684	1.94896	345.96	1.13865	381.731	0.696667	406.374	0.25468
411.434	11.3044	341.093	6.95815	332.347	2.31729	349.556	2.02263	347.003	1.06499	382.911	0.696667	407.672	0.181015
412.753	11.3044	342.221	7.03181	333.432	2.39095	350.831	2.02263	347.927	1.13865	384.122	0.549338	408.795	0.181015
414.432	11.3044	343.258	6.95815	334.543	2.31729	352.002	2.02263	348.905	1.21232	385.8	0.696667	409.857	0.181015
415.355	11.378	344.162	6.95815	335.663	2.53828	353.039	2.02263	350.547	1.06499	387.351	0.696667	411.108	0.181015
416.572	11.378	345.783	6.95815	336.611	2.31729	354.259	2.09629	352.031	1.21232	388.827	0.770331	413.045	0.181015
418.147	11.5253	346.787	6.88448	337.587	2.31729	355.244	2.09629	352.934	1.06499	389.881	0.696667	414.047	0.181015
419.333	11.599	348.018	7.10548	339.055	2.39095	356.451	2.16996	354.094	1.21232	390.924	0.770331	415.473	0.107351
421.076	11.599	349.261	7.10548	339.941	2.39095	357.333	2.09629	355.063	1.06499	392.313	0.770331	416.845	0.181015
422.359	11.82	350.257	6.95815	341.123	2.39095	358.477	2.09629	356.449	1.13865	393.509	0.770331	418.271	0.107351
423.683	11.6727	351.21	7.03181	341.992	2.46461	359.48	1.94896	357.576	1.28598	394.533	0.770331	420.102	0.107351
424.938	11.6727	352.354	7.10548	342.937	2.39095	360.29	1.94896	358.62	1.28598	395.86	0.843996	421.485	0.107351
426.154	11.599	353.374	7.17914	343.852	2.46461	361.438	2.02263	360.093	1.13865	397.133	0.770331	422.958	0.181015
428.24	11.8937	354.633	7.25281	344.729	2.31729	362.507	2.09629	361.279	1.21232	398.292	0.843996	425.21	0.107351
429.563	11.82	355.613	7.25281	346.045	2.31729	363.79	2.16996	362.374	1.21232	399.336	0.770331	426.274	0.181015
430.473	11.8937	357.014	7.17914	346.915	2.39095	364.736	1.94896	363.602	1.21232	400.527	0.770331	427.722	0.181015
431.347	11.7463	358.114	7.25281	348.08	2.46461	365.646	2.24362	364.895	1.28598	401.58	0.843996	429.324	0.181015
432.638	11.7463	359.399	7.10548	349.046	2.46461	366.54	2.09629	365.798	1.21232	402.879	0.770331	430.35	0.181015
433.985	11.8937	360.406	7.32647	350.467	2.46461	367.826	2.09629	367.291	1.28598	404.267	0.91766	431.593	0.107351
435.407	11.9673	361.63	7.32647	351.511	2.46461	368.777	2.24362	368.218	1.21232	405.618	0.843996	432.822	0.25468
436.829	11.9673	362.573	7.40014	352.709	2.53828	370.348	2.16996	369.385	1.21232	406.739	0.843996	434.22	0.107351
437.763	11.9673	363.925	7.32647	353.601	2.46461	371.363	2.16996	370.33	1.21232	408.12	0.843996	435.321	0.0336861
438.95	12.041	364.854	7.32647	354.595	2.53828	372.351	2.24362	371.767	1.21232	409.184	0.770331	436.672	0.107351
440.251	11.9673	366.231	7.40014	355.669	2.46461	373.491	2.31729	372.824	1.35965	410.638	0.843996	437.733	0.107351
441.102	12.1147	367.203	7.40014	357.172	2.53828	374.777	2.24362	374.025	1.35965	412.243	0.770331	438.74	0.181015
442.653	12.1147	368.534	7.40014	358.395	2.53828	375.867	2.24362	375.111	1.35965	413.533	0.843996	439.875	0.107351
444.138	12.1883	369.605	7.40014	359.887	2.53828	377.261	2.09629	376.444	1.28598	414.729	0.770331	441.099	0.107351
445.439	12.1883	370.99	7.40014	361.176	2.61194	378.246	2.24362	377.495	1.28598	415.889	0.843996	442.566	0.107351
446.63	12.1883	371.881	7.4738	362.285	2.53828	379.496	2.24362	378.646	1.28598	417.204	0.91766	443.622	0.181015
448.068	12.1883	372.982	7.62113	363.383	2.61194	380.823	2.24362	379.792	1.43331	418.425	0.843996	445.271	0.181015
449.103	12.3357	373.966	7.54747	364.52	2.53828	382.311	2.24362	381.829	1.28598	419.757	0.843996	446.369	0.107351
450.326	12.262	375.049	7.62113	365.548	2.68561	383.32	2.24362	382.63	1.35965	420.846	0.843996	447.447	0.107351
451.147	12.3357	376.252	7.4738	366.804	2.68561	384.246	2.31729	383.605	1.50698	421.861	0.843996	448.86	0.0336861
452.362	12.4093	377.519	7.54747	367.705	2.68561	385.11	2.31729	384.936	1.43331	423.073	0.91766	450.522	0.107351
453.559	12.4093	378.604	7.69479	368.801	2.83294	386.101	2.39095	385.881	1.28598	424.228	0.91766	451.918	0.107351
454.408	12.5567	379.576	7.62113	369.763	2.68561	387.284	2.39095	386.833	1.35965	425.497	0.770331	453.114	0.181015
455.276	12.5567	380.849	7.62113	370.852	2.68561	388.221	2.39095	387.853	1.43331	426.554	0.91766	454.566	0.107351
456.537	12.5567	381.763	7.76846	371.894	2.68561	389.199	2.39095	388.773	1.35965	427.839	0.843996	455.772	0.107351
457.885	12.4093	382.662	7.76846	372.78	2.68561	390.107	2.39095	389.936	1.43331	428.874	0.91766	457.46	0.0336861
459.357	12.6303	383.689	7.69479	374.059	2.83294	391.307	2.31729	390.751	1.50698	430.01	0.843996	458.555	0.107351
460.859	12.704	384.555	7.76846	374.921	2.75927	392.246	2.31729	391.723	1.50698	431.159	0.770331	459.876	0.25468
462.036	12.6303	385.83	7.69479	376.015	2.75927	393.311	2.46461	392.954	1.43331	432.397	0.770331	460.922	0.107351
463.254	12.704	386.711	7.84212	376.943	2.75927	394.58	2.46461	394.064	1.43331	433.8	0.843996	461.958	0.25468
464.596	12.704	388.204	7.69479	377.812	2.83294	395.528	2.31729	395.187	1.43331	434.822	0.91766	463.393	0.107351
465.773	12.704	389.142	7.76846	378.805	2.83294	396.69	2.39095	396.087	1.43331	435.839	0.91766	465.035	0.181015
467.079	12.7776	390.439	7.84212	379.709	2.9066	397.708	2.39095	397.316	1.43331	437.071	0.91766	466.396	0.181015
468.099	12.8513	391.453	7.91579	380.924	2.75927	398.943	2.53828	398.207	1.43331	438.356	0.91766	467.66	0.181015
469.37	12.925	392.289	7.84212	381.946	2.9066	399.815	2.39095	399.135	1.50698	439.397	0.91766	468.67	0.0336861
470.687	12.925	393.397	7.91579	383.296	2.83294	401.07	2.39095	400.105	1.50698	440.611	0.991325	469.69	0.107351
472.186	12.9986	394.659	7.98945	384.218	2.9066	402.004	2.39095	401.02	1.43331	441.891	0.843996	470.759	0.181015
474.204	12.9986	395.801	7.98945	385.125	2.9066	403.559	2.53828	402.343	1.43331	442.953	0.91766	471.94	0.107351
475.624	12.925	397.037	7.98945	386.158	2.9066	404.529	2.53828	403.363	1.50698	444.027	0.843996	473.103	0.181015
476.846	12.9986	398.294	7.98945	387.057	2.9066	405.341	2.39095	405.02	1.50698	445.056	0.91766	474.606	0.181015
478.129	13.146	399.783	7.91579	388.267	2.98027	406.336	2.53828	405.966	1.43331	446.427	0.770331	475.671	0.0336861
479.414	13.146	400.617	8.06312	389.172	2.9066	407.287	2.46461	406.885	1.50698	447.677	0.91766	476.678	0.107351
481.154	13.146	401.785	7.98945	390.241	3.05393	408.488	2.46461	407.853	1.43331	448.717	0.991325	477.832	0.181015
482.348	13.2196	403.686	8.13678	391.307	2.98027	409.409	2.61194	409.044	1.58064	449.816	0.91766	478.853	0.181015
483.617	13.146	404.65	8.06312	392.298	2.9066	410.378	2.68561	410.214	1.58064	451.086	0.91766	479.986	0.107351
484.937	13.367	406.149	8.13678	393.54	2.98027	411.32	2.61194	411.464	1.58064	452.365	0.91766	481.321	0.0336861
486.282	13.2933	407.121	8.13678	394.531	2.98027	412.248	2.53828	412.45	1.50698	453.499	0.91766	482.348	0.181015
487.503	13.367	408.549	8.13678	395.746	2.98027	413.425	2.61194	413.55	1.58064	454.673	0.991325	483.743	0.181015
488.904	13.4406	409.447	8.28411	396.705	2.98027	414.441	2.61194	414.861	1.43331	456.223	0.991325	485.631	0.0336861
490.098	13.2933	410.548	8.21045	398.082	2.98027	415.517	2.68561	415.929	1.58064	457.35	0.91766	487.062	0.0336861
490.992	13.588	411.672	8.35777	399.02	3.05393	416.453	2.61194	416.818	1.58064	458.447	0.91766	488.298	0.107351
492.205	13.5143	412.736	8.35777	399.853	3.1276	418.102	2.46461	418.023	1.58064	459.646	1.06499	489.321	0.181015
493.597	13.5143	413.57	8.28411	400.983	3.05393	419.246	2.68561	419.184	1.58064	460.765	0.991325	490.696	0.107351
494.475	13.4406	414.612	8.35777	402.087	3.05393	420.539	2.68561	420.143	1.58064	462.33	0.991325	492.442	0.0336861
495.748	13.5143	415.61	8.35777	403.006	3.05393	421.775	2.68561	421.088	1.58064	463.848	0.91766	493.612	0.181015
496.878	13.588	416.529	8.35777	404.387	3.1276	422.689	2.75927	422.018	1.58064	465.512	0.991325	494.892	0.181015
497.83	13.8089	417.435	8.43144	405.434	3.1276	423.665	2.61194	423.371	1.58064	466.969	0.991325	496.338	0.107351
500.265	13.7353	418.288	8.5051	406.711	3.1276	424.772	2.75927	424.283	1.65431	468.175	0.91766	497.848	0.107351
501.302	13.7353	419.143	8.35777	407.564	3.20126	425.97	2.75927	425.533	1.50698	469.396	0.91766	499.18	0.181015
503.096	13.8826	420.327	8.35777	408.908	3.1276	427.129	2.61194	426.594	1.58064	470.59	0.991325	500.516	0.181015
504.383	13.8826	421.223	8.28411	409.805	3.20126	428.503	2.75927	427.443	1.65431	471.763	0.991325	501.583	0.107351
505.714	13.8826	422.184	8.57877	411.089	3.1276	429.581	2.75927	428.369	1.58064	472.942	1.06499	503.012	0.181015
506.869	13.8826	423.385	8.57877	411.98	3.05393	430.787	2.68561	429.241	1.72797	474.244	0.991325	504.041	0.107351
507.674	13.9563	425.122	8.5051	412.927	3.1276	431.726	2.83294	430.583	1.65431	475.513	1.06499	505.1	0.107351
508.88	13.8826	426.102	8.5051	413.856	3.1276	433.034	2.75927	431.478	1.50698	476.725	0.991325	506.517	0.181015
510.1	14.0299	426.971	8.57877	414.779	3.1276	434.093	2.75927	432.541	1.58064	477.75	0.991325	507.996	0.107351
511.001	14.0299	427.981	8.65243	416.236	3.27492	435.06	2.68561	433.464	1.58064	479.136	0.991325	509.428	0.107351
512.249	14.1036	428.942	8.65243	417.157	3.20126	435.954	2.75927	434.401	1.65431	480.87	0.991325	510.469	0.107351
513.394	14.1036	430.152	8.57877	418.489	3.34859	437.03	2.83294	435.35	1.58064	482.262	0.991325	511.798	0.107351
515.318	14.2509	431.366	8.65243	419.439	3.27492	437.875	2.83294	436.354	1.72797	483.506	1.13865	513.173	0.107351
516.566	14.3246	432.645	8.57877	420.742	3.34859	438.866	2.83294	437.524	1.65431	484.732	1.06499	514.392	0.107351
518.1	14.3246	433.688	8.7261	421.644	3.34859	439.782	2.83294	438.499	1.65431	485.917	1.06499	516.513	0.107351
519.616	14.2509	434.771	8.79976	422.507	3.42225	440.697	2.83294	439.713	1.65431	487.156	0.91766	517.88	0.181015
522.016	14.3246	435.812	8.79976	423.661	3.27492	441.618	2.9066	440.659	1.65431	488.422	0.991325	519.414	0.181015
523.014	14.4719	437.032	8.79976	424.504	3.27492	443.014	2.83294	441.555	1.72797	489.571	1.13865	520.651	0.181015
523.909	14.3246	438.23	8.79976	425.82	3.34859	444.001	2.9066	442.692	1.65431	490.619	1.13865	521.796	0.181015
525.148	14.3983	439.334	8.79976	426.777	3.34859	445.386	2.9066	443.591	1.72797	491.636	1.06499	523.041	0.107351
526.503	14.3983	440.369	8.79976	427.765	3.49592	446.358	2.98027	445.015	1.72797	492.656	0.991325	524.174	0.107351
528.42	14.5456	441.539	8.94709	428.977	3.49592	447.884	2.98027	445.964	1.72797	493.714	1.06499	525.515	0.107351
529.687	14.5456	442.461	8.87343	430.093	3.42225	448.938	2.98027	446.901	1.80163	494.86	1.13865	526.606	0.0336861
531.325	14.5456	443.625	8.87343	431.264	3.34859	450.295	2.98027	448.038	1.80163	496.126	0.991325	527.793	0.107351
532.675	14.5456	444.501	8.87343	432.493	3.42225	451.197	2.9066	449.264	1.65431	497.131	1.06499	528.832	0.181015
534.448	14.7666	445.998	8.94709	433.464	3.42225	452.148	2.9066	450.366	1.80163	498.148	1.06499	530.599	0.181015
535.615	14.6193	447.013	8.94709	434.503	3.56958	453.201	3.05393	451.294	1.72797	499.151	1.13865	532.003	0.107351
537.042	14.7666	447.95	9.09442	435.469	3.49592	454.134	2.98027	452.333	1.72797	500.362	1.06499	533.417	0.181015
538.446	14.7666	449.175	9.02076	436.466	3.64325	455.111	3.05393	453.276	1.72797	501.376	0.991325	534.447	0.107351
539.612	14.7666	450.041	9.02076	437.711	3.49592	456.016	2.98027	454.484	1.72797	503.318	1.06499	535.862	0.25468
540.921	14.8403	451.135	8.94709	438.745	3.42225	457.165	2.9066	455.423	1.72797	504.634	1.13865	537.994	0.25468
542.137	14.8403	452.01	9.02076	439.833	3.56958	458.353	2.98027	456.332	1.72797	505.812	1.06499	539.795	0.107351
543.527	14.8403	453.49	9.16808	440.91	3.49592	459.759	3.1276	457.28	1.80163	507.344	1.06499	541.169	0.181015
544.907	14.8403	454.499	9.16808	441.844	3.56958	460.831	3.05393	458.44	1.72797	508.37	1.06499	542.419	0.107351
546.204	14.9139	455.486	9.09442	442.817	3.64325	462.091	3.1276	459.642	1.72797	509.651	1.13865	543.781	0.107351
548.068	15.2086	456.626	9.16808	443.788	3.56958	463.036	2.98027	460.527	1.8753	510.82	1.13865	545.141	0.181015
549.512	15.0612	457.999	9.09442	444.685	3.64325	464.245	3.05393	461.386	1.8753	512.03	1.13865	546.526	0.107351
551.269	15.0612	458.925	9.09442	445.6	3.49592	465.313	2.9066	462.377	1.65431	513.264	1.06499	547.647	0.107351
552.463	15.1349	459.969	9.16808	446.536	3.71691	466.425	3.1276	463.652	1.80163	514.416	1.13865	550.023	0.181015
553.732	15.1349	460.854	9.24175	447.446	3.56958	467.327	3.1276	464.743	1.80163	515.653	1.13865	551.55	0.107351
554.673	15.2086	461.838	9.24175	448.955	3.56958	468.665	3.05393	465.629	1.8753	516.768	1.21232	552.599	0.0336861
556.732	15.2086	462.862	9.24175	449.897	3.64325	469.606	3.05393	466.499	1.72797	518.1	1.13865	553.633	0.107351
557.695	15.2086	463.783	9.24175	450.992	3.64325	470.927	3.20126	468.056	1.8753	519.356	1.06499	555.012	0.107351
559.235	15.4296	464.923	9.31541	451.904	3.71691	471.833	3.1276	469.004	1.8753	520.519	1.28598	556.252	0.181015
560.886	15.5769	465.927	9.46274	453.06	3.71691	473.176	3.20126	470.321	1.72797	521.713	1.13865	557.677	0.0336861
562.774	15.3559	466.895	9.46274	454.169	3.79058	474.108	3.1276	471.476	1.8753	523.133	1.13865	558.879	0.181015
564.084	15.4296	468.001	9.46274	455.078	3.64325	474.976	3.05393	472.965	1.80163	524.228	1.13865	560.132	0.107351
565.285	15.5769	469.102	9.46274	456.232	3.64325	475.835	3.20126	473.965	1.8753	525.431	1.13865	561.46	0.107351
566.287	15.5032	469.97	9.31541	457.094	3.71691	476.712	3.20126	475.057	1.8753	526.458	1.28598	562.555	0.107351
567.625	15.6506	471.016	9.31541	458.334	3.64325	478.17	3.27492	476.008	1.80163	527.499	1.21232	563.709	0.181015
569.174	15.5769	472.183	9.46274	459.314	3.86424	479.033	3.20126	477.358	1.94896	528.805	1.21232	564.927	0.181015
570.312	15.6506	473.219	9.53641	460.709	3.86424	480.225	3.20126	478.306	2.02263	529.905	1.06499	566.02	0.181015
571.763	15.7242	474.328	9.46274	461.598	3.79058	481.198	3.1276	479.26	1.8753	531.189	1.28598	567.853	0.25468
572.766	15.7242	475.555	9.53641	462.771	3.71691	482.831	3.27492	480.075	1.8753	532.457	1.21232	569.31	0.107351
574.068	15.8716	477.113	9.53641	463.766	3.79058	483.74	3.20126	481.042	1.8753	533.986	1.21232	570.716	0.25468
575.682	15.6506	478.348	9.68374	464.667	3.86424	484.589	3.34859	482.523	1.94896	535.192	1.21232	572.751	0.107351
577.032	15.7242	479.756	9.7574	465.864	3.86424	485.728	3.42225	483.408	1.94896	536.448	1.21232	574.123	0.107351
578.708	15.7979	481.169	9.53641	466.72	3.86424	486.79	3.27492	484.321	2.02263	537.705	1.21232	575.408	0.181015
579.947	15.9452	482.152	9.61007	467.69	3.9379	487.904	3.27492	485.289	1.8753	538.972	1.13865	577.17	0.107351
580.782	15.8716	483.148	9.68374	468.661	3.86424	488.827	3.20126	486.173	2.09629	540.036	1.21232	578.2	0.107351
581.866	15.9452	484.212	9.68374	469.864	3.86424	489.775	3.34859	487.532	1.8753	541.249	1.35965	579.434	0.107351
583.028	15.9452	485.1	9.83106	470.972	3.86424	490.739	3.34859	488.403	2.02263	542.536	1.21232	580.7	0.107351
584.862	16.2399	486.186	9.83106	472.236	3.9379	491.996	3.42225	489.274	1.94896	543.848	1.13865	581.71	0.25468
586.046	16.1662	487.119	9.83106	473.374	4.01157	493.157	3.42225	490.439	2.09629	545.121	1.21232	583.195	0.181015
587.579	16.0925	488.455	9.83106	474.555	3.9379	494.243	3.34859	491.863	2.02263	546.263	1.35965	584.348	0.181015
588.382	16.1662	489.419	9.7574	475.452	4.01157	495.227	3.34859	492.827	1.94896	547.466	1.21232	585.432	0.181015
589.655	16.0189	490.816	9.97839	476.471	4.01157	496.373	3.27492	493.744	2.02263	548.8	1.28598	586.442	0.107351
591.643	16.2399	491.71	9.83106	477.528	3.9379	497.23	3.34859	494.939	2.02263	549.97	1.13865	587.799	0.181015
592.876	16.3135	492.839	9.97839	478.689	4.08523	498.318	3.42225	496.147	2.09629	551.04	1.21232	588.997	0.181015
594.378	16.2399	493.703	9.83106	479.771	4.1589	499.403	3.42225	497.164	1.94896	552.041	1.21232	590.504	0.107351
595.644	16.1662	494.566	9.83106	480.837	4.01157	500.343	3.34859	498.04	2.02263	553.186	1.21232	591.758	0.181015
596.999	16.3872	495.536	9.83106	481.819	4.08523	501.569	3.42225	499.007	2.09629	554.44	1.28598	592.817	0.107351
597.893	16.3872	496.521	9.97839	482.74	4.01157	502.707	3.42225	499.939	2.02263	555.669	1.35965	594.235	0.25468
599.08	16.4609	497.49	10.0521	483.604	4.08523	503.938	3.42225	501.116	1.94896	556.848	1.21232	595.307	0.107351
599.891	16.3872	498.532	10.0521	484.564	4.08523	504.846	3.49592	502.266	2.02263	558.047	1.21232	596.533	0.107351
601.238	16.3872	499.364	10.0521	485.565	4.08523	506.056	3.49592	503.28	2.09629	559.06	1.35965	597.809	0.107351
602.652	16.6082	500.576	9.97839	486.683	4.08523	506.979	3.49592	504.188	2.09629	560.384	1.35965	598.847	0.107351
603.637	16.5345	501.665	10.0521	487.529	4.30623	508.192	3.49592	505.514	2.09629	561.573	1.28598	600.104	0.107351
604.562	16.5345	502.511	9.97839	488.845	4.08523	509.067	3.42225	506.438	2.09629	562.616	1.28598	601.341	0.107351
605.908	16.5345	503.598	10.1994	489.762	4.1589	509.93	3.49592	507.395	2.16996	563.844	1.28598	602.966	0.181015
607.34	16.6082	504.818	10.1257	490.832	4.23256	510.823	3.56958	508.391	2.09629	564.899	1.21232	603.97	0.181015
608.609	16.7555	505.939	10.1257	491.854	4.30623	511.707	3.42225	509.31	2.02263	565.984	1.35965	605.356	0.181015
610.151	16.7555	507.268	10.0521	493.149	4.23256	513.171	3.49592	510.282	2.09629	567.053	1.28598	606.488	0.181015
611.582	16.7555	508.251	10.1257	494.115	4.1589	514.125	3.49592	511.343	2.02263	568.621	1.28598	608.34	0.107351
613.076	16.9029	509.564	10.3467	494.981	4.1589	515.401	3.64325	512.558	2.16996	569.782	1.35965	610.34	0.181015
614.701	16.7555	510.786	10.1994	495.873	4.23256	516.342	3.56958	513.972	2.16996	571.08	1.28598	611.384	0.0336861
616.372	16.9765	511.924	10.1994	496.743	4.37989	517.575	3.64325	515.001	2.09629	572.312	1.28598	612.885	0.107351
617.696	16.9765	513.255	10.3467	497.597	4.30623	518.558	3.49592	516.175	2.16996	573.48	1.28598	614.267	0.107351
620.241	16.9765	514.494	10.3467	498.43	4.30623	519.459	3.56958	517.453	2.24362	574.525	1.28598	615.563	0.107351
621.367	17.0502	515.436	10.3467	499.358	4.37989	520.423	3.56958	518.401	2.16996	575.87	1.28598	616.576	0.107351
622.472	17.1975	516.671	10.3467	500.717	4.23256	521.324	3.56958	519.619	2.09629	577.073	1.43331	617.913	0.107351
623.658	17.1238	517.611	10.4204	501.609	4.23256	522.186	3.71691	520.563	2.16996	578.275	1.43331	619.213	0.181015
624.699	17.1238	518.93	10.3467	503.088	4.37989	523.132	3.71691	521.446	2.16996	579.45	1.43331	620.6	0.181015
625.706	17.1238	519.974	10.494	503.967	4.37989	524.608	3.71691	522.619	2.09629	580.69	1.35965	622.316	0.107351
626.998	17.1238	521.293	10.4204	504.967	4.30623	525.69	3.64325	523.619	2.24362	582.218	1.21232	623.671	0.25468
628.939	17.2712	522.22	10.494	506.027	4.30623	526.949	3.64325	524.976	2.16996	583.44	1.28598	624.956	0.181015
630.088	17.2712	523.245	10.494	506.941	4.37989	527.911	3.79058	525.959	2.16996	584.594	1.35965	626.091	0.107351
631.006	17.3448	524.432	10.5677	508.239	4.30623	529.085	3.71691	526.796	2.16996	585.659	1.43331	627.153	0.107351
631.838	17.2712	525.532	10.494	509.158	4.45356	530.039	3.71691	528.044	2.24362	586.671	1.35965	628.649	0.181015
633.09	17.2712	526.449	10.715	510.165	4.37989	531.041	3.71691	529.27	2.16996	587.833	1.35965	629.904	0.181015
635.029	17.4922	527.35	10.5677	511.351	4.37989	532.092	3.71691	530.217	2.24362	589.062	1.43331	631.285	0.107351
635.874	17.5658	528.259	10.5677	512.591	4.45356	533.115	3.64325	531.244	2.16996	590.265	1.50698	632.409	0.181015
637.192	17.5658	529.19	10.715	513.773	4.52722	534.37	3.71691	532.204	2.16996	591.686	1.35965	633.841	0.107351
638.482	17.4185	530.164	10.715	515.17	4.45356	535.599	3.71691	533.446	2.24362	592.936	1.43331	635.264	0.181015
639.693	17.5658	531.29	10.6414	516.082	4.52722	536.467	3.79058	534.483	2.24362	594.123	1.43331	636.69	0.181015
641.586	17.6395	532.193	10.6414	517.383	4.52722	537.957	3.79058	535.496	2.24362	595.481	1.35965	637.77	0.107351
642.811	17.4922	533.329	10.6414	518.46	4.60089	538.835	3.71691	536.422	2.16996	596.702	1.35965	639.111	0.0336861
644.548	17.6395	534.482	10.936	519.72	4.60089	539.697	3.86424	537.514	2.24362	597.934	1.50698	640.134	0.181015
645.95	17.8605	535.695	10.8624	520.73	4.45356	540.697	3.86424	538.6	2.31729	599.14	1.35965	641.323	0.107351
647.934	17.7868	536.558	10.715	522.022	4.60089	541.876	3.86424	539.606	2.16996	600.486	1.50698	643.042	0.107351
649.241	17.7132	538.247	10.7887	523.006	4.67455	542.847	3.71691	540.557	2.31729	601.679	1.43331	644.378	0.0336861
651.544	17.7868	539.378	10.8624	524.302	4.60089	543.911	3.86424	541.779	2.39095	602.704	1.43331	645.71	0.181015
652.902	18.1552	540.698	10.936	525.284	4.60089	544.78	3.79058	542.783	2.31729	604.018	1.50698	647.147	0.181015
654.285	18.0078	541.984	10.936	526.739	4.67455	546.122	3.79058	543.696	2.24362	605.272	1.35965	648.394	0.107351
655.945	18.0078	543.133	10.8624	527.616	4.60089	547.084	3.86424	544.622	2.24362	606.42	1.50698	650.429	0.107351
657.182	18.0078	544.686	10.936	528.597	4.74821	548.548	3.9379	545.874	2.31729	607.653	1.50698	651.766	0.107351
658.535	18.1552	545.862	10.936	529.481	4.67455	549.459	4.01157	546.84	2.46461	609.072	1.43331	653.028	0.181015
660.138	18.1552	546.742	11.0834	530.344	4.74821	550.749	3.86424	547.829	2.24362	610.615	1.43331	654.611	0.25468
660.977	18.0815	547.622	11.157	531.283	4.67455	551.682	3.86424	548.756	2.31729	612.074	1.58064	655.616	0.181015
662.129	18.2288	548.833	11.0834	532.193	4.67455	553.012	4.01157	550.125	2.31729	613.254	1.58064	657.049	0.107351
663.184	18.0078	549.757	11.0097	533.245	4.60089	553.905	4.01157	551.062	2.31729	614.549	1.43331	658.083	0.181015
664.575	18.3761	550.925	11.0834	534.143	4.74821	554.77	4.01157	552.074	2.31729	615.576	1.58064	659.62	0.181015
666.458	18.1552	552.034	11.0097	535.077	4.74821	555.997	4.01157	553.006	2.39095	616.924	1.35965	661.153	0.107351
668.005	18.3761	553.098	11.157	535.888	4.74821	556.853	4.01157	553.849	2.24362	618.215	1.43331	662.246	0.107351
669.63	18.2288	554.375	11.157	537.006	4.74821	558.113	3.9379	554.969	2.31729	619.29	1.43331	663.638	0.0336861
670.967	18.4498	555.376	11.157	537.952	4.74821	559.065	4.08523	555.88	2.39095	620.549	1.50698	665.12	0.25468
672.7	18.5235	556.315	11.2307	538.97	4.82188	560.023	4.08523	556.84	2.31729	621.613	1.58064	666.27	0.181015
673.892	18.5235	557.248	11.3044	539.851	4.67455	560.947	4.01157	557.875	2.39095	622.861	1.58064	667.736	0.181015
674.734	18.4498	558.621	11.3044	541.072	4.67455	562.012	4.08523	559.044	2.46461	624.131	1.58064	668.848	0.107351
675.817	18.4498	559.643	11.2307	541.971	4.89554	563.054	4.01157	559.986	2.39095	625.207	1.50698	669.881	0.0336861
677.08	18.6708	561.148	11.3044	543.214	4.89554	563.933	3.9379	560.915	2.46461	626.262	1.50698	671.194	0.107351
677.885	18.5971	562.086	11.2307	544.127	4.82188	564.841	4.01157	562.124	2.46461	627.342	1.58064	672.476	0.181015
678.855	18.5971	563.094	11.2307	545.127	4.82188	565.885	4.08523	563.043	2.46461	628.594	1.43331	673.591	0.107351
679.662	18.7445	564.024	11.378	546.244	4.89554	567.049	4.08523	564.251	2.31729	629.809	1.50698	674.749	0.25468
680.531	18.6708	564.989	11.5253	547.178	4.82188	568.282	4.01157	565.221	2.39095	630.876	1.50698	676.148	0.107351
681.708	18.6708	566.101	11.3044	548.442	4.82188	569.47	4.1589	566.364	2.46461	632.218	1.50698	678.171	0.181015
682.96	18.7445	567.194	11.5253	549.338	4.89554	570.666	4.01157	567.352	2.53828	633.507	1.50698	679.215	0.181015
684.608	18.8181	568.155	11.4517	550.434	4.96921	571.653	4.1589	568.642	2.46461	634.736	1.58064	680.542	0.107351
685.909	18.8181	569.167	11.4517	551.451	4.96921	572.658	4.08523	569.693	2.46461	635.96	1.58064	681.59	0.25468
687.533	18.8181	570.283	11.5253	552.616	5.04287	573.874	4.08523	570.657	2.46461	637.023	1.50698	683.256	0.107351
688.405	18.7445	571.206	11.599	553.778	5.04287	574.761	4.08523	571.542	2.46461	638.256	1.50698	684.851	0.107351
689.696	19.0391	572.291	11.599	554.912	5.11654	576.028	4.08523	572.367	2.46461	639.283	1.50698	685.972	0.0336861
691.544	19.0391	573.416	11.599	555.914	4.96921	576.961	4.08523	573.285	2.46461	640.456	1.58064	687.751	0.181015
692.906	19.0391	574.441	11.6727	557.215	4.96921	577.871	4.30623	574.135	2.53828	641.719	1.58064	688.752	0.107351
694.614	19.0391	575.427	11.5253	558.481	4.96921	579.013	4.1589	575.409	2.53828	642.989	1.58064	690.506	0.181015
695.805	19.2601	576.453	11.7463	559.751	5.11654	580.021	4.1589	576.28	2.53828	644.102	1.58064	692.395	0.107351
697.615	19.1865	577.434	11.6727	560.826	5.04287	581.395	4.23256	577.289	2.46461	645.361	1.43331	693.557	0.107351
698.955	19.2601	578.617	11.7463	561.895	4.96921	582.284	4.1589	578.262	2.53828	646.6	1.58064	694.96	0.181015
700.149	19.1865	579.814	11.82	562.809	5.1902	583.491	4.23256	579.238	2.46461	648.365	1.50698	695.986	0.0336861
701.026	19.1128	580.808	11.82	563.778	5.04287	584.425	4.30623	580.244	2.53828	649.546	1.58064	697.286	0.25468
702.213	19.3338	582.143	11.6727	564.94	5.11654	585.782	4.23256	581.183	2.53828	650.789	1.72797	698.673	0.0336861
703.957	19.4074	583.2	11.6727	566.12	5.04287	586.708	4.30623	582.113	2.61194	651.846	1.58064	699.774	0.107351
705.234	19.3338	584.358	11.82	567.331	5.11654	588.041	4.23256	583.331	2.53828	652.918	1.65431	701.365	0.107351
706.574	19.4074	585.552	11.82	568.336	5.1902	588.966	4.1589	584.207	2.46461	654.463	1.65431	702.368	0.107351
707.947	19.4074	586.697	11.8937	569.725	5.1902	590.107	4.37989	585.21	2.53828	655.557	1.58064	703.894	0.107351
709.45	19.5548	587.595	11.7463	570.806	5.1902	591.354	4.30623	586.073	2.53828	656.825	1.58064	704.906	0.181015
710.786	19.4811	589.079	11.6727	572.032	5.26387	592.542	4.37989	587.403	2.53828	658.062	1.58064	706.441	0.107351
712.082	19.5548	590.232	11.8937	573.209	5.26387	593.464	4.30623	588.315	2.46461	659.288	1.58064	707.832	0.181015
713.495	19.4811	591.06	11.9673	574.117	5.26387	594.604	4.37989	589.577	2.53828	660.461	1.72797	709.103	0.181015
714.789	19.7021	592.027	11.9673	574.978	5.11654	595.637	4.30623	590.569	2.61194	661.765	1.65431	710.794	0.107351
716.4	19.7021	593.23	11.9673	576.276	5.26387	596.604	4.37989	591.514	2.61194	662.937	1.80163	712.26	0.107351
717.859	19.7758	594.298	11.9673	577.214	5.1902	597.513	4.37989	592.472	2.68561	663.945	1.58064	713.564	0.25468
719.42	19.7021	595.22	11.8937	578.234	5.41119	598.535	4.37989	593.367	2.68561	665.054	1.72797	715.45	0.181015
720.834	19.9231	596.586	12.041	579.21	5.33753	599.661	4.37989	594.266	2.61194	666.313	1.72797	716.498	0.107351
722.762	19.9968	597.542	12.041	580.17	5.33753	600.639	4.37989	595.233	2.61194	667.531	1.65431	717.75	0.181015
724.265	19.9968	598.542	12.1883	581.48	5.33753	601.938	4.37989	596.152	2.53828	668.864	1.58064	719.16	0.0336861
725.62	19.9231	599.582	12.1883	582.439	5.41119	602.953	4.30623	597.225	2.61194	670.099	1.58064	720.417	0.181015
726.76	20.0704	601.258	12.041	583.657	5.48486	604.151	4.52722	598.149	2.68561	671.255	1.65431	721.78	0.0336861
728.089	20.0704	602.215	12.1147	584.553	5.41119	605.135	4.52722	598.963	2.68561	672.449	1.8753	723.058	0.25468
729.441	19.9968	603.043	12.1883	585.567	5.41119	606.071	4.37989	600.147	2.61194	673.787	1.65431	724.331	0.0336861
730.721	20.0704	603.949	12.3357	586.474	5.41119	607.131	4.37989	601.367	2.75927	674.8	1.58064	725.485	0.181015
731.708	19.9968	604.905	12.1883	587.414	5.48486	608.15	4.52722	602.451	2.68561	676.086	1.72797	726.58	0.181015
733.006	20.2178	606.107	12.1883	588.221	5.48486	609.335	4.45356	603.564	2.75927	677.097	1.72797	727.712	0.181015
735.23	20.2178	606.983	12.1883	589.135	5.41119	610.37	4.52722	604.579	2.68561	678.356	1.80163	729.177	0.107351
736.075	20.2914	608.07	12.1147	590.039	5.55852	611.27	4.52722	605.502	2.68561	679.391	1.72797	730.555	0.107351
738.363	20.2914	608.946	12.262	591.22	5.55852	612.175	4.52722	606.648	2.61194	680.808	1.80163	732.014	0.107351
739.232	20.3651	610.206	12.4093	592.215	5.48486	613.944	4.37989	607.751	2.68561	682.009	1.8753	733.082	0.25468
740.638	20.3651	611.297	12.3357	593.228	5.41119	616.99	4.67455	608.925	2.61194	683.177	1.80163	734.485	0.181015
742.04	20.5124	612.691	12.262	594.147	5.41119	618.792	4.60089	610.041	2.75927	684.198	1.72797	735.831	0.0336861
743.157	20.5124	613.644	12.3357	595.27	5.41119	619.693	4.52722	610.968	2.75927	685.503	1.72797	736.911	0.0336861
744.026	20.4388	614.825	12.4093	596.399	5.55852	620.504	4.52722	612.427	2.68561	686.819	1.72797	738.13	0.107351
745.381	20.3651	615.85	12.3357	597.599	5.63219	621.413	4.60089	613.387	2.61194	687.821	1.72797	739.13	0.107351
746.576	20.5861	616.783	12.5567	598.792	5.55852	622.512	4.60089	614.297	2.75927	688.957	1.80163	740.227	0.107351
748.183	20.6597	617.936	12.4093	599.944	5.63219	623.651	4.67455	615.525	2.75927	690.257	1.8753	741.529	0.0336861
749.755	20.5124	618.807	12.4093	600.922	5.55852	624.748	4.67455	616.43	2.75927	691.466	1.8753	742.915	0.107351
751.311	20.5861	619.669	12.5567	601.826	5.63219	625.581	4.52722	617.395	2.75927	692.668	1.8753	744.021	0.107351
752.654	20.7334	620.629	12.483	602.994	5.63219	626.506	4.60089	618.33	2.75927	693.732	1.80163	745.121	0.107351
753.527	20.7334	621.997	12.6303	604.11	5.63219	627.414	4.74821	619.204	2.75927	695.024	1.72797	746.19	0.0336861
755.028	20.7334	623.191	12.6303	605.194	5.77952	628.476	4.82188	620.3	2.75927	696.244	1.80163	747.588	0.107351
756.432	20.8807	624.217	12.704	606.422	5.70585	629.318	4.67455	621.157	2.9066	697.527	1.72797	748.916	0.107351
757.622	20.7334	625.343	12.6303	607.532	5.63219	630.561	4.74821	622.813	2.75927	698.777	1.80163	749.985	0.181015
758.939	20.8807	626.632	12.6303	608.605	5.70585	631.444	4.67455	623.753	2.83294	699.864	1.8753	751.243	0.25468
759.764	20.9544	627.549	12.6303	609.732	5.70585	632.755	4.67455	624.78	2.83294	701.046	1.8753	752.921	0.181015
761.179	20.9544	628.769	12.704	610.908	5.85318	633.679	4.82188	625.63	2.75927	702.111	1.94896	754.848	0.181015
762.409	20.9544	629.661	12.704	611.715	5.77952	634.673	4.74821	626.574	2.83294	703.204	1.72797	756.119	0.25468
763.321	21.0281	631.598	12.7776	612.585	5.70585	635.806	4.89554	627.758	2.9066	704.321	1.94896	757.799	0.107351
764.219	21.0281	632.476	12.704	613.842	5.70585	636.788	4.82188	628.639	2.75927	705.614	1.80163	759.179	0.181015
765.391	21.2491	633.664	12.925	614.793	5.70585	637.727	4.74821	629.768	2.83294	706.783	1.8753	760.704	0.0336861
766.518	21.1017	634.76	12.7776	615.713	5.77952	638.664	4.82188	630.701	2.98027	707.857	1.80163	762.555	0.181015
767.967	21.1017	636.216	12.8513	616.618	5.70585	639.903	4.74821	631.796	2.9066	709.143	1.94896	763.926	0.107351
769.192	21.1017	637.471	12.7776	617.467	5.77952	640.926	4.89554	632.768	2.83294	710.434	1.94896	765.161	0.107351
770.694	21.3964	638.508	12.8513	618.832	5.85318	642.088	4.82188	633.726	2.9066	711.462	1.94896	766.46	0.181015
772.129	21.3227	639.633	12.925	619.721	5.85318	643.109	4.82188	635.023	2.9066	712.668	1.80163	767.735	0.181015
773.011	21.4701	641.075	12.925	620.931	5.85318	644.26	4.89554	635.959	2.98027	714.051	1.8753	769.158	0.181015
774.314	21.2491	641.937	12.925	621.821	5.92685	645.333	4.82188	636.929	2.9066	715.469	1.94896	770.253	0.107351
775.771	21.3964	643.345	12.925	623.05	5.85318	646.32	4.89554	637.843	2.83294	716.668	1.94896	772.096	0.181015
776.959	21.5437	644.289	12.8513	623.991	6.07418	647.22	4.82188	639.066	2.83294	717.707	1.8753	773.449	0.181015
778.277	21.4701	645.523	12.9986	624.972	5.85318	648.565	4.89554	640.061	2.9066	718.992	1.94896	774.954	0.181015
779.829	21.4701	646.599	13.146	626.025	5.92685	649.456	4.89554	640.993	2.98027	720.334	1.94896	776.56	0.107351
781.323	21.3964	647.57	13.146	626.928	5.92685	650.39	4.89554	641.862	3.05393	721.822	2.02263	777.894	0.107351
783.073	21.691	648.499	13.146	628.336	5.85318	651.289	4.96921	642.978	2.98027	723.017	1.8753	779.075	0.181015
786.457	21.691	649.393	13.0723	629.497	6.00051	652.163	4.82188	644.045	2.9066	724.267	1.94896	780.077	0.25468
787.677	21.6174	650.575	13.2196	630.516	6.00051	653.533	4.96921	645.114	2.9066	725.472	1.8753	781.22	0.181015
789.05	21.8384	651.464	12.9986	631.348	5.92685	654.417	5.04287	646.065	3.05393	726.638	1.8753	782.257	0.107351
790.735	21.912	652.754	13.2196	632.593	6.00051	656.07	4.96921	647.1	3.05393	727.898	1.94896	783.728	0.181015
793.938	21.7647	653.647	13.146	633.754	6.07418	657.011	4.96921	648.055	2.83294	728.931	1.8753	784.754	0.107351
795.225	22.0594	654.975	13.2196	634.688	6.00051	658.402	4.96921	648.946	2.9066	730.076	1.8753	785.797	0.107351
796.405	21.9857	656.287	13.2196	635.97	6.00051	659.292	4.96921	650.214	2.98027	731.181	1.94896	787.196	0.181015
798.573	21.9857	657.195	13.2196	637.291	6.07418	660.605	5.11654	651.14	2.98027	732.53	1.8753	788.416	0.181015
799.877	21.9857	658.143	13.2933	638.242	6.07418	661.493	5.04287	652.247	2.98027	733.832	1.94896	789.889	0.107351
801.435	22.133	659.453	13.367	639.177	6.07418	662.375	5.11654	653.449	3.05393	735.131	2.02263	790.941	0.0336861
802.497	22.133	660.446	13.2933	640.243	6.14784	663.585	5.11654	654.343	3.05393	736.399	2.09629	792.773	0.107351
804.634	22.2067	661.749	13.2933	641.184	6.07418	664.479	5.04287	655.381	2.98027	737.576	1.8753	794.194	0.25468
805.448	22.2804	663.193	13.367	642.385	6.29517	665.511	5.04287	656.364	2.98027	738.71	1.8753	795.571	0.107351
806.83	22.133	664.013	13.2933	643.599	6.2215	666.48	5.11654	657.722	3.1276	740.144	2.09629	796.883	0.0336861
807.853	22.2067	665.191	13.588	644.695	6.14784	667.883	4.96921	658.716	3.05393	741.27	1.94896	798.216	0.0336861
809.568	22.354	666.57	13.5143	645.692	6.14784	668.888	5.04287	659.714	2.98027	742.539	2.02263	799.871	0.181015
810.723	22.354	667.698	13.4406	646.894	6.2215	669.815	5.1902	660.641	3.05393	743.673	1.94896	801.247	0.181015
811.817	22.4277	668.893	13.5143	647.914	6.2215	670.793	5.1902	661.501	2.98027	744.918	1.94896	802.67	0.181015
813.023	22.354	669.788	13.588	649.153	6.14784	671.667	5.11654	662.689	3.05393	746.218	2.02263	804.227	0.181015
814.033	22.575	671.117	13.588	650.011	6.29517	672.497	5.1902	663.55	2.98027	747.384	2.02263	805.691	0.181015
816.431	22.575	672.004	13.588	651.088	6.29517	673.451	5.11654	664.517	3.05393	748.74	1.94896	806.986	0.107351
817.537	22.354	673.244	13.6616	651.984	6.2215	674.33	5.11654	665.49	3.1276	749.826	2.09629	808.374	0.107351
818.942	22.575	674.201	13.588	653.077	6.29517	675.431	5.11654	666.39	3.05393	750.869	2.09629	809.601	0.107351
820.219	22.7224	675.361	13.6616	654.013	6.36883	676.295	5.26387	667.506	3.1276	751.988	2.09629	810.98	0.107351
821.559	22.6487	676.297	13.588	654.895	6.2215	677.514	5.11654	668.54	3.05393	753.257	2.09629	812.305	0.181015
823.424	22.8697	677.231	13.6616	656.277	6.29517	678.57	5.11654	669.587	3.1276	754.393	2.02263	813.823	0.181015
824.441	22.7224	678.201	13.8089	657.193	6.29517	679.609	5.26387	670.671	3.20126	755.606	2.02263	815.254	0.107351
825.934	22.7224	679.214	13.7353	658.395	6.36883	680.62	5.1902	671.94	3.20126	756.652	2.16996	816.38	0.181015
826.964	22.8697	680.334	13.7353	659.348	6.29517	681.833	5.26387	672.853	3.1276	757.878	2.02263	817.801	0.181015
828.286	22.796	681.269	13.8089	660.488	6.4425	682.841	5.1902	673.734	3.1276	759.097	2.09629	819.053	0.0336861
830.225	23.017	682.333	13.8089	661.476	6.4425	684.073	5.33753	674.583	3.05393	760.425	2.16996	820.185	0.181015
831.611	22.8697	683.605	13.9563	662.368	6.4425	685.096	5.1902	675.655	3.05393	761.658	2.09629	821.463	0.181015
833.414	22.9433	684.572	13.9563	663.326	6.4425	686.38	5.33753	676.656	3.27492	762.783	2.09629	823.208	0.107351
834.351	23.0907	685.61	13.9563	664.267	6.36883	687.276	5.33753	677.924	3.27492	763.948	2.02263	824.928	0.0336861
835.679	23.017	686.56	13.9563	665.567	6.36883	688.654	5.33753	679.289	3.20126	765.674	2.02263	826.389	0.181015
837.035	23.1643	687.487	14.0299	666.476	6.4425	689.61	5.26387	680.343	3.20126	767.181	2.02263	828.396	0.181015
838.382	23.0907	688.318	13.8826	667.724	6.4425	690.982	5.33753	681.245	3.1276	768.379	2.09629	830.19	0.107351
839.506	23.3117	689.43	14.0299	668.99	6.51616	691.887	5.41119	682.278	3.1276	769.604	2.02263	831.712	0.181015
840.766	23.3117	690.719	14.1036	670.201	6.4425	693.215	5.33753	683.207	3.20126	770.644	2.16996	833.467	0.181015
843.283	23.238	691.682	14.1036	671.408	6.51616	694.22	5.33753	684.276	3.20126	771.836	2.16996	835.1	0.181015
844.384	23.3117	693.127	14.0299	672.375	6.51616	695.65	5.48486	685.275	3.20126	772.872	2.16996	836.373	0.181015
845.788	23.3117	694.05	14.0299	673.732	6.58983	696.71	5.41119	686.124	3.27492	773.883	2.24362	837.486	0.107351
847.155	23.3853	694.873	13.9563	674.981	6.58983	698.656	5.41119	687.086	3.20126	774.933	2.16996	838.96	0.181015
848.494	23.459	696.046	14.1036	676.678	6.51616	700.222	5.41119	688.299	3.27492	776.412	2.09629	840.224	0.0336861
849.428	23.3853	697.482	14.2509	678.045	6.81082	701.036	5.41119	689.309	3.05393	777.416	2.09629	841.669	0.107351
850.493	23.459	698.645	14.1773	679.629	6.58983	701.97	5.48486	690.299	3.27492	778.442	2.16996	843.051	0.107351
851.547	23.68	700.003	14.1773	680.74	6.58983	702.859	5.33753	691.279	3.27492	779.621	2.16996	844.903	0.25468
852.37	23.459	701.64	14.1773	681.871	6.58983	703.788	5.48486	692.204	3.27492	781.062	2.24362	846.346	0.107351
853.413	23.68	702.673	14.2509	682.758	6.58983	704.68	5.41119	693.389	3.27492	782.097	2.24362	847.832	0.181015
854.646	23.6063	703.641	14.3246	684.063	6.66349	705.795	5.48486	694.238	3.20126	783.232	2.09629	849.271	0.107351
855.794	23.6063	704.714	14.3246	684.924	6.58983	706.695	5.41119	695.41	3.1276	784.284	2.24362	850.367	0.181015
856.817	23.6063	705.946	14.3983	685.875	6.73716	707.975	5.48486	696.332	3.42225	785.787	2.09629	851.555	0.107351
860.019	23.8273	706.989	14.3983	686.868	6.66349	708.855	5.41119	697.293	3.34859	787.2	2.24362	852.559	0.181015
863.372	23.7537	707.996	14.3246	687.775	6.73716	709.747	5.55852	698.251	3.27492	788.223	2.09629	853.771	0.107351
866.127	23.9746	709.117	14.3983	688.849	6.73716	710.854	5.48486	699.101	3.34859	789.357	2.09629	855.206	0.181015
868.411	23.9746	710.068	14.4719	689.776	6.73716	712.158	5.55852	700.287	3.20126	790.497	2.24362	856.379	0.0336861
870.697	24.2693	711.08	14.4719	690.772	6.88448	713.253	5.55852	701.235	3.20126	791.744	2.24362	857.902	0.25468
873.489	24.122	712.197	14.4719	691.9	6.88448	714.204	5.63219	703.145	3.34859	792.942	2.24362	859.107	0.181015
876.272	24.2693	713.525	14.3983	692.884	6.73716	715.339	5.70585	704.045	3.34859	794.263	2.16996	860.629	0.181015
878.929	24.343	714.47	14.6193	694.072	6.81082	716.215	5.55852	705.027	3.27492	795.509	2.24362	861.698	0.0336861
882.024	24.343	715.804	14.5456	694.922	6.73716	717.141	5.55852	705.959	3.34859	796.535	2.16996	862.974	0.0336861
883.681	24.564	716.738	14.4719	696.165	6.88448	718.093	5.55852	707.103	3.42225	797.574	2.24362	864.365	0.107351
885.286	24.4903	717.887	14.6193	697.073	6.88448	719.145	5.55852	708.037	3.42225	798.863	2.16996	865.571	0.107351
886.474	24.4903	718.83	14.5456	698.435	6.88448	720.148	5.55852	708.959	3.56958	799.874	2.31729	866.939	0.181015
888.141	24.564	719.925	14.6193	699.395	6.95815	721.057	5.70585	710.012	3.42225	800.97	2.31729	868.35	0.25468
889.601	24.6376	720.993	14.6929	700.731	6.88448	721.898	5.70585	711.019	3.42225	802.103	2.39095	870.89	0.107351
891.506	24.6376	721.951	14.6193	701.741	6.88448	723.081	5.63219	711.928	3.34859	803.144	2.31729	872.739	0.107351
892.362	24.6376	723.033	14.6929	703.183	7.03181	724.483	5.63219	712.985	3.42225	804.475	2.31729	874.139	0.107351
893.35	24.6376	724.005	14.7666	704.112	7.03181	725.483	5.63219	713.931	3.34859	805.653	2.24362	875.46	0.107351
894.811	24.8586	725.375	14.6929	705.378	6.95815	726.683	5.63219	714.916	3.42225	806.729	2.16996	877.416	0.181015
895.697	24.785	726.298	14.6929	706.279	7.03181	727.641	5.70585	715.844	3.42225	808.24	2.31729	878.88	0.181015
897.165	24.8586	727.502	14.9139	707.581	6.95815	728.808	5.77952	717.141	3.42225	809.267	2.39095	879.923	0.181015
898.494	24.9323	728.706	14.8403	708.617	7.03181	729.728	5.70585	718.081	3.42225	810.475	2.16996	880.97	0.181015
899.636	24.9323	729.916	14.8403	709.901	7.03181	730.682	5.63219	718.933	3.34859	811.618	2.31729	882.535	0.181015
900.669	24.9323	731.09	14.8403	710.855	6.95815	731.893	5.77952	719.929	3.34859	812.895	2.16996	884.273	0.181015
901.98	25.006	732.336	14.9139	712.17	7.10548	732.941	5.77952	721.154	3.42225	814.17	2.24362	885.655	0.0336861
903.149	24.9323	733.617	14.9139	713.321	7.10548	733.744	5.85318	722.2	3.42225	815.213	2.31729	886.806	0.181015
904.229	24.9323	734.801	15.0612	714.515	7.17914	734.752	5.77952	723.174	3.42225	816.445	2.39095	887.812	0.181015
905.847	25.0796	735.774	14.9876	715.446	7.17914	736.021	5.85318	724.125	3.34859	817.659	2.31729	888.923	0.107351
908.151	25.3006	736.625	14.9139	716.503	7.17914	736.95	5.70585	725.132	3.42225	819.077	2.24362	890.216	0.25468
910.099	25.2269	737.554	14.9139	717.439	7.10548	737.995	5.85318	726.347	3.56958	820.447	2.39095	891.263	0.181015
911.008	25.2269	738.815	14.9139	718.344	7.10548	738.925	5.77952	727.293	3.56958	821.56	2.31729	892.278	0.181015
912.813	25.1533	739.731	15.0612	719.171	7.03181	739.784	5.85318	728.242	3.49592	822.86	2.39095	893.689	0.107351
913.887	25.3743	740.894	15.0612	720.058	7.17914	740.725	5.77952	729.092	3.49592	824.175	2.24362	894.822	0.107351
916.241	25.3006	741.918	15.1349	721.256	7.17914	741.583	5.85318	730.302	3.49592	825.731	2.24362	895.988	0.181015
917.783	25.3743	742.878	15.0612	722.17	7.17914	742.768	5.85318	731.235	3.49592	827.166	2.39095	897.62	0.25468
919.056	25.4479	743.722	15.2086	723.227	7.17914	743.758	5.92685	732.162	3.56958	828.396	2.39095	898.795	0.181015
920.454	25.5953	744.758	15.2086	724.086	7.25281	744.779	5.85318	733.141	3.49592	829.652	2.31729	899.818	0.107351
922.171	25.5216	746.173	15.2822	725.03	7.25281	746.094	5.92685	734.105	3.49592	830.718	2.39095	900.964	0.107351
923.629	25.5953	747.112	15.2086	725.85	7.17914	747.092	5.92685	735.479	3.49592	832.097	2.46461	902.646	0.107351
925.493	25.6689	748.41	15.2086	726.748	7.25281	748.146	5.85318	736.365	3.49592	833.164	2.39095	903.66	0.181015
926.841	25.7426	749.273	15.3559	727.615	7.25281	749.065	5.92685	737.288	3.56958	834.425	2.24362	905.112	0.107351
929.371	25.6689	750.169	15.1349	728.715	7.25281	750.139	5.92685	738.177	3.56958	835.698	2.39095	906.154	0.0336861
930.311	25.6689	751.35	15.2086	729.701	7.25281	751.072	6.00051	739.024	3.56958	837.174	2.46461	907.484	0.181015
932.549	25.9636	752.256	15.4296	730.94	7.25281	752.183	6.00051	739.896	3.64325	838.308	2.46461	908.899	0.107351
934.151	25.8899	753.436	15.3559	731.826	7.25281	753.244	5.92685	740.877	3.56958	839.326	2.39095	910.34	0.25468
935.441	25.8163	754.379	15.3559	732.971	7.32647	754.159	6.00051	741.818	3.49592	840.466	2.46461	911.805	0.181015
937.129	25.8899	755.855	15.3559	734.083	7.40014	755.248	6.00051	742.873	3.64325	841.478	2.39095	913.241	0.25468
938.455	26.0373	756.852	15.4296	735.219	7.25281	756.18	6.00051	743.764	3.64325	842.792	2.31729	914.718	0.181015
941.694	26.1109	757.978	15.5032	736.189	7.40014	757.476	6.07418	744.629	3.56958	843.943	2.39095	916.188	0.181015
943.163	26.1109	758.941	15.5032	737.179	7.40014	758.492	5.92685	745.742	3.71691	845.229	2.46461	917.554	0.107351
945.153	26.3319	760.048	15.4296	738.405	7.4738	759.702	6.07418	746.755	3.56958	846.521	2.39095	918.995	0.107351
945.989	26.3319	761.072	15.5032	739.267	7.4738	760.717	6.00051	747.703	3.56958	847.786	2.53828	920.476	0.107351
948.405	26.2582	761.997	15.5769	740.544	7.40014	761.768	6.07418	748.624	3.56958	849.089	2.46461	921.534	0.181015
949.648	26.2582	763.098	15.4296	741.511	7.4738	762.877	6.00051	749.962	3.64325	850.374	2.46461	922.749	0.181015
951.508	26.3319	763.966	15.5769	742.607	7.4738	764.017	6.07418	750.838	3.79058	851.569	2.39095	923.907	0.181015
952.856	26.4056	765.179	15.6506	743.665	7.54747	764.986	6.07418	751.802	3.64325	852.822	2.46461	925.114	0.181015
954.74	26.5529	766.221	15.6506	744.782	7.4738	765.942	6.07418	752.701	3.64325	853.858	2.46461	926.431	0.181015
955.787	26.4056	767.498	15.6506	745.967	7.4738	767.153	6.07418	753.878	3.71691	855.07	2.53828	927.781	0.25468
960.102	26.4792	768.514	15.5769	747.21	7.62113	768.154	6.07418	754.898	3.71691	856.24	2.46461	928.951	0.0336861
962.803	26.6266	769.431	15.6506	748.469	7.62113	768.983	6.07418	755.89	3.79058	857.501	2.46461	930.003	0.107351
965.159	26.7002	770.491	15.8716	749.676	7.40014	769.912	6.00051	756.818	3.64325	859.01	2.46461	931.147	0.181015
966.733	26.8476	771.715	15.7979	750.822	7.54747	771.232	6.14784	757.959	3.71691	860.335	2.53828	932.596	0.0336861
968.625	26.8476	772.879	15.7242	752.01	7.62113	772.157	6.14784	759.152	3.71691	861.505	2.39095	933.689	0.107351
969.446	26.9212	774.133	15.7979	753.14	7.69479	773.35	6.00051	760.31	3.71691	862.631	2.53828	935.538	0.181015
971.082	26.9212	775.019	15.8716	754.436	7.69479	774.338	6.2215	761.19	3.64325	863.66	2.53828	936.546	0.107351
972.165	26.9949	776.44	15.7242	755.413	7.69479	775.348	6.14784	762.065	3.79058	864.937	2.53828	937.861	0.181015
973.617	26.9949	777.546	15.9452	756.819	7.54747	776.392	6.14784	763.328	3.71691	866.212	2.46461	938.922	0.181015
974.74	27.0686	778.475	15.9452	757.747	7.62113	777.278	6.29517	764.217	3.71691	867.212	2.46461	940.351	0.0336861
975.549	26.9949	779.508	15.9452	759.215	7.62113	778.601	6.36883	765.354	3.86424	868.424	2.46461	941.661	0.107351
976.958	27.1422	781.447	15.7979	760.152	7.69479	779.607	6.2215	766.231	3.79058	869.627	2.46461	943.06	0.107351
977.888	27.1422	782.555	15.9452	761.27	7.76846	780.722	6.2215	767.322	3.71691	870.821	2.53828	945.251	0.181015
978.831	27.2159	783.756	16.0925	762.18	7.54747	781.761	6.2215	768.246	3.79058	871.963	2.61194	946.759	0.0336861
979.727	27.0686	784.773	15.8716	763.447	7.69479	783.134	6.36883	769.135	3.71691	873.154	2.53828	947.891	0.107351
981.194	27.1422	786.161	16.0925	764.782	7.76846	784.057	6.2215	770.081	3.86424	874.479	2.53828	949.327	0.181015
984.127	27.4369	787.098	15.9452	766.241	7.76846	785.361	6.29517	770.94	3.71691	875.738	2.53828	950.568	0.107351
985.142	27.2895	788.911	16.0925	767.184	7.84212	786.271	6.2215	771.828	3.79058	876.908	2.53828	952.19	0.181015
986.94	27.2895	789.864	16.2399	768.061	7.84212	787.146	6.29517	772.678	3.71691	877.934	2.53828	953.545	0.25468
988.526	27.5105	790.798	16.1662	769.239	7.76846	788.088	6.2215	773.566	3.86424	879.168	2.53828	954.631	0.181015
989.472	27.5105	791.815	16.3135	770.634	7.76846	789.05	6.36883	774.569	3.79058	880.562	2.68561	956.464	0.181015
990.862	27.5105	792.817	16.1662	771.655	7.84212	790.542	6.36883	775.462	3.86424	881.981	2.53828	957.87	0.107351
992.365	27.4369	794.468	16.3135	772.855	7.91579	791.46	6.36883	776.372	3.79058	883.176	2.53828	958.977	0.0336861
993.508	27.5105	795.949	16.3135	773.844	7.84212	792.567	6.36883	777.583	3.86424	884.395	2.68561	960.138	0.107351
995.475	27.6579	797.46	16.3872	774.718	7.84212	793.749	6.36883	778.564	3.9379	885.633	2.61194	961.414	0.107351
997.237	27.6579	798.354	16.3135	775.72	7.98945	795.169	6.36883	779.623	3.79058	887.033	2.75927	962.448	0.25468
999.1	27.6579	800.042	16.2399	776.642	7.91579	796.084	6.36883	780.49	3.86424	888.274	2.61194	963.455	0.181015
1000.1	27.6579	801.407	16.4609	777.853	7.98945	796.995	6.51616	781.432	3.79058	889.551	2.61194	964.909	0.107351
1002.52	27.8789	802.656	16.3872	778.835	7.91579	797.971	6.4425	782.636	3.86424	890.635	2.61194	966.268	0.107351
1004.11	27.9525	803.548	16.4609	780.181	7.98945	798.901	6.4425	783.551	3.9379	891.878	2.61194	967.739	0.107351
1005.61	27.8789	804.81	16.4609	781.402	7.98945	799.885	6.4425	784.547	3.86424	893.195	2.68561	968.851	0.25468
1006.8	28.0262	805.824	16.4609	782.454	7.91579	801.856	6.36883	785.458	3.86424	894.427	2.53828	970.686	0.181015
1008.86	28.0999	807.09	16.4609	783.477	8.06312	803.127	6.36883	786.722	3.86424	895.725	2.61194	972.353	0.107351
1009.9	28.0262	808.085	16.4609	784.34	7.91579	804.197	6.51616	787.716	3.86424	897.043	2.61194	973.532	0.181015
1011.37	28.0999	809.224	16.5345	785.401	8.06312	805.126	6.4425	788.655	3.86424	898.27	2.68561	975.292	0.181015
1012.86	28.0999	810.315	16.6082	786.344	8.06312	806.304	6.51616	789.614	4.01157	899.344	2.61194	976.683	0.181015
1013.98	28.1735	811.89	16.5345	787.443	7.98945	807.172	6.4425	790.558	3.9379	900.524	2.68561	977.912	0.181015
1015.14	28.2472	812.833	16.6082	788.399	8.06312	808.152	6.4425	791.71	4.01157	901.742	2.75927	979.231	0.107351
1016.21	28.2472	814.146	16.6082	789.474	8.13678	809.204	6.51616	792.656	3.9379	903.284	2.68561	980.601	0.181015
1018.46	28.1735	815.231	16.6819	790.392	8.21045	810.282	6.51616	793.893	4.01157	904.522	2.68561	982.534	0.0336861
1020.06	28.3945	816.245	16.6819	791.407	8.21045	811.561	6.58983	794.968	3.9379	905.737	2.61194	983.992	0.107351
1021.4	28.3209	817.235	16.6819	792.617	8.21045	812.619	6.4425	795.845	3.9379	906.963	2.75927	985.409	0.107351
1022.33	28.3945	818.663	16.6819	793.621	8.06312	813.746	6.58983	796.798	3.9379	908.161	2.68561	987.057	0.181015
1023.17	28.4682	819.521	16.8292	794.762	8.13678	814.646	6.58983	797.792	4.01157	909.431	2.68561	988.435	0.181015
1024.59	28.3209	820.956	16.8292	795.873	8.13678	815.81	6.58983	798.82	4.08523	910.488	2.68561	989.444	0.181015
1026.77	28.6155	821.924	16.8292	796.819	8.13678	816.728	6.73716	799.796	3.9379	912.047	2.75927	990.785	0.181015
1027.99	28.6155	823.462	16.9765	797.699	8.28411	817.995	6.51616	800.772	4.01157	913.194	2.68561	992.029	0.181015
1029.19	28.4682	824.452	16.8292	798.949	8.21045	819.098	6.58983	801.711	4.01157	914.466	2.75927	993.405	0.25468
1031	28.4682	825.407	16.8292	799.887	8.21045	819.992	6.66349	802.912	4.01157	915.61	2.75927	994.816	0.107351
1032.19	28.6892	826.456	17.1238	800.905	8.21045	820.96	6.66349	803.828	3.9379	916.772	2.68561	995.956	0.107351
1033.53	28.7628	827.399	17.0502	801.812	8.28411	821.902	6.66349	804.756	4.01157	918.149	2.75927	997.553	0.0336861
1034.77	28.6155	828.295	16.9765	803.155	8.43144	823.377	6.66349	805.668	4.01157	919.479	2.75927	999.007	0.0336861
1035.97	28.6892	829.177	16.9765	804.248	8.35777	824.305	6.73716	806.566	4.01157	920.722	2.68561	1000.43	0.0336861
1037.37	28.7628	830.185	16.9029	805.124	8.35777	825.675	6.51616	807.697	4.08523	922.075	2.68561	1001.63	0.181015
1038.54	28.9102	831.233	17.0502	806.073	8.35777	826.656	6.66349	808.563	3.9379	923.241	2.68561	1002.67	0.25468
1041.02	28.9838	832.208	16.9765	807.323	8.21045	828.022	6.73716	809.846	4.08523	924.575	2.68561	1004.15	0.107351
1042.48	28.8365	833.307	17.1975	808.417	8.43144	828.962	6.81082	810.791	4.01157	925.616	2.75927	1005.21	0.107351
1043.76	28.9838	834.25	17.0502	809.348	8.5051	830.402	6.81082	811.745	4.01157	926.795	2.68561	1006.57	0.181015
1044.74	29.1312	835.237	17.1975	810.692	8.35777	831.343	6.81082	812.826	4.08523	927.929	2.75927	1008.27	0.0336861
1046.4	29.1312	836.166	16.9765	811.581	8.43144	832.739	6.73716	813.735	4.08523	929.217	2.68561	1009.32	0.107351
1047.29	29.2048	837.29	17.1238	812.728	8.28411	833.73	6.58983	814.673	4.1589	930.703	2.83294	1010.58	0.107351
1048.6	29.0575	838.34	17.0502	813.802	8.35777	834.878	6.81082	815.613	4.08523	932.016	2.83294	1011.93	0.181015
1049.7	29.1312	839.507	17.2712	814.811	8.5051	835.996	6.81082	816.469	4.1589	933.301	2.83294	1013.14	0.181015
1051.6	29.3522	840.621	17.2712	815.686	8.43144	837.286	6.73716	817.506	4.08523	934.464	2.75927	1014.91	0.0336861
1052.95	29.2785	841.896	17.3448	816.598	8.43144	838.314	6.73716	818.426	4.08523	935.675	2.75927	1016.1	0.181015
1053.75	29.2785	843.176	17.4185	817.661	8.5051	839.206	6.95815	819.388	4.08523	936.756	2.83294	1017.28	0.107351
1055.56	29.3522	844.637	17.2712	818.662	8.5051	840.186	6.81082	820.287	4.08523	938.06	2.9066	1018.52	0.181015
1056.64	29.4258	845.86	17.3448	819.829	8.5051	841.154	6.88448	821.142	4.1589	939.341	2.83294	1020.27	0.181015
1058	29.4258	846.983	17.3448	820.891	8.5051	842.352	6.88448	822.045	4.1589	940.597	2.83294	1021.61	0.107351
1059.3	29.4258	848.015	17.2712	822.021	8.57877	843.368	6.81082	823.001	4.08523	941.846	2.83294	1023.01	0.107351
1060.93	29.2785	849.13	17.3448	823.02	8.43144	844.624	7.03181	823.938	4.23256	943.032	2.83294	1024.76	0.0336861
1061.75	29.5731	850.265	17.3448	824.063	8.5051	845.742	6.95815	824.992	4.1589	944.209	2.83294	1025.83	0.107351
1063.01	29.7941	851.443	17.5658	825.171	8.57877	846.774	6.95815	826.071	4.1589	945.313	2.83294	1027.5	0.181015
1064.96	29.5731	852.352	17.6395	826.241	8.5051	847.841	6.95815	827.238	4.08523	946.525	2.83294	1028.94	0.0336861
1066.47	29.5731	853.844	17.4922	827.108	8.65243	849.021	6.88448	828.193	4.23256	947.576	2.75927	1030.12	0.0336861
1068.25	29.5731	854.92	17.4922	828.187	8.57877	850.154	6.95815	829.292	4.23256	948.801	2.98027	1031.69	0.181015
1070.48	29.7941	856.223	17.5658	829.374	8.57877	851.456	7.03181	830.498	4.23256	949.826	2.83294	1032.7	0.181015
1072.12	29.9415	857.133	17.4185	830.269	8.65243	852.835	7.03181	831.585	4.23256	951.072	2.83294	1033.98	0.0336861
1072.95	29.7941	858.321	17.6395	831.74	8.57877	853.893	6.95815	832.937	4.30623	952.574	2.9066	1035.12	0.181015
1074.23	29.7941	859.295	17.7132	832.876	8.7261	855.669	7.03181	834.422	4.23256	953.873	2.9066	1036.24	0.107351
1075.67	30.0151	860.517	17.7132	834.06	8.65243	856.483	6.95815	835.68	4.08523	955.115	2.98027	1037.47	0.181015
1076.7	30.1625	861.62	17.6395	835.457	8.79976	857.899	7.03181	836.594	4.1589	956.161	2.98027	1038.86	0.181015
1078.04	30.0151	863.064	17.5658	836.612	8.7261	858.869	7.10548	837.837	4.23256	957.386	2.83294	1039.99	0.181015
1079.74	30.0151	863.958	17.7868	837.846	8.79976	859.984	6.88448	838.722	4.23256	958.813	2.98027	1041.11	0.107351
1081.25	30.0888	865.047	17.7868	838.705	8.79976	861.182	7.03181	839.752	4.30623	960.026	2.83294	1042.52	0.181015
1082.51	30.2361	866.326	17.7868	839.577	8.79976	862.127	7.10548	840.865	4.1589	961.054	2.9066	1043.8	0.107351
1084.52	30.1625	867.883	17.7868	840.851	8.94709	863.349	7.03181	841.782	4.23256	962.101	2.9066	1044.87	0.107351
1086.4	30.1625	868.8	17.7132	841.832	8.79976	864.354	7.10548	842.86	4.1589	963.306	2.98027	1046.12	0.107351
1087.68	30.3098	869.978	17.8605	842.859	8.79976	865.665	7.03181	843.818	4.30623	964.589	3.05393	1047.22	0.107351
1089.04	30.3098	871.173	17.7868	843.986	8.87343	866.735	7.17914	845.17	4.1589	965.723	3.05393	1048.51	0.181015
1090.29	30.4571	872.377	18.0078	844.919	8.79976	868.26	7.17914	846.186	4.23256	967.088	2.98027	1050.07	0.181015
1091.36	30.3098	873.547	18.0078	846.152	8.87343	869.204	7.17914	847.456	4.30623	968.213	2.98027	1051.27	0.181015
1092.58	30.3835	874.734	17.9342	847.126	8.87343	871.109	7.25281	848.388	4.23256	969.238	2.98027	1052.7	0.107351
1093.93	30.5308	876.011	18.0078	848.369	8.87343	872.104	7.17914	849.245	4.37989	970.509	3.05393	1053.8	0.0336861
1095.1	30.5308	877.367	18.0815	849.229	8.79976	873.097	7.17914	850.168	4.30623	971.611	2.98027	1054.81	0.181015
1095.95	30.4571	878.527	18.1552	850.633	8.94709	873.988	7.25281	851.111	4.30623	972.827	2.98027	1056.11	0.0336861
1097.1	30.6045	879.556	18.0815	851.555	8.87343	875.393	7.17914	852.157	4.52722	974.05	3.05393	1057.35	0.181015
1099.3	30.6045	880.7	18.1552	852.605	9.02076	876.256	7.25281	853.046	4.30623	975.549	2.9066	1058.56	0.107351
1100.2	30.6781	881.902	18.0815	853.735	8.94709	877.359	7.25281	853.9	4.52722	976.836	3.05393	1059.61	0.0336861
1101.57	30.6781	883.066	18.3025	854.914	8.87343	878.582	7.25281	854.816	4.37989	977.959	2.98027	1061.03	0.181015
1102.81	30.6781	884.212	18.1552	855.86	9.02076	879.756	7.32647	855.827	4.37989	979.212	2.98027	1062.03	0.107351
1104.06	30.6781	885.295	18.2288	856.834	8.94709	880.83	7.17914	857.067	4.37989	980.643	2.98027	1063.27	0.107351
1104.86	30.6781	886.512	18.3025	858.02	9.16808	881.707	7.10548	857.956	4.37989	981.764	3.05393	1065.1	0.0336861
1106.67	30.8254	887.475	18.2288	858.946	9.09442	883	7.25281	859.057	4.30623	982.773	3.05393	1066.41	0.181015
1107.88	30.8254	888.601	18.3025	860.145	8.94709	883.879	7.25281	859.984	4.37989	984.07	2.98027	1067.72	0.25468
1109.09	30.7518	889.707	18.2288	861.336	9.02076	884.812	7.25281	860.927	4.45356	985.283	3.05393	1069.1	0.25468
1110.24	30.8254	890.708	18.3025	862.356	9.09442	885.96	7.32647	862.204	4.37989	986.479	2.9066	1070.34	0.0336861
1111.23	30.9728	891.95	18.3761	863.327	9.02076	887.154	7.32647	863.141	4.37989	987.548	3.05393	1072.46	0.181015
1112.79	31.0464	892.847	18.4498	864.447	9.09442	888.955	7.40014	864.277	4.37989	988.848	3.05393	1073.49	0.0336861
1114.34	30.9728	893.657	18.3025	865.378	9.09442	890.198	7.25281	865.235	4.45356	990.335	3.20126	1074.52	0.181015
1115.46	31.1201	894.595	18.3025	866.482	9.09442	891.321	7.25281	866.312	4.45356	991.358	3.1276	1075.54	0.181015
1116.43	31.1938	895.891	18.4498	867.415	9.09442	892.44	7.32647	867.434	4.52722	992.446	3.1276	1076.61	0.181015
1117.4	30.9728	896.797	18.5235	868.401	9.09442	893.428	7.32647	868.517	4.37989	993.745	3.05393	1078.05	0.181015
1118.7	30.9728	898.03	18.4498	869.298	9.16808	894.566	7.32647	869.477	4.52722	994.821	3.05393	1079.18	0.107351
1119.64	31.2674	899.192	18.4498	870.209	9.24175	895.612	7.40014	870.522	4.60089	996.097	3.20126	1080.35	0.0336861
1121.1	31.2674	900.555	18.4498	871.52	9.31541	896.442	7.40014	871.479	4.45356	997.373	3.1276	1081.69	0.107351
1122.72	31.2674	901.465	18.5971	872.409	9.24175	897.464	7.4738	872.467	4.52722	998.694	2.98027	1082.81	0.181015
1124.13	31.3411	902.409	18.5971	873.732	9.16808	898.661	7.4738	873.271	4.52722	999.883	3.05393	1084.06	0.25468
1125.84	31.3411	903.452	18.5235	874.606	9.16808	899.811	7.32647	874.132	4.52722	1000.93	3.1276	1085.14	0.181015
1127.85	31.4148	904.406	18.6708	875.874	9.31541	900.884	7.4738	875.277	4.52722	1002.21	3.1276	1086.21	0.181015
1129.07	31.4148	905.713	18.6708	876.76	9.31541	901.847	7.54747	876.328	4.60089	1003.39	3.20126	1087.33	0.107351
1129.91	31.5621	906.716	18.6708	877.639	9.24175	902.966	7.54747	877.421	4.60089	1004.6	3.1276	1088.5	0.107351
1130.94	31.3411	907.984	18.7445	878.919	9.24175	903.937	7.4738	878.669	4.52722	1005.69	3.1276	1089.52	0.181015
1132.54	31.5621	908.915	18.6708	879.895	9.31541	904.936	7.54747	879.582	4.52722	1006.77	3.1276	1090.76	0.107351
1134.68	31.6358	910.122	18.7445	881.018	9.31541	905.849	7.4738	880.515	4.45356	1007.81	3.20126	1091.82	0.181015
1135.52	31.6358	911.224	18.7445	881.916	9.31541	906.761	7.40014	881.412	4.52722	1009	3.1276	1093.75	0.181015
1136.88	31.7094	912.411	18.7445	883.274	9.31541	908.188	7.54747	882.525	4.52722	1010.02	3.05393	1095.79	0.107351
1137.75	31.7831	913.501	18.8181	884.143	9.46274	909.106	7.62113	883.387	4.60089	1011.25	3.1276	1097.23	0.107351
1138.73	31.7094	914.91	18.8181	885.056	9.31541	910.202	7.69479	884.273	4.60089	1012.53	3.1276	1098.47	0.107351
1139.62	31.7831	915.926	18.8918	885.87	9.38908	911.497	7.62113	885.508	4.60089	1013.81	3.1276	1100.03	0.107351
1141.52	31.7831	917.34	18.8181	886.788	9.38908	912.971	7.4738	886.36	4.67455	1015.07	3.27492	1101.06	0.0336861
1142.38	31.7831	918.447	18.8181	888.099	9.31541	913.892	7.69479	887.18	4.60089	1016.38	3.1276	1102.85	0.181015
1143.79	32.0041	919.538	18.8918	889.026	9.38908	915.352	7.69479	888.187	4.60089	1017.53	3.1276	1104.28	0.181015
1145.14	32.0041	920.773	18.9655	890.504	9.46274	916.253	7.62113	889.676	4.74821	1018.59	3.20126	1105.36	0.0336861
1146.89	32.0041	921.592	19.0391	891.521	9.46274	917.321	7.76846	890.616	4.60089	1020.03	3.27492	1107.05	0.107351
1148.1	32.0041	923.016	18.9655	892.701	9.61007	918.253	7.62113	891.787	4.67455	1021.1	3.27492	1108.14	0.25468
1149.41	31.9304	924.221	19.1128	893.709	9.38908	919.228	7.62113	892.833	4.67455	1022.36	3.34859	1109.82	0.107351
1151.47	32.0777	925.145	19.1128	894.655	9.38908	920.44	7.69479	893.818	4.60089	1023.44	3.20126	1111.21	0.181015
1153.01	32.1514	926.373	19.1128	895.748	9.53641	921.407	7.76846	894.853	4.67455	1024.64	3.27492	1112.68	0.181015
1154.76	32.1514	927.228	19.1865	896.663	9.53641	922.724	7.76846	895.74	4.67455	1025.89	3.27492	1114.06	0.181015
1156.04	32.1514	928.316	19.0391	897.84	9.61007	923.704	7.62113	897.024	4.67455	1027.01	3.34859	1115.49	0.25468
1158.41	32.2987	929.373	19.1865	898.807	9.53641	924.69	7.69479	897.972	4.82188	1028.26	3.27492	1117.29	0.107351
1161.02	32.3724	930.491	19.1865	899.759	9.53641	925.748	7.76846	898.865	4.74821	1029.39	3.20126	1118.32	0.181015
1162.03	32.3724	931.361	19.1865	900.885	9.53641	926.989	7.84212	899.895	4.74821	1030.83	3.1276	1119.91	0.181015
1163.42	32.4461	932.299	19.3338	902.227	9.68374	928.139	7.84212	900.813	4.74821	1032.13	3.27492	1121.65	0.107351
1164.57	32.5197	933.569	19.1865	903.249	9.61007	929.198	7.76846	901.887	4.67455	1033.13	3.27492	1122.82	0.181015
1165.9	32.5197	934.427	19.3338	904.449	9.68374	930.384	7.76846	902.779	4.74821	1034.21	3.34859	1123.91	0.181015
1167.34	32.5197	935.897	19.2601	905.386	9.61007	931.605	7.76846	903.931	4.74821	1035.54	3.34859	1125.34	0.107351
1168.59	32.7407	936.877	19.1865	906.572	9.53641	932.798	7.91579	904.856	4.74821	1036.84	3.20126	1126.56	0.181015
1169.63	32.6671	938.2	19.4074	907.465	9.61007	934.05	7.84212	906.013	4.82188	1038.11	3.34859	1127.71	0.0336861
1171.32	32.6671	939.208	19.4074	908.509	9.83106	935.119	7.69479	906.887	4.67455	1039.35	3.42225	1128.97	0.0336861
1172.83	32.7407	940.131	19.4074	909.518	9.68374	936.339	7.76846	907.831	4.82188	1040.41	3.34859	1129.99	0.107351
1175.31	32.9617	941.22	19.1865	910.474	9.68374	937.268	7.84212	908.752	4.74821	1041.67	3.27492	1131.2	0.181015
1177.71	32.8881	942.143	19.4811	911.635	9.68374	938.551	7.76846	909.986	4.74821	1042.73	3.1276	1132.67	0.181015
1178.73	32.8144	943.17	19.3338	912.592	9.68374	939.498	7.84212	911.249	4.74821	1043.84	3.20126	1133.74	0.107351
1180.43	32.9617	944.215	19.4074	913.909	9.83106	940.619	7.84212	912.233	4.74821	1045.11	3.34859	1134.77	0.107351
1182.06	32.9617	945.409	19.5548	914.798	9.83106	941.586	7.98945	913.108	4.82188	1046.41	3.34859	1136.11	0.107351
1183.63	33.109	946.608	19.4811	915.775	9.83106	942.799	7.84212	913.981	4.82188	1047.45	3.27492	1137.12	0.181015
1184.62	33.109	947.656	19.5548	916.667	9.90473	943.995	7.84212	914.925	4.82188	1048.76	3.42225	1138.53	0.181015
1185.86	33.109	948.639	19.5548	917.6	9.7574	945.597	7.98945	916.019	4.89554	1050	3.27492	1139.92	0.107351
1186.97	33.109	949.912	19.4811	918.708	9.83106	946.553	7.91579	917.114	4.74821	1051.11	3.34859	1141.41	0.25468
1188.02	33.109	951.141	19.7021	919.593	9.68374	947.891	7.91579	918.057	4.82188	1052.19	3.27492	1142.77	0.107351
1188.83	33.2564	952.236	19.6284	920.725	9.7574	948.789	7.98945	918.927	4.82188	1053.5	3.42225	1143.79	0.107351
1190.08	33.1827	953.632	19.7021	921.698	9.83106	950.267	7.98945	920.36	4.89554	1054.75	3.34859	1145.24	0.25468
1191.09	33.2564	954.53	19.7021	922.69	9.7574	951.237	8.06312	921.298	4.89554	1056	3.27492	1146.66	0.107351
1191.91	33.33	955.779	19.5548	923.67	9.83106	952.263	8.06312	922.699	4.82188	1057.3	3.34859	1147.98	0.0336861
1192.94	33.33	957.335	19.7021	924.625	9.97839	953.388	8.06312	923.64	4.89554	1058.82	3.42225	1149.06	0.107351
1194.46	33.33	958.565	19.7758	925.818	9.90473	954.25	7.98945	924.938	4.89554	1060.21	3.42225	1150.21	0.181015
1196.17	33.551	959.414	19.7758	926.718	10.0521	955.406	7.98945	925.863	4.96921	1061.23	3.34859	1151.22	0.0336861
1197.95	33.4774	960.843	19.7021	927.86	9.97839	956.376	7.98945	926.746	4.89554	1062.47	3.34859	1152.33	0.107351
1199.18	33.4774	961.647	19.7021	928.749	9.97839	957.197	7.98945	927.895	4.82188	1063.6	3.42225	1153.39	0.107351
1200.61	33.551	962.855	19.7758	929.938	9.90473	958.189	8.13678	928.733	4.89554	1064.72	3.34859	1154.94	0.181015
1202.43	33.6247	964.1	19.8494	931.092	9.97839	959.172	8.06312	930.019	4.96921	1065.74	3.34859	1156.2	0.107351
1204.54	33.6984	965.113	19.8494	932.191	9.90473	960.315	8.13678	930.958	5.04287	1067.02	3.42225	1157.65	0.107351
1205.72	33.6984	966.613	19.8494	933.435	10.0521	961.242	8.13678	932.111	5.04287	1068.44	3.42225	1158.97	0.181015
1207.12	33.772	967.64	19.9231	934.797	10.1257	962.446	7.98945	933.053	5.11654	1069.51	3.42225	1160.29	0.0336861
1208.94	33.6984	968.799	19.9231	935.849	10.1257	963.368	8.13678	934.241	4.89554	1070.8	3.42225	1161.42	0.181015
1210.91	33.772	969.726	20.0704	937.049	9.90473	964.17	8.13678	935.237	4.89554	1072.24	3.34859	1162.47	0.181015
1212.31	33.9194	971	20.0704	938.146	10.1257	965.257	8.13678	936.427	4.89554	1073.51	3.56958	1163.81	0.107351
1213.46	33.9194	971.919	19.9968	939.347	10.0521	966.668	8.13678	937.412	4.96921	1074.55	3.56958	1165.38	0.107351
1214.43	33.993	973.304	19.9968	940.213	10.0521	967.832	8.13678	938.28	4.89554	1075.62	3.42225	1166.54	0.107351
1215.76	33.993	974.171	19.9968	941.255	10.0521	969.005	8.21045	939.516	4.96921	1076.72	3.42225	1167.94	0.107351
1217.15	33.9194	975.654	20.0704	942.293	10.1257	969.945	8.21045	940.416	4.89554	1077.74	3.49592	1168.97	0.25468
1219.22	34.214	976.842	20.0704	943.222	10.0521	971.138	8.21045	941.689	5.11654	1079.09	3.49592	1170.05	0.0336861
1220.67	34.1403	977.955	20.1441	944.421	10.1257	972.04	8.06312	942.946	5.04287	1080.18	3.42225	1171.49	0.107351
1221.81	34.1403	979.037	20.1441	945.411	10.1994	973.367	8.21045	944.201	5.04287	1081.22	3.56958	1172.55	0.181015
1223.05	34.0667	980.136	20.2914	946.586	10.1994	974.266	8.13678	945.171	5.04287	1082.47	3.49592	1173.69	0.181015
1225.16	34.214	981.083	20.1441	947.452	10.1994	975.512	8.21045	946.09	5.04287	1083.75	3.49592	1175.4	0.181015
1226.12	34.3613	981.995	20.3651	948.578	10.1257	976.529	8.21045	947.036	5.04287	1084.78	3.42225	1176.78	0.181015
1228.02	34.2877	983.061	20.3651	949.485	10.1257	977.605	8.28411	947.948	5.11654	1085.82	3.56958	1178.11	0.107351
1229.3	34.3613	984.036	20.2914	950.648	10.2731	978.835	8.28411	949.044	4.96921	1087.29	3.42225	1179.4	0.181015
1230.66	34.3613	985.135	20.2914	951.593	10.3467	979.781	8.21045	949.967	5.11654	1088.8	3.49592	1180.41	0.181015
1232.39	34.435	986.252	20.2914	952.478	10.2731	980.654	8.35777	950.906	5.04287	1090.36	3.64325	1181.42	0.107351
1234	34.5823	987.918	20.3651	953.823	10.2731	981.559	8.28411	951.777	5.1902	1091.68	3.49592	1182.76	0.25468
1235.18	34.435	989.052	20.3651	954.734	10.2731	982.947	8.43144	953.123	5.1902	1092.7	3.42225	1183.78	0.181015
1236.05	34.5087	990.23	20.5124	955.736	10.3467	983.896	8.35777	954.088	5.11654	1093.99	3.49592	1185.14	0.107351
1237.07	34.656	991.249	20.5124	956.731	10.4204	985.017	8.5051	955.048	5.11654	1095.15	3.49592	1186.56	0.181015
1238.18	34.656	992.457	20.5124	957.617	10.4204	985.977	8.35777	955.984	5.11654	1096.43	3.49592	1187.9	0.107351
1239.49	34.7297	993.689	20.4388	958.554	10.4204	987.107	8.35777	956.976	5.26387	1097.65	3.56958	1189.3	0.107351
1241.31	34.656	994.883	20.5861	959.446	10.4204	988.322	8.43144	958.161	5.11654	1098.93	3.49592	1191.03	0.25468
1242.84	34.5823	996.07	20.5861	960.663	10.3467	989.592	8.43144	959.014	5.11654	1099.97	3.49592	1192.59	0.107351
1244.46	34.877	996.91	20.5861	961.518	10.3467	990.531	8.28411	960.395	5.11654	1101.25	3.64325	1193.61	0.107351
1245.82	34.877	998.28	20.6597	962.404	10.3467	991.558	8.43144	961.263	5.11654	1102.33	3.71691	1194.92	0.107351
1247.15	34.9507	999.487	20.4388	963.26	10.4204	992.582	8.57877	962.244	5.1902	1103.59	3.49592	1196.32	0.181015
1248.3	34.8033	1000.31	20.5861	964.117	10.4204	993.482	8.43144	963.143	5.1902	1104.74	3.49592	1197.75	0.107351
1249.49	34.9507	1001.63	20.8071	964.989	10.494	994.781	8.35777	964.079	5.33753	1106.05	3.56958	1198.87	0.181015
1250.74	35.0243	1002.61	20.6597	966.746	10.494	995.733	8.43144	965.231	5.26387	1107.33	3.56958	1200.31	0.181015
1252.13	34.9507	1003.65	20.7334	968.072	10.5677	996.866	8.35777	966.436	5.26387	1108.43	3.64325	1201.62	0.107351
1252.99	34.9507	1004.54	20.5861	968.967	10.494	997.901	8.43144	967.615	5.1902	1109.75	3.64325	1203.29	0.181015
1254.76	35.0243	1005.91	20.7334	970.218	10.5677	999.244	8.43144	968.47	5.26387	1111.04	3.56958	1204.63	0.107351
1255.69	35.1716	1006.73	20.8071	971.134	10.494	1000.42	8.5051	969.531	5.41119	1112.36	3.64325	1205.99	0.107351
1257.15	35.1716	1008.1	20.8807	972.036	10.6414	1001.47	8.5051	970.434	5.33753	1113.84	3.71691	1207.06	0.0336861
1258.03	35.1716	1009.11	20.8807	973.256	10.5677	1002.67	8.43144	971.753	5.26387	1115.61	3.71691	1208.18	0.181015
1260.63	35.1716	1010.38	20.8071	974.113	10.5677	1003.51	8.5051	972.661	5.26387	1117.24	3.64325	1209.66	0.107351
1262.2	35.4663	1011.54	20.8071	975.208	10.6414	1004.65	8.5051	973.804	5.1902	1118.73	3.49592	1210.93	0.181015
1263.47	35.319	1012.49	20.8807	976.2	10.715	1006.45	8.5051	974.981	5.1902	1119.97	3.64325	1212.62	0.181015
1264.43	35.4663	1013.74	21.0281	977.479	10.494	1007.62	8.65243	976.454	5.26387	1121.66	3.79058	1214	0.0336861
1265.67	35.3926	1014.79	21.1017	978.742	10.715	1008.68	8.5051	977.408	5.26387	1122.85	3.71691	1215.38	0.181015
1266.71	35.3926	1015.61	21.0281	979.621	10.494	1009.72	8.57877	978.259	5.33753	1124.08	3.79058	1216.47	0.181015
1267.95	35.319	1016.76	21.0281	980.759	10.715	1011.04	8.7261	979.171	5.1902	1125.37	3.64325	1217.81	0.107351
1269.56	35.6136	1017.78	20.9544	981.855	10.8624	1012.2	8.57877	980.162	5.1902	1126.51	3.56958	1219.15	0.25468
1271.09	35.54	1019.32	21.1017	982.723	10.6414	1013.24	8.7261	981.195	5.41119	1127.54	3.79058	1220.53	0.181015
1272.85	35.6136	1021.05	21.1017	984.017	10.715	1014.4	8.65243	982.231	5.41119	1128.88	3.64325	1222.33	0.181015
1274.69	35.761	1022.04	21.1754	984.894	10.6414	1015.25	8.57877	983.424	5.26387	1130.17	3.64325	1223.7	0.181015
1275.59	35.6136	1023.39	21.1017	985.858	10.715	1017.28	8.7261	984.367	5.33753	1131.46	3.79058	1225.13	0.107351
1276.48	35.761	1024.59	21.1017	987.066	10.715	1019.36	8.7261	985.482	5.26387	1132.94	3.71691	1226.84	0.181015
1277.6	35.761	1025.84	21.1754	988.284	10.7887	1020.29	8.7261	986.474	5.33753	1134.34	3.71691	1227.95	0.181015
1279.32	35.8346	1026.73	21.3227	989.234	10.8624	1021.4	8.7261	987.528	5.26387	1136.01	3.71691	1229.09	0.0336861
1280.96	36.0556	1027.95	21.3227	990.133	10.8624	1023.06	8.7261	988.726	5.1902	1137.05	3.79058	1230.57	0.181015
1282.57	35.9083	1028.86	21.3227	991.203	10.715	1024.01	8.65243	989.884	5.26387	1138.06	3.71691	1231.79	0.25468
1284.26	35.9083	1030.1	21.2491	992.33	10.7887	1025.24	8.7261	991.114	5.33753	1139.24	3.71691	1232.8	0.0336861
1285.82	35.9083	1031.04	21.3227	993.673	10.7887	1026.24	8.87343	992.278	5.33753	1140.65	3.64325	1234.19	0.107351
1287.79	36.0556	1032.05	21.3964	994.957	10.8624	1027.24	8.79976	993.16	5.33753	1142.42	3.71691	1235.39	0.0336861
1288.93	36.0556	1033.2	21.4701	996.031	10.8624	1028.26	8.87343	994.125	5.41119	1143.5	3.71691	1236.6	0.107351
1290.26	36.1293	1034.5	21.5437	997.255	10.7887	1029.21	8.7261	995.412	5.41119	1144.63	3.86424	1237.84	0.107351
1291.15	36.1293	1035.59	21.3227	998.596	10.8624	1030.42	8.7261	996.408	5.41119	1145.79	3.71691	1238.99	0.181015
1292.44	36.0556	1036.6	21.4701	999.591	10.8624	1031.35	8.79976	997.537	5.48486	1147.12	3.79058	1240.08	0.107351
1294.18	36.2766	1037.67	21.4701	1000.94	11.0097	1032.33	8.87343	998.499	5.41119	1148.14	3.79058	1241.28	0.107351
1295.27	36.2766	1038.63	21.6174	1001.81	11.0097	1033.52	8.94709	999.689	5.33753	1149.44	3.79058	1242.65	0.181015
1296.32	36.2766	1039.75	21.6174	1003.15	11.0834	1034.83	8.79976	1000.72	5.41119	1150.74	3.79058	1243.93	0.107351
1298.12	36.3503	1040.76	21.5437	1004.01	10.936	1036.03	8.79976	1001.67	5.48486	1151.92	3.71691	1245.28	0.181015
1299.48	36.4239	1042.09	21.5437	1005.72	11.0097	1036.94	8.79976	1002.63	5.48486	1153.07	3.86424	1246.33	0.181015
1301.43	36.4239	1043.07	21.5437	1006.63	10.936	1037.94	9.02076	1003.47	5.48486	1154.16	3.79058	1247.56	0.181015
1302.95	36.4239	1043.94	21.6174	1008.25	11.0834	1038.88	8.87343	1004.88	5.41119	1155.45	3.86424	1248.82	0.25468
1304.82	36.4239	1044.93	21.6174	1009.16	10.936	1039.77	8.87343	1005.75	5.48486	1156.64	3.71691	1249.86	0.107351
1306.14	36.5713	1046.39	21.691	1010.55	11.0097	1040.8	8.87343	1006.93	5.55852	1157.72	3.9379	1251.1	0.181015
1308.4	36.6449	1047.32	21.7647	1011.6	11.0834	1041.86	8.94709	1007.99	5.48486	1159.01	3.86424	1252.18	0.107351
1309.98	36.6449	1048.51	21.6174	1012.65	11.0834	1042.93	8.94709	1009.13	5.55852	1160.08	3.79058	1253.26	0.25468
1311.17	36.7186	1049.49	21.691	1013.94	11.0834	1044.05	8.87343	1010.39	5.55852	1161.4	3.86424	1254.77	0.181015
1312.6	36.7186	1050.49	21.8384	1015.14	11.0834	1045.13	9.02076	1011.33	5.55852	1162.54	3.86424	1255.98	0.107351
1313.92	36.9396	1051.6	21.8384	1016.31	11.2307	1046.35	9.02076	1012.35	5.55852	1164.01	3.79058	1257.83	0.107351
1314.77	36.7186	1052.44	21.7647	1017.16	11.2307	1047.24	8.94709	1013.26	5.48486	1165.32	3.79058	1259.25	0.25468
1315.93	36.8659	1053.29	21.7647	1018.23	11.0097	1048.69	8.94709	1014.48	5.55852	1166.59	3.9379	1260.63	0.107351
1318.15	37.0133	1054.19	21.8384	1019.22	11.2307	1049.6	8.94709	1015.49	5.55852	1167.65	3.86424	1262.43	0.181015
1319.55	36.9396	1055.3	21.8384	1020.18	11.2307	1050.63	9.02076	1016.38	5.55852	1168.94	3.9379	1263.78	0.181015
1320.38	36.9396	1056.53	21.912	1021.23	11.2307	1051.68	9.02076	1017.44	5.55852	1169.99	3.79058	1264.97	0.107351
1321.76	36.7923	1057.48	21.912	1022.11	11.3044	1052.71	9.09442	1018.51	5.55852	1171.16	4.01157	1266.33	0.107351
1322.8	36.8659	1058.31	21.9857	1023.16	11.157	1053.92	9.02076	1019.61	5.55852	1172.35	3.86424	1267.52	0.181015
1324.31	37.1606	1059.22	21.9857	1024.39	11.3044	1054.95	9.09442	1020.55	5.63219	1173.65	3.86424	1268.98	0.107351
1325.56	37.0133	1060.31	21.912	1025.3	11.2307	1055.89	9.02076	1021.46	5.55852	1174.93	3.9379	1270.12	0.181015
1326.99	37.0869	1061.22	21.912	1026.32	11.4517	1056.78	9.09442	1022.46	5.55852	1176.48	3.9379	1271.77	0.181015
1328.19	37.1606	1062.15	21.9857	1027.27	11.3044	1058.12	9.02076	1023.7	5.55852	1178.01	3.79058	1272.89	0.181015
1329.22	37.2343	1063.34	22.0594	1028.23	11.2307	1058.99	9.09442	1024.65	5.63219	1179.23	3.9379	1274.26	0.107351
1330.9	37.3079	1064.23	22.0594	1029.48	11.2307	1059.94	9.09442	1025.57	5.63219	1180.41	3.9379	1275.72	0.181015
1332.06	37.3816	1065.69	22.0594	1030.45	11.2307	1060.75	9.16808	1026.44	5.63219	1181.46	3.9379	1276.78	0.107351
1333.9	37.3079	1066.71	22.133	1031.51	11.3044	1061.59	9.16808	1027.41	5.63219	1182.64	3.9379	1277.78	0.25468
1334.82	37.3816	1067.85	22.133	1032.64	11.3044	1062.41	9.16808	1028.38	5.70585	1183.64	3.86424	1278.94	0.25468
1335.72	37.4552	1068.87	22.0594	1033.82	11.4517	1063.59	9.16808	1029.39	5.63219	1184.96	4.01157	1280.03	0.181015
1337.13	37.4552	1069.9	22.2067	1034.68	11.3044	1064.51	9.09442	1030.38	5.63219	1186.12	4.01157	1281.26	0.107351
1338.53	37.5289	1070.95	22.2067	1036.05	11.4517	1065.57	9.09442	1031.34	5.63219	1187.47	3.9379	1282.31	0.181015
1339.68	37.5289	1072.07	22.2804	1036.91	11.378	1066.53	9.16808	1032.36	5.55852	1188.95	4.01157	1283.43	0.181015
1340.93	37.4552	1073.28	22.133	1037.81	11.4517	1067.59	9.09442	1033.25	5.70585	1190.33	3.9379	1284.82	0.107351
1342.14	37.4552	1074.52	22.133	1038.77	11.4517	1068.55	9.16808	1034.09	5.55852	1191.55	4.01157	1286.25	0.107351
1343.38	37.6762	1075.44	22.354	1039.63	11.5253	1069.46	9.24175	1035.28	5.70585	1192.58	3.9379	1287.9	0.107351
1344.26	37.6026	1076.77	22.354	1040.92	11.4517	1070.66	9.31541	1036.18	5.63219	1193.83	4.08523	1289.28	0.181015
1345.55	37.6762	1077.88	22.2067	1041.79	11.4517	1071.6	9.24175	1037.41	5.70585	1195.35	4.08523	1290.42	0.25468
1346.62	37.8236	1079.16	22.354	1043.04	11.5253	1072.58	9.24175	1038.26	5.70585	1196.7	4.01157	1291.76	0.181015
1347.57	37.6762	1080.27	22.354	1044.02	11.5253	1073.77	9.24175	1039.19	5.70585	1197.73	4.01157	1292.79	0.25468
1348.9	37.6762	1081.2	22.2067	1045.49	11.6727	1074.69	9.31541	1040.65	5.70585	1198.84	3.86424	1294.17	0.107351
1349.97	37.7499	1082.33	22.4277	1046.4	11.599	1075.7	9.24175	1041.64	5.70585	1200.14	4.01157	1295.59	0.181015
1350.92	37.8972	1083.23	22.5014	1047.64	11.5253	1076.87	9.38908	1042.46	5.77952	1201.43	4.01157	1297.41	0.181015
1353.05	37.8972	1084.31	22.354	1048.8	11.5253	1077.97	9.31541	1043.39	5.63219	1202.44	4.08523	1298.75	0.181015
1354.37	37.8236	1085.43	22.4277	1049.88	11.5253	1079.27	9.31541	1044.57	5.77952	1203.46	4.01157	1300.21	0.181015
1356.14	37.9709	1086.53	22.5014	1050.94	11.7463	1080.23	9.31541	1045.53	5.85318	1204.73	4.08523	1301.5	0.181015
1357.75	38.0446	1087.47	22.5014	1051.84	11.5253	1081.54	9.46274	1046.42	5.77952	1205.73	4.08523	1302.57	0.25468
1358.87	38.0446	1088.41	22.575	1052.98	11.6727	1082.54	9.31541	1047.45	5.77952	1206.99	4.01157	1303.58	0.181015
1360.2	37.9709	1089.41	22.575	1053.92	11.5253	1083.79	9.31541	1048.33	5.70585	1208.06	4.01157	1304.61	0.181015
1361.04	37.9709	1090.48	22.7224	1054.8	11.599	1084.72	9.46274	1049.5	5.77952	1209.46	4.08523	1306.03	0.107351
1363	38.2656	1091.32	22.6487	1055.82	11.5253	1085.7	9.46274	1050.37	5.77952	1211.06	4.08523	1307.33	0.0336861
1363.98	38.2656	1092.29	22.5014	1056.96	11.7463	1086.92	9.31541	1051.75	5.77952	1212.16	4.1589	1308.68	0.181015
1365.7	38.1182	1093.47	22.575	1057.96	11.6727	1087.89	9.38908	1052.89	5.85318	1213.34	4.01157	1309.89	0.107351
1367.54	38.1919	1094.36	22.7224	1058.86	11.7463	1089.16	9.46274	1053.76	5.92685	1214.48	4.1589	1311.89	0.25468
1368.59	38.4866	1095.31	22.6487	1059.98	11.599	1090.13	9.46274	1054.78	5.77952	1215.73	4.08523	1313.55	0.181015
1370.19	38.4129	1096.51	22.7224	1061.1	11.6727	1091.28	9.46274	1055.65	5.85318	1217.41	3.9379	1315	0.107351
1371.09	38.4129	1097.43	22.6487	1061.93	11.599	1092.23	9.46274	1056.92	5.77952	1218.71	4.08523	1316.36	0.181015
1372.29	38.3392	1098.38	22.7224	1063.16	11.82	1093.13	9.53641	1057.87	5.77952	1220.48	4.1589	1317.53	0.181015
1373.53	38.4866	1099.28	22.7224	1064.27	11.7463	1094.08	9.46274	1058.79	5.85318	1222.12	4.1589	1318.65	0.181015
1374.57	38.7075	1100.31	22.8697	1065.3	11.82	1095.08	9.61007	1059.81	5.77952	1223.13	4.08523	1319.73	0.181015
1375.92	38.4129	1101.41	22.796	1066.64	11.82	1096.2	9.46274	1060.98	5.92685	1224.14	4.01157	1320.85	0.107351
1377.01	38.5602	1103.45	22.8697	1067.59	11.82	1097.18	9.53641	1062.01	5.85318	1225.54	4.1589	1322.3	0.181015
1378.28	38.6339	1104.36	22.9433	1068.71	11.7463	1098.34	9.38908	1063.11	5.85318	1226.58	4.23256	1323.48	0.181015
1379.67	38.5602	1105.47	22.8697	1069.58	11.8937	1099.33	9.61007	1064.04	5.85318	1227.65	4.1589	1325.01	0.107351
1381.43	38.8549	1106.4	22.9433	1070.54	11.9673	1100.76	9.61007	1064.89	5.85318	1228.94	4.1589	1326.41	0.107351
1382.94	38.6339	1107.73	23.017	1071.69	11.82	1101.76	9.53641	1065.84	5.85318	1230.24	4.1589	1327.58	0.107351
1384.86	38.7812	1108.6	23.017	1072.58	11.8937	1102.87	9.68374	1066.69	5.85318	1231.35	4.08523	1328.75	0.25468
1386.12	38.7075	1109.6	23.017	1073.46	11.9673	1104.03	9.53641	1067.95	5.92685	1232.46	4.1589	1330.53	0.0336861
1387.87	38.7812	1110.56	23.017	1074.31	11.82	1105.1	9.46274	1068.84	5.85318	1233.56	4.08523	1331.83	0.181015
1389.5	38.8549	1111.57	22.9433	1075.2	11.8937	1105.98	9.61007	1069.8	5.85318	1234.89	4.08523	1333.15	0.181015
1390.34	38.9285	1112.48	23.017	1076.15	11.9673	1106.99	9.68374	1070.71	5.85318	1236.25	4.08523	1334.49	0.0336861
1391.79	38.8549	1113.37	23.0907	1077.11	11.8937	1108.14	9.61007	1071.58	5.92685	1237.7	4.23256	1335.78	0.181015
1392.76	39.0759	1114.72	23.0907	1078.79	12.041	1109.13	9.7574	1073.08	6.00051	1238.94	4.23256	1336.81	0.181015
1394.26	39.0759	1115.79	23.1643	1079.73	11.9673	1110.31	9.68374	1074.06	6.00051	1240.03	4.08523	1338.26	0.107351
1396.53	39.0759	1117.31	23.017	1080.65	11.8937	1111.39	9.53641	1075.09	5.92685	1241.22	4.23256	1340.06	0.181015
1398.24	39.1495	1118.19	23.238	1081.58	12.041	1112.76	9.68374	1076.01	6.00051	1242.6	4.30623	1341.44	0.181015
1400.08	39.2232	1119.04	23.238	1082.43	12.041	1113.64	9.68374	1076.92	6.00051	1244.12	4.1589	1342.72	0.181015
1401.43	39.2232	1120.95	23.238	1083.55	12.1147	1114.75	9.7574	1077.87	6.00051	1245.72	4.23256	1344.2	0.25468
1403.02	39.2969	1122.41	23.3117	1084.47	12.1147	1116.16	9.68374	1078.73	5.92685	1247.17	4.30623	1345.22	0.181015
1404.55	39.2969	1123.89	23.3117	1085.84	11.9673	1117.24	9.83106	1079.71	5.92685	1248.74	4.23256	1346.6	0.181015
1406.16	39.3705	1125.15	23.459	1086.72	11.9673	1118.39	9.68374	1080.61	5.92685	1250.05	4.23256	1347.78	0.107351
1407.61	39.5179	1126.49	23.459	1088.15	12.041	1119.31	9.68374	1081.55	6.00051	1251.28	4.30623	1348.99	0.107351
1408.81	39.4442	1127.41	23.459	1089.15	12.1883	1120.38	9.68374	1082.37	6.00051	1252.36	4.23256	1350.38	0.181015
1410.35	39.3705	1128.97	23.459	1090.52	12.1883	1121.78	9.68374	1083.24	6.07418	1253.56	4.23256	1351.82	0.181015
1411.95	39.6652	1129.86	23.3853	1091.44	12.1147	1122.78	9.7574	1084.2	6.00051	1254.67	4.30623	1352.83	0.181015
1413.36	39.7388	1131.39	23.459	1092.49	12.041	1123.89	9.7574	1085.35	6.07418	1255.83	4.23256	1354.17	0.181015
1414.4	39.7388	1132.25	23.5327	1093.7	12.1883	1124.81	9.7574	1086.98	6.00051	1257.14	4.30623	1355.56	0.107351
1415.57	39.6652	1133.71	23.6063	1094.84	12.041	1126.22	9.90473	1087.88	6.14784	1258.36	4.30623	1356.72	0.107351
1416.64	39.7388	1134.73	23.5327	1095.96	12.1147	1127.14	9.7574	1088.82	6.07418	1259.48	4.30623	1358.36	0.181015
1417.57	39.8125	1136.24	23.5327	1097.14	12.1147	1128.05	9.68374	1089.83	6.07418	1260.96	4.37989	1359.36	0.107351
1419.08	39.8862	1137.17	23.5327	1098.13	12.1883	1129.21	9.7574	1090.73	6.14784	1262.2	4.37989	1360.42	0.181015
1419.89	39.8862	1138.39	23.68	1099.4	12.1883	1130.21	9.90473	1091.54	6.07418	1263.31	4.37989	1361.46	0.181015
1420.78	39.8862	1139.33	23.7537	1100.74	12.262	1131.44	9.90473	1092.57	6.14784	1264.31	4.37989	1362.98	0.107351
1422.11	39.8125	1141.03	23.68	1101.85	12.262	1132.42	9.97839	1093.42	6.14784	1265.81	4.30623	1364.35	0.107351
1423.04	39.8862	1142.11	23.7537	1102.79	12.3357	1133.42	9.83106	1094.34	6.07418	1266.92	4.30623	1365.4	0.25468
1424.26	39.9598	1142.97	23.68	1104.04	12.3357	1134.31	9.97839	1095.33	6.07418	1268.17	4.45356	1366.74	0.107351
1425.66	39.9598	1144.83	23.8273	1104.94	12.262	1135.27	9.97839	1096.28	6.14784	1269.42	4.23256	1367.91	0.107351
1426.86	40.0335	1146.5	23.8273	1106.03	12.3357	1136.13	9.7574	1097.35	6.07418	1270.55	4.37989	1369.33	0.25468
1427.69	40.0335	1147.87	23.901	1106.91	12.483	1137.14	9.97839	1098.29	6.07418	1272.2	4.23256	1370.67	0.181015
1429.28	39.9598	1148.84	23.9746	1108.14	12.4093	1138.43	10.0521	1099.15	5.92685	1273.7	4.37989	1372.1	0.0336861
1431.05	40.1808	1149.74	23.9746	1109.02	12.4093	1139.29	9.97839	1100.6	6.14784	1275.32	4.37989	1373.32	0.181015
1432.63	40.1072	1151.07	23.9746	1110.05	12.3357	1140.77	9.97839	1101.51	6.14784	1276.54	4.37989	1375.24	0.107351
1434	40.2545	1151.94	23.9746	1111.04	12.3357	1141.7	9.97839	1102.54	6.2215	1277.57	4.37989	1376.59	0.107351
1435.72	40.1808	1153.59	24.122	1112	12.262	1142.98	9.90473	1103.43	6.14784	1278.87	4.37989	1377.99	0.181015
1437.55	40.4018	1154.53	24.0483	1113.07	12.4093	1144.12	10.1257	1104.33	6.07418	1279.89	4.30623	1379.37	0.107351
1439.29	40.4018	1155.61	23.901	1113.95	12.483	1145.46	9.97839	1105.3	6.2215	1281.18	4.37989	1380.64	0.25468
1440.93	40.4018	1156.54	24.1956	1114.82	12.483	1146.38	9.97839	1106.21	6.14784	1282.46	4.37989	1381.67	0.181015
1441.76	40.2545	1157.41	24.122	1115.72	12.483	1147.84	9.97839	1107.73	6.29517	1283.73	4.45356	1382.75	0.25468
1443.01	40.5492	1158.63	24.1956	1116.64	12.483	1148.7	9.97839	1108.67	6.29517	1284.91	4.45356	1384.14	0.107351
1444.01	40.6228	1159.83	24.2693	1117.62	12.483	1150.09	10.0521	1110	6.2215	1286.24	4.52722	1385.21	0.181015
1445.46	40.5492	1160.79	24.1956	1118.78	12.5567	1151.08	9.97839	1110.88	6.14784	1287.26	4.45356	1386.63	0.25468
1446.73	40.5492	1162.04	24.1956	1119.64	12.483	1152.02	10.1257	1111.85	6.14784	1288.37	4.45356	1387.76	0.181015
1448.56	40.7702	1163.04	24.2693	1120.95	12.483	1153.13	10.1257	1113.08	6.29517	1289.48	4.37989	1389.53	0.0336861
1450.03	40.6228	1163.97	24.2693	1121.91	12.483	1154.25	10.1257	1113.96	6.29517	1291.02	4.45356	1390.6	0.25468
1451.97	40.6228	1165.15	24.2693	1123.31	12.6303	1155.08	10.1257	1114.95	6.2215	1292.49	4.52722	1392.3	0.181015
1453.33	40.6965	1166.04	24.1956	1124.24	12.5567	1156.08	10.1257	1115.83	6.29517	1294.07	4.45356	1393.3	0.25468
1454.25	40.6228	1166.92	24.1956	1125.62	12.6303	1156.98	10.1994	1117.08	6.2215	1295.45	4.52722	1394.95	0.181015
1455.33	40.9175	1167.86	24.2693	1126.58	12.6303	1157.95	10.1257	1118.07	6.2215	1296.7	4.52722	1396.06	0.181015
1457.01	40.9175	1169.53	24.4166	1127.44	12.6303	1158.81	10.1994	1119.25	6.29517	1297.9	4.52722	1397.1	0.181015
1458.24	40.9175	1170.86	24.4166	1128.4	12.7776	1159.73	10.1257	1120.34	6.14784	1299.15	4.37989	1398.11	0.181015
1459.45	40.9175	1171.79	24.343	1129.38	12.704	1160.7	10.1994	1121.59	6.36883	1300.33	4.45356	1399.3	0.107351
1461.26	40.9911	1172.79	24.343	1130.63	12.704	1162.26	10.1994	1122.58	6.29517	1301.35	4.52722	1401.14	0.181015
1462.88	41.0648	1174.02	24.343	1131.79	12.704	1163.17	10.1257	1123.6	6.29517	1302.38	4.52722	1402.18	0.25468
1464.96	41.0648	1174.96	24.6376	1132.81	12.704	1164.09	10.1994	1124.79	6.36883	1303.78	4.37989	1403.67	0.25468
1466.19	41.1385	1175.87	24.564	1133.86	12.704	1165.09	10.1994	1125.69	6.29517	1304.85	4.45356	1405.9	0.25468
1468.08	41.2858	1176.8	24.4903	1134.93	12.6303	1166.25	10.2731	1126.84	6.4425	1305.87	4.45356	1406.99	0.181015
1469.55	41.3595	1177.78	24.564	1136.06	12.6303	1167.87	10.1994	1127.8	6.4425	1306.92	4.52722	1407.99	0.0336861
1470.36	41.2121	1178.8	24.4166	1137.23	12.7776	1168.83	10.3467	1129.05	6.29517	1308.11	4.52722	1409	0.0336861
1471.65	41.2858	1179.75	24.564	1138.19	12.8513	1170.25	10.2731	1130.16	6.4425	1309.19	4.52722	1410.12	0.181015
1472.97	41.2121	1180.79	24.6376	1139.24	12.6303	1171.21	10.2731	1131.14	6.36883	1310.34	4.45356	1411.24	0.107351
1474.23	41.2858	1181.86	24.6376	1140.12	12.8513	1172.16	10.2731	1132.37	6.36883	1311.47	4.60089	1412.34	0.107351
1475.7	41.3595	1182.8	24.564	1141.17	12.7776	1173.28	10.3467	1133.3	6.36883	1312.72	4.52722	1413.51	0.107351
1477.39	41.2858	1183.66	24.8586	1142.89	12.8513	1174.49	10.2731	1134.16	6.36883	1313.75	4.67455	1414.61	0.181015
1478.58	41.4331	1184.54	24.7113	1144.28	12.925	1176.54	10.2731	1135.53	6.4425	1314.84	4.52722	1416.09	0.25468
1479.73	41.5068	1185.64	24.564	1145.16	12.8513	1178.63	10.3467	1136.41	6.4425	1316.19	4.45356	1417.87	0.181015
1481.43	41.6541	1186.5	24.564	1146.13	12.925	1180.09	10.4204	1137.71	6.4425	1317.41	4.60089	1419.37	0.181015
1482.56	41.5068	1187.42	24.785	1147.02	12.8513	1181.05	10.3467	1138.6	6.58983	1318.7	4.52722	1420.37	0.107351
1484.22	41.5068	1188.29	24.785	1147.93	12.925	1182.06	10.3467	1139.49	6.4425	1319.72	4.45356	1421.74	0.107351
1485.9	41.8015	1189.21	24.9323	1149.29	12.7776	1182.89	10.3467	1140.51	6.36883	1320.95	4.60089	1423.12	0.181015
1487.22	41.8751	1190.2	24.785	1150.45	12.925	1184	10.494	1141.46	6.51616	1322.24	4.60089	1424.67	0.107351
1488.07	41.7278	1191.2	24.785	1151.81	12.9986	1184.91	10.3467	1142.75	6.4425	1323.27	4.60089	1426.14	0.181015
1489.59	41.7278	1192.12	24.785	1153.04	12.925	1186	10.4204	1143.61	6.4425	1324.53	4.60089	1427.49	0.107351
1491.01	41.7278	1193.25	24.785	1153.93	13.0723	1186.89	10.4204	1144.86	6.51616	1325.9	4.60089	1428.99	0.181015
1492.53	41.9488	1194.2	24.9323	1155.27	12.9986	1188.37	10.5677	1145.78	6.58983	1327.09	4.60089	1430.01	0.25468
1494.05	42.0224	1195.57	24.8586	1156.32	12.9986	1189.4	10.494	1146.72	6.4425	1328.37	4.60089	1431.03	0.181015
1495.26	41.9488	1196.5	24.8586	1157.22	13.146	1190.83	10.494	1148	6.58983	1329.38	4.60089	1432.48	0.25468
1496.38	41.9488	1197.38	24.9323	1158.28	13.0723	1191.72	10.494	1148.97	6.4425	1330.47	4.52722	1434.15	0.181015
1497.66	41.9488	1198.49	24.785	1159.14	13.0723	1192.81	10.494	1149.94	6.51616	1331.52	4.60089	1435.18	0.181015
1499.11	42.1698	1199.77	25.006	1160.04	13.0723	1193.68	10.494	1150.79	6.51616	1332.56	4.60089	1436.42	0.181015
1500.14	42.1698	1200.96	25.1533	1160.92	12.925	1194.75	10.5677	1152.46	6.58983	1333.78	4.60089	1437.6	0.328344
1501.01	42.1698	1201.97	25.1533	1161.83	12.925	1195.69	10.6414	1153.75	6.66349	1334.82	4.67455	1438.75	0.181015
1502.76	42.1698	1203.24	25.0796	1162.79	13.0723	1196.62	10.494	1154.63	6.51616	1335.9	4.60089	1439.82	0.181015
1504.18	42.0961	1204.49	25.1533	1163.72	13.2196	1197.84	10.494	1155.57	6.51616	1336.94	4.74821	1441.09	0.181015
1505.42	42.3171	1205.6	25.0796	1164.66	13.0723	1198.87	10.5677	1156.67	6.51616	1338.02	4.67455	1442.1	0.25468
1506.33	42.3908	1206.52	25.3006	1165.6	13.0723	1200.22	10.5677	1157.75	6.51616	1339.21	4.74821	1443.36	0.181015
1507.6	42.3171	1207.48	25.0796	1166.56	12.9986	1201.18	10.5677	1158.83	6.58983	1340.49	4.67455	1445.06	0.107351
1511.57	42.5381	1208.58	25.1533	1167.53	13.146	1202.13	10.6414	1159.82	6.51616	1341.67	4.67455	1446.3	0.107351
1513.17	42.4644	1209.39	25.2269	1168.47	13.0723	1203.08	10.715	1160.77	6.58983	1342.76	4.74821	1447.42	0.25468
1514.11	42.4644	1210.39	25.1533	1169.37	13.146	1204.03	10.715	1161.99	6.66349	1344.32	4.74821	1448.74	0.25468
1515.01	42.4644	1211.37	25.2269	1170.7	13.146	1204.97	10.494	1162.98	6.58983	1345.41	4.82188	1450.13	0.181015
1515.9	42.5381	1212.4	25.3006	1171.57	13.2196	1205.91	10.715	1164.23	6.4425	1346.73	4.60089	1451.17	0.25468
1517.91	42.6854	1213.58	25.2269	1172.43	13.2196	1207.04	10.715	1165.35	6.58983	1347.96	4.60089	1452.32	0.107351
1518.78	42.6854	1214.74	25.2269	1173.48	13.146	1208.03	10.7887	1166.49	6.58983	1349.19	4.60089	1453.77	0.181015
1519.99	42.6854	1215.95	25.3006	1174.83	13.146	1209.24	10.6414	1167.53	6.66349	1350.2	4.74821	1455.21	0.181015
1521.06	42.7591	1216.84	25.3006	1175.8	13.2196	1210.49	10.6414	1168.66	6.66349	1351.3	4.82188	1456.65	0.25468
1521.98	42.7591	1217.87	25.3743	1176.76	13.2933	1211.68	10.7887	1169.89	6.58983	1352.44	4.82188	1457.83	0.107351
1523.37	42.9064	1218.76	25.4479	1177.79	13.2196	1212.83	10.7887	1170.81	6.66349	1353.64	4.74821	1458.88	0.181015
1525.24	42.9801	1219.63	25.5216	1178.74	13.2933	1214.18	10.6414	1171.7	6.73716	1354.94	4.82188	1460.09	0.181015
1526.6	42.9801	1220.56	25.5953	1179.55	13.2196	1215.2	10.715	1172.65	6.58983	1356.29	4.74821	1461.09	0.0336861
1528.36	42.9064	1221.45	25.5216	1180.74	13.146	1216.44	10.715	1173.93	6.73716	1357.54	4.74821	1462.46	0.181015
1529.89	43.0537	1222.3	25.4479	1181.65	13.367	1217.39	10.715	1174.99	6.73716	1358.75	4.82188	1464	0.107351
1530.98	42.9801	1223.53	25.3743	1182.54	13.367	1219	10.7887	1175.86	6.66349	1359.84	4.82188	1465.56	0.181015
1532.33	43.0537	1224.43	25.4479	1183.92	13.367	1220.04	10.715	1177.11	6.66349	1360.84	4.74821	1466.97	0.181015
1533.16	43.1274	1225.7	25.6689	1184.78	13.367	1220.91	10.7887	1178.02	6.73716	1362.04	4.74821	1468.88	0.25468
1534.11	43.1274	1226.65	25.5953	1186.05	13.367	1221.9	10.715	1178.89	6.58983	1363.32	4.89554	1470.2	0.25468
1535.56	43.0537	1228.04	25.5216	1187.07	13.367	1223.35	10.715	1180.22	6.66349	1364.71	4.89554	1471.63	0.107351
1536.36	43.2011	1228.96	25.6689	1188.22	13.5143	1224.29	10.8624	1181.07	6.73716	1365.98	4.89554	1473.48	0.107351
1537.26	43.2011	1229.82	25.5216	1189.33	13.4406	1226.18	10.8624	1182.51	6.66349	1367.02	4.82188	1474.85	0.181015
1538.09	43.2747	1230.8	25.7426	1190.58	13.4406	1227.19	10.8624	1183.39	6.73716	1368.02	4.82188	1476.2	0.25468
1539.26	43.2011	1231.67	25.6689	1191.86	13.4406	1228.15	10.7887	1184.87	6.81082	1369.15	4.89554	1477.24	0.181015
1541.29	43.2011	1232.98	25.5953	1193.17	13.4406	1229.08	10.936	1185.86	6.88448	1370.38	4.82188	1478.51	0.181015
1542.97	43.3484	1233.87	25.7426	1194.2	13.5143	1230.57	10.936	1187.03	6.73716	1371.49	4.89554	1479.61	0.25468
1544.01	43.2747	1234.94	25.6689	1195.42	13.4406	1231.57	11.0097	1187.97	6.73716	1372.74	4.82188	1481.07	0.107351
1545.47	43.4221	1235.91	25.8163	1196.61	13.588	1232.99	11.0834	1189.21	6.81082	1374.01	4.82188	1482.19	0.107351
1546.99	43.3484	1236.98	25.8163	1197.49	13.588	1234.03	10.8624	1190.23	6.73716	1375.02	4.82188	1483.58	0.25468
1548.32	43.6431	1237.88	25.8163	1198.77	13.588	1235.22	10.8624	1191.11	6.73716	1376.22	4.89554	1484.66	0.107351
1549.67	43.4957	1238.76	25.8899	1200.05	13.6616	1236.25	10.936	1192.19	6.88448	1377.4	4.89554	1485.83	0.181015
1551	43.5694	1240.54	25.8899	1201.18	13.7353	1237.14	11.0834	1193.12	6.81082	1378.85	4.82188	1487.27	0.25468
1552.31	43.4957	1241.54	25.8899	1202.17	13.6616	1237.94	11.157	1194.32	6.88448	1380.05	4.74821	1488.64	0.25468
1554.14	43.4957	1242.71	25.8163	1203.48	13.588	1238.85	11.0097	1195.39	6.81082	1381.07	4.96921	1489.73	0.181015
1555.74	43.7904	1243.65	26.0373	1204.39	13.588	1240.23	11.0097	1196.66	6.88448	1382.32	4.96921	1490.95	0.181015
1557.43	43.7167	1244.51	26.0373	1205.67	13.7353	1241.13	10.936	1197.76	6.95815	1383.66	4.82188	1491.96	0.181015
1559.23	43.7904	1245.63	25.9636	1206.67	13.8089	1242.3	11.0834	1198.94	6.73716	1384.66	4.89554	1493.28	0.25468
1560.88	43.8641	1246.91	25.9636	1207.9	13.8089	1243.11	11.0097	1199.9	6.88448	1386.08	4.96921	1494.33	0.181015
1563.38	44.0114	1247.95	25.8899	1208.88	13.6616	1244.22	11.0097	1200.94	6.81082	1387.34	4.96921	1495.78	0.25468
1564.34	43.9377	1248.99	26.0373	1209.83	13.6616	1245.44	11.0097	1201.95	6.88448	1388.53	4.89554	1497.3	0.25468
1565.55	43.9377	1249.84	26.0373	1210.65	13.6616	1246.62	11.0097	1202.97	6.88448	1389.74	4.89554	1498.65	0.25468
1566.94	44.0851	1250.99	26.1109	1211.49	13.7353	1247.68	11.0834	1203.91	6.88448	1390.9	4.96921	1500.1	0.181015
1568.59	44.0851	1252.1	26.1109	1212.55	13.8089	1248.59	11.157	1204.91	6.81082	1392.25	5.04287	1501.42	0.181015
1569.71	44.0114	1253.32	26.1109	1213.57	13.8826	1249.5	11.2307	1206.16	6.95815	1393.53	4.82188	1502.46	0.181015
1570.87	44.0851	1254.14	26.0373	1214.78	13.8089	1250.56	11.0834	1207.13	6.95815	1394.6	4.89554	1503.9	0.181015
1572.35	44.1587	1255.08	26.1109	1215.97	13.8826	1251.75	11.0834	1208.31	6.88448	1395.73	4.89554	1505.25	0.25468
1573.2	44.306	1256.45	26.2582	1216.93	13.7353	1252.92	11.157	1209.89	7.03181	1397.23	4.96921	1506.61	0.181015
1574.17	44.3797	1257.34	26.1109	1218.05	13.588	1254.13	11.157	1210.8	6.95815	1398.39	4.89554	1508.04	0.107351
1575.13	44.306	1259.05	26.1846	1219.26	13.8089	1255.22	11.2307	1211.67	7.03181	1399.43	4.89554	1509.21	0.25468
1576.21	44.2324	1260.28	26.1846	1220.19	13.8089	1256.06	11.2307	1212.9	6.88448	1400.45	4.96921	1510.28	0.181015
1577.77	44.306	1261.59	26.2582	1221.87	13.8826	1256.97	11.157	1213.79	7.03181	1401.98	4.96921	1511.67	0.181015
1579.38	44.306	1262.45	26.3319	1223.22	13.8826	1258.27	11.2307	1214.84	7.10548	1403.34	4.89554	1512.77	0.107351
1581.02	44.3797	1263.51	26.4056	1224.28	13.9563	1259.19	11.157	1215.79	7.03181	1404.4	4.89554	1514.21	0.25468
1582.56	44.4534	1264.41	26.3319	1225.19	13.9563	1260.19	11.157	1216.64	7.03181	1405.43	4.96921	1515.36	0.107351
1583.83	44.6007	1265.9	26.4056	1226.23	13.9563	1261.29	11.0834	1217.75	7.03181	1406.51	5.11654	1516.69	0.181015
1585.74	44.6744	1266.95	26.3319	1227.16	13.9563	1262.2	11.3044	1218.73	6.95815	1407.68	4.96921	1517.75	0.25468
1587.96	44.6007	1268.47	26.4792	1228.74	13.8826	1263.16	11.3044	1220.05	7.03181	1408.73	4.89554	1519.08	0.181015
1589.03	44.6744	1269.37	26.5529	1229.6	13.9563	1264.05	11.2307	1220.99	7.03181	1409.78	5.04287	1520.47	0.107351
1590.32	44.6744	1270.78	26.5529	1230.77	14.0299	1265.52	11.3044	1222.03	6.95815	1411.01	4.96921	1521.6	0.107351
1592.02	44.8217	1271.73	26.5529	1231.7	14.0299	1266.51	11.3044	1223.06	7.10548	1412.27	5.11654	1523.04	0.181015
1593.5	44.748	1272.72	26.5529	1232.98	14.1036	1267.52	11.3044	1223.92	6.95815	1413.92	5.04287	1524.07	0.181015
1594.32	44.8954	1274.05	26.4792	1233.89	14.1036	1268.43	11.3044	1224.73	7.03181	1415.22	5.11654	1525.28	0.181015
1595.33	44.748	1275.65	26.6266	1234.8	14.0299	1269.34	11.3044	1225.64	7.03181	1416.31	5.04287	1526.56	0.181015
1596.66	44.8217	1276.69	26.7739	1235.91	14.1036	1270.24	11.3044	1226.82	7.03181	1417.58	5.04287	1527.6	0.107351
1597.48	44.8217	1277.8	26.6266	1236.83	14.1036	1271.15	11.378	1227.83	7.10548	1419.12	5.11654	1528.79	0.107351
1598.52	44.969	1279.05	26.5529	1238.09	14.1773	1272.13	11.157	1229.15	6.95815	1420.66	5.11654	1529.86	0.181015
1600.33	45.0427	1280.47	26.6266	1239	14.1773	1273.15	11.378	1230.33	7.03181	1422.07	5.11654	1531.09	0.328344
1601.49	44.969	1281.42	26.7739	1240.42	14.1036	1274.27	11.3044	1231.41	7.10548	1423.11	5.04287	1532.21	0.25468
1602.35	44.969	1282.99	26.7002	1241.39	14.1773	1275.45	11.3044	1232.53	7.17914	1424.14	5.11654	1533.41	0.107351
1603.85	44.969	1283.98	26.7739	1243.14	14.2509	1276.74	11.4517	1233.4	7.10548	1425.51	5.04287	1535.22	0.0336861
1604.9	45.1164	1285.31	26.7739	1244.13	14.2509	1278.01	11.378	1234.45	7.25281	1427.01	5.11654	1536.59	0.25468
1605.82	45.1164	1286.2	26.7739	1245.17	14.2509	1279.23	11.4517	1235.37	7.17914	1428.33	5.1902	1537.87	0.181015
1607.56	45.0427	1287.08	26.9212	1246.25	14.1773	1280.36	11.4517	1237.45	7.10548	1429.59	4.96921	1538.95	0.25468
1608.68	45.1164	1287.98	26.9212	1247.37	14.2509	1281.76	11.599	1240.62	7.17914	1430.88	5.04287	1540.17	0.107351
1609.49	45.2637	1289.14	26.8476	1248.62	14.1773	1282.98	11.5253	1241.6	7.17914	1432.07	5.11654	1541.53	0.0336861
1611.56	45.4847	1290.09	26.9212	1249.51	14.3246	1284.15	11.5253	1242.43	7.03181	1433.26	5.11654	1542.98	0.181015
1612.55	45.3373	1291.31	26.8476	1250.7	14.3246	1285.33	11.5253	1243.4	7.17914	1434.75	5.11654	1544.68	0.107351
1615.91	45.3373	1292.37	26.9212	1251.87	14.3983	1286.47	11.5253	1244.46	7.10548	1435.82	5.11654	1546.05	0.181015
1618.52	45.5583	1293.61	27.1422	1253.22	14.3246	1287.64	11.599	1245.99	7.17914	1437.03	5.1902	1547.22	0.107351
1619.64	45.5583	1294.58	26.9949	1254.39	14.3246	1289.04	11.599	1246.95	7.25281	1438.2	5.04287	1548.7	0.181015
1621.13	45.4847	1295.53	26.9949	1255.8	14.3983	1290.01	11.4517	1247.94	7.17914	1439.48	5.1902	1550.01	0.181015
1622.32	45.5583	1296.38	26.9949	1256.69	14.3246	1291.2	11.5253	1248.85	7.17914	1440.64	5.11654	1551.84	0.25468
1624.4	45.7793	1297.31	26.9949	1257.87	14.4719	1292.08	11.6727	1250.29	7.25281	1441.75	5.1902	1552.84	0.181015
1625.6	45.7793	1298.18	26.9949	1259.23	14.3246	1293.43	11.7463	1251.24	7.32647	1442.95	5.04287	1554.25	0.181015
1627.69	45.632	1299.17	26.9949	1260.58	14.2509	1294.37	11.5253	1252.42	7.32647	1444.16	5.1902	1555.26	0.25468
1629.44	45.7793	1300.18	27.2159	1261.63	14.3983	1295.79	11.5253	1253.53	7.25281	1445.19	5.1902	1556.32	0.107351
1630.57	45.853	1300.99	27.2159	1262.56	14.4719	1296.73	11.599	1254.55	7.32647	1446.33	5.11654	1557.48	0.107351
1631.98	46.0003	1301.96	27.2159	1263.6	14.3983	1298.2	11.5253	1255.47	7.25281	1447.35	5.1902	1559	0.181015
1632.8	45.853	1303.44	27.2895	1264.51	14.5456	1299.23	11.7463	1256.38	7.32647	1448.64	5.1902	1560.14	0.107351
1633.84	46.0003	1304.45	27.2159	1265.85	14.3983	1300.68	11.5253	1257.54	7.17914	1449.93	5.26387	1561.37	0.107351
1635.56	46.1477	1305.81	27.3632	1266.99	14.6193	1301.56	11.6727	1258.46	7.25281	1451.14	5.1902	1562.41	0.107351
1636.83	46.074	1306.85	27.3632	1268.62	14.5456	1302.9	11.6727	1259.7	7.25281	1452.32	5.1902	1563.56	0.328344
1637.9	46.074	1308.08	27.3632	1269.5	14.4719	1303.8	11.6727	1260.63	7.32647	1453.59	5.26387	1564.96	0.107351
1640.27	46.074	1309.07	27.3632	1270.69	14.4719	1304.7	11.599	1261.5	7.17914	1455.1	5.1902	1566.28	0.181015
1641.66	46.1477	1310.02	27.3632	1271.55	14.4719	1305.56	11.7463	1262.7	7.40014	1456.37	5.26387	1568	0.107351
1643.12	46.1477	1311.08	27.4369	1272.75	14.6193	1306.43	11.7463	1263.66	7.32647	1457.46	5.26387	1569.34	0.181015
1644.71	46.1477	1312.09	27.4369	1273.73	14.6193	1307.5	11.6727	1264.65	7.25281	1458.77	5.26387	1570.39	0.181015
1645.77	46.295	1313.12	27.5105	1274.63	14.5456	1308.4	11.82	1265.54	7.25281	1459.86	5.26387	1571.39	0.107351
1646.74	46.295	1314.09	27.4369	1275.58	14.6929	1309.39	11.7463	1266.99	7.32647	1460.92	5.26387	1572.7	0.107351
1647.65	46.295	1315.79	27.5842	1276.55	14.6193	1310.48	11.6727	1267.92	7.40014	1462.11	5.1902	1574.1	0.25468
1649.06	46.3687	1316.7	27.4369	1278.07	14.5456	1311.73	11.8937	1269	7.4738	1463.4	5.33753	1575.32	0.25468
1650.03	46.295	1317.63	27.5105	1279.04	14.6193	1312.69	11.7463	1270.08	7.40014	1464.58	5.26387	1576.6	0.107351
1651.21	46.4423	1318.57	27.6579	1279.99	14.6193	1313.57	11.7463	1270.98	7.40014	1465.7	5.1902	1577.62	0.107351
1652.89	46.4423	1319.55	27.6579	1280.98	14.7666	1314.48	11.7463	1271.78	7.40014	1466.99	5.33753	1579.01	0.181015
1654.48	46.6633	1320.4	27.5842	1282	14.6929	1315.52	11.82	1272.71	7.4738	1468.12	5.26387	1580.46	0.181015
1656.12	46.6633	1321.35	27.5842	1283.09	14.6929	1316.74	11.6727	1274.09	7.32647	1469.24	5.26387	1582.08	0.181015
1657.9	46.5896	1322.78	27.5105	1284	14.6929	1317.73	11.6727	1275.2	7.4738	1470.53	5.1902	1583.48	0.25468
1659.75	46.5896	1323.81	27.5842	1285.27	14.6929	1318.63	11.8937	1276.33	7.40014	1472.07	5.33753	1584.8	0.25468
1660.9	46.6633	1325.21	27.7315	1286.26	14.6929	1319.87	11.8937	1277.36	7.54747	1473.09	5.26387	1586.24	0.181015
1662.5	46.737	1326.23	27.6579	1287.08	14.6929	1320.85	11.8937	1278.48	7.4738	1474.31	5.26387	1587.7	0.107351
1664.41	46.737	1327.14	27.7315	1288.2	14.8403	1321.9	11.82	1279.44	7.54747	1475.57	5.41119	1589.19	0.107351
1665.71	46.737	1328.42	27.6579	1289.2	14.8403	1322.93	11.8937	1280.36	7.40014	1476.59	5.33753	1590.28	0.181015
1666.95	46.8843	1329.47	27.7315	1290.15	14.7666	1324.09	11.8937	1281.4	7.4738	1478.05	5.41119	1591.67	0.25468
1667.81	46.958	1330.59	27.8052	1291.1	14.7666	1325.2	11.9673	1282.4	7.54747	1479.12	5.26387	1592.87	0.0336861
1669.11	46.8843	1331.79	27.8052	1291.95	14.7666	1326.48	11.8937	1283.41	7.4738	1480.24	5.41119	1593.92	0.181015
1671.04	46.958	1332.88	27.8052	1293.15	14.9139	1327.67	11.8937	1284.33	7.4738	1481.33	5.33753	1594.99	0.181015
1672.17	46.958	1334.21	27.8789	1294.11	14.9139	1328.53	11.8937	1285.57	7.54747	1482.5	5.33753	1596.38	0.181015
1673.86	47.1053	1335.21	27.8789	1295.02	14.8403	1329.52	11.82	1286.51	7.54747	1483.71	5.41119	1597.83	0.25468
1676.03	47.2526	1336.48	27.8052	1296.36	14.8403	1331.15	11.9673	1287.52	7.4738	1484.85	5.26387	1598.96	0.0336861
1678.57	47.0316	1337.57	27.9525	1297.27	14.8403	1332.15	12.041	1288.67	7.54747	1486.19	5.33753	1599.97	0.181015
1680.04	47.3263	1338.75	27.9525	1298.34	14.8403	1333.18	12.041	1289.66	7.4738	1487.22	5.26387	1601.43	0.181015
1681.73	47.2526	1339.69	28.1735	1299.42	14.9876	1334.29	11.9673	1290.57	7.62113	1488.3	5.41119	1602.49	0.181015
1682.6	47.4	1341.05	28.0262	1301	14.9139	1336.49	11.8937	1291.44	7.40014	1489.31	5.41119	1603.65	0.181015
1684.93	47.2526	1341.98	28.0262	1302.06	14.8403	1338.15	12.041	1292.75	7.62113	1490.41	5.41119	1604.7	0.181015
1686.62	47.4	1343.32	28.1735	1303.5	14.9876	1339.45	12.1147	1293.69	7.54747	1491.61	5.26387	1606.06	-0.0399784
1687.88	47.4736	1344.23	28.1735	1304.45	14.9876	1340.44	12.1147	1295.06	7.54747	1492.63	5.41119	1607.7	0.181015
1688.83	47.4	1345.67	28.2472	1305.99	15.0612	1341.46	12.1883	1296.03	7.62113	1493.84	5.33753	1609	0.107351
1689.72	47.4	1346.61	28.0999	1307.06	15.0612	1342.89	12.041	1297.53	7.62113	1495.25	5.41119	1610.07	0.181015
1691.79	47.6209	1347.67	28.1735	1308.08	14.9876	1343.95	12.1883	1298.41	7.54747	1496.38	5.48486	1611.43	0.181015
1694.44	47.5473	1348.79	28.1735	1309.39	15.0612	1345.21	12.1147	1299.73	7.69479	1497.7	5.41119	1612.82	0.25468
1695.28	47.6209	1349.68	28.2472	1311.52	14.9876	1346.25	12.1147	1300.67	7.54747	1499.02	5.41119	1614.3	0.181015
1696.75	47.6209	1350.65	28.2472	1313.24	15.0612	1347.74	12.1147	1302.09	7.69479	1500.19	5.48486	1615.53	0.107351
1698.3	47.8419	1351.58	28.3209	1314.07	15.1349	1348.76	12.1147	1303.03	7.62113	1501.53	5.48486	1617.41	0.25468
1699.73	47.8419	1352.98	28.3209	1315.75	15.1349	1350.3	12.1147	1303.94	7.62113	1502.63	5.55852	1618.78	0.107351
1701.51	47.7683	1354.02	28.2472	1316.78	15.1349	1351.22	12.1147	1304.77	7.54747	1503.76	5.48486	1619.96	0.181015
1702.93	47.8419	1355.39	28.3209	1317.62	15.1349	1352.72	12.1883	1305.71	7.76846	1505.16	5.41119	1621.37	0.181015
1704.4	47.9893	1356.31	28.5418	1318.69	15.1349	1353.67	12.262	1307.11	7.62113	1506.5	5.33753	1622.68	0.181015
1705.9	47.9893	1357.82	28.5418	1319.66	15.1349	1354.94	12.1883	1308.46	7.69479	1507.55	5.33753	1623.99	0.181015
1707.71	47.9893	1358.83	28.4682	1320.83	15.1349	1355.99	12.262	1309.47	7.69479	1508.63	5.41119	1625.43	0.181015
1708.61	48.0629	1359.77	28.4682	1322.11	15.1349	1356.95	12.1147	1310.69	7.62113	1509.75	5.41119	1627.5	0.25468
1710.61	48.1366	1360.71	28.3945	1323.04	15.2822	1358.13	12.262	1311.54	7.62113	1511.21	5.48486	1628.55	0.181015
1711.87	48.2103	1361.96	28.5418	1324.02	15.1349	1359.22	12.262	1312.97	7.69479	1512.65	5.41119	1629.99	0.25468
1712.7	48.1366	1362.95	28.4682	1325.02	15.2086	1360.33	12.1883	1314.09	7.69479	1513.66	5.48486	1631.01	0.25468
1714.34	48.1366	1364.19	28.6155	1325.83	15.2086	1361.35	12.1883	1315.19	7.62113	1514.92	5.48486	1632.29	0.107351
1715.82	48.1366	1365.17	28.6155	1327.11	15.2086	1362.54	12.3357	1316.35	7.76846	1515.92	5.41119	1633.46	0.181015
1717.67	48.3576	1366.25	28.4682	1328.31	15.2822	1363.86	12.4093	1317.41	7.76846	1517.3	5.63219	1634.65	0.25468
1719.39	48.3576	1367.44	28.5418	1329.2	15.2822	1365.09	12.1883	1318.39	7.62113	1518.69	5.48486	1635.73	0.181015
1720.93	48.3576	1368.61	28.6892	1330.17	15.2822	1366.36	12.262	1319.63	7.69479	1519.74	5.48486	1636.79	0.328344
1722.45	48.5049	1369.67	28.7628	1331.3	15.3559	1367.33	12.262	1320.88	7.76846	1520.77	5.55852	1638.06	0.181015
1724.59	48.5049	1370.88	28.7628	1332.54	15.5032	1368.46	12.483	1321.8	7.69479	1522.17	5.48486	1639.12	0.181015
1725.48	48.5049	1371.84	28.6155	1333.98	15.4296	1369.41	12.3357	1322.71	7.76846	1523.55	5.55852	1641.07	0.107351
1726.96	48.5049	1372.85	28.5418	1334.91	15.3559	1370.46	12.483	1323.97	7.84212	1524.67	5.55852	1642.2	0.181015
1727.79	48.5786	1373.98	28.7628	1335.75	15.2822	1371.64	12.4093	1325.03	7.84212	1525.84	5.55852	1643.35	0.107351
1729.91	48.7996	1374.85	28.8365	1336.95	15.4296	1372.68	12.5567	1325.92	7.84212	1527.26	5.48486	1644.74	0.107351
1730.85	48.7259	1376.06	28.8365	1338.14	15.2822	1374	12.3357	1326.92	7.91579	1528.66	5.48486	1645.99	0.25468
1731.79	48.5786	1377	28.7628	1339.15	15.3559	1375.12	12.4093	1328.1	7.76846	1529.67	5.63219	1647.87	0.0336861
1732.92	48.7259	1378.27	28.8365	1340.06	15.5032	1376.04	12.4093	1329.02	7.69479	1530.7	5.41119	1648.89	0.181015
1734.16	48.6523	1379.19	28.8365	1340.86	15.5032	1376.9	12.483	1330.1	7.91579	1531.78	5.63219	1650.25	0.181015
1734.97	48.7996	1380.28	28.9838	1341.9	15.4296	1378.32	12.483	1331	7.91579	1533.06	5.63219	1651.63	0.107351
1736.1	48.7996	1381.49	28.8365	1342.98	15.5032	1379.2	12.483	1331.95	7.91579	1534.17	5.55852	1652.74	0.25468
1736.92	48.8732	1382.4	28.9838	1343.97	15.5769	1380.16	12.483	1333.15	7.84212	1535.28	5.48486	1654.11	0.107351
1738.55	48.9469	1383.46	28.9102	1345.11	15.6506	1381.25	12.483	1334.03	7.84212	1536.55	5.55852	1655.46	0.25468
1739.49	48.7996	1384.33	28.9838	1346.14	15.5769	1382.11	12.4093	1334.88	7.91579	1537.74	5.63219	1656.82	0.181015
1740.97	48.9469	1385.24	28.9102	1347.13	15.5769	1383.09	12.5567	1335.74	7.76846	1538.91	5.63219	1657.95	0.25468
1742.21	49.0942	1386.13	28.9838	1348.07	15.6506	1383.98	12.5567	1336.65	7.91579	1539.91	5.55852	1658.98	0.107351
1743.84	49.0206	1387.09	29.1312	1348.99	15.5769	1385.61	12.4093	1337.51	7.91579	1541.09	5.55852	1660.3	0.328344
1744.77	49.0206	1388.46	29.1312	1349.9	15.5769	1386.7	12.5567	1338.42	7.91579	1542.65	5.70585	1661.77	0.181015
1745.81	49.0206	1389.43	29.1312	1350.84	15.5769	1387.71	12.6303	1339.45	7.91579	1543.73	5.63219	1662.92	0.181015
1747.31	49.1679	1390.25	29.0575	1351.71	15.6506	1388.71	12.5567	1340.45	7.91579	1544.84	5.63219	1664.01	0.181015
1748.16	49.0942	1391.23	28.9838	1352.74	15.5769	1390.28	12.5567	1341.38	7.91579	1546	5.55852	1665.01	0.107351
1749.01	49.1679	1392.8	29.2048	1353.78	15.5769	1391.27	12.6303	1342.35	7.84212	1547.39	5.48486	1666.75	0.107351
1750.43	49.0942	1393.8	29.2785	1355.12	15.6506	1392.8	12.6303	1343.21	7.91579	1548.85	5.63219	1668.14	0.181015
1752.08	49.0942	1394.83	29.2048	1356.37	15.6506	1393.8	12.6303	1344.12	7.98945	1550.69	5.70585	1669.47	0.25468
1753.65	49.3152	1395.97	29.2048	1357.36	15.6506	1394.84	12.704	1345.3	7.98945	1551.7	5.63219	1670.47	0.25468
1755.21	49.4626	1397.24	29.1312	1358.54	15.5769	1395.83	12.6303	1346.18	7.91579	1552.84	5.63219	1671.99	0.107351
1756.82	49.4626	1398.36	29.2048	1359.79	15.7242	1396.98	12.704	1347.04	7.84212	1553.93	5.70585	1673.49	0.181015
1758.31	49.3889	1399.55	29.3522	1360.71	15.7242	1398.17	12.6303	1347.91	7.84212	1555.25	5.70585	1674.85	0.181015
1759.25	49.3889	1400.51	29.3522	1362.15	15.7242	1399.31	12.704	1348.84	8.06312	1556.82	5.70585	1676.22	0.25468
1760.76	49.5362	1401.83	29.4258	1363.28	15.7242	1400.41	12.7776	1349.74	7.91579	1558.12	5.70585	1677.66	0.25468
1768.6	49.7572	1403.1	29.4258	1364.22	15.7979	1401.61	12.6303	1350.72	8.06312	1559.13	5.55852	1678.8	0.181015
1769.86	49.6836	1404.31	29.4258	1365.24	15.7979	1402.65	12.7776	1351.53	7.98945	1560.21	5.77952	1680.26	0.25468
1772.89	49.9782	1405.39	29.5731	1366.61	15.6506	1403.84	12.6303	1352.67	7.98945	1561.37	5.77952	1681.65	0.25468
1774.16	49.9782	1406.5	29.4995	1367.61	15.7242	1404.84	12.704	1353.58	7.98945	1562.39	5.70585	1683.04	0.107351
1776.68	49.9782	1407.49	29.4995	1368.71	15.8716	1405.9	12.704	1354.53	8.06312	1563.78	5.70585	1684.39	0.25468
1777.81	49.9045	1408.84	29.5731	1369.57	15.8716	1407.67	12.704	1355.48	7.98945	1565.06	5.77952	1685.79	0.181015
1779.19	50.1992	1409.73	29.5731	1370.7	15.8716	1409.07	12.704	1356.45	7.98945	1566.2	5.70585	1687.45	0.107351
1780.09	50.0519	1410.7	29.4258	1371.95	15.7979	1410.05	12.704	1357.42	8.06312	1567.22	5.63219	1688.87	0.25468
1781.19	50.1992	1411.54	29.4995	1372.89	15.7979	1411.24	12.925	1358.31	7.91579	1568.29	5.70585	1690.21	0.328344
1782.16	49.9782	1412.58	29.5731	1373.94	15.9452	1412.13	12.8513	1359.2	7.91579	1569.5	5.85318	1691.54	0.181015
1783	49.9782	1413.42	29.7205	1374.85	15.9452	1413.53	12.8513	1360.23	7.91579	1570.64	5.70585	1692.93	0.107351
1783.86	50.1255	1414.37	29.6468	1375.74	15.7979	1414.41	12.925	1361.24	8.06312	1571.71	5.70585	1694.49	0.107351
1784.74	50.1992	1415.39	29.5731	1376.71	15.9452	1415.54	12.7776	1362.25	8.06312	1572.99	5.77952	1695.85	0.25468
1785.59	50.2729	1416.54	29.6468	1378.12	15.8716	1416.49	12.8513	1363.52	8.13678	1574.2	5.85318	1696.96	0.181015
1786.45	50.1992	1417.43	29.7205	1379.33	15.8716	1417.58	12.8513	1364.5	8.21045	1575.57	5.70585	1698.33	0.107351
1787.96	50.2729	1418.28	29.7941	1380.23	16.0189	1418.83	12.925	1365.78	8.06312	1577.1	5.70585	1699.82	0.181015
1789.39	50.2729	1419.13	29.7205	1381.2	16.0189	1419.86	12.925	1366.78	7.98945	1578.59	5.70585	1701.52	0.25468
1791.08	50.3465	1420.05	29.7941	1382.1	16.0189	1420.7	12.9986	1368.13	8.21045	1579.68	5.77952	1702.94	0.25468
1792.46	50.4939	1421.25	29.8678	1383.42	16.0925	1421.68	12.925	1369.07	8.06312	1580.73	5.70585	1704.5	0.25468
1794.48	50.4202	1422.13	29.7941	1384.3	15.9452	1423.01	12.925	1370.07	8.13678	1581.89	5.70585	1705.57	0.181015
1795.92	50.3465	1423.23	29.7205	1385.57	15.9452	1423.91	12.9986	1370.97	8.13678	1583.09	5.85318	1706.86	0.181015
1796.73	50.3465	1424.18	30.0151	1386.58	16.0925	1424.89	12.9986	1372.04	8.06312	1584.35	5.85318	1708.23	0.25468
1797.55	50.7149	1425.58	29.9415	1388.26	16.1662	1426.11	12.9986	1372.99	8.06312	1585.57	5.85318	1709.71	0.181015
1799.82	50.5675	1426.49	29.7941	1389.32	16.0925	1427.04	12.925	1373.95	8.21045	1586.89	5.85318	1710.9	0.107351
1801.26	50.5675	1427.38	29.8678	1390.26	16.0189	1427.97	13.0723	1375.22	8.06312	1587.94	5.85318	1712.33	0.181015
1802.9	50.6412	1428.52	29.9415	1391.19	15.9452	1428.87	12.9986	1376.09	8.06312	1589.41	5.85318	1713.63	0.107351
1803.78	50.9358	1429.77	29.9415	1392.05	16.0189	1430.17	12.9986	1377.03	8.13678	1590.49	5.85318	1715.2	0.181015
1805.27	50.7885	1430.8	30.0151	1393.03	16.1662	1431.41	13.0723	1378.18	8.21045	1591.62	5.77952	1716.3	0.181015
1806.27	50.7885	1432.18	29.9415	1393.96	16.2399	1432.57	13.0723	1379.07	8.13678	1592.89	5.85318	1717.38	0.181015
1807.13	50.7885	1433.25	30.0151	1394.86	16.2399	1433.47	12.9986	1380.17	8.21045	1594.45	5.85318	1718.73	0.107351
1808.89	50.8622	1434.83	29.9415	1395.95	16.1662	1434.63	13.0723	1381.02	8.21045	1595.66	5.92685	1719.92	0.107351
1809.8	50.8622	1436.26	30.1625	1397.18	16.1662	1435.84	12.9986	1382.41	8.28411	1597.15	5.85318	1721.34	0.181015
1810.97	51.0095	1437.13	30.0888	1398.35	16.1662	1436.94	13.0723	1383.31	8.21045	1598.53	5.92685	1722.4	0.181015
1812.73	51.0832	1438.29	30.0888	1399.56	16.2399	1438.06	13.146	1384.29	8.13678	1599.62	5.92685	1723.78	0.107351
1813.66	51.0095	1439.64	30.1625	1400.84	16.1662	1439.25	13.0723	1385.28	8.35777	1600.76	5.77952	1725	0.181015
1814.58	51.0095	1440.68	30.1625	1402.09	16.1662	1440.23	12.925	1386.52	8.28411	1602.09	5.92685	1726.43	0.25468
1815.61	50.9358	1441.84	30.0888	1402.91	16.1662	1441.92	13.0723	1387.63	8.28411	1603.59	5.77952	1727.54	0.181015
1817.11	51.3042	1442.83	30.2361	1403.91	16.0925	1443.12	13.2196	1388.51	8.21045	1604.93	6.00051	1728.87	0.181015
1818.87	51.1568	1444.05	30.1625	1404.82	16.1662	1443.93	13.146	1389.52	8.35777	1606.18	5.92685	1730.32	0.181015
1820.47	51.0832	1444.99	30.3098	1405.88	16.3872	1445.14	13.146	1390.39	8.21045	1607.37	5.92685	1731.63	0.25468
1821.42	51.0095	1446.44	30.2361	1406.89	16.3872	1446.25	13.146	1391.34	8.28411	1608.66	5.85318	1733.06	0.107351
1822.42	51.2305	1447.36	30.1625	1407.8	16.3135	1447.16	13.0723	1392.25	8.13678	1609.72	5.85318	1734.21	0.107351
1824.08	51.3042	1448.33	30.3098	1408.91	16.2399	1448.11	13.146	1393.2	8.28411	1610.76	5.85318	1735.64	0.107351
1825.3	51.3042	1449.41	30.3835	1409.86	16.3872	1449.33	13.2196	1394.06	8.21045	1611.96	5.85318	1737.28	0.25468
1826.8	51.2305	1450.37	30.4571	1410.99	16.3872	1450.36	13.2196	1395.2	8.35777	1613.18	6.00051	1739.02	0.107351
1828.16	51.4515	1451.19	30.5308	1412.23	16.3872	1451.53	13.2196	1396.45	8.21045	1614.45	6.00051	1740.37	0.25468
1829.06	51.5252	1452.09	30.4571	1413.26	16.3872	1452.69	13.2196	1397.51	8.28411	1615.49	6.00051	1741.8	0.107351
1830.28	51.5988	1453.49	30.4571	1414.19	16.3872	1453.62	13.146	1398.38	8.43144	1616.7	6.00051	1742.8	0.25468
1831.69	51.5988	1454.41	30.3835	1415.08	16.3872	1454.54	13.2933	1399.37	8.35777	1617.82	5.92685	1743.85	0.25468
1833.54	51.4515	1455.36	30.6045	1416.32	16.3135	1455.95	13.2933	1400.3	8.35777	1619.01	6.00051	1744.93	0.25468
1834.83	51.5988	1456.35	30.6045	1417.24	16.2399	1456.88	13.2933	1401.47	8.28411	1620.3	6.00051	1746.28	0.181015
1835.68	51.6725	1457.41	30.5308	1418.24	16.3872	1458.16	13.2933	1402.46	8.28411	1621.37	6.00051	1747.93	0.181015
1836.6	51.6725	1458.28	30.4571	1419.19	16.4609	1459.03	13.2196	1403.36	8.35777	1622.6	6.00051	1749.1	0.107351
1838.28	51.6725	1459.28	30.6781	1420.23	16.6082	1460.45	13.2933	1404.28	8.35777	1623.82	6.14784	1750.54	0.181015
1840.07	51.6725	1460.56	30.5308	1421.48	16.5345	1461.56	13.2933	1405.52	8.43144	1625.17	6.07418	1752	0.181015
1841.53	51.9672	1461.64	30.8254	1422.47	16.4609	1463.05	13.367	1406.53	8.28411	1626.19	6.07418	1753.18	0.181015
1842.52	51.8935	1462.82	30.7518	1423.66	16.4609	1464.04	13.367	1407.58	8.43144	1627.44	5.92685	1754.67	0.107351
1843.48	51.9672	1463.74	30.6781	1424.6	16.5345	1465.47	13.367	1408.46	8.43144	1628.87	5.92685	1756.01	0.181015
1845.09	51.8935	1464.65	30.7518	1425.8	16.6082	1466.4	13.2196	1409.56	8.43144	1630.46	6.07418	1757.87	0.181015
1846.59	51.8198	1465.58	30.7518	1426.77	16.6082	1467.48	13.5143	1410.5	8.43144	1631.83	5.92685	1759.36	0.181015
1847.92	52.0408	1466.53	30.6781	1427.72	16.6082	1468.46	13.4406	1411.39	8.35777	1632.86	6.00051	1760.49	0.328344
1849.47	52.0408	1467.54	30.8254	1428.68	16.6819	1469.37	13.4406	1412.67	8.43144	1633.88	5.92685	1761.77	0.25468
1850.44	51.9672	1468.67	30.8254	1429.54	16.6819	1470.43	13.5143	1413.56	8.5051	1635.03	6.00051	1763.08	0.181015
1851.91	52.0408	1469.69	30.8254	1430.56	16.6819	1471.38	13.5143	1414.52	8.43144	1636.29	6.00051	1764.58	0.181015
1853.75	52.2618	1470.92	30.9728	1431.48	16.6082	1472.63	13.2933	1415.42	8.43144	1637.44	6.00051	1765.87	0.25468
1855.14	52.1881	1472.3	30.8254	1432.4	16.5345	1473.88	13.5143	1416.27	8.35777	1638.7	6.00051	1767.1	0.181015
1856.69	52.1145	1473.44	30.8991	1433.53	16.6082	1474.97	13.367	1417.76	8.5051	1639.78	6.07418	1768.44	0.25468
1857.59	52.2618	1474.51	30.9728	1434.84	16.6082	1476.05	13.4406	1418.76	8.43144	1640.85	6.07418	1769.93	0.107351
1859.45	52.3355	1475.38	30.8991	1435.9	16.6819	1477.05	13.5143	1419.96	8.43144	1641.96	6.00051	1771.11	0.107351
1860.4	52.4091	1476.29	31.0464	1436.79	16.6819	1478.08	13.4406	1420.86	8.5051	1642.97	6.00051	1772.54	0.107351
1861.83	52.5565	1477.51	30.9728	1437.73	16.6819	1479.37	13.4406	1422.4	8.57877	1643.97	6.07418	1774.07	0.181015
1863.45	52.4091	1478.45	30.9728	1438.68	16.6819	1480.48	13.588	1423.27	8.5051	1645.04	6.07418	1775.12	0.107351
1864.37	52.3355	1479.52	30.9728	1440.53	16.7555	1481.58	13.588	1424.48	8.5051	1646.04	6.07418	1776.22	0.181015
1866.25	52.5565	1480.78	31.1201	1441.54	16.6082	1482.59	13.5143	1425.41	8.57877	1647.37	6.00051	1777.64	0.25468
1867.41	52.6301	1481.62	31.0464	1442.51	16.8292	1483.48	13.5143	1426.35	8.5051	1648.69	6.00051	1778.92	0.25468
1868.97	52.5565	1482.77	31.0464	1443.49	16.7555	1484.72	13.5143	1427.59	8.5051	1649.76	6.07418	1779.95	0.25468
1870.46	52.5565	1483.86	31.1201	1444.68	16.8292	1485.75	13.5143	1428.56	8.65243	1650.87	6.14784	1781.38	0.181015
1871.95	52.7775	1484.76	30.9728	1445.52	16.8292	1486.66	13.588	1429.57	8.43144	1651.9	6.00051	1782.81	0.107351
1873.07	52.7775	1486.05	31.1938	1446.6	16.7555	1487.57	13.6616	1430.55	8.7261	1653.11	6.00051	1783.87	0.181015
1874.21	52.7038	1486.97	31.1938	1447.46	16.8292	1488.74	13.588	1431.59	8.57877	1654.35	6.14784	1785.79	0.107351
1875.96	52.8511	1488.24	31.1938	1448.69	16.9029	1489.59	13.588	1432.62	8.35777	1655.55	6.14784	1787	0.181015
1877.55	52.6301	1489.16	31.2674	1449.98	16.9765	1490.63	13.5143	1433.49	8.57877	1656.91	6.14784	1788.24	0.181015
1878.75	52.9985	1490.18	31.1201	1451.52	16.9029	1491.89	13.588	1434.73	8.5051	1658.13	6.2215	1789.56	0.181015
1879.58	52.9985	1491.42	31.1938	1452.56	16.9029	1492.84	13.588	1435.64	8.65243	1659.29	6.07418	1790.59	0.181015
1881.16	52.9248	1492.78	31.2674	1454.07	16.9765	1493.8	13.588	1436.86	8.57877	1660.64	6.2215	1791.96	0.107351
1882.23	52.9248	1493.7	31.3411	1455.53	16.9765	1495.91	13.588	1437.81	8.65243	1661.95	6.29517	1793.01	0.107351
1883.85	52.9248	1494.62	31.3411	1456.72	16.9765	1497.34	13.588	1439.03	8.57877	1663.46	6.14784	1794.39	0.181015
1885.56	53.1458	1495.62	31.2674	1457.71	17.0502	1498.15	13.6616	1440.25	8.5051	1664.79	6.2215	1795.76	0.25468
1886.4	52.9985	1496.51	31.4148	1458.99	16.9765	1499.22	13.6616	1441.48	8.57877	1665.9	6.36883	1797.6	0.181015
1889.01	52.9985	1497.89	31.2674	1459.9	16.9029	1500.62	13.8089	1442.48	8.7261	1667.01	6.2215	1798.93	0.107351
1890.6	53.3668	1498.81	31.4884	1460.92	16.9765	1501.55	13.7353	1443.43	8.65243	1668.2	6.14784	1800	0.181015
1891.89	53.2194	1499.79	31.4884	1461.78	16.9765	1502.71	13.6616	1444.41	8.65243	1669.25	6.14784	1801.33	0.181015
1893.4	53.2931	1500.84	31.4884	1462.98	17.1238	1503.65	13.6616	1445.31	8.65243	1670.46	6.14784	1802.8	0.181015
1894.43	53.2931	1501.82	31.5621	1464.05	17.0502	1504.88	13.8826	1446.16	8.57877	1671.57	6.29517	1803.81	0.181015
1895.55	53.3668	1503.04	31.4884	1464.94	16.9765	1505.88	13.7353	1447.16	8.57877	1672.67	6.29517	1804.83	0.181015
1897.13	53.4404	1503.95	31.4884	1465.96	17.1238	1506.96	13.8826	1448.29	8.65243	1673.72	6.29517	1806.14	0.25468
1898.2	53.3668	1505.07	31.5621	1467.02	17.0502	1508.12	13.7353	1449.14	8.7261	1674.92	6.2215	1807.39	0.328344
1899.58	53.4404	1506.02	31.6358	1468.17	17.0502	1509.09	13.7353	1450.19	8.7261	1676.19	6.29517	1808.7	0.25468
1900.51	53.3668	1507.39	31.5621	1469.19	17.1975	1510.37	13.8089	1451.17	8.7261	1677.57	6.2215	1809.97	0.25468
1901.9	53.4404	1508.34	31.5621	1470.66	17.1975	1511.32	13.7353	1452.15	8.65243	1678.63	6.29517	1811.51	0.181015
1902.82	53.6614	1509.53	31.5621	1471.88	17.1238	1512.33	13.8089	1453.04	8.7261	1679.9	6.29517	1812.88	0.25468
1903.73	53.5878	1510.54	31.5621	1473.02	17.0502	1513.33	13.8089	1453.91	8.7261	1681.07	6.29517	1814	0.107351
1904.81	53.7351	1511.4	31.8567	1474.09	17.1975	1514.49	13.8089	1454.88	8.7261	1682.11	6.29517	1815.01	0.181015
1906.28	53.5878	1512.65	31.8567	1475.64	17.0502	1515.55	13.9563	1456.03	8.79976	1683.39	6.4425	1816.59	0.181015
1908.2	53.5878	1513.65	31.7831	1476.6	17.1975	1516.44	13.8826	1456.95	8.7261	1684.52	6.2215	1817.68	0.25468
1909.61	53.8088	1514.84	31.7831	1478.09	17.1975	1517.66	13.8826	1457.87	8.79976	1685.83	6.36883	1819.01	0.25468
1910.62	53.7351	1515.89	31.8567	1479.27	17.1975	1518.63	13.9563	1458.76	8.7261	1687.05	6.2215	1820.19	0.181015
1911.47	53.6614	1517.04	31.8567	1480.33	17.4185	1519.49	13.8826	1460.02	8.79976	1688.36	6.2215	1821.34	0.25468
1913	53.7351	1518.32	31.8567	1481.28	17.2712	1520.49	13.8826	1461.01	8.7261	1689.66	6.2215	1822.74	0.181015
1914.35	53.8088	1519.51	31.9304	1482.53	17.3448	1521.67	13.9563	1462.05	8.7261	1690.75	6.14784	1824.19	0.25468
1916.21	53.9561	1520.46	31.9304	1483.5	17.3448	1522.72	13.8089	1463.04	8.7261	1691.92	6.36883	1825.3	0.181015
1917.73	54.1034	1521.39	31.8567	1484.31	17.2712	1524	13.9563	1463.88	8.79976	1693.24	6.2215	1826.61	0.181015
1918.58	53.9561	1522.26	32.0041	1485.22	17.2712	1525	13.9563	1464.71	8.7261	1694.24	6.29517	1827.75	0.25468
1919.52	53.8824	1523.74	32.0041	1486.13	17.2712	1525.87	14.0299	1465.58	8.87343	1695.53	6.29517	1829.04	0.25468
1920.65	53.9561	1524.69	31.9304	1487.23	17.3448	1526.74	14.0299	1466.5	8.79976	1696.68	6.36883	1830.28	0.181015
1922.04	54.1771	1526.17	32.1514	1488.31	17.3448	1527.82	14.1036	1467.42	8.79976	1697.95	6.29517	1831.61	0.181015
1926.01	54.2508	1527.04	32.0777	1489.58	17.3448	1528.99	13.9563	1468.58	8.79976	1699.38	6.36883	1832.85	0.181015
1928.93	54.3981	1528.47	32.0777	1490.62	17.4185	1530.15	14.1773	1469.66	8.7261	1700.64	6.29517	1834.18	0.25468
1932.3	54.3981	1529.39	32.0041	1491.57	17.2712	1531.31	14.1036	1470.81	8.87343	1701.97	6.4425	1835.35	0.181015
1933.41	54.2508	1530.88	32.0777	1492.43	17.3448	1532.35	13.8826	1472.3	8.87343	1702.98	6.29517	1836.88	0.181015
1935.06	54.5454	1531.77	32.1514	1493.41	17.4922	1533.63	13.9563	1473.89	9.09442	1704	6.36883	1838.11	0.25468
1936.43	54.5454	1533.1	32.2251	1494.39	17.4922	1534.57	14.0299	1474.96	8.79976	1705.23	6.36883	1839.68	0.107351
1937.75	54.6191	1534.01	32.2251	1495.3	17.4185	1535.5	14.0299	1475.88	8.87343	1706.39	6.36883	1841	0.181015
1938.97	54.5454	1534.98	32.2251	1496.53	17.4185	1536.72	14.0299	1477.18	8.94709	1707.42	6.36883	1842.36	0.25468
1939.9	54.4717	1536.08	32.3724	1497.46	17.4185	1537.8	14.1036	1478.04	9.02076	1708.91	6.36883	1843.69	0.181015
1941.32	54.7664	1537.02	32.2987	1498.45	17.4185	1538.87	14.1036	1479.17	8.94709	1710.21	6.4425	1844.88	0.181015
1942.82	54.6191	1537.96	32.3724	1499.42	17.4922	1539.82	14.0299	1480.25	8.79976	1711.45	6.36883	1846.31	0.107351
1944.22	54.7664	1538.83	32.2987	1501	17.4922	1540.8	14.0299	1481.37	8.87343	1712.63	6.4425	1847.46	0.25468
1945.63	54.7664	1540.22	32.2251	1501.94	17.5658	1541.77	14.1036	1482.38	8.94709	1713.71	6.4425	1849.15	0.107351
1946.54	54.8401	1541.09	32.2251	1503.34	17.5658	1543.31	14.1773	1483.64	8.94709	1715.04	6.4425	1850.15	0.25468
1947.97	54.9137	1542	32.4461	1504.22	17.4922	1544.19	14.1773	1484.81	8.94709	1716.25	6.51616	1851.48	0.181015
1949.18	54.7664	1543.16	32.4461	1505.44	17.7132	1545.58	14.2509	1486.04	8.94709	1717.44	6.4425	1852.79	0.107351
1950.4	54.8401	1544.05	32.4461	1506.56	17.5658	1546.52	14.1036	1486.94	9.09442	1718.68	6.36883	1854	0.107351
1952.16	54.8401	1545.27	32.3724	1507.53	17.6395	1547.74	14.1773	1487.88	9.02076	1719.88	6.4425	1855.43	0.107351
1953.36	54.9874	1546.25	32.4461	1508.68	17.7132	1548.7	14.3246	1488.78	8.87343	1721.36	6.4425	1856.74	0.181015
1954.75	55.0611	1547.64	32.2987	1509.65	17.6395	1549.71	14.2509	1489.73	9.02076	1722.37	6.4425	1857.77	0.25468
1956.03	54.9874	1548.56	32.5934	1510.52	17.6395	1550.84	14.1773	1490.68	9.02076	1723.65	6.51616	1858.94	0.328344
1957.42	55.0611	1549.6	32.5934	1511.54	17.6395	1552.05	14.3246	1491.54	8.94709	1724.93	6.4425	1859.97	0.107351
1958.49	54.9874	1550.61	32.5934	1512.69	17.8605	1553.23	14.2509	1492.9	9.16808	1726.02	6.51616	1861.18	0.25468
1959.72	55.2084	1551.81	32.5934	1513.64	17.7132	1554.6	14.2509	1493.83	8.94709	1727.3	6.36883	1862.57	0.181015
1961.61	55.2821	1552.79	32.5197	1514.85	17.7132	1555.62	14.3246	1495.26	9.02076	1728.38	6.4425	1863.95	0.181015
1962.9	55.2821	1553.7	32.5197	1515.84	17.7132	1556.7	14.3246	1496.2	8.94709	1729.62	6.51616	1865.41	0.328344
1963.95	55.1347	1554.88	32.7407	1517.06	17.8605	1557.69	14.3246	1497.12	8.94709	1730.83	6.4425	1866.72	0.181015
1965.3	55.3557	1556.05	32.7407	1518.2	17.7868	1558.62	14.3983	1498.28	9.02076	1732.17	6.36883	1868.24	0.107351
1966.52	55.4294	1557.33	32.6671	1519.17	17.8605	1559.81	14.3983	1499.13	8.94709	1733.44	6.4425	1869.26	0.181015
1967.73	55.2821	1558.32	32.8144	1520.33	17.7132	1560.83	14.3983	1500.13	9.09442	1734.51	6.4425	1870.69	0.107351
1969.57	55.3557	1559.35	32.6671	1521.26	17.8605	1562.04	14.3983	1501.02	9.02076	1735.62	6.51616	1872.14	0.107351
1971.32	55.503	1560.36	32.7407	1522.07	17.7868	1563.16	14.4719	1502.29	9.09442	1737.06	6.58983	1873.55	0.25468
1972.55	55.4294	1561.48	32.7407	1523.1	17.8605	1564.06	14.3246	1503.19	9.16808	1738.33	6.4425	1874.71	0.181015
1973.74	55.5767	1562.38	32.8881	1524.46	17.8605	1565	14.4719	1504.13	9.09442	1739.4	6.4425	1876.09	0.25468
1975	55.6504	1563.7	32.9617	1525.41	17.9342	1566.2	14.5456	1505.36	9.09442	1740.69	6.51616	1877.52	0.181015
1976.54	55.503	1564.57	32.8144	1526.6	17.8605	1567.14	14.4719	1506.32	9.16808	1742.05	6.58983	1879.23	0.181015
1977.79	55.7977	1565.75	32.8881	1527.47	17.7868	1568.11	14.5456	1507.12	9.09442	1743.25	6.4425	1880.41	0.181015
1979	55.724	1566.8	32.9617	1528.56	17.8605	1569.14	14.3983	1507.99	9.09442	1744.44	6.51616	1882.18	0.181015
1980.22	55.7977	1567.74	33.0354	1529.49	18.0078	1570.25	14.4719	1508.86	9.09442	1745.59	6.51616	1883.51	0.25468
1981.55	55.6504	1569.12	32.9617	1530.43	18.0078	1571.45	14.5456	1509.98	9.24175	1746.79	6.51616	1884.95	0.181015
1982.94	55.724	1570.01	32.8881	1531.71	17.8605	1572.33	14.4719	1510.91	9.16808	1748.06	6.51616	1886.58	0.181015
1984.25	56.0187	1570.91	32.8144	1533.41	18.0815	1573.13	14.5456	1512.21	9.16808	1749.07	6.58983	1887.94	0.181015
1985.79	55.945	1571.82	32.9617	1534.38	17.8605	1574.14	14.6193	1513.08	9.24175	1750.15	6.51616	1889.25	0.25468
1987.1	55.7977	1572.98	32.9617	1535.54	17.9342	1575.56	14.5456	1514.23	9.16808	1751.38	6.51616	1890.3	0.181015
1988.3	55.8714	1573.97	33.109	1536.56	17.8605	1576.49	14.4719	1515.22	9.16808	1752.64	6.36883	1891.32	0.107351
1989.83	55.7977	1574.87	33.109	1537.44	18.0078	1577.48	14.6193	1516.61	9.24175	1753.9	6.58983	1892.41	0.25468
1990.97	56.0924	1575.86	33.109	1538.35	18.1552	1578.69	14.5456	1517.85	9.31541	1755.29	6.51616	1893.8	0.107351
1992.74	56.0187	1576.75	33.0354	1539.24	17.9342	1579.6	14.6193	1519.12	9.24175	1756.33	6.58983	1894.81	0.25468
1994.28	56.166	1578.06	33.0354	1540.15	18.0815	1580.53	14.4719	1520.21	9.09442	1757.7	6.4425	1896	0.25468
1996.19	56.2397	1578.96	33.0354	1541.18	18.0078	1581.44	14.6193	1521.34	9.24175	1758.7	6.58983	1897.45	0.107351
1997.58	56.2397	1580.37	33.4037	1542.04	18.1552	1582.89	14.6193	1522.42	9.24175	1759.84	6.58983	1898.69	0.25468
1999.27	56.2397	1581.36	33.1827	1543.33	18.1552	1583.86	14.5456	1523.59	9.24175	1761.01	6.58983	1900.05	0.25468
2000.63	56.3134	1582.35	33.2564	1544.25	18.1552	1585.6	14.6929	1524.61	9.16808	1762.19	6.51616	1901.47	0.25468
2002.19	56.2397	1583.28	33.33	1545.89	18.2288	1586.55	14.6929	1525.6	9.31541	1763.6	6.58983	1902.49	0.25468
2003.36	56.5343	1584.29	33.1827	1546.83	18.0815	1587.69	14.6193	1526.65	9.24175	1764.87	6.58983	1903.67	0.107351
2004.83	56.387	1585.47	33.33	1548.04	18.0815	1588.69	14.6193	1527.81	9.16808	1766.07	6.66349	1905.08	0.181015
2006.2	56.4607	1586.53	33.33	1548.94	18.3025	1589.8	14.7666	1528.8	9.24175	1767.28	6.58983	1906.42	0.25468
2008.19	56.4607	1587.76	33.4037	1550.32	18.3025	1590.85	14.6929	1529.83	9.24175	1768.5	6.58983	1907.76	0.107351
2009.44	56.608	1588.73	33.4774	1551.24	18.3025	1591.95	14.6193	1531.05	9.24175	1769.85	6.58983	1909.13	0.25468
2010.71	56.5343	1589.62	33.4037	1552.37	18.2288	1592.96	14.7666	1532.06	9.31541	1770.89	6.58983	1910.57	0.25468
2011.58	56.5343	1590.7	33.2564	1553.29	18.3025	1593.9	14.8403	1533	9.31541	1772.03	6.66349	1911.93	0.107351
2012.77	56.608	1592.25	33.551	1554.3	18.2288	1595.27	14.7666	1533.95	9.38908	1773.25	6.66349	1913.16	0.107351
2014.52	56.5343	1593.07	33.551	1555.39	18.2288	1596.26	14.6193	1534.86	9.31541	1774.63	6.73716	1914.82	0.107351
2015.69	56.9027	1594.26	33.4774	1556.4	18.3025	1597.1	14.7666	1535.79	9.46274	1775.69	6.58983	1916.11	0.181015
2016.83	56.6817	1595.53	33.4037	1557.28	18.3025	1598.17	14.6929	1536.64	9.31541	1776.9	6.58983	1917.39	0.25468
2018.15	56.7553	1597.11	33.4774	1558.3	18.3025	1599.35	14.7666	1537.79	9.46274	1778.21	6.58983	1918.77	0.181015
2019.4	56.829	1598.06	33.551	1559.21	18.3025	1600.35	14.8403	1538.73	9.38908	1779.33	6.58983	1919.79	0.181015
2020.82	56.7553	1598.94	33.6247	1560.18	18.2288	1601.48	14.7666	1540.18	9.46274	1780.54	6.66349	1921.08	0.181015
2022.06	57.1237	1599.89	33.6984	1561.17	18.3025	1602.65	14.8403	1541.1	9.31541	1781.58	6.73716	1922.47	0.25468
2023.31	56.9763	1601.21	33.6247	1562.22	18.3761	1603.74	14.7666	1542.22	9.38908	1782.8	6.73716	1923.83	0.25468
2024.43	57.05	1602.17	33.6247	1563.26	18.3761	1604.66	14.8403	1543.14	9.24175	1783.94	6.66349	1925.03	0.25468
2025.67	56.9763	1603.66	33.6984	1564.17	18.3761	1605.58	14.9876	1544	9.38908	1785.13	6.81082	1926.68	0.25468
2026.88	56.9763	1604.57	33.9194	1565.05	18.3025	1606.53	14.7666	1544.81	9.31541	1786.29	6.73716	1928.02	0.181015
2028.14	57.1237	1605.87	33.8457	1566.39	18.4498	1607.58	14.7666	1545.73	9.38908	1787.57	6.81082	1929.48	0.0336861
2029.32	57.1237	1606.77	33.8457	1567.36	18.5235	1608.58	14.9139	1546.86	9.46274	1788.73	6.73716	1931.15	0.181015
2030.43	57.271	1608.1	33.9194	1568.48	18.5235	1609.46	14.8403	1547.85	9.38908	1790	6.73716	1932.17	0.181015
2031.62	57.1237	1609	33.8457	1569.36	18.5235	1610.83	14.9139	1548.77	9.46274	1791.12	6.73716	1933.51	0.181015
2032.87	57.1237	1610.04	33.8457	1570.32	18.4498	1611.73	14.9876	1549.83	9.46274	1792.36	6.73716	1935.02	0.25468
2034.35	57.3447	1610.96	33.8457	1571.56	18.5235	1612.65	14.9139	1550.82	9.53641	1793.64	6.81082	1936.28	0.25468
2035.6	57.271	1611.86	33.993	1572.44	18.4498	1613.64	15.0612	1551.63	9.46274	1795	6.88448	1937.74	0.181015
2036.48	57.271	1613.25	33.993	1573.4	18.6708	1614.56	14.8403	1552.72	9.61007	1796.22	6.81082	1939.09	0.25468
2037.82	57.3447	1614.25	33.9194	1574.26	18.5235	1615.79	14.9876	1553.83	9.53641	1797.26	6.81082	1940.4	0.181015
2039.4	57.3447	1615.32	33.8457	1575.25	18.5971	1616.69	15.0612	1554.88	9.46274	1798.55	6.81082	1941.73	0.181015
2040.65	57.4183	1616.2	33.993	1576.44	18.5235	1618.12	14.9876	1555.9	9.38908	1799.71	6.73716	1943.15	0.107351
2041.83	57.492	1617.52	34.0667	1577.43	18.5235	1619.13	14.9876	1556.94	9.46274	1801.05	6.81082	1944.51	0.181015
2042.69	57.492	1618.5	34.0667	1578.35	18.4498	1620.44	14.9876	1557.92	9.61007	1802.29	6.73716	1945.75	0.25468
2044.04	57.4183	1619.49	34.0667	1579.33	18.7445	1621.33	15.1349	1559.04	9.46274	1803.53	6.73716	1947.29	0.181015
2045.63	57.492	1620.59	34.0667	1580.71	18.5235	1622.37	14.9139	1559.98	9.46274	1804.55	6.73716	1948.68	0.25468
2046.86	57.6393	1621.45	34.1403	1581.58	18.7445	1623.32	15.0612	1561.01	9.61007	1805.78	6.88448	1950.02	0.107351
2048.17	57.6393	1622.71	34.1403	1582.97	18.6708	1624.16	15.0612	1562.06	9.46274	1806.8	6.73716	1951.48	0.25468
2049.28	57.5657	1623.63	34.1403	1583.91	18.5971	1625.05	15.1349	1563.17	9.53641	1807.99	6.66349	1952.57	0.25468
2050.63	57.713	1624.82	34.1403	1585.01	18.7445	1625.95	15.0612	1564.02	9.53641	1809.19	6.81082	1953.93	0.181015
2051.6	57.5657	1625.88	34.2877	1585.99	18.7445	1626.93	15.1349	1565.07	9.61007	1810.61	6.73716	1955.07	0.25468
2053.03	57.8603	1626.97	34.214	1586.83	18.7445	1627.86	15.0612	1566.03	9.53641	1812.23	6.81082	1956.39	0.25468
2054.36	57.713	1628.15	34.1403	1587.68	18.5971	1629.14	15.1349	1567.07	9.61007	1813.71	6.73716	1957.55	0.181015
2055.49	57.713	1629.26	34.2877	1588.69	18.6708	1630.17	15.0612	1568.14	9.53641	1815.3	6.95815	1959.05	0.25468
2057.37	57.8603	1630.32	34.2877	1589.97	18.7445	1631.09	15.2086	1569.03	9.46274	1816.54	6.88448	1960.43	0.181015
2058.47	58.0076	1631.25	34.2877	1590.99	18.6708	1632.15	15.1349	1570.32	9.53641	1817.62	6.81082	1961.55	0.107351
2059.72	58.0076	1632.34	34.3613	1592.1	18.8918	1633.24	15.1349	1571.2	9.46274	1818.71	6.88448	1962.55	0.25468
2061.01	58.0076	1633.3	34.3613	1593.14	18.7445	1634.37	15.2086	1572.72	9.68374	1819.99	6.81082	1963.88	0.25468
2062.36	57.934	1634.55	34.435	1594.1	18.8918	1635.37	15.2086	1573.67	9.61007	1821.2	6.88448	1965.25	0.181015
2063.86	58.0076	1635.67	34.435	1595.18	18.8181	1636.34	15.2822	1575.03	9.61007	1822.24	6.81082	1966.43	0.25468
2065.21	58.0076	1636.57	34.5087	1596.09	18.7445	1637.31	15.1349	1575.89	9.53641	1823.5	6.88448	1967.84	0.181015
2066.41	58.155	1637.61	34.435	1596.92	18.8918	1638.27	15.1349	1577.17	9.38908	1824.61	6.88448	1969.32	0.181015
2068.07	58.2286	1638.89	34.435	1598	18.7445	1639.48	15.2086	1578.08	9.61007	1826.09	6.95815	1970.38	0.107351
2069.26	58.155	1639.81	34.435	1599.17	18.8918	1640.72	15.2086	1578.98	9.53641	1827.46	6.73716	1971.46	0.181015
2070.77	58.2286	1641.03	34.435	1600.17	18.8181	1641.95	15.2086	1579.8	9.61007	1828.73	6.88448	1972.56	0.181015
2071.82	58.376	1641.89	34.5823	1601.58	18.8918	1642.87	15.2086	1580.73	9.68374	1829.75	6.88448	1973.9	0.181015
2072.98	58.3023	1642.86	34.5087	1602.5	18.8918	1644.02	15.2086	1582.08	9.68374	1830.91	6.88448	1975.61	0.181015
2074.29	58.376	1643.89	34.5823	1603.5	18.8181	1644.93	15.2086	1583.06	9.68374	1832.16	6.88448	1977.01	0.181015
2075.46	58.3023	1644.85	34.5823	1604.37	18.8181	1646.05	15.2822	1584.41	9.68374	1833.47	6.81082	1978.38	0.328344
2077.15	58.5233	1646.1	34.5823	1605.49	18.9655	1646.9	15.2086	1585.33	9.68374	1834.54	6.95815	1979.82	0.181015
2078.53	58.4496	1647.04	34.5087	1606.72	18.9655	1647.79	15.2822	1586.21	9.7574	1835.64	6.95815	1980.98	0.181015
2079.78	58.5233	1648.39	34.8033	1607.67	18.9655	1648.92	15.2822	1587.32	9.68374	1836.88	6.88448	1981.98	0.181015
2081.08	58.4496	1649.28	34.656	1608.67	19.0391	1649.82	15.2822	1588.22	9.68374	1837.89	6.95815	1983.3	0.181015
2082.2	58.4496	1650.43	34.7297	1609.56	18.9655	1650.77	15.4296	1589.43	9.68374	1839.12	6.88448	1984.91	0.181015
2083.91	58.7443	1651.4	34.7297	1610.65	19.1128	1651.86	15.3559	1590.28	9.7574	1840.57	6.88448	1986.21	0.181015
2085.11	58.6706	1652.27	34.7297	1611.59	19.0391	1652.79	15.2086	1591.48	9.68374	1841.86	6.95815	1987.66	0.25468
2086.33	58.597	1653.29	34.656	1612.87	19.1128	1653.89	15.4296	1592.39	9.90473	1843	6.95815	1988.96	0.181015
2087.69	58.7443	1654.15	34.8033	1613.81	19.0391	1655.5	15.2086	1593.41	9.68374	1844.22	6.88448	1990.42	0.181015
2088.82	58.6706	1655.4	34.877	1614.68	19.0391	1656.6	15.3559	1594.49	9.7574	1845.28	7.03181	1991.97	0.181015
2090.19	58.8179	1656.32	34.8033	1615.81	19.0391	1658.14	15.3559	1595.51	9.7574	1846.67	6.88448	1993.38	0.328344
2091.38	58.8916	1657.64	34.877	1616.64	19.0391	1659.04	15.2822	1596.87	9.7574	1848.04	6.95815	1994.54	0.181015
2093.02	58.8179	1658.7	34.877	1618.06	19.1128	1660.38	15.4296	1597.82	9.83106	1849.06	7.03181	1995.86	0.328344
2094	58.8916	1659.95	34.877	1618.93	18.9655	1661.39	15.3559	1599.01	9.7574	1850.28	6.95815	1997.33	0.181015
2095.29	58.8916	1660.93	35.0243	1619.82	19.1128	1662.97	15.4296	1599.99	9.83106	1851.29	6.95815	1998.61	0.328344
2096.44	59.0389	1661.97	35.1716	1620.77	19.1128	1663.9	15.3559	1601.02	9.90473	1852.3	6.88448	1999.78	0.328344
2097.3	59.0389	1663	35.098	1621.73	19.1128	1665.21	15.4296	1601.99	9.7574	1853.35	7.03181	2001.17	0.107351
2098.72	59.0389	1663.87	34.877	1622.94	19.1865	1666.14	15.4296	1602.95	9.7574	1854.47	7.03181	2002.19	0.107351
2100.06	59.0389	1665.16	35.0243	1623.9	19.1865	1667.04	15.4296	1603.85	9.68374	1855.48	6.95815	2003.27	0.181015
2101.4	59.0389	1666.08	35.0243	1624.85	19.3338	1668.14	15.5032	1605.5	9.83106	1856.66	6.95815	2004.75	0.181015
2102.66	59.1863	1667.29	35.1716	1625.76	19.1865	1669.04	15.5032	1606.48	9.90473	1857.7	6.88448	2006.41	0.181015
2103.96	59.1863	1668.46	35.1716	1627.13	19.1128	1670.25	15.5032	1607.59	9.90473	1858.77	6.95815	2007.42	0.181015
2105.47	59.1863	1669.26	35.1716	1628.25	19.1128	1671.11	15.5769	1608.45	9.83106	1859.87	6.95815	2008.75	0.107351
2106.85	59.1863	1670.35	35.1716	1629.3	19.2601	1672.1	15.5032	1609.43	9.83106	1861.03	7.03181	2010.14	0.181015
2108.19	59.3336	1671.27	35.098	1630.34	19.2601	1673.27	15.5769	1610.58	9.90473	1862.4	6.88448	2011.39	0.107351
2109.46	59.2599	1672.34	35.1716	1631.82	19.2601	1674.57	15.5769	1611.46	9.83106	1863.59	7.03181	2012.8	0.181015
2110.66	59.3336	1673.27	35.2453	1633.16	19.3338	1675.63	15.5769	1612.47	9.83106	1864.68	7.03181	2014.2	0.181015
2111.57	59.4809	1674.43	35.1716	1634.24	19.1865	1676.83	15.5769	1613.33	9.90473	1865.72	7.10548	2015.6	0.107351
2112.82	59.3336	1675.49	35.319	1635.17	19.3338	1677.77	15.6506	1614.66	9.97839	1867.16	6.95815	2017.1	0.181015
2114.3	59.4073	1676.44	35.2453	1636.53	19.2601	1678.82	15.5769	1615.61	9.83106	1868.85	6.95815	2018.48	0.25468
2115.2	59.4809	1677.33	35.2453	1637.68	19.3338	1679.93	15.5769	1617.05	9.90473	1870.36	7.03181	2019.56	0.328344
2116.36	59.6283	1678.34	35.1716	1638.71	19.2601	1680.98	15.6506	1618	9.97839	1871.72	7.03181	2020.85	0.25468
2117.77	59.5546	1679.38	35.3926	1639.65	19.4074	1682.11	15.7242	1619.24	9.90473	1873.03	7.03181	2022.32	0.181015
2118.94	59.5546	1680.44	35.54	1640.65	19.4811	1683.42	15.6506	1620.21	9.90473	1874.3	7.03181	2023.66	0.181015
2120.25	59.6283	1681.26	35.3926	1641.62	19.4074	1684.34	15.5032	1621.2	10.0521	1875.58	7.10548	2025.07	0.25468
2121.46	59.7019	1682.25	35.3926	1642.48	19.4811	1685.5	15.6506	1622.32	9.90473	1876.77	6.95815	2026.5	0.181015
2122.71	59.6283	1683.35	35.319	1643.48	19.3338	1686.42	15.7979	1623.22	10.0521	1877.8	7.10548	2027.59	0.181015
2124.09	59.7756	1684.27	35.4663	1644.39	19.4074	1687.39	15.7242	1624.47	10.0521	1879.11	7.03181	2028.93	0.107351
2125.22	59.6283	1685.24	35.54	1645.48	19.4811	1688.68	15.6506	1625.39	9.90473	1880.28	7.17914	2030.22	0.181015
2126.38	59.7756	1686.24	35.54	1646.59	19.4074	1689.63	15.8716	1626.88	10.1257	1881.38	7.03181	2031.61	0.181015
2127.6	59.8493	1687.11	35.54	1647.49	19.4811	1690.82	15.7242	1627.97	9.97839	1882.5	7.03181	2033.1	0.181015
2128.77	59.7756	1688.06	35.4663	1648.53	19.5548	1691.86	15.7242	1628.97	9.97839	1883.7	7.03181	2034.22	0.25468
2130.17	59.9229	1688.95	35.54	1649.38	19.5548	1692.94	15.7242	1631.05	10.0521	1884.82	7.17914	2035.32	0.107351
2131.38	59.9229	1689.95	35.4663	1650.48	19.5548	1694.05	15.7242	1632.36	9.97839	1886.04	7.17914	2037.03	0.181015
2132.6	59.9229	1691.1	35.4663	1651.39	19.5548	1695.69	15.7979	1633.45	10.0521	1887.33	7.03181	2038.65	0.107351
2133.92	59.9966	1692.1	35.6136	1652.26	19.5548	1696.79	15.7979	1634.45	10.1257	1888.51	7.10548	2039.79	0.25468
2135.14	59.9966	1693.08	35.6873	1653.28	19.4811	1698.07	16.0189	1635.47	10.1994	1889.66	7.10548	2041.02	0.328344
2137.16	60.1439	1693.94	35.54	1654.13	19.6284	1699.04	15.9452	1636.39	10.0521	1890.9	7.17914	2042.06	0.181015
2138.51	60.0702	1695.41	35.6136	1655.5	19.4811	1700.33	15.9452	1637.38	9.97839	1891.96	7.25281	2043.08	0.328344
2139.73	60.2912	1696.34	35.54	1656.48	19.4811	1701.37	15.7979	1638.21	10.0521	1892.97	7.25281	2044.56	0.181015
2141.01	60.0702	1697.59	35.761	1657.36	19.6284	1702.78	15.7979	1639.35	9.97839	1894.16	7.10548	2045.61	0.25468
2142.17	60.2912	1698.53	35.761	1658.29	19.7021	1703.73	15.8716	1640.33	10.0521	1895.32	7.17914	2047.22	0.181015
2143.03	60.2912	1699.4	35.761	1659.17	19.6284	1704.8	15.9452	1641.22	10.0521	1896.54	7.10548	2048.45	0.181015
2144.28	60.1439	1700.41	35.8346	1660.08	19.6284	1706.1	15.8716	1642.62	10.0521	1897.73	7.17914	2049.9	0.181015
2145.48	60.4386	1701.34	35.761	1661.1	19.7021	1707.12	15.8716	1643.55	10.1994	1898.74	7.17914	2051.22	0.181015
2146.84	60.4386	1702.82	35.761	1661.99	19.7021	1708.54	15.7979	1644.48	10.0521	1899.9	7.17914	2052.7	0.25468
2148.08	60.5122	1703.87	35.9083	1662.92	19.7021	1709.89	15.8716	1645.56	10.1257	1900.91	7.17914	2054.09	0.181015
2149.22	60.4386	1705.11	35.9083	1663.85	19.6284	1710.81	16.0189	1646.42	10.1994	1901.91	7.03181	2055.53	0.25468
2150.76	60.5122	1706.02	35.8346	1664.81	19.6284	1711.84	15.8716	1647.58	10.1994	1903.17	7.17914	2056.95	0.181015
2152.63	60.6596	1707.18	35.982	1665.86	19.6284	1712.96	15.9452	1648.57	10.1257	1904.57	7.17914	2058.41	0.181015
2153.96	60.6596	1708.11	36.0556	1666.82	19.8494	1714.2	15.9452	1650.11	10.1257	1905.77	7.25281	2059.44	0.107351
2155.14	60.6596	1709.31	35.761	1667.85	19.8494	1715.32	16.0925	1651.09	10.2731	1906.98	7.25281	2060.78	0.181015
2156.38	60.6596	1710.28	35.982	1668.82	19.8494	1716.34	16.0925	1652.58	10.3467	1908.15	7.25281	2062.5	0.107351
2157.64	60.4386	1711.53	36.0556	1669.87	19.7021	1717.71	16.0189	1653.46	10.1257	1909.3	7.32647	2063.8	0.107351
2158.8	60.8069	1712.51	35.982	1670.89	19.7021	1719.08	16.0925	1654.59	10.1994	1910.51	7.25281	2065.28	0.181015
2159.98	60.7332	1713.89	36.1293	1671.81	19.7758	1720.16	16.0925	1655.53	10.2731	1911.8	7.17914	2067.11	0.181015
2161.21	60.7332	1714.9	36.0556	1672.81	19.8494	1721.36	16.0189	1656.6	10.2731	1913.1	7.17914	2068.56	0.25468
2162.38	60.7332	1716.22	36.1293	1674.08	19.8494	1722.59	16.0189	1657.67	10.2731	1914.3	7.17914	2069.6	0.107351
2163.77	60.8069	1717.11	36.1293	1675	19.8494	1723.78	16.0925	1658.75	10.1994	1915.75	7.17914	2070.98	0.25468
2164.83	60.9542	1718.15	36.203	1675.97	19.8494	1724.89	16.0925	1659.84	10.1994	1917.19	7.32647	2072.31	0.25468
2166.08	60.8806	1719.35	36.2766	1676.88	19.7758	1726.03	16.0189	1660.81	10.2731	1918.74	7.17914	2073.69	0.25468
2168	60.9542	1720.49	36.203	1678.03	19.9968	1727.03	16.0925	1661.61	10.2731	1919.98	7.25281	2074.7	0.181015
2169.21	60.8806	1721.6	36.203	1679.25	20.0704	1728.24	16.0925	1662.63	10.1257	1921.11	7.25281	2075.99	0.107351
2171.09	61.0279	1722.8	36.2766	1680.22	19.8494	1729.37	16.1662	1663.81	10.2731	1922.39	7.25281	2077.37	0.181015
2172.24	61.1752	1723.94	36.1293	1681.19	19.9231	1730.93	16.0925	1664.86	10.2731	1923.4	7.32647	2079.02	0.107351
2173.37	61.1015	1724.97	36.2766	1682.1	19.9231	1731.96	16.1662	1665.74	10.3467	1924.62	7.32647	2080.07	0.25468
2174.29	61.1752	1726.01	36.2766	1683.29	20.0704	1733.29	16.1662	1666.71	10.2731	1925.87	7.40014	2081.53	0.25468
2175.44	61.0279	1726.95	36.2766	1684.19	20.0704	1734.24	16.1662	1667.6	10.3467	1926.94	7.32647	2082.91	0.181015
2177.34	61.2489	1728.28	36.203	1685.03	19.9231	1735.73	16.1662	1668.84	10.2731	1928.11	7.40014	2084	0.107351
2178.54	61.2489	1729.14	36.5713	1686.03	20.0704	1736.76	16.0189	1669.86	10.1994	1929.13	7.40014	2085.39	0.107351
2179.78	61.1752	1730.12	36.4239	1686.93	19.9968	1738.09	16.2399	1671.14	10.1994	1930.34	7.17914	2086.79	0.181015
2181.15	61.2489	1731.04	36.4239	1688.4	20.0704	1739.13	16.1662	1672.29	10.3467	1931.43	7.32647	2087.88	0.181015
2182.4	61.2489	1732.08	36.4976	1689.38	20.1441	1740.66	16.2399	1673.23	10.2731	1932.82	7.32647	2088.97	0.181015
2183.38	61.4699	1733.03	36.4976	1690.33	20.0704	1741.73	16.3872	1674.11	10.3467	1934.05	7.32647	2090.43	0.181015
2184.62	61.4699	1733.88	36.4239	1691.2	20.0704	1743.09	16.3135	1675.12	10.3467	1935.07	7.40014	2091.98	0.107351
2185.78	61.3962	1735.06	36.5713	1692.04	20.0704	1744.05	16.2399	1676.17	10.4204	1936.21	7.4738	2093.21	0.107351
2187.02	61.4699	1736.08	36.5713	1693.25	20.0704	1745.01	16.2399	1677.16	10.2731	1937.38	7.32647	2094.64	0.181015
2188.23	61.3962	1737.27	36.5713	1694.12	20.0704	1746.1	16.3872	1678.14	10.4204	1938.64	7.32647	2096.02	0.181015
2189.72	61.6172	1738.31	36.6449	1694.98	20.1441	1747.31	16.3135	1679.05	10.494	1939.72	7.25281	2097.08	0.181015
2190.97	61.7645	1739.5	36.5713	1695.95	20.1441	1748.39	16.2399	1680.48	10.4204	1940.82	7.40014	2098.22	0.107351
2192.14	61.6172	1740.42	36.4976	1696.85	20.1441	1749.29	16.3135	1681.39	10.4204	1941.88	7.32647	2099.72	0.181015
2194.17	61.5435	1741.46	36.6449	1697.98	20.2178	1750.39	16.3872	1682.65	10.4204	1943.17	7.40014	2101.07	0.107351
2195.44	61.6909	1742.57	36.7923	1698.94	20.2178	1751.58	16.3872	1683.59	10.3467	1944.21	7.17914	2102.95	0.107351
2196.89	61.8382	1743.53	36.7186	1699.93	20.2178	1752.65	16.3135	1684.98	10.2731	1945.4	7.40014	2104	0.25468
2198.16	61.7645	1744.72	36.7186	1700.94	20.2178	1753.61	16.3872	1685.91	10.4204	1946.78	7.4738	2105.17	0.181015
2198.99	61.7645	1745.72	36.7186	1702.13	20.1441	1756.38	16.4609	1686.83	10.4204	1948.21	7.40014	2106.36	0.181015
2200.34	61.7645	1746.57	36.6449	1703.13	20.2178	1757.56	16.4609	1687.94	10.4204	1949.23	7.32647	2107.62	0.181015
2201.58	61.9855	1747.62	36.9396	1704.02	20.2178	1758.47	16.3872	1688.87	10.494	1950.39	7.32647	2109.78	0.181015
2202.77	61.9119	1748.83	36.8659	1704.89	20.1441	1759.6	16.3872	1690.19	10.5677	1951.46	7.40014	2111.97	0.181015
2203.94	61.9855	1749.71	36.8659	1705.86	20.2914	1760.77	16.4609	1691.06	10.494	1952.64	7.4738	2114.72	0.25468
2205.43	61.9855	1750.87	36.8659	1706.98	20.2178	1761.97	16.4609	1692.4	10.4204	1953.72	7.4738	2116.76	0.181015
2206.61	61.9119	1751.88	36.8659	1708	20.2178	1763.05	16.3135	1693.42	10.494	1954.82	7.32647	2118.38	0.181015
2207.95	62.1328	1753.02	36.9396	1709.03	20.2914	1764.09	16.4609	1694.8	10.494	1955.87	7.25281	2119.8	0.181015
2209.2	62.2802	1754.3	37.0133	1709.98	20.2914	1765.09	16.4609	1695.72	10.4204	1956.97	7.4738	2120.96	0.328344
2210.61	62.1328	1755.33	37.0869	1711.08	20.3651	1766.13	16.5345	1697.03	10.494	1958.08	7.4738	2122.17	0.107351
2211.74	62.2802	1756.35	37.0133	1712.06	20.4388	1767.03	16.5345	1697.99	10.5677	1959.27	7.40014	2123.75	0.107351
2213.02	62.1328	1757.55	36.9396	1713.18	20.4388	1767.99	16.6082	1698.99	10.494	1960.57	7.40014	2124.78	0.25468
2214.3	62.2802	1758.39	36.9396	1714.12	20.3651	1768.92	16.4609	1700.02	10.494	1961.83	7.40014	2126.01	0.181015
2215.53	62.4275	1759.37	37.0133	1715.39	20.4388	1770.01	16.5345	1701.08	10.5677	1963.11	7.32647	2127.09	0.107351
2216.71	62.2802	1760.72	37.1606	1716.61	20.4388	1771.28	16.3872	1702.13	10.5677	1964.58	7.40014	2128.24	0.25468
2218.08	62.2802	1761.65	37.1606	1717.66	20.3651	1772.25	16.6082	1703.02	10.494	1965.61	7.4738	2129.74	0.107351
2219.21	62.4275	1762.64	37.1606	1718.65	20.2914	1773.25	16.6819	1704.29	10.6414	1967.09	7.54747	2130.82	0.107351
2220.51	62.4275	1763.7	37.0869	1719.6	20.4388	1774.23	16.6082	1705.37	10.494	1968.3	7.40014	2132.28	0.181015
2221.68	62.3538	1764.55	37.0869	1720.64	20.5124	1775.04	16.6082	1706.3	10.5677	1969.54	7.4738	2133.65	0.25468
2222.95	62.3538	1765.79	36.9396	1721.67	20.4388	1776.12	16.5345	1707.24	10.6414	1970.79	7.54747	2134.65	0.107351
2223.82	62.5012	1766.64	37.2343	1723.27	20.5861	1777.03	16.5345	1708.2	10.5677	1972.11	7.4738	2135.8	0.181015
2224.77	62.5012	1767.69	37.3079	1724.31	20.5124	1778.04	16.5345	1709.05	10.5677	1973.24	7.54747	2137.07	0.181015
2226.08	62.3538	1768.63	37.3079	1725.61	20.5861	1778.94	16.5345	1710.21	10.5677	1974.53	7.4738	2138.51	0.107351
2227.3	62.5748	1769.48	37.2343	1726.52	20.5124	1779.89	16.6082	1711.33	10.6414	1975.77	7.40014	2139.85	0.25468
2228.54	62.7222	1770.6	37.2343	1727.81	20.5124	1780.72	16.5345	1712.34	10.5677	1976.92	7.54747	2141.16	0.25468
2229.87	62.6485	1771.51	37.3079	1728.78	20.5861	1781.67	16.6082	1713.39	10.5677	1977.97	7.54747	2142.23	0.25468
2230.79	62.5748	1772.56	37.3079	1729.83	20.5124	1782.6	16.6082	1714.34	10.5677	1979.09	7.54747	2143.59	0.25468
2232.01	62.6485	1773.48	37.3816	1730.91	20.5861	1783.56	16.6082	1715.75	10.6414	1980.28	7.40014	2144.93	0.25468
2233.21	62.7958	1774.51	37.4552	1732.07	20.5861	1784.5	16.6082	1716.9	10.6414	1981.34	7.4738	2146.27	0.25468
2234.12	62.7958	1775.54	37.3816	1733.01	20.5861	1785.47	16.6819	1717.84	10.715	1982.72	7.4738	2147.29	0.25468
2235.27	62.8695	1776.41	37.3816	1734.02	20.5861	1786.51	16.7555	1718.79	10.6414	1984.08	7.54747	2149.01	0.181015
2236.83	62.7958	1777.43	37.4552	1734.98	20.7334	1788.11	16.6082	1719.88	10.715	1985.46	7.4738	2150.03	0.181015
2238.1	62.7958	1778.32	37.3079	1735.91	20.6597	1789.3	16.6819	1720.79	10.6414	1986.76	7.40014	2151.39	0.181015
2239.33	63.0168	1779.37	37.5289	1737.15	20.6597	1790.39	16.6819	1722.04	10.7887	1987.77	7.4738	2152.42	0.25468
2240.71	63.0168	1780.52	37.6026	1738.16	20.6597	1791.28	16.8292	1723.01	10.715	1989.05	7.54747	2154.05	0.181015
2241.85	62.9432	1781.62	37.6762	1739.08	20.6597	1792.28	16.8292	1723.88	10.6414	1990.45	7.4738	2155.43	0.181015
2242.82	63.0905	1782.56	37.5289	1740	20.6597	1793.3	16.8292	1725.12	10.715	1991.79	7.4738	2156.78	0.181015
2244.17	63.0168	1783.41	37.4552	1740.91	20.6597	1794.15	16.7555	1726.1	10.8624	1992.96	7.4738	2158.51	0.107351
2245.52	63.1642	1784.6	37.6026	1741.94	20.6597	1795.1	16.8292	1727.53	10.6414	1994.25	7.4738	2160	0.328344
2246.34	63.2378	1785.51	37.5289	1743.05	20.5861	1796.07	16.6819	1728.55	10.8624	1995.61	7.62113	2161.44	0.181015
2247.62	63.1642	1786.69	37.5289	1744.03	20.6597	1797.57	16.8292	1729.76	10.715	1996.85	7.62113	2163.11	0.25468
2248.85	63.1642	1787.64	37.5289	1745.06	20.8071	1798.49	16.8292	1730.7	10.7887	1998.08	7.62113	2164.51	0.181015
2249.96	63.2378	1788.56	37.5289	1746.54	20.7334	1799.59	16.8292	1732.03	10.7887	1999.43	7.62113	2165.65	0.25468
2251.17	63.1642	1789.57	37.7499	1747.49	20.8071	1800.68	16.9029	1733	10.715	2000.68	7.54747	2167.08	0.107351
2252.12	63.3851	1790.53	37.6762	1748.46	20.8071	1801.54	16.9029	1734.1	10.7887	2001.85	7.54747	2168.45	0.181015
2253.54	63.3115	1791.54	37.8236	1749.32	20.7334	1802.59	16.8292	1735.15	10.8624	2003	7.62113	2169.72	0.25468
2255.33	63.3115	1792.71	37.7499	1750.32	20.8807	1803.5	16.8292	1736.04	10.936	2004.47	7.54747	2170.93	0.25468
2256.56	63.3851	1793.85	37.8972	1751.47	20.8071	1804.52	17.0502	1737.18	10.715	2005.88	7.62113	2172.41	0.181015
2257.99	63.4588	1794.75	37.8236	1752.33	20.8071	1805.52	17.0502	1738.11	10.8624	2007.09	7.54747	2173.74	0.181015
2258.79	63.5325	1795.96	37.7499	1753.43	20.8807	1806.87	16.9029	1739	10.715	2008.41	7.54747	2175.01	0.25468
2259.96	63.3851	1796.85	37.8972	1754.36	21.0281	1808.11	16.9029	1740.07	10.936	2009.45	7.54747	2176.35	0.181015
2260.83	63.4588	1797.75	37.8236	1755.45	20.8807	1808.98	16.9765	1741.32	11.0097	2010.62	7.69479	2177.78	0.107351
2262.17	63.6061	1798.92	37.9709	1756.76	21.0281	1810.38	16.9765	1742.31	10.936	2012.07	7.62113	2179.69	0.328344
2263.01	63.5325	1799.81	37.8972	1757.85	20.9544	1811.84	17.0502	1743.49	10.936	2013.28	7.62113	2181.11	0.181015
2264.07	63.7535	1800.94	37.8972	1758.77	20.8071	1813.75	16.9765	1744.51	10.936	2014.48	7.54747	2182.18	0.181015
2265.49	63.6061	1801.86	37.8236	1759.69	21.0281	1814.92	16.9765	1745.46	10.936	2015.64	7.54747	2183.64	0.181015
2267.06	63.7535	1803.24	37.9709	1761.06	20.9544	1816.23	17.0502	1746.55	10.936	2016.77	7.69479	2184.83	0.25468
2268.12	63.7535	1804.19	37.8972	1761.93	21.0281	1817.51	17.0502	1747.53	10.936	2018.16	7.76846	2186.11	0.107351
2269.58	63.8271	1805.17	38.1919	1763	21.0281	1818.74	17.0502	1748.41	10.936	2019.44	7.69479	2187.55	0.181015
2270.71	63.9745	1806.05	37.8972	1764.02	21.0281	1819.61	16.9765	1749.35	10.936	2020.69	7.62113	2188.6	0.181015
2271.6	63.9008	1806.91	37.9709	1765.38	21.0281	1820.75	17.1238	1750.63	10.936	2021.87	7.69479	2190	0.25468
2272.82	63.9008	1808.29	38.0446	1766.45	21.1017	1821.68	17.0502	1751.6	10.8624	2023.03	7.62113	2191.2	0.107351
2274.46	63.9008	1809.27	38.0446	1767.98	21.1017	1822.63	17.1238	1752.66	10.8624	2024.03	7.62113	2192.33	0.181015
2275.68	63.9008	1810.75	38.1919	1768.98	21.0281	1823.46	17.1975	1753.57	11.0097	2025.05	7.62113	2193.58	0.181015
2277.39	64.0481	1811.73	38.2656	1769.96	21.1017	1824.45	17.1238	1754.69	11.0097	2026.1	7.69479	2194.83	0.181015
2278.63	63.9008	1813.12	38.1919	1771.13	21.0281	1825.78	17.1975	1755.59	11.0834	2027.27	7.69479	2196.13	0.25468
2279.76	63.9745	1814.07	38.1919	1772.32	21.2491	1826.68	17.1238	1756.49	11.0097	2028.38	7.69479	2197.58	0.25468
2280.93	64.0481	1815.18	38.1919	1773.43	21.1017	1828.03	17.1238	1757.59	10.936	2029.45	7.76846	2198.69	0.25468
2282.14	63.9745	1816.06	38.3392	1774.33	21.1754	1829	17.1238	1758.51	10.936	2030.52	7.69479	2199.7	0.181015
2283.56	64.1955	1816.92	38.4129	1775.37	21.1754	1830.3	17.1975	1759.42	11.0097	2031.68	7.69479	2200.92	0.181015
2285.06	64.1218	1817.73	38.3392	1776.37	21.1754	1831.23	17.1975	1760.67	10.936	2032.83	7.84212	2202.67	0.181015
2286.24	64.1955	1818.64	38.2656	1777.56	21.2491	1832.13	17.1975	1761.68	11.0097	2034.17	7.76846	2204.09	0.107351
2287.23	64.1218	1819.77	38.3392	1778.74	21.2491	1833.13	17.1238	1762.7	10.936	2035.58	7.76846	2205.11	0.25468
2288.52	64.1955	1820.72	38.2656	1779.73	21.2491	1834	17.1238	1763.56	11.157	2036.83	7.69479	2206.48	0.107351
2289.64	64.4164	1821.69	38.4129	1780.94	21.2491	1835.29	17.2712	1764.74	11.0097	2038.11	7.76846	2207.56	0.25468
2290.98	64.4164	1822.65	38.5602	1782.12	21.1754	1836.14	17.1238	1765.59	10.936	2039.4	7.69479	2208.89	0.25468
2292.15	64.3428	1823.57	38.4129	1783.15	21.3964	1837.39	17.1975	1766.88	10.936	2040.62	7.84212	2210.12	0.181015
2293.38	64.3428	1824.4	38.2656	1784.04	21.3227	1838.39	17.1975	1767.79	10.936	2041.98	7.84212	2211.49	0.107351
2294.69	64.3428	1825.52	38.4866	1784.9	21.3227	1839.39	17.2712	1768.74	10.8624	2043.15	7.76846	2212.93	0.181015
2296.27	64.5638	1826.8	38.3392	1786.03	21.3964	1840.53	17.1975	1769.86	11.0834	2044.29	7.69479	2214.59	0.25468
2297.21	64.4901	1827.96	38.3392	1787.09	21.2491	1841.39	17.2712	1770.75	11.0097	2045.34	7.76846	2216.02	0.181015
2298.51	64.4901	1829.25	38.6339	1788.77	21.3227	1842.3	17.1975	1772.12	11.0097	2046.79	7.91579	2217.16	0.107351
2299.81	64.4901	1830.15	38.4866	1790.15	21.3964	1843.21	17.3448	1773.09	11.0097	2048.36	7.84212	2218.6	0.328344
2301.16	64.7111	1831.46	38.6339	1791.21	21.5437	1844.43	17.4185	1774.45	10.936	2049.61	7.91579	2219.64	0.181015
2302.72	64.7848	1832.59	38.5602	1792.46	21.4701	1845.5	17.3448	1775.33	11.0834	2050.62	7.84212	2220.98	0.181015
2304.05	64.7111	1833.88	38.4866	1793.51	21.3964	1846.67	17.3448	1776.43	11.0834	2051.69	7.84212	2222.25	0.181015
2305.21	64.7111	1834.94	38.5602	1794.48	21.3964	1847.88	17.3448	1777.42	10.936	2052.73	7.84212	2223.54	0.181015
2306.35	64.7111	1836.47	38.7812	1795.47	21.5437	1849.06	17.3448	1778.99	11.0834	2053.81	7.84212	2224.98	0.181015
2307.19	64.7848	1837.43	38.7812	1796.43	21.4701	1850.11	17.2712	1779.93	11.0834	2055.02	7.91579	2226.29	0.181015
2308.95	64.8584	1838.81	38.7075	1797.35	21.5437	1851.61	17.3448	1781.02	11.0097	2056.1	7.76846	2227.66	0.181015
2310.15	64.9321	1839.73	38.7075	1798.25	21.6174	1852.58	17.1975	1782.08	11.157	2057.34	7.84212	2228.9	0.181015
2311.39	64.8584	1841.06	38.7812	1799.13	21.4701	1853.8	17.4185	1783.03	11.0834	2058.41	7.84212	2230.28	0.107351
2312.8	64.8584	1842.09	38.7812	1800.75	21.4701	1854.98	17.4185	1783.96	11.157	2059.42	7.76846	2231.61	0.25468
2314.18	65.0058	1843.7	38.8549	1801.78	21.5437	1856.11	17.4185	1785.37	11.0834	2060.85	7.84212	2233.33	0.107351
2315.44	65.0794	1844.58	38.9285	1802.67	21.3964	1857.12	17.4922	1786.37	11.0834	2061.9	7.91579	2234.8	0.181015
2316.65	65.0058	1846.15	38.7812	1803.68	21.5437	1858.34	17.4185	1787.97	11.0834	2063.18	7.84212	2235.96	0.107351
2317.92	65.0794	1847.26	39.0022	1804.62	21.4701	1859.27	17.4922	1789.15	11.157	2064.22	7.76846	2237.28	0.181015
2319.19	65.0058	1848.29	39.0022	1805.95	21.6174	1860.4	17.4922	1790.49	11.2307	2065.79	7.84212	2238.53	0.25468
2320.42	65.2268	1849.24	39.0022	1806.89	21.691	1861.53	17.4922	1791.6	11.157	2067.08	7.84212	2240.24	0.25468
2321.3	65.3004	1850.29	39.0022	1807.88	21.6174	1862.73	17.4185	1793.09	11.3044	2068.35	7.84212	2241.57	0.181015
2322.51	65.2268	1851.31	39.0022	1808.87	21.6174	1863.73	17.4922	1794.07	11.157	2069.58	7.91579	2242.64	0.25468
2323.97	65.2268	1852.71	38.8549	1809.94	21.6174	1864.61	17.4922	1795.06	11.157	2070.8	7.98945	2244.01	0.107351
2324.77	65.2268	1853.61	38.9285	1811.02	21.6174	1865.52	17.5658	1796	11.2307	2071.8	7.84212	2245.22	0.107351
2325.96	65.4478	1854.62	39.0759	1811.97	21.6174	1866.39	17.5658	1797.09	11.378	2072.89	7.84212	2246.55	0.25468
2327.26	65.3741	1855.46	39.0759	1813.04	21.691	1867.65	17.5658	1798.01	11.3044	2074.08	7.84212	2247.69	0.107351
2328.13	65.3741	1856.7	39.1495	1813.96	21.691	1868.69	17.4922	1798.9	11.2307	2075.13	7.91579	2249.07	0.181015
2329.42	65.4478	1858.04	39.0022	1815.03	21.691	1869.91	17.5658	1799.79	11.2307	2076.41	7.91579	2250.43	0.181015
2331.25	65.3741	1859	39.2232	1816	21.691	1871.08	17.4922	1800.67	11.3044	2077.55	7.84212	2251.77	0.107351
2332.4	65.4478	1860.14	39.2232	1817.16	21.691	1872.5	17.6395	1801.56	11.157	2078.79	7.91579	2253.17	0.181015
2334.18	65.5214	1861.14	39.2232	1818.27	21.7647	1873.54	17.7132	1802.43	11.3044	2079.85	7.98945	2254.51	0.107351
2335.34	65.5951	1862.31	39.2969	1819.2	21.7647	1874.43	17.7132	1803.36	11.3044	2080.87	7.84212	2255.92	0.181015
2336.55	65.5214	1863.32	39.2232	1820.22	21.8384	1875.49	17.6395	1804.76	11.3044	2081.94	7.98945	2256.92	0.181015
2337.84	65.5214	1864.51	39.2232	1821.76	21.691	1876.36	17.7868	1805.8	11.378	2082.97	7.98945	2258.59	0.181015
2339.01	65.7424	1865.49	39.2969	1822.94	21.9857	1877.72	17.6395	1806.82	11.2307	2084.15	7.98945	2259.61	0.107351
2340.66	65.7424	1866.71	39.5179	1824.03	21.8384	1878.66	17.6395	1807.72	11.3044	2085.37	7.98945	2260.96	0.25468
2341.98	65.6687	1867.78	39.3705	1824.88	21.7647	1879.59	17.7132	1808.64	11.2307	2086.38	7.91579	2262.22	0.181015
2343.63	65.6687	1869.3	39.3705	1826.16	21.912	1880.63	17.5658	1809.82	11.3044	2087.6	7.98945	2263.58	0.328344
2344.95	65.7424	1870.52	39.2969	1827.08	21.7647	1881.48	17.6395	1810.74	11.3044	2088.92	7.84212	2264.99	0.181015
2346.16	65.8897	1871.73	39.4442	1828.19	21.912	1882.55	17.7132	1811.98	11.378	2090.26	7.98945	2266.3	0.181015
2347.43	65.8161	1872.78	39.4442	1829.09	21.912	1883.52	17.6395	1812.86	11.378	2091.5	7.98945	2267.31	0.25468
2348.58	65.8897	1873.93	39.4442	1829.94	21.9857	1884.34	17.7868	1813.87	11.2307	2092.66	7.98945	2268.61	0.25468
2349.6	65.9634	1874.93	39.5179	1831.21	21.912	1885.52	17.7132	1814.91	11.3044	2093.91	7.91579	2269.67	0.181015
2350.94	65.9634	1876.24	39.5915	1832.12	21.912	1886.72	17.7132	1816.22	11.378	2095.08	7.91579	2270.77	0.181015
2352.17	66.1107	1877.1	39.5179	1833.14	21.912	1887.86	17.7132	1817.16	11.378	2096.08	7.98945	2272.23	0.107351
2353.6	66.1107	1878.57	39.5915	1834.23	21.9857	1888.99	17.7132	1818.15	11.4517	2097.1	7.98945	2273.69	0.107351
2354.9	66.0371	1879.45	39.6652	1835.16	21.9857	1889.94	17.7132	1819.02	11.378	2098.64	7.98945	2274.87	0.181015
2355.82	66.0371	1880.81	39.7388	1835.99	22.0594	1890.85	17.7132	1819.98	11.5253	2099.86	8.06312	2275.96	0.181015
2357.15	66.1844	1881.81	39.6652	1836.91	21.9857	1891.9	17.7868	1820.87	11.4517	2101.12	7.91579	2277.09	0.181015
2358.4	66.3317	1883.11	39.5915	1838.11	21.8384	1893.01	17.7132	1821.84	11.378	2102.29	7.91579	2278.22	0.181015
2359.54	66.2581	1884.02	39.6652	1839.23	21.912	1894.21	17.7868	1822.75	11.5253	2103.48	8.06312	2279.44	0.181015
2360.77	66.1107	1885.22	39.8125	1840.83	22.0594	1895.34	17.8605	1823.64	11.378	2104.97	7.98945	2280.81	0.25468
2362.26	66.2581	1886.12	39.8125	1841.76	22.0594	1896.47	17.7868	1824.65	11.378	2106.45	7.98945	2281.94	0.181015
2363.48	66.4054	1886.98	39.7388	1842.77	22.0594	1897.38	17.7868	1825.87	11.5253	2107.88	7.91579	2283.36	0.181015
2365.29	66.4791	1888.4	39.7388	1843.75	22.0594	1898.52	17.7868	1826.92	11.4517	2109.08	8.06312	2285.08	0.181015
2366.48	66.3317	1889.29	39.7388	1845.05	21.9857	1899.42	17.8605	1827.75	11.378	2110.23	8.06312	2286.39	0.25468
2367.81	66.4791	1890.44	39.8125	1846.14	21.9857	1900.72	17.7868	1828.67	11.378	2111.26	8.06312	2287.62	0.181015
2369.1	66.4054	1891.46	39.8862	1847	22.133	1901.66	17.7132	1829.68	11.5253	2112.5	7.98945	2288.92	0.107351
2370.33	66.7	1892.96	39.8125	1847.92	22.133	1903.05	17.8605	1830.85	11.5253	2113.5	8.06312	2290.38	0.181015
2371.34	66.4791	1893.89	39.9598	1848.8	22.2067	1904.04	17.9342	1832.1	11.4517	2114.6	8.13678	2292.35	0.181015
2372.69	66.4791	1894.81	39.8125	1850.01	22.0594	1905.52	18.0078	1833.07	11.5253	2115.64	8.06312	2293.7	0.25468
2374.44	66.5527	1895.79	39.8862	1851.16	22.133	1906.46	17.9342	1833.92	11.4517	2117.1	8.06312	2295.15	0.181015
2375.73	66.7737	1896.79	40.0335	1852.04	22.133	1907.85	17.8605	1834.8	11.599	2118.45	8.21045	2296.73	0.181015
2377	66.7	1897.78	40.0335	1852.98	22.133	1908.75	17.8605	1835.73	11.599	2119.56	7.98945	2298.39	0.181015
2378.18	66.7737	1898.7	39.9598	1853.98	22.2067	1909.72	18.0815	1836.89	11.5253	2120.58	8.06312	2299.7	0.181015
2379.34	66.7737	1900.08	39.9598	1855.14	22.2804	1910.71	18.0078	1838.15	11.5253	2121.9	8.06312	2301.35	0.25468
2381.05	66.7737	1901	39.9598	1856.2	22.2067	1911.61	17.9342	1839.19	11.4517	2123.07	8.06312	2302.37	0.181015
2382.25	66.921	1902.24	40.1072	1857.13	22.133	1912.98	18.0815	1840.34	11.4517	2124.3	8.13678	2303.65	0.25468
2383.46	66.7737	1903.4	40.0335	1858.3	22.2067	1913.84	17.9342	1841.24	11.5253	2125.45	8.13678	2304.79	0.25468
2384.69	66.8474	1904.22	40.0335	1859.54	22.354	1914.8	17.9342	1842.46	11.599	2126.81	8.13678	2305.93	0.107351
2385.92	66.921	1905.12	40.1808	1860.47	22.2067	1915.79	18.0815	1843.37	11.5253	2127.95	8.06312	2307.36	0.107351
2387.18	66.921	1906.36	40.2545	1861.36	22.2804	1917.03	18.0815	1844.69	11.5253	2129.16	8.21045	2308.56	0.107351
2388.52	67.2157	1907.34	40.1072	1862.27	22.354	1918.08	18.0815	1845.54	11.599	2130.43	8.21045	2309.93	0.181015
2389.78	67.0684	1908.29	40.1072	1863.65	22.354	1919.28	18.0815	1846.84	11.5253	2131.57	8.06312	2311.06	0.181015
2391.11	67.0684	1909.53	40.2545	1864.52	22.4277	1920.3	17.9342	1847.83	11.599	2132.7	8.21045	2312.74	0.25468
2392.3	67.0684	1910.63	40.3282	1865.76	22.5014	1921.45	18.0815	1848.68	11.5253	2134.2	8.21045	2314.23	0.181015
2393.54	67.0684	1911.86	40.3282	1866.81	22.4277	1922.63	18.0815	1849.75	11.5253	2135.27	8.06312	2315.31	0.107351
2394.79	67.2894	1912.8	40.1808	1867.99	22.2804	1923.74	18.0078	1850.66	11.5253	2136.4	8.21045	2316.72	0.25468
2396.39	67.142	1914.2	40.2545	1868.89	22.4277	1924.73	18.1552	1851.67	11.4517	2137.64	8.21045	2318.01	0.181015
2397.72	67.2157	1915.01	40.1808	1869.76	22.354	1925.71	18.0815	1852.67	11.6727	2138.94	8.13678	2319.51	0.107351
2398.85	67.142	1916.23	40.4018	1870.75	22.4277	1926.87	18.0815	1853.79	11.6727	2140.15	8.06312	2320.75	0.107351
2400.12	67.2157	1917.19	40.4755	1871.7	22.4277	1928.04	18.1552	1854.8	11.6727	2141.27	8.13678	2322.29	0.181015
2401.36	67.5104	1918.64	40.3282	1872.63	22.575	1929.28	18.3025	1855.97	11.6727	2142.28	8.21045	2323.73	0.181015
2402.34	67.4367	1919.51	40.3282	1873.55	22.575	1930.29	18.2288	1856.96	11.6727	2143.51	8.28411	2325.12	0.181015
2403.7	67.4367	1920.43	40.4755	1874.46	22.575	1931.44	18.2288	1858.04	11.6727	2144.73	8.13678	2326.44	0.181015
2404.97	67.363	1921.48	40.5492	1875.28	22.4277	1932.48	18.1552	1859.01	11.82	2145.82	8.13678	2327.88	0.25468
2406.16	67.4367	1922.52	40.4755	1876.31	22.575	1933.64	18.0815	1860.34	11.6727	2147.01	8.21045	2329.57	0.107351
2407.4	67.584	1923.48	40.5492	1877.74	22.354	1934.53	18.2288	1861.24	11.7463	2148.53	8.21045	2330.89	0.181015
2409.07	67.6577	1924.48	40.5492	1878.85	22.575	1935.69	18.2288	1862.31	11.7463	2149.8	8.21045	2332.06	0.25468
2410.41	67.5104	1925.91	40.4755	1880.3	22.575	1936.66	18.3761	1863.21	11.7463	2150.83	8.21045	2333.65	0.25468
2411.61	67.584	1926.82	40.4755	1881.19	22.575	1938.22	18.1552	1864.06	11.7463	2151.9	8.21045	2334.73	0.181015
2412.8	67.584	1927.87	40.6965	1882.4	22.5014	1939.2	18.2288	1865.31	11.7463	2153.19	8.21045	2336.38	0.181015
2414.15	67.805	1928.79	40.6965	1883.53	22.575	1940.04	18.3025	1866.19	11.6727	2154.21	8.21045	2337.85	0.181015
2415.11	67.7314	1929.94	40.5492	1884.72	22.6487	1940.97	18.3025	1867.14	11.7463	2155.33	8.21045	2339.2	0.181015
2416.4	67.805	1930.87	40.6965	1885.84	22.6487	1941.89	18.3025	1868.05	11.7463	2156.49	8.13678	2340.58	0.402009
2417.76	67.805	1931.72	40.6965	1886.76	22.575	1942.77	18.3025	1869.02	11.7463	2157.66	8.13678	2341.75	0.181015
2419.45	67.8787	1932.56	40.6965	1887.83	22.6487	1943.77	18.3761	1869.83	11.7463	2159.1	8.28411	2343.06	0.25468
2420.76	67.9523	1933.48	40.5492	1888.92	22.5014	1944.72	18.3761	1870.91	11.7463	2160.36	8.35777	2344.48	0.181015
2421.64	67.8787	1934.53	40.6965	1890.69	22.796	1945.83	18.3025	1872.03	11.7463	2161.46	8.21045	2346.29	0.25468
2422.82	67.8787	1935.81	40.8438	1891.5	22.7224	1946.75	18.3025	1873.07	11.82	2162.68	8.21045	2347.71	0.181015
2424.57	67.9523	1937.27	40.8438	1892.44	22.6487	1947.76	18.3025	1873.91	11.7463	2163.9	8.28411	2349.05	0.181015
2425.77	68.1733	1938.29	40.9175	1893.92	22.7224	1948.73	18.3761	1874.84	11.7463	2165.23	8.28411	2350.83	0.181015
2427.1	68.026	1939.43	40.8438	1894.93	22.796	1949.58	18.3761	1875.75	11.82	2166.51	8.28411	2352.28	0.181015
2427.92	68.0997	1940.39	40.9175	1895.77	22.6487	1950.56	18.4498	1877.19	11.8937	2167.64	8.21045	2353.6	0.181015
2429.13	68.1733	1941.88	40.8438	1896.79	22.8697	1951.46	18.3761	1878.05	11.82	2168.88	8.21045	2355.22	0.25468
2430.5	68.0997	1942.99	40.9911	1897.93	22.796	1952.71	18.3761	1879.32	11.82	2170.33	8.35777	2356.73	0.181015
2432.04	68.3207	1944.28	40.9175	1899.09	22.8697	1953.58	18.4498	1880.34	11.82	2171.85	8.28411	2357.87	0.25468
2433.42	68.247	1945.31	40.8438	1900.12	22.796	1954.85	18.4498	1881.67	11.8937	2172.99	8.28411	2359.36	0.181015
2434.57	68.247	1946.71	41.1385	1901.13	22.8697	1955.81	18.4498	1882.65	11.7463	2174.52	8.21045	2360.52	0.25468
2435.82	68.3207	1947.92	41.0648	1902.05	22.796	1957.04	18.4498	1883.66	11.8937	2175.54	8.28411	2361.91	0.107351
2437.23	68.3207	1949.07	41.0648	1903.29	23.0907	1958.04	18.5235	1884.72	11.8937	2176.86	8.35777	2363.31	0.181015
2438.45	68.3943	1950.03	41.0648	1904.22	22.9433	1958.9	18.4498	1885.56	11.82	2178.02	8.35777	2365.12	0.25468
2440.51	68.468	1951.31	41.0648	1905.12	22.9433	1960.03	18.4498	1886.86	11.82	2179.05	8.35777	2366.52	0.181015
2441.68	68.3207	1952.19	41.1385	1906.04	22.8697	1961.23	18.4498	1887.75	11.9673	2180.3	8.35777	2367.63	0.25468
2442.86	68.5417	1953.13	41.2858	1906.95	22.796	1962.1	18.5235	1888.83	11.8937	2181.45	8.28411	2369.09	0.107351
2443.72	68.5417	1954.2	41.2121	1907.95	22.8697	1963.02	18.5235	1889.82	11.9673	2182.84	8.43144	2370.36	0.181015
2444.94	68.6153	1955.2	41.0648	1908.87	22.796	1964.15	18.3761	1891.1	11.9673	2184.09	8.35777	2372.29	0.181015
2446.62	68.468	1956.14	41.1385	1909.75	23.017	1965.14	18.6708	1892.14	11.8937	2185.17	8.28411	2373.57	0.25468
2447.48	68.689	1957.06	41.1385	1910.63	22.9433	1966.3	18.5235	1893.52	11.8937	2186.38	8.28411	2374.57	0.181015
2448.77	68.6153	1958.59	41.2121	1911.66	22.9433	1967.22	18.5971	1894.52	11.82	2187.46	8.35777	2376.16	0.181015
2449.99	68.7627	1959.57	41.3595	1912.68	22.9433	1968.52	18.6708	1895.46	11.9673	2188.67	8.43144	2377.22	0.328344
2451.3	68.7627	1960.83	41.2858	1913.65	22.9433	1969.56	18.5235	1896.38	11.9673	2190.01	8.35777	2378.63	0.25468
2452.64	68.8363	1961.74	41.2858	1914.54	22.9433	1970.72	18.5235	1897.34	11.9673	2191.11	8.35777	2379.76	0.107351
2453.98	68.8363	1962.63	41.3595	1915.72	22.9433	1972.01	18.6708	1898.43	11.8937	2192.2	8.35777	2381.25	0.181015
2455.18	68.8363	1963.59	41.2121	1916.62	23.0907	1973.06	18.5971	1899.36	11.9673	2193.74	8.43144	2382.68	0.181015
2456.34	68.8363	1964.49	41.3595	1918.07	23.017	1974.21	18.5971	1900.29	11.9673	2194.96	8.43144	2383.96	0.181015
2457.61	68.8363	1965.63	41.5068	1918.97	23.017	1975.7	18.5971	1901.25	11.8937	2196.2	8.43144	2385.04	0.181015
2458.76	68.8363	1966.48	41.5068	1920.01	22.9433	1976.61	18.6708	1902.61	11.9673	2197.34	8.35777	2386.24	0.181015
2459.91	68.9836	1967.95	41.4331	1921.05	22.8697	1977.94	18.6708	1903.6	11.9673	2198.42	8.35777	2387.68	0.181015
2461.19	68.9836	1968.96	41.4331	1922.28	23.1643	1978.87	18.5971	1904.94	12.041	2199.89	8.43144	2389.06	0.25468
2462.44	68.91	1970.14	41.4331	1923.43	23.1643	1979.85	18.5971	1905.86	12.041	2200.94	8.43144	2390.65	0.25468
2463.8	69.131	1971.06	41.3595	1924.32	23.1643	1980.97	18.7445	1906.8	12.041	2202.02	8.35777	2392.1	0.181015
2464.93	69.131	1971.93	41.6541	1925.45	23.238	1981.94	18.5971	1907.95	11.9673	2203.06	8.28411	2393.4	0.181015
2466.14	69.2046	1973.05	41.5068	1926.34	23.0907	1983.09	18.6708	1908.85	12.041	2204.59	8.28411	2395.12	0.181015
2467.4	69.0573	1973.91	41.5068	1927.6	23.1643	1984	18.8181	1910.13	12.041	2206.04	8.35777	2396.43	0.181015
2468.6	69.131	1974.96	41.6541	1928.56	23.1643	1985	18.7445	1910.99	12.041	2207.1	8.43144	2397.62	0.107351
2469.78	69.2046	1975.93	41.5068	1929.44	23.238	1985.93	18.7445	1912.39	11.9673	2208.32	8.43144	2398.9	0.181015
2471.4	69.2046	1977.02	41.5805	1930.53	23.238	1986.85	18.7445	1913.27	12.041	2209.35	8.5051	2400.01	0.107351
2472.78	69.2783	1977.97	41.7278	1931.8	23.238	1987.97	18.7445	1914.79	11.8937	2210.83	8.43144	2401.49	0.25468
2474.22	69.2046	1978.89	41.7278	1932.96	23.0907	1988.81	18.6708	1915.74	12.1147	2212.06	8.43144	2402.82	0.0336861
2475.12	69.352	1979.78	41.7278	1933.89	23.3853	1990.03	18.8181	1916.99	12.1883	2213.42	8.43144	2404.23	0.181015
2476.22	69.2783	1980.85	41.5805	1935.15	23.3117	1990.89	18.7445	1917.87	12.041	2214.58	8.5051	2405.59	0.181015
2477.76	69.4256	1981.94	41.6541	1936.68	23.3117	1992.1	18.8181	1919.06	12.1147	2215.71	8.43144	2406.82	0.181015
2479.24	69.4256	1983.07	41.7278	1937.9	23.1643	1993.1	18.8181	1920.09	12.041	2217.14	8.43144	2408.22	0.25468
2480.47	69.4993	1984.13	41.8751	1938.84	23.3853	1994.33	18.7445	1921.01	12.041	2218.4	8.43144	2409.64	0.181015
2481.74	69.6466	1985.14	41.9488	1939.74	23.238	1995.33	18.7445	1922.01	12.1883	2219.49	8.5051	2411.45	0.107351
2482.88	69.7203	1986.07	41.8751	1940.92	23.3117	1996.62	18.8181	1922.94	11.9673	2220.7	8.43144	2412.62	0.181015
2484.13	69.573	1987.19	41.8751	1941.84	23.3117	1997.56	18.8181	1923.96	12.1147	2221.76	8.5051	2413.98	0.181015
2485.34	69.573	1988.21	41.8751	1943.35	23.3117	1998.47	18.8181	1925.07	12.1883	2223.02	8.43144	2415.32	0.181015
2486.54	69.573	1989.05	41.9488	1944.26	23.459	1999.37	18.8181	1926.36	12.1147	2224.18	8.43144	2416.53	0.25468
2487.44	69.4993	1990.38	42.0224	1945.47	23.5327	2000.51	18.8918	1927.38	11.9673	2225.24	8.5051	2417.54	0.181015
2488.59	69.7203	1991.64	41.9488	1946.53	23.3853	2001.61	18.8918	1928.56	12.1883	2226.43	8.5051	2418.7	0.25468
2489.87	69.794	1992.73	42.0224	1948.28	23.3853	2002.6	18.8918	1929.55	12.262	2227.66	8.57877	2419.74	0.181015
2491.27	69.7203	1993.98	41.9488	1949.49	23.3853	2003.49	18.8918	1930.48	12.1147	2228.76	8.43144	2421.11	0.25468
2492.57	69.8676	1994.97	41.9488	1950.66	23.459	2004.49	18.9655	1931.48	12.1147	2230.03	8.57877	2422.22	0.25468
2493.87	69.8676	1995.83	42.0224	1951.63	23.3117	2005.81	19.0391	1932.46	12.041	2231.11	8.5051	2423.5	0.181015
2495.14	69.8676	1996.72	42.0224	1952.45	23.459	2006.72	18.8918	1933.46	12.1883	2232.14	8.5051	2424.89	0.181015
2496.29	69.8676	1997.75	42.0961	1953.41	23.5327	2007.71	18.8918	1934.53	12.3357	2233.21	8.5051	2426.09	0.25468
2497.54	69.8676	1998.61	42.1698	1955.61	23.5327	2008.77	19.0391	1935.4	12.262	2234.24	8.57877	2427.79	0.181015
2498.77	69.8676	1999.56	42.2434	1956.77	23.5327	2009.62	18.9655	1936.4	12.1883	2235.49	8.57877	2429.12	0.25468
2499.57	70.0149	2000.83	42.0961	1957.89	23.459	2010.5	19.0391	1937.58	12.1883	2236.74	8.5051	2430.39	0.181015
2500.85	70.0886	2001.89	42.1698	1958.76	23.5327	2011.36	18.9655	1938.54	12.262	2237.95	8.5051	2431.72	0.107351
2502.13	70.2359	2003.09	42.3171	1959.93	23.6063	2012.36	18.9655	1939.5	12.1147	2239.1	8.65243	2432.83	0.25468
2503.29	70.2359	2004.04	42.2434	1960.94	23.68	2013.52	18.9655	1940.4	12.262	2240.46	8.57877	2434.14	0.328344
2504.59	70.0886	2005.26	42.2434	1962.06	23.6063	2014.44	18.9655	1941.26	12.3357	2241.7	8.43144	2435.21	0.181015
2505.61	70.0149	2006.21	42.3171	1963.17	23.6063	2015.45	19.1128	1942.72	12.3357	2242.73	8.57877	2436.41	0.181015
2507.32	70.1623	2007.22	42.0961	1964.32	23.68	2016.37	18.9655	1943.62	12.262	2244.04	8.57877	2437.8	0.181015
2508.65	70.3096	2008.45	42.2434	1965.35	23.68	2017.73	19.0391	1944.65	12.262	2245.32	8.57877	2439.07	0.107351
2509.85	70.3096	2009.4	42.4644	1966.48	23.68	2018.66	19.0391	1945.7	12.483	2246.48	8.57877	2440.23	0.181015
2511.35	70.2359	2010.62	42.3908	1967.82	23.68	2019.59	19.0391	1947.68	12.3357	2247.7	8.5051	2442.03	0.328344
2512.63	70.3096	2011.74	42.2434	1968.73	23.68	2020.69	19.0391	1948.93	12.3357	2248.82	8.65243	2443.45	0.181015
2513.87	70.3833	2012.91	42.4644	1969.65	23.901	2021.57	19.1865	1949.91	12.3357	2250	8.5051	2444.6	0.107351
2515.06	70.4569	2013.96	42.3171	1970.66	23.68	2022.56	19.0391	1951.13	12.262	2251.64	8.65243	2445.98	0.25468
2516.19	70.3833	2015.37	42.4644	1971.49	23.8273	2023.48	19.0391	1952.42	12.3357	2252.97	8.65243	2447.33	0.25468
2517.12	70.4569	2016.29	42.4644	1972.38	23.8273	2025	19.1128	1953.41	12.3357	2254.41	8.57877	2448.66	0.25468
2518.02	70.4569	2017.6	42.6118	1973.61	23.7537	2025.97	19.0391	1954.51	12.3357	2255.63	8.65243	2449.67	0.25468
2519.19	70.5306	2018.5	42.4644	1974.53	23.901	2026.92	19.0391	1955.39	12.3357	2256.66	8.65243	2451.18	0.25468
2520.5	70.6779	2019.37	42.4644	1975.74	23.7537	2027.92	19.2601	1956.45	12.3357	2257.72	8.7261	2452.25	0.181015
2521.77	70.6043	2020.37	42.5381	1976.7	23.901	2028.78	19.1128	1957.46	12.3357	2258.78	8.65243	2453.7	0.107351
2523.02	70.5306	2021.31	42.6118	1977.96	23.901	2029.72	19.1865	1958.53	12.3357	2259.83	8.65243	2454.72	0.107351
2524	70.6043	2022.45	42.6118	1979.14	23.901	2030.65	19.1865	1959.84	12.3357	2261.01	8.57877	2456.3	0.25468
2525.34	70.8253	2023.42	42.4644	1980.16	23.8273	2031.89	19.1128	1960.86	12.4093	2262.09	8.5051	2457.71	0.25468
2526.52	70.7516	2024.45	42.5381	1981.36	23.8273	2032.93	19.1865	1961.91	12.4093	2263.13	8.65243	2459.07	0.181015
2527.38	70.7516	2025.6	42.6118	1982.3	23.8273	2034.2	19.2601	1962.86	12.4093	2264.29	8.57877	2460.78	0.25468
2528.6	70.7516	2026.77	42.5381	1983.48	23.901	2035.27	19.2601	1963.96	12.3357	2265.53	8.7261	2461.84	0.328344
2529.76	70.6779	2027.83	42.7591	1984.35	23.901	2036.55	19.1865	1964.92	12.3357	2267	8.7261	2463.21	0.107351
2531.07	70.8253	2028.94	42.6854	1985.73	23.9746	2037.71	19.1128	1966.02	12.483	2268.21	8.7261	2464.54	0.181015
2532.21	70.9726	2029.87	42.9064	1986.65	23.9746	2038.8	19.3338	1967	12.483	2269.43	8.57877	2465.99	0.181015
2533.47	70.8989	2030.82	42.6854	1987.67	23.9746	2039.7	19.2601	1968.03	12.483	2270.57	8.7261	2467.12	0.25468
2534.49	70.8989	2032.05	42.9064	1988.67	23.9746	2040.82	19.2601	1969.01	12.483	2271.9	8.7261	2468.48	0.107351
2535.8	70.8989	2032.97	42.7591	1989.61	23.9746	2041.76	19.2601	1970.17	12.483	2273.4	8.65243	2470.21	0.328344
2537.15	70.8989	2033.82	42.8328	1990.77	24.0483	2042.65	19.3338	1971.13	12.483	2274.66	8.65243	2471.56	0.181015
2538.37	71.1199	2034.74	42.8328	1991.61	24.0483	2043.87	19.3338	1972.13	12.483	2275.88	8.7261	2472.78	0.107351
2540.09	71.0463	2035.73	42.8328	1992.63	23.9746	2045	19.4074	1973.33	12.483	2277.14	8.7261	2474.36	0.181015
2541.32	71.0463	2036.88	42.8328	1993.53	23.9746	2046.08	19.3338	1974.29	12.483	2278.43	8.7261	2475.82	0.181015
2542.57	71.0463	2037.87	42.9064	1994.47	23.9746	2047.03	19.4811	1975.46	12.3357	2279.9	8.65243	2477.11	0.181015
2543.83	71.1936	2039.01	42.9064	1995.59	24.0483	2048.36	19.3338	1976.33	12.483	2281.22	8.7261	2478.22	0.107351
2544.99	71.1936	2040.02	43.0537	1996.43	24.122	2049.36	19.4074	1977.88	12.5567	2282.24	8.65243	2479.61	0.181015
2546.55	71.1936	2041.23	42.9801	1997.29	24.0483	2050.6	19.4074	1978.83	12.5567	2283.37	8.65243	2481	0.181015
2547.46	71.1936	2042.12	43.1274	1998.36	24.0483	2051.54	19.4074	1980.19	12.483	2284.5	8.79976	2482.33	0.181015
2548.65	71.1936	2043.13	43.0537	1999.56	24.1956	2052.84	19.3338	1981.21	12.5567	2285.58	8.65243	2483.68	0.25468
2549.97	71.3409	2044.05	42.9801	2000.76	24.122	2053.74	19.4074	1982.59	12.5567	2286.88	8.79976	2484.74	0.181015
2551.38	71.4146	2045.29	42.9801	2002.01	24.122	2054.61	19.4811	1983.46	12.4093	2288.03	8.7261	2486.05	0.181015
2552.71	71.3409	2046.38	43.2011	2002.95	24.122	2055.57	19.3338	1984.36	12.483	2289.23	8.79976	2487.47	0.25468
2553.92	71.4146	2047.4	43.1274	2004.16	24.1956	2056.41	19.4074	1985.28	12.6303	2290.37	8.65243	2488.95	0.107351
2555.09	71.4882	2048.73	43.1274	2005.04	24.1956	2057.65	19.5548	1986.19	12.5567	2291.6	8.79976	2490.38	0.181015
2556.23	71.6356	2049.63	43.1274	2006.13	24.122	2058.6	19.4811	1987.39	12.483	2292.88	8.7261	2491.93	0.107351
2557.55	71.6356	2050.73	43.1274	2007.08	24.1956	2059.86	19.4811	1988.29	12.483	2294.08	8.65243	2493.43	0.181015
2559.15	71.6356	2051.61	43.1274	2008.14	24.1956	2060.87	19.4074	1989.2	12.483	2295.41	8.7261	2494.45	0.181015
2560.5	71.6356	2053.02	43.2747	2009.07	24.343	2061.73	19.5548	1990.15	12.5567	2296.75	8.79976	2495.75	0.25468
2562.04	71.4882	2053.96	43.2011	2010	24.343	2062.75	19.4811	1991.25	12.5567	2298.26	8.7261	2497.26	0.181015
2563.24	71.7829	2054.88	43.2747	2011.73	24.2693	2063.62	19.4074	1992.49	12.6303	2299.48	8.87343	2498.68	0.107351
2564.59	71.7829	2055.9	43.2747	2012.67	24.122	2064.71	19.5548	1993.42	12.704	2300.69	8.7261	2499.72	0.181015
2565.58	71.7092	2056.89	43.2011	2013.72	24.2693	2065.62	19.5548	1994.4	12.6303	2301.79	8.79976	2501.1	0.107351
2566.99	71.7092	2058.01	43.2747	2014.65	24.1956	2066.57	19.4811	1995.3	12.483	2302.94	8.79976	2502.81	0.181015
2567.81	71.7829	2059.11	43.4221	2015.65	24.2693	2067.58	19.4811	1996.35	12.6303	2304.39	8.94709	2504.2	0.181015
2569.17	71.7829	2060.09	43.2011	2016.58	24.343	2068.44	19.6284	1997.43	12.6303	2305.66	8.79976	2505.32	0.25468
2570.49	71.9302	2061.04	43.4221	2017.47	24.4166	2069.69	19.6284	1998.35	12.6303	2306.77	8.87343	2506.93	0.181015
2571.39	71.8566	2062	43.4221	2018.3	24.343	2070.69	19.4811	1999.28	12.704	2307.92	8.87343	2508.2	0.181015
2572.58	71.9302	2063.06	43.3484	2019.17	24.4166	2071.63	19.6284	2000.25	12.6303	2309.17	8.79976	2509.21	0.181015
2573.91	72.0039	2063.98	43.3484	2020.21	24.343	2072.53	19.6284	2001.35	12.704	2310.2	8.79976	2510.51	0.107351
2574.82	72.1512	2065.23	43.4221	2021.54	24.4903	2073.41	19.5548	2002.42	12.704	2311.35	8.65243	2511.89	0.25468
2575.97	72.0039	2066.17	43.4957	2022.58	24.343	2074.45	19.6284	2003.47	12.6303	2312.69	8.87343	2513.24	0.181015
2577.95	72.0776	2067.14	43.5694	2023.58	24.4166	2075.39	19.6284	2004.49	12.6303	2313.87	8.79976	2514.5	0.25468
2579.16	72.0776	2068.12	43.4957	2024.44	24.343	2076.51	19.5548	2005.78	12.6303	2315.34	8.87343	2515.83	0.181015
2581.11	72.2985	2069.44	43.6431	2025.39	24.4903	2077.42	19.7021	2006.85	12.704	2316.34	8.87343	2516.83	0.25468
2582.37	72.2249	2070.66	43.5694	2026.25	24.343	2078.7	19.6284	2007.77	12.704	2317.55	8.79976	2518.21	0.181015
2583.62	72.2249	2071.74	43.6431	2027.58	24.4903	2079.68	19.6284	2008.63	12.6303	2318.71	8.94709	2519.56	0.181015
2584.48	72.1512	2073.12	43.6431	2028.5	24.4166	2081.05	19.7021	2009.61	12.7776	2320.46	8.87343	2520.61	0.181015
2585.7	72.2985	2074.39	43.5694	2029.38	24.4903	2082.19	19.6284	2010.77	12.704	2321.66	8.79976	2522.15	0.181015
2587.56	72.5195	2075.28	43.6431	2030.19	24.4903	2083.38	19.7758	2011.71	12.7776	2322.98	8.87343	2523.25	0.181015
2588.82	72.4459	2076.43	43.6431	2031.11	24.4903	2084.31	19.7021	2012.72	12.6303	2324.07	9.02076	2524.65	0.107351
2590.09	72.5195	2077.54	43.7904	2032.59	24.4903	2085.48	19.7021	2013.68	12.704	2325.37	8.87343	2526.31	0.25468
2591.5	72.5195	2078.64	43.7904	2033.64	24.4903	2086.42	19.7758	2015.15	12.7776	2326.54	8.87343	2527.32	0.25468
2592.69	72.4459	2079.52	43.7167	2034.58	24.4903	2087.69	19.7021	2016.03	12.7776	2327.71	8.79976	2528.49	0.181015
2593.81	72.5932	2080.5	43.8641	2035.67	24.4166	2088.7	19.7758	2017.07	12.7776	2328.83	8.94709	2529.51	0.25468
2595.16	72.5932	2081.53	43.7167	2036.67	24.6376	2089.98	19.8494	2017.94	12.7776	2330.16	8.87343	2530.71	0.25468
2596.87	72.5932	2082.79	43.7904	2037.62	24.4903	2090.96	19.7758	2018.8	12.704	2331.26	8.94709	2531.95	0.107351
2598.17	72.5932	2083.83	43.8641	2038.57	24.4903	2092.77	19.7021	2019.65	12.7776	2332.28	9.02076	2533.33	0.328344
2599.31	72.6669	2084.7	43.9377	2039.79	24.4166	2093.94	19.8494	2020.52	12.7776	2333.57	8.87343	2534.71	0.181015
2600.23	72.8142	2085.68	43.9377	2040.72	24.6376	2094.89	19.7758	2021.44	12.7776	2334.66	8.94709	2535.72	0.181015
2601.45	72.7405	2086.6	43.8641	2042	24.564	2095.81	19.9231	2022.46	12.8513	2336.14	9.09442	2536.73	0.107351
2603.01	72.8879	2088.08	43.9377	2043.17	24.6376	2096.77	19.9231	2023.32	12.925	2337.33	9.02076	2537.99	0.25468
2604.32	72.8879	2088.98	43.8641	2044.15	24.785	2097.93	19.8494	2024.76	12.7776	2338.77	8.87343	2539.42	0.25468
2605.52	72.6669	2089.96	44.1587	2045.26	24.7113	2098.88	19.8494	2025.76	12.8513	2340.87	8.94709	2540.61	0.25468
2606.42	73.1089	2091.01	44.0114	2046.55	24.8586	2099.99	19.8494	2026.8	12.8513	2341.88	9.02076	2542.24	0.25468
2607.67	72.8879	2092.1	44.0114	2047.41	24.6376	2100.88	19.7758	2027.65	12.925	2343.98	9.02076	2543.62	0.181015
2609.76	72.9615	2093.57	44.0114	2048.43	24.7113	2101.77	19.8494	2028.92	12.925	2345.74	8.87343	2544.91	0.25468
2610.59	73.0352	2094.62	44.0114	2049.31	24.785	2102.82	19.9231	2029.92	12.8513	2346.74	8.94709	2546.27	0.25468
2612.06	73.0352	2095.56	44.0851	2050.37	24.6376	2104.27	19.8494	2030.8	12.8513	2347.88	9.09442	2547.46	0.181015
2613.28	73.1089	2096.47	44.306	2051.27	24.6376	2105.35	19.8494	2031.87	12.8513	2350.09	8.94709	2548.81	0.181015
2614.13	73.0352	2097.9	44.0851	2052.21	24.8586	2106.25	19.9968	2032.78	12.8513	2351.32	8.94709	2550.24	0.25468
2615.77	73.1825	2099.01	44.0851	2053.21	24.8586	2107.19	19.9968	2033.79	12.7776	2352.58	9.02076	2551.59	0.107351
2617.07	73.1089	2100.12	44.0851	2054.24	24.8586	2108.09	19.9231	2034.81	12.8513	2355.34	9.02076	2552.73	0.107351
2618.6	73.2562	2101.06	44.1587	2055.35	24.7113	2108.94	19.9968	2035.74	13.0723	2357.81	9.09442	2554.53	0.25468
2619.85	73.3299	2102.47	44.1587	2056.29	24.8586	2109.98	19.9231	2036.78	12.8513	2358.95	9.02076	2555.91	0.328344
2621.12	73.3299	2103.56	44.306	2057.13	24.7113	2110.96	19.9968	2037.74	12.8513	2360.22	9.02076	2557.11	0.328344
2621.98	73.3299	2104.47	44.306	2058.58	24.785	2111.82	19.9968	2038.82	12.925	2361.28	8.94709	2558.19	0.181015
2623.42	73.3299	2105.72	44.306	2059.48	24.8586	2112.84	19.9968	2039.78	13.0723	2362.46	9.02076	2559.67	0.181015
2625.22	73.4035	2107.09	44.2324	2060.44	24.8586	2114.01	19.9968	2040.99	12.8513	2363.61	9.16808	2561.25	0.25468
2626.53	73.5508	2108.38	44.4534	2061.33	24.785	2115.06	20.1441	2041.99	12.925	2365.15	9.02076	2562.45	0.25468
2628.3	73.5508	2109.26	44.4534	2062.25	24.8586	2116.01	19.9968	2042.94	12.9986	2366.41	9.09442	2563.71	0.181015
2629.57	73.4035	2110.38	44.4534	2063.06	24.8586	2116.89	19.9968	2043.83	12.9986	2367.5	9.09442	2564.74	0.25468
2631.44	73.4772	2111.54	44.3797	2063.96	24.9323	2118.18	20.0704	2044.89	12.925	2368.75	9.09442	2566.48	0.181015
2632.66	73.5508	2112.55	44.306	2064.91	24.9323	2119.05	19.9231	2045.83	13.0723	2370.38	9.09442	2567.91	0.107351
2634.37	73.4772	2113.57	44.4534	2065.88	24.9323	2120	20.1441	2046.84	12.9986	2371.75	9.16808	2569.34	0.328344
2635.65	73.6245	2114.62	44.527	2066.87	25.0796	2120.96	20.1441	2048.1	12.925	2373.03	9.02076	2570.89	0.181015
2637.16	73.6245	2115.79	44.4534	2067.92	25.006	2121.82	20.0704	2049.09	12.925	2374.47	9.09442	2571.94	0.181015
2638.19	73.6982	2116.84	44.6007	2068.85	25.0796	2123.05	20.0704	2050.11	12.9986	2375.48	9.16808	2573.48	0.107351
2639.42	73.6982	2118.05	44.6744	2069.75	24.9323	2123.96	20.0704	2051.03	12.925	2376.84	9.09442	2574.53	0.25468
2640.95	73.6982	2118.98	44.527	2070.68	25.006	2125.02	19.9968	2052.04	12.9986	2378.07	9.16808	2575.63	0.107351
2642.27	73.7718	2120.13	44.6007	2071.52	25.0796	2126.01	20.1441	2052.99	13.0723	2379.14	9.16808	2577.05	0.25468
2643.51	73.8455	2121.33	44.6744	2072.43	24.9323	2126.92	20.1441	2053.83	12.9986	2380.22	9.16808	2578.19	0.25468
2644.8	73.8455	2122.22	44.6007	2073.54	25.006	2127.84	20.1441	2055.16	12.9986	2381.43	9.09442	2579.63	0.25468
2645.92	73.8455	2123.38	44.748	2074.47	24.9323	2129.06	20.2178	2056.1	12.9986	2382.66	9.09442	2580.94	0.25468
2647.61	73.9928	2124.32	44.748	2075.42	25.006	2129.9	20.1441	2057.42	12.925	2384.13	9.09442	2582.51	0.181015
2648.81	73.9192	2125.91	44.6744	2076.42	25.006	2131.2	20.1441	2058.39	13.0723	2386.25	9.02076	2583.81	0.107351
2650.07	74.0665	2126.96	44.748	2077.71	25.0796	2132.49	20.1441	2059.43	13.0723	2387.68	9.16808	2584.85	0.25468
2651.3	74.1402	2127.96	44.8217	2078.67	25.1533	2133.7	20.1441	2060.6	13.146	2388.85	9.16808	2586.27	0.25468
2652.55	73.9928	2128.93	44.748	2079.74	25.0796	2134.7	20.1441	2061.45	13.146	2390.52	9.16808	2587.57	0.107351
2654.11	74.1402	2130.16	44.748	2080.71	25.1533	2135.71	20.2178	2062.3	12.9986	2392.54	9.31541	2588.85	0.181015
2655.32	74.1402	2131.09	44.748	2081.82	25.1533	2136.98	20.0704	2063.14	13.2196	2393.55	9.16808	2589.85	0.328344
2656.96	74.1402	2132.07	44.8217	2082.83	25.2269	2137.97	20.0704	2064.55	12.9986	2394.87	9.24175	2591.13	0.107351
2658.19	74.2138	2132.99	44.8217	2083.74	25.1533	2138.83	20.2178	2065.41	13.146	2396.78	9.16808	2592.48	0.181015
2659.85	74.2138	2133.87	44.8954	2084.7	25.1533	2139.71	20.2178	2066.44	13.0723	2398.61	9.16808	2593.8	0.181015
2661.02	74.1402	2135.39	44.8954	2085.72	25.2269	2140.61	20.3651	2067.67	13.0723	2399.74	9.16808	2595.01	0.181015
2662.19	74.2875	2136.38	44.969	2086.74	25.0796	2141.67	20.4388	2068.59	13.2196	2401.31	9.16808	2596.14	0.107351
2663.58	74.3612	2137.38	44.969	2087.74	25.1533	2142.64	20.2178	2069.47	13.0723	2402.37	9.09442	2597.18	0.107351
2664.81	74.3612	2138.31	44.969	2088.75	25.1533	2143.6	20.3651	2070.48	13.0723	2403.62	9.24175	2598.31	0.181015
2666.08	74.4348	2139.21	44.8954	2089.75	25.2269	2144.47	20.2178	2071.74	13.146	2404.66	9.16808	2599.54	0.25468
2667.4	74.5821	2140.03	45.0427	2090.67	25.3006	2145.47	20.3651	2072.7	13.0723	2405.71	9.16808	2600.88	0.25468
2669.04	74.5821	2141	45.0427	2091.57	25.3006	2146.3	20.3651	2073.89	13.2196	2407	9.09442	2602.32	0.107351
2670.5	74.5085	2141.9	45.0427	2092.72	25.1533	2147.36	20.2914	2074.94	13.2196	2408.06	9.31541	2603.73	0.181015
2671.89	74.5821	2142.82	45.1164	2093.62	25.3006	2148.35	20.3651	2075.81	13.2933	2409.2	9.31541	2605.15	0.181015
2673.12	74.6558	2143.79	45.1164	2094.5	25.2269	2149.24	20.2914	2077.1	13.2196	2410.27	9.24175	2606.4	0.25468
2674.47	74.7295	2145.04	45.1164	2095.74	25.3743	2150.23	20.2178	2077.96	13.146	2411.28	9.09442	2607.62	0.181015
2675.39	74.7295	2146.06	45.2637	2096.66	25.3743	2151.33	20.3651	2079.29	13.2196	2412.48	9.09442	2608.87	0.181015
2676.53	74.7295	2147.01	45.1164	2097.59	25.3743	2152.31	20.3651	2080.29	13.2933	2413.52	9.24175	2609.88	0.107351
2678.03	74.7295	2148.04	45.1164	2098.85	25.4479	2153.31	20.4388	2081.15	13.2196	2414.71	9.24175	2611.09	0.25468
2679.27	74.6558	2149.04	45.19	2099.8	25.3743	2154.19	20.4388	2082.16	13.2196	2416.07	9.38908	2612.21	0.25468
2680.61	74.7295	2150.09	45.1164	2100.9	25.3006	2155.28	20.3651	2083.08	13.2196	2417.61	9.24175	2613.41	0.107351
2681.77	74.8031	2151.01	45.19	2101.77	25.2269	2156.25	20.2178	2084	13.2196	2419.11	9.24175	2614.81	0.107351
2683.18	74.9505	2151.91	45.2637	2103.07	25.5216	2157.26	20.2914	2084.98	13.2933	2420.53	9.31541	2615.95	0.181015
2684.1	74.8768	2152.84	45.19	2104.17	25.4479	2158.54	20.4388	2085.92	13.2933	2422.04	9.24175	2617.45	0.181015
2684.97	74.9505	2154	45.19	2105.23	25.3006	2159.49	20.3651	2086.82	13.2196	2423.66	9.24175	2618.89	0.181015
2685.99	74.8768	2154.93	45.2637	2106.31	25.3006	2160.29	20.4388	2087.7	13.2933	2424.67	9.31541	2620.03	0.25468
2688.01	75.0241	2156.32	45.411	2107.58	25.3743	2161.23	20.5124	2088.56	13.367	2425.69	9.31541	2621.38	0.181015
2689.4	75.0241	2157.43	45.19	2108.61	25.5216	2162.08	20.4388	2089.56	13.2196	2427.16	9.38908	2622.84	0.107351
2691.2	75.0978	2158.49	45.411	2109.84	25.4479	2162.96	20.4388	2090.88	13.2933	2428.55	9.16808	2624.32	0.107351
2692.4	75.0978	2159.42	45.411	2111.12	25.5953	2163.81	20.5124	2092.05	13.367	2429.74	9.31541	2625.55	0.25468
2693.78	75.2451	2160.89	45.411	2112.19	25.5216	2164.83	20.2914	2093.02	13.367	2430.98	9.31541	2627.12	0.181015
2695.03	75.2451	2161.76	45.5583	2113.2	25.3743	2165.73	20.5861	2093.91	13.2196	2432.05	9.31541	2628.13	0.25468
2696.29	75.2451	2162.66	45.411	2114.39	25.5953	2166.63	20.4388	2094.92	13.2933	2433.09	9.38908	2630.19	0.0336861
2697.69	75.3188	2163.61	45.411	2115.47	25.4479	2167.61	20.5124	2095.82	13.367	2434.24	9.38908	2631.5	0.181015
2698.9	75.2451	2164.49	45.632	2116.71	25.5216	2168.59	20.5124	2096.91	13.4406	2435.28	9.16808	2632.93	0.25468
2700.47	75.3925	2165.7	45.5583	2117.63	25.7426	2169.7	20.5124	2097.75	13.2933	2436.32	9.31541	2634.8	0.107351
2701.65	75.3925	2166.63	45.5583	2118.54	25.4479	2170.72	20.5861	2098.62	13.367	2438.04	9.31541	2636.1	0.107351
2702.87	75.4661	2167.71	45.5583	2119.64	25.4479	2171.6	20.5861	2099.82	13.2933	2439.42	9.31541	2637.13	0.181015
2704.22	75.3925	2168.68	45.632	2120.57	25.6689	2172.45	20.5861	2100.76	13.4406	2440.63	9.31541	2638.5	0.25468
2705.4	75.3925	2169.69	45.5583	2121.55	25.6689	2173.36	20.7334	2101.77	13.367	2441.85	9.46274	2639.68	0.25468
2706.41	75.4661	2170.66	45.7793	2122.55	25.5216	2174.29	20.5124	2103.05	13.2933	2443.09	9.31541	2641.54	0.181015
2707.63	75.4661	2171.52	45.7057	2123.93	25.5216	2175.1	20.6597	2104.03	13.367	2444.13	9.38908	2642.93	0.181015
2708.77	75.4661	2172.58	45.7793	2124.86	25.6689	2176.1	20.5861	2104.9	13.4406	2445.19	9.31541	2643.95	0.25468
2709.7	75.5398	2173.45	45.632	2125.89	25.6689	2177.31	20.6597	2105.96	13.367	2446.29	9.24175	2644.96	0.25468
[truncated: 10,922 more rows]
