# Supplementary material for: Quantum octets in high mobility pentagonal two-dimensional PdSe2
Source: Nat Commun. 2024 Jan 26;15:761. doi: 10.1038/s41467-024-44972-2 (PMC10817936; doi:10.1038/s41467-024-44972-2)
Supplement: Supplementary file 3 — Source Data [file 41467_2024_44972_MOESM3_ESM.zip › source data/Fig2a.csv]

mu_smth.x	mu_smth.d	fit_mu_smth.x	fit_mu_smth.d	fitX_mu_smth.x	fitX_mu_smth.d	D48_mu_smth.x	D48_mu_smth.d
1.59996	1969.95	74.5699	858.245	0	74.5699	1.69	10830
1.62496	1969.95	75.6207	850.836	1	75.0723	1.71498	10821.2
1.64995	1969.95	76.6715	843.49	2	75.578	1.73996	10812.5
1.67495	1969.95	77.7223	836.208	3	76.0872	1.76494	10803.6
1.69995	1969.95	78.7731	828.988	4	76.5997	1.78992	10794.7
1.72495	1969.95	79.8239	821.831	5	77.1158	1.81491	10785.7
1.74995	1969.95	80.8748	814.735	6	77.6353	1.83989	10776.6
1.77494	1969.95	81.9256	807.701	7	78.1583	1.86487	10767.4
1.79994	1969.95	82.9764	800.727	8	78.6848	1.88985	10758.1
1.82494	1969.95	84.0272	793.813	9	79.2149	1.91483	10748.8
1.84994	1969.95	85.078	786.959	10	79.7485	1.93981	10739.4
1.87494	1969.95	86.1288	780.164	11	80.2858	1.96479	10729.8
1.89994	1969.95	87.1796	773.427	12	80.8266	1.98977	10720.2
1.92493	1969.95	88.2304	766.748	13	81.3712	2.01475	10710.5
1.94993	1969.95	89.2812	760.127	14	81.9193	2.03973	10700.8
1.97493	1969.95	90.332	753.563	15	82.4712	2.06472	10690.9
1.99993	1969.95	91.3828	747.056	16	83.0268	2.0897	10681
2.02493	1969.95	92.4336	740.604	17	83.5861	2.11468	10670.9
2.04993	1969.95	93.4844	734.209	18	84.1492	2.13966	10660.9
2.07492	1969.95	94.5352	727.868	19	84.7161	2.16464	10650.6
2.09992	1969.95	95.5861	721.582	20	85.2868	2.18962	10640.4
2.12492	1969.95	96.6369	715.35	21	85.8614	2.2146	10630
2.14992	1969.95	97.6877	709.172	22	86.4398	2.23958	10619.6
2.17492	1969.95	98.7385	703.047	23	87.0221	2.26456	10609.1
2.19992	1969.95	99.7893	696.975	24	87.6083	2.28954	10598.5
2.22491	1969.95	100.84	690.955	25	88.1985	2.31453	10587.7
2.24991	1969.95	101.891	684.987	26	88.7927	2.33951	10577
2.27491	1969.95	102.942	679.07	27	89.3909	2.36449	10566.1
2.29991	1969.95	103.993	673.205	28	89.9931	2.38947	10555.2
2.32491	1969.95	105.043	667.39	29	90.5993	2.41445	10544.1
2.34991	1969.79	106.094	661.625	30	91.2097	2.43943	10533.1
2.3749	1969.62	107.145	655.91	31	91.8241	2.46441	10521.8
2.3999	1969.55	108.196	650.244	32	92.4427	2.48939	10510.6
2.4249	1969.47	109.247	644.627	33	93.0655	2.51437	10499.2
2.4499	1969.3	110.297	639.058	34	93.6924	2.53936	10487.8
2.4749	1969.14	111.348	633.537	35	94.3236	2.56434	10476.2
2.49989	1969.06	112.399	628.064	36	94.959	2.58932	10464.6
2.52489	1968.98	113.45	622.638	37	95.5988	2.6143	10452.9
2.54989	1968.82	114.501	617.258	38	96.2428	2.63928	10441.1
2.57489	1968.66	115.551	611.925	39	96.8911	2.66426	10429.2
2.59989	1968.58	116.602	606.638	40	97.5439	2.68924	10417.3
2.62489	1968.49	117.653	601.397	41	98.201	2.71422	10405.3
2.64988	1968.33	118.704	596.201	42	98.8625	2.7392	10393.2
2.67488	1968.16	119.755	591.049	43	99.5286	2.76418	10381
2.69988	1968.08	120.805	585.942	44	100.199	2.78917	10368.7
2.72488	1968	121.856	580.879	45	100.874	2.81415	10356.4
2.74988	1967.83	122.907	575.859	46	101.554	2.83913	10344
2.77488	1967.66	123.958	570.883	47	102.238	2.86411	10331.4
2.79987	1967.59	125.009	565.95	48	102.927	2.88909	10318.8
2.82487	1967.51	126.059	561.059	49	103.62	2.91407	10306.1
2.84987	1967.33	127.11	556.21	50	104.318	2.93905	10293.4
2.87487	1967.14	128.161	551.403	51	105.021	2.96403	10280.5
2.89987	1967.08	129.212	546.638	52	105.728	2.98901	10267.6
2.92487	1967.02	130.263	541.914	53	106.44	3.01399	10254.6
2.94986	1966.82	131.313	537.23	54	107.158	3.03898	10241.6
2.97486	1966.62	132.364	532.586	55	107.879	3.06396	10228.4
2.99986	1966.58	133.415	527.983	56	108.606	3.08894	10215.2
3.02486	1966.53	134.466	523.419	57	109.338	3.11392	10201.8
3.04986	1966.31	135.517	518.895	58	110.074	3.1389	10188.4
3.07486	1966.09	136.568	514.41	59	110.816	3.16388	10174.9
3.09985	1966.06	137.618	509.963	60	111.562	3.18886	10161.4
3.12485	1966.04	138.669	505.554	61	112.314	3.21384	10147.7
3.14985	1965.8	139.72	501.184	62	113.071	3.23882	10134
3.17485	1965.56	140.771	496.851	63	113.832	3.26381	10120.2
3.19985	1965.55	141.822	492.556	64	114.599	3.28879	10106.3
3.22484	1965.55	142.872	488.297	65	115.371	3.31377	10092.3
3.24984	1965.3	143.923	484.076	66	116.149	3.33875	10078.3
3.27484	1965.06	144.974	479.89	67	116.931	3.36373	10064.2
3.29984	1965.03	146.025	475.741	68	117.719	3.38871	10050
3.32484	1965.01	147.076	471.628	69	118.512	3.41369	10035.7
3.34984	1964.79	148.126	467.549	70	119.31	3.43867	10021.4
3.37483	1964.57	149.177	463.506	71	120.114	3.46365	10006.9
3.39983	1964.52	150.228	459.498	72	120.923	3.48863	9992.43
3.42483	1964.46	151.279	455.525	73	121.738	3.51362	9977.8
3.44983	1964.27	152.33	451.585	74	122.558	3.5386	9963.17
3.47483	1964.09	153.38	447.68	75	123.383	3.56358	9948.38
3.49983	1963.99	154.431	443.808	76	124.215	3.58856	9933.6
3.52482	1963.9	155.482	439.97	77	125.051	3.61354	9918.66
3.54982	1963.75	156.533	436.165	78	125.894	3.63852	9903.71
3.57482	1963.6	157.584	432.392	79	126.742	3.6635	9888.95
3.59982	1963.47	158.634	428.652	80	127.596	3.68848	9874.18
3.62482	1963.34	159.685	424.944	81	128.455	3.71346	9859.59
3.64982	1963.23	160.736	421.268	82	129.321	3.73844	9845
3.67481	1963.13	161.787	417.624	83	130.192	3.76343	9830.58
3.69981	1962.95	162.838	414.012	84	131.069	3.78841	9816.17
3.72481	1962.77	163.888	410.43	85	131.952	3.81339	9801.93
3.74981	1962.71	164.939	406.879	86	132.841	3.83837	9787.7
3.77481	1962.65	165.99	403.359	87	133.736	3.86335	9773.64
3.79981	1962.43	167.041	399.869	88	134.637	3.88833	9759.58
3.8248	1962.2	168.092	396.409	89	135.544	3.91331	9745.7
3.8498	1962.19	169.143	392.979	90	136.457	3.93829	9731.82
3.8748	1962.18	170.193	389.579	91	137.376	3.96327	9718.12
3.8998	1961.95	171.244	386.208	92	138.302	3.98825	9704.42
3.9248	1961.71	172.295	382.866	93	139.233	4.01324	9690.9
3.94979	1961.67	173.346	379.553	94	140.171	4.03822	9677.38
3.97479	1961.62	174.397	376.268	95	141.116	4.0632	9664.04
3.99979	1961.44	175.447	373.011	96	142.066	4.08818	9650.7
4.02479	1961.25	176.498	369.783	97	143.023	4.11316	9637.54
4.04979	1961.15	177.549	366.583	98	143.987	4.13814	9624.39
4.07479	1961.05	178.6	363.41	99	144.957	4.16312	9611.41
4.09978	1960.92	179.651	360.264	100	145.933	4.1881	9598.43
4.12478	1960.92	180.701	357.145	101	146.916	4.21308	9585.63
4.14978	1960.92	181.752	354.054	102	147.906	4.23807	9572.84
4.17478	1960.92	182.803	350.989	103	148.903	4.26305	9560.22
4.19978	1960.92	183.854	347.95	104	149.906	4.28803	9547.6
4.22478	1960.92	184.905	344.938	105	150.916	4.31301	9535.16
4.24977	1960.56	185.955	341.951	106	151.932	4.33799	9522.73
4.27477	1960.11	187.006	338.991	107	152.956	4.36297	9510.47
4.29977	1959.66	188.057	336.055	108	153.986	4.38795	9498.22
4.32477	1959.22	189.108	333.146	109	155.024	4.41293	9486.14
4.34977	1958.81	190.159	330.261	110	156.068	4.43791	9474.07
4.37477	1958.61	191.209	327.401	111	157.119	4.46289	9462.17
4.39976	1958.61	192.26	324.565	112	158.178	4.48788	9450.28
4.42476	1958.61	193.311	321.755	113	159.243	4.51286	9438.57
4.44976	1958.61	194.362	318.968	114	160.316	4.53784	9426.86
4.47476	1958.61	195.413	316.205	115	161.396	4.56282	9415.33
4.49976	1958.61	196.464	313.466	116	162.483	4.5878	9403.8
4.52475	1958.61	197.514	310.751	117	163.578	4.61278	9392.44
4.54975	1958.61	198.565	308.059	118	164.68	4.63776	9381.09
4.57475	1958.61	199.616	305.391	119	165.789	4.66274	9369.92
4.59975	1958.61	200.667	302.745	120	166.906	4.68772	9358.74
4.62475	1958.61	201.718	300.122	121	168.031	4.7127	9347.75
4.64975	1958.61	202.768	297.522	122	169.163	4.73769	9336.75
4.67474	1958.61	203.819	294.944	123	170.302	4.76267	9325.92
4.69974	1958.61	204.87	292.388	124	171.45	4.78765	9315.1
4.72474	1958.61	205.921	289.854	125	172.605	4.81263	9304.44
4.74974	1958.61	206.972	287.343	126	173.767	4.83761	9283.29
4.77474	1958.61	208.022	284.853	127	174.938	4.86259	9262.48
4.79974	1958.61	209.073	282.384	128	176.116	4.88757	9241.98
4.82473	1958.61	210.124	279.936	129	177.303	4.91255	9221.75
4.84973	1958.61	211.175	277.51	130	178.497	4.93753	9201.8
4.87473	1958.61	212.226	275.105	131	179.7	4.96252	9182.14
4.89973	1958.61	213.276	272.72	132	180.91	4.9875	9162.8
4.92473	1958.61	214.327	270.356	133	182.129	5.01248	9143.82
4.94973	1958.61	215.378	268.012	134	183.356	5.03746	9125.22
4.97472	1958.61	216.429	265.688	135	184.591	5.06244	9106.98
4.99972	1958.61	217.48	263.385	136	185.835	5.08742	9089.13
5.02472	1958.61	218.53	261.101	137	187.087	5.1124	9071.66
5.04972	1958.61	219.581	258.837	138	188.347	5.13738	9054.59
5.07472	1958.61	220.632	256.592	139	189.616	5.16236	9037.9
5.09972	1958.61	221.683	254.367	140	190.893	5.18734	9021.59
5.12471	1958.61	222.734	252.161	141	192.179	5.21233	9005.68
5.14971	1958.61	223.784	249.974	142	193.474	5.23731	8990.14
5.17471	1958.61	224.835	247.806	143	194.777	5.26229	8976.85
5.19971	1958.61	225.886	245.657	144	196.09	5.28727	8973.93
5.22471	1958.61	226.937	243.526	145	197.411	5.31225	8973.93
5.2497	1958.61	227.988	241.413	146	198.74	5.33723	8973.93
5.2747	1958.61	229.039	239.319	147	200.079	5.36221	8973.93
5.2997	1958.61	230.089	237.242	148	201.427	5.38719	8973.93
5.3247	1958.61	231.14	235.184	149	202.784	5.41217	8973.93
5.3497	1958.61	232.191	233.143	150	204.15	5.43715	8973.93
5.3747	1958.61	233.242	231.12	151	205.526	5.46214	8973.93
5.39969	1958.61	234.293	229.114	152	206.91	5.48712	8973.93
5.42469	1958.61	235.343	227.126	153	208.304	5.5121	8973.93
5.44969	1958.61	236.394	225.154	154	209.707	5.53708	8973.93
5.47469	1958.61	237.445	223.2	155	211.12	5.56206	8973.93
5.49969	1958.61	238.496	221.263	156	212.542	5.58704	8973.93
5.52469	1958.61	239.547	219.342	157	213.974	5.61202	8973.93
5.54968	1958.61	240.597	217.438	158	215.416	5.637	8973.93
5.57468	1958.61	241.648	215.55	159	216.867	5.66198	8973.93
5.59968	1958.61	242.699	213.678	160	218.328	5.68697	8973.93
5.62468	1958.59	243.75	211.823	161	219.799	5.71195	8973.93
5.64968	1958.35	244.801	209.983	162	221.279	5.73693	8973.93
5.67468	1958.11	245.851	208.16	163	222.77	5.76191	8973.93
5.69967	1958.04	246.902	206.352	164	224.271	5.78689	8973.93
5.72467	1957.85	247.953	204.56	165	225.782	5.81187	8973.93
5.74967	1957.63	249.004	202.783	166	227.303	5.83685	8973.93
5.77467	1957.45	250.055	201.021	167	228.834	5.86183	8973.93
5.79967	1957.31	251.105	199.275	168	230.375	5.88681	8973.93
5.82467	1957.16	252.156	197.544	169	231.927	5.91179	8973.93
5.84966	1956.95	253.207	195.827	170	233.49	5.93678	8973.93
5.87466	1956.78	254.258	194.126	171	235.063	5.96176	8973.93
5.89966	1956.62	255.309	192.439	172	236.646	5.98674	8973.93
5.92466	1956.49	256.359	190.766	173	238.241	6.01172	8973.93
5.94966	1956.25	257.41	189.108	174	239.846	6.0367	8973.93
5.97465	1956.06	258.461	187.465	175	241.461	6.06168	8973.93
5.99965	1956.04	259.512	185.835	176	243.088	6.08666	8973.93
6.02465	1955.83	260.563	184.22	177	244.726	6.11164	8973.93
6.04965	1955.6	261.614	182.618	178	246.374	6.13662	8973.93
6.07465	1955.51	262.664	181.03	179	248.034	6.1616	8973.93
6.09965	1955.32	263.715	179.456	180	249.705	6.18659	8973.93
6.12464	1955.17	264.766	177.895	181	251.387	6.21157	8973.93
6.14964	1954.97	265.817	176.348	182	253.081	6.23655	8973.93
6.17464	1954.81	266.868	174.815	183	254.786	6.26153	8973.93
6.19964	1954.74	267.918	173.294	184	256.502	6.28651	8973.93
6.22464	1954.54	268.969	171.787	185	258.23	6.31149	8973.93
6.24964	1954.33	270.02	170.292	186	259.97	6.33647	8973.93
6.27463	1954.23	271.071	168.811	187	261.721	6.36145	8973.93
6.29963	1954.11	272.122	167.342	188	263.484	6.38643	8973.93
6.32463	1953.93	273.172	165.886	189	265.259	6.41142	8973.93
6.34963	1953.73	274.223	164.442	190	267.046	6.4364	8973.93
6.37463	1953.62	275.274	163.011	191	268.845	6.46138	8973.93
6.39963	1953.53	276.325	161.592	192	270.656	6.48636	8973.93
6.42462	1953.34	277.376	160.185	193	272.48	6.51134	8973.93
6.44962	1953.15	278.426	158.791	194	274.315	6.53632	8973.93
6.47462	1953.06	279.477	157.408	195	276.163	6.5613	8973.93
6.49962	1952.95	280.528	156.038	196	278.024	6.58628	8973.93
6.52462	1952.78	281.579	154.679	197	279.897	6.61126	8973.93
6.54962	1952.71	282.63	153.332	198	281.782	6.63624	8973.93
6.57461	1952.71	283.68	151.997	199	283.68	6.66123	8973.93
6.59961	1952.71					6.68621	8973.93
6.62461	1952.71					6.71119	8973.93
6.64961	1952.71					6.73617	8973.93
6.67461	1952.71					6.76115	8973.93
6.6996	1952.71					6.78613	8973.93
6.7246	1952.71					6.81111	8973.93
6.7496	1952.71					6.83609	8973.93
6.7746	1952.71					6.86107	8973.93
6.7996	1952.71					6.88605	8973.93
6.8246	1952.71					6.91104	8973.93
6.84959	1952.71					6.93602	8973.93
6.87459	1952.71					6.961	8973.93
6.89959	1952.71					6.98598	8973.93
6.92459	1952.71					7.01096	8973.93
6.94959	1952.71					7.03594	8973.93
6.97459	1952.71					7.06092	8973.93
6.99958	1952.71					7.0859	8973.93
7.02458	1952.71					7.11088	8973.93
7.04958	1952.71					7.13587	8973.93
7.07458	1952.71					7.16085	8973.93
7.09958	1952.71					7.18583	8973.93
7.12458	1952.71					7.21081	8973.93
7.14957	1952.71					7.23579	8973.93
7.17457	1952.71					7.26077	8973.93
7.19957	1952.71					7.28575	8973.93
7.22457	1952.71					7.31073	8973.93
7.24957	1952.71					7.33571	8973.93
7.27456	1952.71					7.36069	8973.93
7.29956	1952.71					7.38568	8973.93
7.32456	1952.71					7.41066	8973.93
7.34956	1952.71					7.43564	8973.93
7.37456	1952.71					7.46062	8973.93
7.39956	1952.71					7.4856	8973.93
7.42455	1952.71					7.51058	8973.93
7.44955	1952.8					7.53556	8973.93
7.47455	1952.97					7.56054	8973.93
7.49955	1953.06					7.58552	8973.93
7.52455	1953.12					7.6105	8973.93
7.54955	1953.31					7.63549	8973.93
7.57454	1953.47					7.66047	8973.93
7.59954	1953.56					7.68545	8973.93
7.62454	1953.72					7.71043	8973.93
7.64954	1953.83					7.73541	8973.93
7.67454	1954					7.76039	8973.93
7.69954	1954.19					7.78537	8973.93
7.72453	1954.23					7.81035	8973.93
7.74953	1954.39					7.83533	8973.93
7.77453	1954.61					7.86031	8973.93
7.79953	1954.74					7.8853	8973.93
7.82453	1954.87					7.91028	8973.93
7.84953	1955.02					7.93526	8973.93
7.87452	1955.22					7.96024	8973.93
7.89952	1955.38					7.98522	8973.93
7.92452	1955.51					8.0102	8973.93
7.94952	1955.67					8.03518	8973.93
7.97452	1955.9					8.06016	8973.93
7.99951	1956.06					8.08514	8973.93
8.02451	1956.12					8.11013	8973.93
8.04951	1956.37					8.13511	8973.93
8.07451	1956.6					8.16009	8973.93
8.09951	1956.67					8.18507	8973.93
8.12451	1956.87					8.21005	8973.93
8.1495	1957.09					8.23503	8973.93
8.1745	1957.24					8.26001	8973.93
8.1995	1957.45					8.28499	8973.93
8.2245	1957.59					8.30997	8973.93
8.2495	1957.81					8.33495	8973.93
8.2745	1958.04					8.35994	8973.93
8.29949	1958.11					8.38492	8973.93
8.32449	1958.37					8.4099	8979.36
8.34949	1958.61					8.43488	8984.8
8.37449	1958.61					8.45986	8990.24
8.39949	1958.61					8.48484	8995.68
8.42449	1958.61					8.50982	9001.13
8.44948	1958.61					8.5348	9006.58
8.47448	1958.61					8.55978	9012.03
8.49948	1958.61					8.58476	9017.48
8.52448	1958.61					8.60975	9022.93
8.54948	1958.61					8.63473	9028.38
8.57448	1958.61					8.65971	9033.85
8.59947	1958.61					8.68469	9039.32
8.62447	1958.61					8.70967	9044.79
8.64947	1958.61					8.73465	9050.26
8.67447	1958.61					8.75963	9052.57
8.69947	1958.61					8.78461	9052.57
8.72446	1958.61					8.80959	9052.57
8.74946	1958.61					8.83458	9052.57
8.77446	1958.61					8.85956	9052.57
8.79946	1958.61					8.88454	9052.57
8.82446	1958.61					8.90952	9052.57
8.84946	1958.61					8.9345	9052.57
8.87445	1958.61					8.95948	9052.57
8.89945	1958.61					8.98446	9052.57
8.92445	1958.61					9.00944	9052.57
8.94945	1958.61					9.03442	9052.57
8.97445	1958.61					9.0594	9052.57
8.99945	1958.61					9.08439	9052.57
9.02444	1958.61					9.10937	9052.57
9.04944	1958.61					9.13435	9052.57
9.07444	1958.61					9.15933	9052.57
9.09944	1958.61					9.18431	9052.57
9.12444	1958.61					9.20929	9052.57
9.14944	1958.61					9.23427	9052.57
9.17443	1958.61					9.25925	9052.57
9.19943	1958.61					9.28423	9052.57
9.22443	1958.61					9.30921	9052.57
9.24943	1958.61					9.3342	9052.57
9.27443	1958.61					9.35918	9052.57
9.29943	1958.61					9.38416	9052.57
9.32442	1958.61					9.40914	9052.57
9.34942	1958.61					9.43412	9052.57
9.37442	1958.61					9.4591	9052.57
9.39942	1958.61					9.48408	9052.57
9.42442	1958.61					9.50906	9052.57
9.44941	1958.61					9.53404	9052.57
9.47441	1958.61					9.55903	9052.57
9.49941	1958.61					9.58401	9052.57
9.52441	1958.61					9.60899	9052.57
9.54941	1958.61					9.63397	9052.57
9.57441	1958.61					9.65895	9052.57
9.5994	1958.64					9.68393	9052.57
9.6244	1958.95					9.70891	9052.57
9.6494	1959.5					9.73389	9052.57
9.6744	1960.07					9.75887	9052.57
9.6994	1960.66					9.78385	9052.57
9.7244	1961.26					9.80884	9052.57
9.74939	1961.87					9.83382	9052.57
9.77439	1962.5					9.8588	9052.57
9.79939	1963.13					9.88378	9052.57
9.82439	1963.77					9.90876	9052.57
9.84939	1964.42					9.93374	9052.57
9.87439	1965.07					9.95872	9052.57
9.89938	1965.73					9.9837	9052.57
9.92438	1966.39					10.0087	9052.57
9.94938	1967.05					10.0337	9052.57
9.97438	1967.71					10.0586	9052.57
9.99938	1968.19					10.0836	9052.57
10.0244	1968.34					10.1086	9052.57
10.0494	1968.34					10.1336	9052.57
10.0744	1968.34					10.1586	9052.57
10.0994	1968.34					10.1836	9052.57
10.1244	1968.34					10.2085	9052.57
10.1494	1968.34					10.2335	9052.57
10.1744	1968.34					10.2585	9052.57
10.1994	1968.34					10.2835	9052.57
10.2244	1968.34					10.3085	9052.57
10.2494	1968.34					10.3334	9052.57
10.2744	1968.34					10.3584	9052.57
10.2994	1968.34					10.3834	9052.57
10.3244	1968.34					10.4084	9052.57
10.3494	1968.34					10.4334	9052.57
10.3744	1968.34					10.4583	9052.57
10.3993	1968.34					10.4833	9052.57
10.4243	1968.34					10.5083	9052.57
10.4493	1968.34					10.5333	9052.57
10.4743	1968.34					10.5583	9052.57
10.4993	1968.34					10.5832	9052.57
10.5243	1968.34					10.6082	9052.57
10.5493	1968.34					10.6332	9052.57
10.5743	1968.34					10.6582	9052.57
10.5993	1968.34					10.6832	9052.57
10.6243	1968.34					10.7082	9052.57
10.6493	1968.34					10.7331	9052.57
10.6743	1968.34					10.7581	9052.57
10.6993	1968.34					10.7831	9052.57
10.7243	1968.34					10.8081	9052.57
10.7493	1968.34					10.8331	9052.57
10.7743	1968.34					10.858	9052.57
10.7993	1968.34					10.883	9052.57
10.8243	1968.34					10.908	9052.57
10.8493	1968.34					10.933	9052.57
10.8743	1968.34					10.958	9052.57
10.8993	1968.34					10.9829	9052.57
10.9243	1968.34					11.0079	9052.57
10.9493	1968.34					11.0329	9052.57
10.9743	1968.34					11.0579	9052.57
10.9993	1968.34					11.0829	9052.57
11.0243	1968.34					11.1078	9052.57
11.0493	1968.34					11.1328	9052.57
11.0743	1968.34					11.1578	9052.57
11.0993	1968.34					11.1828	9052.57
11.1243	1968.34					11.2078	9052.57
11.1493	1968.34					11.2328	9052.57
11.1743	1968.34					11.2577	9052.57
11.1993	1968.34					11.2827	9052.57
11.2243	1968.34					11.3077	9052.57
11.2493	1968.34					11.3327	9052.57
11.2743	1968.34					11.3577	9052.57
11.2993	1968.34					11.3826	9052.57
11.3243	1968.34					11.4076	9052.57
11.3493	1968.34					11.4326	9052.57
11.3743	1968.34					11.4576	9052.57
11.3993	1968.34					11.4826	9052.57
11.4243	1968.34					11.5075	9052.57
11.4493	1968.34					11.5325	9052.57
11.4743	1968.34					11.5575	9052.57
11.4993	1968.34					11.5825	9052.57
11.5243	1968.34					11.6075	9052.57
11.5493	1968.34					11.6325	9052.57
11.5743	1968.34					11.6574	9052.57
11.5993	1968.34					11.6824	9052.57
11.6243	1968.34					11.7074	9052.57
11.6493	1968.34					11.7324	9052.57
11.6743	1968.34					11.7574	9052.57
11.6993	1968.34					11.7823	9052.57
11.7243	1968.34					11.8073	9052.57
11.7493	1968.34					11.8323	9052.57
11.7743	1968.34					11.8573	9052.57
11.7993	1968.34					11.8823	9050.49
11.8243	1968.34					11.9072	9047.28
11.8492	1968.34					11.9322	9044.29
11.8742	1968.34					11.9572	9041.54
11.8992	1968.34					11.9822	9039.05
11.9242	1968.34					12.0072	9036.81
11.9492	1968.34					12.0321	9034.83
11.9742	1968.34					12.0571	9033.16
11.9992	1968.34					12.0821	9031.77
12.0242	1968.34					12.1071	9030.63
12.0492	1968.34					12.1321	9029.61
12.0742	1968.34					12.1571	9028.53
12.0992	1968.34					12.182	9027.27
12.1242	1968.34					12.207	9025.81
12.1492	1968.34					12.232	9024.14
12.1742	1968.34					12.257	9022.33
12.1992	1968.34					12.282	9020.39
12.2242	1968.34					12.3069	9018.3
12.2492	1968.34					12.3319	9016.07
12.2742	1968.34					12.3569	9013.73
12.2992	1968.34					12.3819	9011.29
12.3242	1968.34					12.4069	9008.76
12.3492	1968.34					12.4318	9006.17
12.3742	1968.34					12.4568	9003.59
12.3992	1968.34					12.4818	9001.04
12.4242	1968.34					12.5068	8998.5
12.4492	1968.34					12.5318	8995.99
12.4742	1968.34					12.5567	8993.53
12.4992	1968.34					12.5817	8991.11
12.5242	1968.34					12.6067	8988.71
12.5492	1968.34					12.6317	8986.35
12.5742	1968.19					12.6567	8984.02
12.5992	1967.83					12.6817	8981.73
12.6242	1967.39					12.7066	8979.5
12.6492	1966.9					12.7316	8977.3
12.6742	1966.39					12.7566	8975.17
12.6992	1966.01					12.7816	8973.14
12.7242	1965.62					12.8066	8971.2
12.7492	1964.99					12.8315	8969.33
12.7742	1964.47					12.8565	8967.47
12.7992	1964.17					12.8815	8965.56
12.8242	1963.63					12.9065	8963.58
12.8492	1962.95					12.9315	8961.49
12.8742	1962.55					12.9564	8959.2
12.8992	1962.15					12.9814	8956.66
12.9242	1961.56					13.0064	8953.84
12.9492	1960.97					13.0314	8950.73
12.9742	1960.4					13.0564	8947.28
12.9992	1959.92					13.0814	8943.46
13.0242	1959.49					13.1063	8939.25
13.0492	1958.86					13.1313	8934.64
13.0742	1958.14					13.1563	8929.67
13.0992	1957.76					13.1813	8924.39
13.1242	1957.4					13.2063	8918.78
13.1492	1956.76					13.2312	8912.86
13.1742	1956.11					13.2562	8906.64
13.1992	1955.52					13.2812	8900.17
13.2242	1955.03					13.3062	8893.44
13.2492	1954.62					13.3312	8886.47
13.2742	1954.04					13.3561	8879.3
13.2991	1953.36					13.3811	8871.96
13.3241	1952.89					13.4061	8864.46
13.3491	1952.42					13.4311	8856.81
13.3741	1951.94					13.4561	8849.03
13.3991	1951.47					13.481	8841.14
13.4241	1950.84					13.506	8833.14
13.4491	1950.23					13.531	8825.03
13.4741	1949.8					13.556	8819.15
13.4991	1949.47					13.581	8817.26
13.5241	1949.04					13.606	8816.95
13.5491	1948.49					13.6309	8816.47
13.5741	1947.95					13.6559	8815.77
13.5991	1947.47					13.6809	8814.96
13.6241	1947					13.7059	8813.88
13.6491	1946.74					13.7309	8812.95
13.6741	1946.5					13.7558	8812.57
13.6991	1946.05					13.7808	8811.35
13.7241	1945.63					13.8058	8809.95
13.7491	1945.23					13.8308	8808.17
13.7741	1944.86					13.8558	8806.45
13.7991	1944.51					13.8807	8805.32
13.8241	1944.2					13.9057	8803.46
13.8491	1943.99					13.9307	8802.36
13.8741	1943.84					13.9557	8800.16
13.8991	1943.66					13.9807	8797.73
13.9241	1943.44					14.0056	8796.79
13.9491	1943.24					14.0306	8794.85
13.9741	1943.08					14.0556	8792.64
13.9991	1942.95					14.0806	8790.23
14.0241	1942.86					14.1056	8788.26
14.0491	1942.79					14.1306	8786.61
14.0741	1942.32					14.1555	8784.49
14.0991	1940.71					14.1805	8781.51
14.1241	1938.08					14.2055	8778.96
14.1491	1935.17					14.2305	8778.27
14.1741	1932.29					14.2555	8775.18
14.1991	1929.45					14.2804	8771.71
14.2241	1926.67					14.3054	8771.02
14.2491	1923.98					14.3304	8768.59
14.2741	1921.38					14.3554	8764.67
14.2991	1918.89					14.3804	8762.96
14.3241	1916.52					14.4053	8761.49
14.3491	1914.28					14.4303	8757.54
14.3741	1912.19					14.4553	8754.8
14.3991	1910.24					14.4803	8754.21
14.4241	1909.82					14.5053	8750.59
14.4491	1909.82					14.5303	8747.01
14.4741	1909.82					14.5552	8746.57
14.4991	1909.82					14.5802	8743.69
14.5241	1909.82					14.6052	8739.69
14.5491	1909.82					14.6302	8738.16
14.5741	1909.82					14.6552	8736.06
14.5991	1909.82					14.6801	8732.47
14.6241	1909.82					14.7051	8729.75
14.6491	1909.82					14.7301	8728.3
14.6741	1909.82					14.7551	8725.29
14.6991	1909.82					14.7801	8722
14.7241	1909.82					14.805	8720.41
14.749	1909.82					14.83	8717.47
14.774	1909.82					14.855	8714.9
14.799	1909.82					14.88	8712.4
14.824	1909.82					14.905	8709.13
14.849	1909.82					14.9299	8707.89
14.874	1909.82					14.9549	8704.67
14.899	1909.82					14.9799	8701.19
14.924	1909.82					15.0049	8700.63
14.949	1909.82					15.0299	8697.86
14.974	1909.82					15.0549	8694.29
14.999	1909.82					15.0798	8692.45
15.024	1909.82					15.1048	8690.35
15.049	1909.82					15.1298	8687.73
15.074	1909.82					15.1548	8684.74
15.099	1909.82					15.1798	8682.86
15.124	1909.82					15.2047	8681.07
15.149	1909.82					15.2297	8678.47
15.174	1909.82					15.2547	8675.56
15.199	1909.82					15.2797	8673.37
15.224	1909.82					15.3047	8672.4
15.249	1909.82					15.3296	8669.22
15.274	1909.82					15.3546	8666.54
15.299	1909.82					15.3796	8665.78
15.324	1909.82					15.4046	8663.22
15.349	1909.82					15.4296	8660.92
15.374	1909.82					15.4545	8658.63
15.399	1909.82					15.4795	8656.57
15.424	1909.82					15.5045	8655.54
15.449	1909.82					15.5295	8653.19
15.474	1909.82					15.5545	8650.38
15.499	1909.82					15.5795	8648.86
15.524	1909.82					15.6044	8647.98
15.549	1909.82					15.6294	8645.48
15.574	1909.82					15.6544	8643.38
15.599	1909.82					15.6794	8643.38
15.624	1909.82					15.7044	8643.38
15.649	1909.82					15.7293	8643.38
15.674	1909.82					15.7543	8643.38
15.699	1909.82					15.7793	8643.38
15.724	1909.82					15.8043	8643.38
15.749	1909.82					15.8293	8643.38
15.774	1909.82					15.8542	8643.38
15.799	1909.82					15.8792	8643.38
15.824	1909.82					15.9042	8643.38
15.849	1909.82					15.9292	8643.38
15.874	1909.82					15.9542	8643.38
15.899	1909.82					15.9792	8643.38
15.924	1909.82					16.0041	8643.38
15.949	1909.82					16.0291	8643.38
15.974	1909.82					16.0541	8643.38
15.999	1909.82					16.0791	8643.38
16.024	1909.82					16.1041	8643.38
16.049	1909.82					16.129	8643.38
16.074	1909.82					16.154	8643.38
16.099	1909.82					16.179	8643.38
16.124	1909.82					16.204	8643.38
16.149	1909.82					16.229	8643.38
16.174	1909.82					16.2539	8643.38
16.1989	1909.82					16.2789	8643.38
16.2239	1909.82					16.3039	8643.38
16.2489	1909.82					16.3289	8643.38
16.2739	1909.82					16.3539	8643.38
16.2989	1909.82					16.3788	8643.38
16.3239	1909.82					16.4038	8643.38
16.3489	1909.82					16.4288	8643.38
16.3739	1909.82					16.4538	8643.38
16.3989	1909.82					16.4788	8643.38
16.4239	1909.82					16.5038	8643.38
16.4489	1909.82					16.5287	8643.38
16.4739	1909.82					16.5537	8643.38
16.4989	1908.45					16.5787	8643.38
16.5239	1906.81					16.6037	8643.38
16.5489	1905.37					16.6287	8643.23
16.5739	1904.67					16.6536	8643.01
16.5989	1904.02					16.6786	8642.48
16.6239	1903.4					16.7036	8641.53
16.6489	1902.86					16.7286	8640.76
16.6739	1901.86					16.7536	8639.8
16.6989	1901.04					16.7785	8638.93
16.7239	1900.56					16.8035	8638.66
16.7489	1900.4					16.8285	8637.7
16.7739	1900.36					16.8535	8636.56
16.7989	1900.32					16.8785	8635.83
16.8239	1900.27					16.9034	8635.05
16.8489	1900.22					16.9284	8634.29
16.8739	1900.15					16.9534	8633.81
16.8989	1900.04					16.9784	8633.17
16.9239	1899.92					17.0034	8632.21
16.9489	1899.82					17.0284	8631.09
16.9739	1899.71					17.0533	8629.86
16.9989	1899.61					17.0783	8629.32
17.0239	1899.51					17.1033	8628.91
17.0489	1899.39					17.1283	8628.28
17.0739	1899.26					17.1533	8627.53
17.0989	1899.18					17.1782	8626.27
17.1239	1899.12					17.2032	8625.48
17.1489	1899.05					17.2282	8625.25
17.1739	1898.97					17.2532	8623.9
17.1989	1898.91					17.2782	8622.69
17.2239	1898.81					17.3031	8622.44
17.2489	1898.73					17.3281	8621.69
17.2739	1898.68					17.3531	8620.9
17.2989	1898.64					17.3781	8620.31
17.3239	1898.57					17.4031	8619.91
17.3489	1898.28					17.4281	8619.91
17.3739	1897.64					17.453	8619.91
17.3989	1896.77					17.478	8619.91
17.4239	1896.01					17.503	8619.91
17.4489	1895.47					17.528	8619.91
17.4739	1894.61					17.553	8619.91
17.4989	1893.85					17.5779	8619.91
17.5239	1893.17					17.6029	8619.91
17.5489	1891.9					17.6279	8619.91
17.5739	1890.34					17.6529	8619.91
17.5989	1888.94					17.6779	8619.91
17.6238	1888.23					17.7028	8619.91
17.6488	1887.94					17.7278	8619.91
17.6738	1886.83					17.7528	8619.91
17.6988	1884.89					17.7778	8619.91
17.7238	1883.51					17.8028	8619.91
17.7488	1882.45					17.8277	8619.91
17.7738	1881.16					17.8527	8619.91
17.7988	1880.04					17.8777	8619.91
17.8238	1879.51					17.9027	8619.91
17.8488	1879.48					17.9277	8619.91
17.8738	1879.48					17.9527	8619.91
17.8988	1879.48					17.9776	8619.91
17.9238	1879.48					18.0026	8619.91
17.9488	1879.48					18.0276	8619.91
17.9738	1879.48					18.0526	8619.91
17.9988	1879.48					18.0776	8619.91
18.0238	1879.48					18.1025	8619.91
18.0488	1879.48					18.1275	8619.91
18.0738	1879.48					18.1525	8619.91
18.0988	1879.48					18.1775	8619.91
18.1238	1879.48					18.2025	8619.91
18.1488	1879.48					18.2274	8619.91
18.1738	1879.48					18.2524	8619.91
18.1988	1879.48					18.2774	8619.91
18.2238	1879.48					18.3024	8619.91
18.2488	1879.48					18.3274	8619.91
18.2738	1879.48					18.3523	8619.91
18.2988	1879.48					18.3773	8619.91
18.3238	1879.48					18.4023	8619.91
18.3488	1879.48					18.4273	8619.91
18.3738	1879.48					18.4523	8619.91
18.3988	1879.48					18.4773	8619.91
18.4238	1879.48					18.5022	8619.91
18.4488	1879.48					18.5272	8619.91
18.4738	1879.48					18.5522	8619.91
18.4988	1879.48					18.5772	8618.39
18.5238	1879.48					18.6022	8615.92
18.5488	1879.48					18.6271	8614.8
18.5738	1879.48					18.6521	8614.23
18.5988	1879.48					18.6771	8612.3
18.6238	1879.48					18.7021	8609.86
18.6488	1879.48					18.7271	8608.34
18.6738	1879.48					18.752	8607.61
18.6988	1879.48					18.777	8606.1
18.7238	1879.48					18.802	8603.93
18.7488	1879.48					18.827	8602.44
18.7738	1879.48					18.852	8600.82
18.7988	1879.48					18.877	8599.38
18.8238	1879.48					18.9019	8598.02
18.8488	1879.48					18.9269	8596.61
18.8738	1879.48					18.9519	8594.66
18.8988	1879.48					18.9769	8592.8
18.9238	1879.48					19.0019	8591.74
18.9488	1879.48					19.0268	8590.85
18.9738	1879.48					19.0518	8589.22
18.9988	1879.48					19.0768	8586.62
19.0238	1879.48					19.1018	8585.29
19.0488	1879.48					19.1268	8585
19.0737	1876.29					19.1517	8583.65
19.0987	1869.44					19.1767	8581.17
19.1237	1863.21					19.2017	8579.8
19.1487	1859.95					19.2267	8578.52
19.1737	1859.27					19.2517	8577.13
19.1987	1859.26					19.2766	8575.75
19.2237	1859.15					19.3016	8574.37
19.2487	1858.91					19.3266	8572.87
19.2737	1858.6					19.3516	8570.6
19.2987	1858.23					19.3766	8569.52
19.3237	1857.81					19.4016	8568.94
19.3487	1857.32					19.4265	8567.08
19.3737	1856.77					19.4515	8564.91
19.3987	1856.19					19.4765	8563.27
19.4237	1855.53					19.5015	8562.29
19.4487	1855.17					19.5265	8560.72
19.4737	1854.8					19.5514	8560.72
19.4987	1854.06					19.5764	8560.72
19.5237	1853.26					19.6014	8560.72
19.5487	1852.39					19.6264	8560.72
19.5737	1851.47					19.6514	8560.72
19.5987	1850.5					19.6763	8560.72
19.6237	1849.49					19.7013	8560.72
19.6487	1848.68					19.7263	8560.72
19.6737	1848.09					19.7513	8560.72
19.6987	1847.31					19.7763	8560.72
19.7237	1846.17					19.8012	8560.72
19.7487	1844.98					19.8262	8560.72
19.7737	1843.75					19.8512	8560.72
19.7987	1842.51					19.8762	8560.72
19.8237	1841.83					19.9012	8560.72
19.8487	1841.09					19.9262	8559.39
19.8737	1839.84					19.9511	8558.81
19.8987	1838.56					19.9761	8557.59
19.9237	1837.16					20.0011	8555.9
19.9487	1836.15					20.0261	8554.63
19.9737	1835.28					20.0511	8554.16
19.9987	1834.11					20.076	8553.75
20.0237	1832.83					20.101	8551.84
20.0487	1831.33					20.126	8549.81
20.0737	1830.11					20.151	8549.3
20.0987	1829.31					20.176	8548.55
20.1237	1828.19					20.2009	8547.22
20.1487	1826.73					20.2259	8545.48
20.1737	1825.33					20.2509	8544.18
20.1987	1824.1					20.2759	8543.62
20.2237	1823.2					20.3009	8542.04
20.2487	1822.01					20.3259	8540.08
20.2737	1820.42					20.3508	8539.21
20.2987	1819.56					20.3758	8538.71
20.3237	1819.46					20.4008	8537.17
20.3487	1819.46					20.4258	8535.11
20.3737	1819.46					20.4508	8534.14
20.3987	1819.46					20.4757	8533.15
20.4237	1819.46					20.5007	8531.65
20.4487	1819.46					20.5257	8530.07
20.4737	1819.46					20.5507	8528.83
20.4987	1819.46					20.5757	8528.05
20.5236	1819.46					20.6006	8526.61
20.5486	1819.46					20.6256	8524.79
20.5736	1819.46					20.6506	8523.24
20.5986	1819.46					20.6756	8521.92
20.6236	1819.46					20.7006	8521.1
20.6486	1819.46					20.7255	8519.88
20.6736	1819.46					20.7505	8518.79
20.6986	1819.46					20.7755	8517
20.7236	1819.46					20.8005	8514.61
20.7486	1819.46					20.8255	8513.89
20.7736	1819.46					20.8505	8513.42
20.7986	1819.46					20.8754	8513.42
20.8236	1819.46					20.9004	8513.42
20.8486	1819.46					20.9254	8513.42
20.8736	1819.46					20.9504	8513.42
20.8986	1819.46					20.9754	8513.42
20.9236	1819.46					21.0003	8513.42
20.9486	1819.46					21.0253	8513.42
20.9736	1819.46					21.0503	8513.42
20.9986	1819.46					21.0753	8513.42
21.0236	1819.46					21.1003	8513.42
21.0486	1819.46					21.1252	8513.42
21.0736	1819.46					21.1502	8513.42
21.0986	1819.46					21.1752	8513.42
21.1236	1819.46					21.2002	8513.42
21.1486	1819.46					21.2252	8513.42
21.1736	1819.46					21.2501	8513.42
21.1986	1819.46					21.2751	8513.42
21.2236	1819.46					21.3001	8513.42
21.2486	1819.46					21.3251	8513.42
21.2736	1819.46					21.3501	8513.42
21.2986	1819.46					21.3751	8513.42
21.3236	1819.46					21.4	8513.42
21.3486	1819.46					21.425	8513.42
21.3736	1819.46					21.45	8512.25
21.3986	1819.46					21.475	8508.43
21.4236	1819.46					21.5	8504.99
21.4486	1819.46					21.5249	8504.14
21.4736	1819.46					21.5499	8500.89
21.4986	1819.46					21.5749	8496.83
21.5236	1819.46					21.5999	8495.3
21.5486	1819.34					21.6249	8493
21.5736	1819.14					21.6498	8489.05
21.5986	1818.99					21.6748	8486.13
21.6236	1818.93					21.6998	8484.61
21.6486	1818.93					21.7248	8481.18
21.6736	1818.93					21.7498	8477.71
21.6986	1818.93					21.7747	8476.05
21.7236	1818.93					21.7997	8472.57
21.7486	1818.93					21.8247	8469.66
21.7736	1818.93					21.8497	8466.82
21.7986	1818.93					21.8747	8463.83
21.8236	1818.93					21.8997	8461.41
21.8486	1818.93					21.9246	8458.05
21.8736	1818.93					21.9496	8455.13
21.8986	1818.93					21.9746	8451.92
21.9236	1818.93					21.9996	8449.94
21.9486	1818.93					22.0246	8446.84
21.9735	1818.93					22.0495	8443.38
21.9985	1818.93					22.0745	8441.37
22.0235	1818.93					22.0995	8438.62
22.0485	1818.93					22.1245	8434.62
22.0735	1818.93					22.1495	8431.33
22.0985	1818.93					22.1744	8430.22
22.1235	1818.93					22.1994	8426.83
22.1485	1818.93					22.2244	8422.31
22.1735	1818.93					22.2494	8419.91
22.1985	1818.93					22.2744	8418.16
22.2235	1818.93					22.2994	8413.47
22.2485	1818.93					22.3243	8409.51
22.2735	1818.93					22.3493	8408.96
22.2985	1818.93					22.3743	8405.47
22.3235	1818.93					22.3993	8400.21
22.3485	1818.93					22.4243	8397.94
22.3735	1818.93					22.4492	8395.86
22.3985	1818.93					22.4742	8390.88
22.4235	1818.93					22.4992	8386.87
22.4485	1818.93					22.5242	8385.77
22.4735	1818.93					22.5492	8381.35
22.4985	1818.93					22.5741	8376.85
22.5235	1818.93					22.5991	8375.43
22.5485	1818.93					22.6241	8370.73
22.5735	1818.93					22.6491	8366.93
22.5985	1818.93					22.6741	8364.71
22.6235	1818.56					22.699	8359.97
22.6485	1817.87					22.724	8356.88
22.6735	1817.49					22.749	8353.65
22.6985	1817.17					22.774	8349.01
22.7235	1816.69					22.799	8346.7
22.7485	1816.47					22.824	8342.64
22.7735	1816.04					22.8489	8337.94
22.7985	1815.59					22.8739	8336.47
22.8235	1815.33					22.8989	8331.65
22.8485	1814.69					22.9239	8326.91
22.8735	1814.17					22.9489	8326.31
22.8985	1813.79					22.9738	8321.28
22.9235	1813.66					22.9988	8316.27
22.9485	1813.66					23.0238	8315.65
22.9735	1813.66					23.0488	8311.02
22.9985	1813.66					23.0738	8306.41
23.0235	1813.66					23.0987	8304.76
23.0485	1813.66					23.1237	8300.56
23.0735	1813.66					23.1487	8297.08
23.0985	1813.66					23.1737	8294.05
23.1235	1813.66					23.1987	8290.41
23.1485	1813.66					23.2236	8288.35
23.1735	1813.66					23.2486	8284.38
23.1985	1813.66					23.2736	8280.58
23.2235	1813.66					23.2986	8279.55
23.2485	1813.66					23.3236	8276.54
23.2735	1813.66					23.3486	8272.77
23.2985	1813.66					23.3735	8269.98
23.3235	1813.66					23.3985	8267.82
23.3485	1813.66					23.4235	8266.23
23.3735	1813.66					23.4485	8263.39
23.3985	1813.66					23.4735	8260.59
23.4234	1813.66					23.4984	8258.18
23.4484	1813.66					23.5234	8256.8
23.4734	1813.66					23.5484	8255.82
23.4984	1813.66					23.5734	8253.84
23.5234	1813.66					23.5984	8251.97
23.5484	1813.66					23.6233	8250.46
23.5734	1813.49					23.6483	8249.13
23.5984	1812.26					23.6733	8248.07
23.6234	1810.86					23.6983	8247.23
23.6484	1809.42					23.7233	8246.61
23.6734	1807.93					23.7483	8246.27
23.6984	1806.39					23.7732	8245.78
23.7234	1804.8					23.7982	8239.96
23.7484	1803.16					23.8232	8229.16
23.7734	1801.46					23.8482	8218.74
23.7984	1799.7					23.8732	8208.74
23.8234	1797.89					23.8981	8199.18
23.8484	1796.01					23.9231	8190.1
23.8734	1794.08					23.9481	8181.52
23.8984	1792.09					23.9731	8173.42
23.9234	1790.04					23.9981	8165.72
23.9484	1787.94					24.023	8158.33
23.9734	1785.79					24.048	8151.27
23.9984	1783.6					24.073	8144.52
24.0234	1781.36					24.098	8137.9
24.0484	1779.08					24.123	8131.24
24.0734	1776.77					24.1479	8124.58
24.0984	1774.43					24.1729	8117.92
24.1234	1772.07					24.1979	8111.14
24.1484	1769.69					24.2229	8104.2
24.1734	1767.3					24.2479	8097.16
24.1984	1764.9					24.2729	8090.03
24.2234	1762.5					24.2978	8082.82
24.2484	1760.1					24.3228	8075.52
24.2734	1758.09					24.3478	8068.17
24.2984	1758.09					24.3728	8060.8
24.3234	1758.09					24.3978	8053.44
24.3484	1758.09					24.4227	8046.09
24.3734	1758.09					24.4477	8038.75
24.3984	1758.09					24.4727	8031.4
24.4234	1758.09					24.4977	8024.05
24.4484	1758.09					24.5227	8016.69
24.4734	1758.09					24.5476	8009.3
24.4984	1758.09					24.5726	8001.9
24.5234	1758.09					24.5976	7994.5
24.5484	1758.09					24.6226	7987.09
24.5734	1758.09					24.6476	7979.69
24.5984	1758.09					24.6725	7972.29
24.6234	1758.09					24.6975	7964.89
24.6484	1758.09					24.7225	7957.5
24.6734	1758.09					24.7475	7950.14
24.6984	1758.09					24.7725	7942.82
24.7234	1758.09					24.7975	7935.53
24.7484	1758.09					24.8224	7928.27
24.7734	1758.09					24.8474	7921.04
24.7984	1758.09					24.8724	7913.84
24.8234	1758.09					24.8974	7906.66
24.8484	1758.09					24.9224	7899.49
24.8733	1758.09					24.9473	7892.41
24.8983	1758.09					24.9723	7885.45
24.9233	1758.09					24.9973	7878.6
24.9483	1758.09					25.0223	7871.85
24.9733	1758.09					25.0473	7865.12
24.9983	1758.09					25.0722	7858.33
25.0233	1758.09					25.0972	7851.46
25.0483	1758.09					25.1222	7844.5
25.0733	1758.09					25.1472	7837.44
25.0983	1758.09					25.1722	7830.22
25.1233	1758.09					25.1972	7822.84
25.1483	1758.09					25.2221	7815.32
25.1733	1758.09					25.2471	7807.66
25.1983	1758.09					25.2721	7799.89
25.2233	1758.09					25.2971	7792
25.2483	1758.09					25.3221	7784.03
25.2733	1758.09					25.347	7775.99
25.2983	1758.09					25.372	7767.9
25.3233	1758.09					25.397	7759.71
25.3483	1758.09					25.422	7751.4
25.3733	1758.09					25.447	7742.97
25.3983	1758.09					25.4719	7734.44
25.4233	1758.09					25.4969	7725.95
25.4483	1758.09					25.5219	7717.67
25.4733	1758.09					25.5469	7709.65
25.4983	1758.09					25.5719	7701.89
25.5233	1758.09					25.5968	7694.37
25.5483	1758.09					25.6218	7687.03
25.5733	1758.09					25.6468	7679.87
25.5983	1758.09					25.6718	7672.89
25.6233	1758.09					25.6968	7666.07
25.6483	1758.09					25.7218	7659.41
25.6733	1758.09					25.7467	7652.9
25.6983	1758.09					25.7717	7646.53
25.7233	1758.09					25.7967	7640.3
25.7483	1758.09					25.8217	7634.19
25.7733	1758.09					25.8467	7628.18
25.7983	1758.09					25.8716	7622.27
25.8233	1758.09					25.8966	7616.45
25.8483	1758.09					25.9216	7610.71
25.8733	1758.09					25.9466	7605.02
25.8983	1758.09					25.9716	7599.39
25.9233	1758.09					25.9965	7593.8
25.9483	1758.09					26.0215	7588.23
25.9733	1757.4					26.0465	7582.64
25.9983	1756.9					26.0715	7577.02
26.0233	1755.87					26.0965	7571.38
26.0483	1754.68					26.1214	7565.72
26.0733	1753.97					26.1464	7560.03
26.0983	1753.49					26.1714	7554.37
26.1233	1752.5					26.1964	7548.84
26.1483	1751.5					26.2214	7543.48
26.1733	1750.61					26.2464	7538.29
26.1983	1749.74					26.2713	7533.16
26.2233	1749.38					26.2963	7527.82
26.2483	1748.34					26.3213	7522.07
26.2733	1747.29					26.3463	7515.92
26.2983	1746.68					26.3713	7509.36
26.3232	1745.87					26.3962	7502.39
26.3482	1745.25					26.4212	7495.02
26.3732	1744.36					26.4462	7487.24
26.3982	1743.25					26.4712	7479.09
26.4232	1742.5					26.4962	7470.65
26.4482	1742.19					26.5211	7461.96
26.4732	1741.31					26.5461	7453.03
26.4982	1740.48					26.5711	7443.89
26.5232	1739.63					26.5961	7434.6
26.5482	1738.61					26.6211	7425.17
26.5732	1738.4					26.6461	7415.62
26.5982	1737.84					26.671	7405.97
26.6232	1736.8					26.696	7396.21
26.6482	1736.06					26.721	7386.34
26.6732	1735.13					26.746	7376.39
26.6982	1734.42					26.771	7366.32
26.7232	1734.33					26.7959	7356.13
26.7482	1733.64					26.8209	7345.84
26.7732	1732.65					26.8459	7335.44
26.7982	1731.99					26.8709	7324.94
26.8232	1731.09					26.8959	7314.36
26.8482	1730.46					26.9208	7303.74
26.8732	1730.4					26.9458	7293.08
26.8982	1729.79					26.9708	7282.36
26.9232	1728.86					26.9958	7271.56
26.9482	1728.28					27.0208	7260.68
26.9732	1727.46					27.0457	7249.7
26.9982	1726.82					27.0707	7238.61
27.0232	1726.65					27.0957	7227.39
27.0482	1726.19					27.1207	7216.08
27.0732	1725.41					27.1457	7204.67
27.0982	1724.89					27.1707	7193.11
27.1232	1724.28					27.1956	7181.42
27.1482	1723.56					27.2206	7169.6
27.1732	1723.07					27.2456	7157.61
27.1982	1722.7					27.2706	7145.4
27.2232	1722.7					27.2956	7132.94
27.2482	1722.7					27.3205	7120.17
27.2732	1722.7					27.3455	7107
27.2982	1722.7					27.3705	7093.38
27.3232	1722.7					27.3955	7079.27
27.3482	1722.7					27.4205	7064.57
27.3732	1722.7					27.4454	7049.17
27.3982	1722.7					27.4704	7033.03
27.4232	1722.7					27.4954	7016.15
27.4482	1722.7					27.5204	6998.85
27.4732	1722.7					27.5454	6981.41
27.4982	1722.7					27.5703	6963.84
27.5232	1722.7					27.5953	6946.16
27.5482	1722.7					27.6203	6928.53
27.5732	1722.7					27.6453	6911.09
27.5982	1722.7					27.6703	6893.85
27.6232	1722.7					27.6953	6876.81
27.6482	1722.7					27.7202	6859.99
27.6732	1722.7					27.7452	6843.39
27.6982	1722.7					27.7702	6827.01
27.7232	1722.7					27.7952	6810.87
27.7482	1722.7					27.8202	6794.98
27.7731	1722.7					27.8451	6779.33
27.7981	1722.7					27.8701	6763.96
27.8231	1722.7					27.8951	6748.9
27.8481	1722.7					27.9201	6734.14
27.8731	1722.7					27.9451	6719.72
27.8981	1722.7					27.97	6705.74
27.9231	1722.7					27.995	6692.3
27.9481	1722.7					28.02	6679.35
27.9731	1722.7					28.045	6666.89
27.9981	1722.7					28.07	6654.97
28.0231	1722.7					28.095	6643.63
28.0481	1722.7					28.1199	6632.81
28.0731	1722.7					28.1449	6622.43
28.0981	1722.7					28.1699	6612.47
28.1231	1722.7					28.1949	6602.93
28.1481	1722.7					28.2199	6593.77
28.1731	1722.7					28.2448	6584.96
28.1981	1722.7					28.2698	6576.51
28.2231	1722.7					28.2948	6568.39
28.2481	1722.7					28.3198	6560.57
28.2731	1722.7					28.3448	6553.04
28.2981	1722.7					28.3697	6545.79
28.3231	1722.7					28.3947	6538.81
28.3481	1722.7					28.4197	6532.08
28.3731	1722.7					28.4447	6525.6
28.3981	1722.7					28.4697	6519.37
28.4231	1722.7					28.4946	6513.37
28.4481	1722.7					28.5196	6507.61
28.4731	1722.7					28.5446	6502.08
28.4981	1722.7					28.5696	6496.77
28.5231	1722.7					28.5946	6491.68
28.5481	1722.7					28.6196	6486.81
28.5731	1722.7					28.6445	6482.14
28.5981	1722.7					28.6695	6477.65
28.6231	1722.7					28.6945	6473.33
28.6481	1722.7					28.7195	6469.16
28.6731	1722.7					28.7445	6465.14
28.6981	1720.62					28.7694	6461.24
28.7231	1716.67					28.7944	6457.42
28.7481	1712.74					28.8194	6453.69
28.7731	1708.84					28.8444	6450.04
28.7981	1704.96					28.8694	6446.45
28.8231	1701.13					28.8943	6442.91
28.8481	1697.34					28.9193	6439.42
28.8731	1693.6					28.9443	6435.95
28.8981	1689.92					28.9693	6432.52
28.9231	1686.31					28.9943	6429.11
28.9481	1682.76					29.0192	6425.72
28.9731	1679.28					29.0442	6422.35
28.9981	1675.89					29.0692	6418.99
29.0231	1672.57					29.0942	6415.63
29.0481	1669.34					29.1192	6412.27
29.0731	1666.2					29.1442	6408.92
29.0981	1663.15					29.1691	6405.57
29.1231	1660.19					29.1941	6402.21
29.1481	1657.32					29.2191	6398.83
29.1731	1654.54					29.2441	6395.39
29.1981	1651.87					29.2691	6391.86
29.223	1649.28					29.294	6388.24
29.248	1646.79					29.319	6384.52
29.273	1644.39					29.344	6380.71
29.298	1642.08					29.369	6376.79
29.323	1639.86					29.394	6372.76
29.348	1637.73					29.4189	6368.63
29.373	1635.68					29.4439	6364.4
29.398	1633.72					29.4689	6360.09
29.423	1631.83					29.4939	6355.68
29.448	1630.02					29.5189	6351.21
29.473	1628.27					29.5439	6346.7
29.498	1626.6					29.5688	6342.17
29.523	1624.98					29.5938	6337.64
29.548	1623.43					29.6188	6333.09
29.573	1621.93					29.6438	6328.55
29.598	1620.49					29.6688	6324.02
29.623	1619.09					29.6937	6319.5
29.648	1617.74					29.7187	6314.99
29.673	1616.42					29.7437	6310.49
29.698	1615.15					29.7687	6306
29.723	1613.9					29.7937	6301.52
29.748	1612.68					29.8186	6297.05
29.773	1611.5					29.8436	6292.59
29.798	1610.33					29.8686	6288.15
29.823	1609.19					29.8936	6283.72
29.848	1608.06					29.9186	6279.3
29.873	1606.95					29.9435	6274.9
29.898	1605.85					29.9685	6270.51
29.923	1604.76					29.9935	6266.14
29.948	1603.69					30.0185	6261.78
29.973	1602.62					30.0435	6257.43
29.998	1601.56					30.0685	6253.11
30.023	1600.5					30.0934	6248.83
30.048	1599.45					30.1184	6248.83
30.073	1598.41					30.1434	6248.83
30.098	1597.36					30.1684	6248.83
30.123	1596.32					30.1934	6248.83
30.148	1595.56					30.2183	6248.83
30.173	1595.32					30.2433	6248.83
30.198	1595.32					30.2683	6248.83
30.223	1595.32					30.2933	6248.83
30.248	1595.32					30.3183	6248.83
30.273	1595.32					30.3432	6248.83
30.298	1595.32					30.3682	6248.83
30.323	1595.32					30.3932	6248.83
30.348	1595.32					30.4182	6248.83
30.373	1595.32					30.4432	6248.83
30.398	1595.32					30.4681	6248.83
30.423	1595.32					30.4931	6248.83
30.448	1595.32					30.5181	6248.83
30.473	1595.32					30.5431	6248.83
30.498	1595.32					30.5681	6248.83
30.523	1595.32					30.5931	6248.83
30.548	1595.32					30.618	6248.83
30.573	1595.32					30.643	6248.83
30.598	1595.32					30.668	6248.83
30.623	1595.32					30.693	6248.83
30.648	1595.32					30.718	6248.83
30.6729	1595.32					30.7429	6248.83
30.6979	1595.32					30.7679	6248.83
30.7229	1595.32					30.7929	6248.83
30.7479	1595.32					30.8179	6248.83
30.7729	1595.32					30.8429	6248.83
30.7979	1595.32					30.8678	6248.83
30.8229	1595.32					30.8928	6248.83
30.8479	1595.32					30.9178	6248.83
30.8729	1595.32					30.9428	6248.83
30.8979	1595.32					30.9678	6248.83
30.9229	1595.32					30.9928	6248.83
30.9479	1595.32					31.0177	6248.83
30.9729	1595.32					31.0427	6248.83
30.9979	1595.32					31.0677	6248.83
31.0229	1595.32					31.0927	6248.83
31.0479	1595.32					31.1177	6248.83
31.0729	1595.32					31.1426	6248.83
31.0979	1595.32					31.1676	6248.83
31.1229	1595.32					31.1926	6248.83
31.1479	1595.32					31.2176	6248.83
31.1729	1595.32					31.2426	6248.83
31.1979	1595.32					31.2675	6248.83
31.2229	1595.32					31.2925	6248.83
31.2479	1595.32					31.3175	6248.83
31.2729	1595.32					31.3425	6248.83
31.2979	1595.32					31.3675	6248.83
31.3229	1595.32					31.3924	6248.83
31.3479	1595.32					31.4174	6248.83
31.3729	1595.32					31.4424	6248.83
31.3979	1595.24					31.4674	6248.83
31.4229	1594.96					31.4924	6248.83
31.4479	1594.25					31.5174	6248.83
31.4729	1593.72					31.5423	6248.83
31.4979	1593.66					31.5673	6248.83
31.5229	1593.16					31.5923	6248.83
31.5479	1592.47					31.6173	6248.83
31.5729	1591.95					31.6423	6248.83
31.5979	1591.48					31.6672	6248.83
31.6229	1591.02					31.6922	6248.83
31.6479	1590.7					31.7172	6248.83
31.6729	1590.14					31.7422	6248.83
31.6979	1589.45					31.7672	6248.83
31.7229	1589.08					31.7921	6248.83
31.7479	1588.75					31.8171	6248.83
31.7729	1588.19					31.8421	6248.83
31.7979	1587.69					31.8671	6248.83
31.8229	1587.08					31.8921	6248.83
31.8479	1586.51					31.917	6248.83
31.8729	1586.37					31.942	6248.83
31.8979	1585.93					31.967	6248.83
31.9229	1585.19					31.992	6248.83
31.9479	1584.69					32.017	6248.83
31.9729	1584.27					32.042	6248.83
31.9979	1583.77					32.0669	6248.83
32.0229	1583.45					32.0919	6248.83
32.0479	1582.96					32.1169	6248.83
32.0729	1582.23					32.1419	6248.83
32.0978	1581.74					32.1669	6248.83
32.1228	1581.53					32.1918	6248.83
32.1478	1581.05					32.2168	6248.83
32.1728	1580.52					32.2418	6248.83
32.1978	1580.04					32.2668	6248.83
32.2228	1579.33					32.2918	6248.83
32.2478	1578.97					32.3167	6248.83
32.2728	1578.82					32.3417	6248.83
32.2978	1578.23					32.3667	6248.83
32.3228	1577.67					32.3917	6248.83
32.3478	1577.2					32.4167	6248.83
32.3728	1576.61					32.4417	6248.83
32.3978	1576.3					32.4666	6248.83
32.4228	1576.05					32.4916	6248.83
32.4478	1575.44					32.5166	6248.83
32.4728	1574.92					32.5416	6248.83
32.4978	1574.47					32.5666	6248.83
32.5228	1573.97					32.5915	6248.83
32.5478	1573.7					32.6165	6248.83
32.5728	1573.37					32.6415	6248.83
32.5978	1572.76					32.6665	6248.83
32.6228	1572.29					32.6915	6248.83
32.6478	1571.86					32.7164	6248.83
32.6728	1571.4					32.7414	6248.83
32.6978	1571.17					32.7664	6248.83
32.7228	1570.82					32.7914	6248.83
32.7478	1570.26					32.8164	6248.83
32.7728	1569.85					32.8413	6248.83
32.7978	1569.8					32.8663	6248.83
32.8228	1569.8					32.8913	6248.83
32.8478	1569.8					32.9163	6248.83
32.8728	1569.8					32.9413	6248.83
32.8978	1569.8					32.9663	6248.83
32.9228	1569.8					32.9912	6248.83
32.9478	1569.8					33.0162	6248.83
32.9728	1569.8					33.0412	6248.83
32.9978	1569.8					33.0662	6248.83
33.0228	1569.8					33.0912	6248.83
33.0478	1569.8					33.1161	6248.83
33.0728	1569.8					33.1411	6248.83
33.0978	1569.8					33.1661	6248.83
33.1228	1569.8					33.1911	6248.83
33.1478	1569.8					33.2161	6249.03
33.1728	1569.8					33.241	6255.1
33.1978	1569.8					33.266	6262.53
33.2228	1569.8					33.291	6269.83
33.2478	1569.8					33.316	6277.02
33.2728	1569.8					33.341	6284.1
33.2978	1569.8					33.3659	6291.06
33.3228	1569.8					33.3909	6297.92
33.3478	1569.8					33.4159	6304.64
33.3728	1569.8					33.4409	6311.19
33.3978	1569.8					33.4659	6317.55
33.4228	1569.8					33.4909	6323.74
33.4478	1569.8					33.5158	6329.74
33.4728	1569.8					33.5408	6335.56
33.4978	1569.8					33.5658	6341.19
33.5228	1569.8					33.5908	6346.64
33.5477	1569.8					33.6158	6351.91
33.5727	1569.8					33.6407	6357.01
33.5977	1569.8					33.6657	6361.96
33.6227	1569.8					33.6907	6366.78
33.6477	1569.8					33.7157	6371.47
33.6727	1569.8					33.7407	6376.03
33.6977	1569.8					33.7656	6380.49
33.7227	1569.8					33.7906	6384.86
33.7477	1569.8					33.8156	6389.16
33.7727	1569.8					33.8406	6393.38
33.7977	1569.8					33.8656	6397.55
33.8227	1569.8					33.8906	6401.69
33.8477	1569.8					33.9155	6405.81
33.8727	1569.8					33.9405	6409.9
33.8977	1569.8					33.9655	6413.98
33.9227	1569.8					33.9905	6418.05
33.9477	1569.8					34.0155	6422.1
33.9727	1569.8					34.0404	6426.15
33.9977	1569.8					34.0654	6430.18
34.0227	1569.31					34.0904	6434.2
34.0477	1567.58					34.1154	6438.21
34.0727	1565.12					34.1404	6442.21
34.0977	1562.69					34.1653	6446.2
34.1227	1560.32					34.1903	6450.18
34.1477	1558.02					34.2153	6454.14
34.1727	1555.78					34.2403	6458.09
34.1977	1553.61					34.2653	6462.03
34.2227	1551.53					34.2902	6465.96
34.2477	1549.54					34.3152	6469.87
34.2727	1547.64					34.3402	6473.77
34.2977	1545.95					34.3652	6477.66
34.3227	1544.87					34.3902	6481.53
34.3477	1544.54					34.4152	6485.21
34.3727	1544.49					34.4401	6485.21
34.3977	1544.43					34.4651	6485.21
34.4227	1544.34					34.4901	6485.21
34.4477	1544.23					34.5151	6485.21
34.4727	1544.15					34.5401	6485.21
34.4977	1544.08					34.565	6485.21
34.5227	1543.94					34.59	6485.21
34.5477	1543.77					34.615	6485.21
34.5727	1543.58					34.64	6485.21
34.5977	1543.37					34.665	6485.21
34.6227	1543.13					34.6899	6485.21
34.6477	1542.88					34.7149	6485.21
34.6727	1542.69					34.7399	6485.21
34.6977	1542.49					34.7649	6485.21
34.7227	1542.27					34.7899	6485.21
34.7477	1542.05					34.8148	6485.21
34.7727	1541.72					34.8398	6485.21
34.7977	1541.4					34.8648	6485.21
34.8227	1541.15					34.8898	6485.21
34.8477	1540.93					34.9148	6485.21
34.8727	1540.66					34.9398	6485.21
34.8977	1540.3					34.9647	6485.21
34.9227	1539.91					34.9897	6485.21
34.9477	1539.71					35.0147	6485.21
34.9727	1539.54					35.0397	6485.21
34.9976	1539.13					35.0647	6485.21
35.0226	1538.8					35.0896	6485.21
35.0476	1538.72					35.1146	6485.21
35.0726	1538.72					35.1396	6485.21
35.0976	1538.72					35.1646	6485.21
35.1226	1538.72					35.1896	6485.21
35.1476	1538.72					35.2145	6485.21
35.1726	1538.72					35.2395	6485.21
35.1976	1538.72					35.2645	6485.21
35.2226	1538.72					35.2895	6485.21
35.2476	1538.72					35.3145	6485.21
35.2726	1538.72					35.3395	6485.21
35.2976	1538.72					35.3644	6485.21
35.3226	1538.72					35.3894	6485.21
35.3476	1538.72					35.4144	6485.21
35.3726	1538.72					35.4394	6485.21
35.3976	1538.72					35.4644	6485.21
35.4226	1538.72					35.4893	6485.21
35.4476	1538.72					35.5143	6485.21
35.4726	1538.64					35.5393	6485.21
35.4976	1538.55					35.5643	6485.21
35.5226	1538.49					35.5893	6485.21
35.5476	1538.29					35.6142	6485.21
35.5726	1538.12					35.6392	6485.21
35.5976	1538.1					35.6642	6485.21
35.6226	1537.88					35.6892	6485.21
35.6476	1537.65					35.7142	6485.21
35.6726	1537.61					35.7391	6485.21
35.6976	1537.5					35.7641	6485.21
35.7226	1537.37					35.7891	6485.21
35.7476	1537.27					35.8141	6485.21
35.7726	1537.09					35.8391	6485.21
35.7976	1536.87					35.8641	6485.21
35.8226	1536.79					35.889	6485.21
35.8476	1536.61					35.914	6485.21
35.8726	1536.41					35.939	6485.21
35.8976	1536.38					35.964	6485.21
35.9226	1536.36					35.989	6485.21
35.9476	1536.34					36.0139	6485.21
35.9726	1536.2					36.0389	6485.21
35.9976	1536.08					36.0639	6485.21
36.0226	1535.88					36.0889	6485.21
36.0476	1535.66					36.1139	6485.21
36.0726	1535.59					36.1388	6485.21
36.0976	1535.44					36.1638	6485.21
36.1226	1535.24					36.1888	6485.21
36.1476	1535.14					36.2138	6485.21
36.1726	1535.03					36.2388	6485.21
36.1976	1534.89					36.2637	6485.21
36.2226	1534.86					36.2887	6485.21
36.2476	1534.77					36.3137	6485.21
36.2726	1534.55					36.3387	6485.21
36.2976	1534.42					36.3637	6485.21
36.3226	1534.41					36.3887	6485.21
36.3476	1534.25					36.4136	6485.21
36.3726	1534.09					36.4386	6485.21
36.3976	1533.97					36.4636	6485.21
36.4226	1533.86					36.4886	6485.21
36.4475	1533.85					36.5136	6485.21
36.4725	1533.77					36.5385	6485.21
36.4975	1533.69					36.5635	6485.21
36.5225	1533.63					36.5885	6485.21
36.5475	1533.53					36.6135	6485.21
36.5725	1533.42					36.6385	6485.21
36.5975	1533.25					36.6634	6485.21
36.6225	1533.12					36.6884	6485.21
36.6475	1533.05					36.7134	6485.21
36.6725	1532.97					36.7384	6485.21
36.6975	1532.88					36.7634	6485.21
36.7225	1532.79					36.7884	6485.21
36.7475	1532.79					36.8133	6485.21
36.7725	1532.79					36.8383	6485.21
36.7975	1532.79					36.8633	6485.21
36.8225	1532.79					36.8883	6485.21
36.8475	1532.79					36.9133	6485.21
36.8725	1532.79					36.9382	6485.21
36.8975	1532.79					36.9632	6485.21
36.9225	1532.79					36.9882	6485.21
36.9475	1532.79					37.0132	6485.21
36.9725	1532.46					37.0382	6485.21
36.9975	1531.97					37.0631	6485.21
37.0225	1531.68					37.0881	6485.21
37.0475	1531.55					37.1131	6485.21
37.0725	1531.55					37.1381	6485.21
37.0975	1531.55					37.1631	6485.21
37.1225	1531.55					37.188	6485.21
37.1475	1531.55					37.213	6485.21
37.1725	1531.55					37.238	6485.21
37.1975	1531.55					37.263	6485.21
37.2225	1531.55					37.288	6485.21
37.2475	1531.55					37.313	6485.21
37.2725	1531.55					37.3379	6485.21
37.2975	1531.48					37.3629	6485.21
37.3225	1531.41					37.3879	6485.21
37.3475	1531.33					37.4129	6485.21
37.3725	1531.09					37.4379	6485.21
37.3975	1530.81					37.4628	6485.21
37.4225	1530.58					37.4878	6485.21
37.4475	1530.28					37.5128	6485.21
37.4725	1530.01					37.5378	6485.14
37.4975	1529.86					37.5628	6481.5
37.5225	1529.6					37.5877	6477.83
37.5475	1529.37					37.6127	6474.12
37.5725	1529.31					37.6377	6470.35
37.5975	1529.27					37.6627	6466.53
37.6225	1529.26					37.6877	6462.65
37.6475	1529.26					37.7126	6458.72
37.6725	1529.26					37.7376	6454.74
37.6975	1529.26					37.7626	6450.72
37.7225	1529.26					37.7876	6446.65
37.7475	1529.26					37.8126	6442.52
37.7725	1529.26					37.8376	6438.35
37.7975	1529.26					37.8625	6434.13
37.8225	1529.26					37.8875	6429.86
37.8475	1529.26					37.9125	6425.54
37.8725	1529.26					37.9375	6421.17
37.8974	1529.26					37.9625	6416.74
37.9224	1529.26					37.9874	6412.26
37.9474	1529.26					38.0124	6407.72
37.9724	1529.26					38.0374	6403.13
37.9974	1529.26					38.0624	6398.51
38.0224	1529.26					38.0874	6393.84
38.0474	1529.26					38.1123	6389.14
38.0724	1529.26					38.1373	6384.35
38.0974	1529.26					38.1623	6379.41
38.1224	1529.26					38.1873	6374.3
38.1474	1529.26					38.2123	6369.02
38.1724	1529.26					38.2373	6363.5
38.1974	1529.26					38.2622	6357.58
38.2224	1529.26					38.2872	6351.19
38.2474	1529.26					38.3122	6344.34
38.2724	1529.26					38.3372	6337.04
38.2974	1529.26					38.3622	6329.37
38.3224	1529.26					38.3871	6321.36
38.3474	1529.26					38.4121	6313.04
38.3724	1529.26					38.4371	6304.46
38.3974	1529.26					38.4621	6295.7
38.4224	1529.26					38.4871	6286.79
38.4474	1529.26					38.512	6277.76
38.4724	1529.26					38.537	6268.64
38.4974	1529.22					38.562	6259.52
38.5224	1528.96					38.587	6250.43
38.5474	1528.49					38.612	6241.36
38.5724	1527.87					38.6369	6232.33
38.5974	1527.21					38.6619	6223.33
38.6224	1526.77					38.6869	6214.38
38.6474	1526.3					38.7119	6205.47
38.6724	1525.73					38.7369	6196.6
38.6974	1525.15					38.7619	6187.77
38.7224	1524.38					38.7868	6178.99
38.7474	1523.8					38.8118	6170.25
38.7724	1523.44					38.8368	6161.57
38.7974	1522.76					38.8618	6152.91
38.8224	1521.93					38.8868	6144.28
38.8474	1521.36					38.9117	6135.68
38.8724	1520.78					38.9367	6127.11
38.8974	1520.1					38.9617	6118.56
38.9224	1519.45					38.9867	6110.03
38.9474	1518.72					39.0117	6101.52
38.9724	1518.13					39.0366	6093.04
38.9974	1517.53					39.0616	6084.58
39.0224	1516.72					39.0866	6076.13
39.0474	1515.96					39.1116	6067.72
39.0724	1515.4					39.1366	6059.32
39.0974	1514.75					39.1615	6050.94
39.1224	1513.93					39.1865	6042.59
39.1474	1513.34					39.2115	6034.25
39.1724	1512.74					39.2365	6025.94
39.1974	1511.98					39.2615	6017.65
39.2224	1511.23					39.2865	6009.37
39.2474	1510.55					39.3114	6001.12
39.2724	1509.99					39.3364	5992.89
39.2974	1509.37					39.3614	5984.68
39.3224	1508.56					39.3864	5976.49
39.3473	1507.74					39.4114	5968.32
39.3723	1507.33					39.4363	5960.18
39.3973	1506.93					39.4613	5952.05
39.4223	1506.12					39.4863	5943.94
39.4473	1505.34					39.5113	5935.85
39.4723	1504.76					39.5363	5927.79
39.4973	1504.33					39.5612	5919.75
39.5223	1503.83					39.5862	5911.71
39.5473	1503.14					39.6112	5903.68
39.5723	1502.47					39.6362	5895.75
39.5973	1501.96					39.6612	5887.95
39.6223	1501.52					39.6862	5880.3
39.6473	1501.24					39.7111	5872.8
39.6723	1501.21					39.7361	5865.4
39.6973	1501.21					39.7611	5858.08
39.7223	1501.21					39.7861	5850.9
39.7473	1501.21					39.8111	5843.97
39.7723	1501.21					39.836	5837.38
39.7973	1501.21					39.861	5831.13
39.8223	1501.21					39.886	5825.31
39.8473	1501.21					39.911	5819.88
39.8723	1501.21					39.936	5814.72
39.8973	1501.21					39.9609	5809.82
39.9223	1501.21					39.9859	5805.09
39.9473	1501.21					40.0109	5800.39
39.9723	1501.21					40.0359	5795.7
39.9973	1501.21					40.0609	5791.01
40.0223	1501.21					40.0858	5786.32
40.0473	1501.21					40.1108	5781.67
40.0723	1501.21					40.1358	5777.11
40.0973	1501.21					40.1608	5772.7
40.1223	1501.21					40.1858	5768.46
40.1473	1501.21					40.2108	5764.39
40.1723	1501.21					40.2357	5760.46
40.1973	1501.21					40.2607	5756.76
40.2223	1501.21					40.2857	5753.35
40.2473	1501.21					40.3107	5750.24
40.2723	1501.21					40.3357	5747.41
40.2973	1501.21					40.3606	5744.83
40.3223	1501.21					40.3856	5742.48
40.3473	1501.21					40.4106	5740.34
40.3723	1501.21					40.4356	5738.41
40.3973	1501.21					40.4606	5736.66
40.4223	1501.21					40.4855	5735.02
40.4473	1501.21					40.5105	5733.49
40.4723	1501.21					40.5355	5732.08
40.4973	1501.21					40.5605	5730.77
40.5223	1501.21					40.5855	5729.55
40.5473	1501.21					40.6104	5728.42
40.5723	1501.21					40.6354	5727.38
40.5973	1501.21					40.6604	5726.43
40.6223	1501.21					40.6854	5725.57
40.6473	1501.21					40.7104	5724.79
40.6723	1501.21					40.7354	5724.1
40.6973	1501.21					40.7603	5723.49
40.7223	1501.21					40.7853	5722.97
40.7473	1501.21					40.8103	5722.53
40.7723	1501.21					40.8353	5722.18
40.7972	1501.21					40.8603	5721.9
40.8222	1501.21					40.8852	5721.63
40.8472	1501.21					40.9102	5721.35
40.8722	1501.21					40.9352	5721.05
40.8972	1501.21					40.9602	5720.74
40.9222	1501.21					40.9852	5720.42
40.9472	1501.21					41.0101	5720.1
40.9722	1501.21					41.0351	5719.76
40.9972	1501.21					41.0601	5719.35
41.0222	1501.21					41.0851	5718.8
41.0472	1501.21					41.1101	5718.1
41.0722	1501.21					41.1351	5717.23
41.0972	1501.21					41.16	5716.19
41.1222	1501.21					41.185	5715.02
41.1472	1501.21					41.21	5713.76
41.1722	1501.21					41.235	5712.42
41.1972	1501.21					41.26	5710.99
41.2222	1501.21					41.2849	5709.54
41.2472	1501.21					41.3099	5708.1
41.2722	1501.21					41.3349	5706.67
41.2972	1501.21					41.3599	5705.25
41.3222	1501.21					41.3849	5703.85
41.3472	1501.21					41.4098	5702.45
41.3722	1501.21					41.4348	5701.07
41.3972	1501.21					41.4598	5699.69
41.4222	1501.21					41.4848	5698.32
41.4472	1501.21					41.5098	5696.95
41.4722	1501.21					41.5347	5695.56
41.4972	1501.21					41.5597	5694.15
41.5222	1501.21					41.5847	5692.7
41.5472	1501.21					41.6097	5691.22
41.5722	1501.21					41.6347	5689.7
41.5972	1501.21					41.6597	5688.14
41.6222	1501.21					41.6846	5686.53
41.6472	1501.01					41.7096	5684.89
41.6722	1500.37					41.7346	5683.2
41.6972	1499.9					41.7596	5681.48
41.7222	1499					41.7846	5679.71
41.7472	1497.44					41.8095	5677.9
41.7722	1496.08					41.8345	5676.04
41.7972	1495.39					41.8595	5674.1
41.8222	1494.37					41.8845	5672.05
41.8472	1493.03					41.9095	5669.91
41.8722	1491.71					41.9344	5667.67
41.8972	1490.36					41.9594	5665.33
41.9222	1489.9					41.9844	5662.88
41.9472	1488.41					42.0094	5660.34
41.9722	1486.69					42.0344	5657.69
41.9972	1486.25					42.0593	5654.89
42.0222	1485.07					42.0843	5651.92
42.0472	1483.4					42.1093	5648.8
42.0722	1482.06					42.1343	5645.48
42.0972	1481.22					42.1593	5641.99
42.1222	1480.04					42.1843	5638.34
42.1472	1478.52					42.2092	5634.52
42.1722	1477.31					42.2342	5630.49
42.1972	1475.9					42.2592	5626.23
42.2222	1475.07					42.2842	5621.75
42.2471	1473.39					42.3092	5617
42.2721	1471.8					42.3341	5612.02
42.2971	1471.54					42.3591	5606.88
42.3221	1469.98					42.3841	5601.57
42.3471	1468					42.4091	5596.12
42.3721	1467.15					42.4341	5590.6
42.3971	1466.18					42.459	5585
42.4221	1464.39					42.484	5579.37
42.4471	1462.76					42.509	5573.72
42.4721	1462.12					42.534	5568.08
42.4971	1460.7					42.559	5562.44
42.5221	1459.09					42.5839	5556.8
42.5471	1458.04					42.6089	5551.16
42.5721	1456.37					42.6339	5545.52
42.5971	1455.39					42.6589	5539.86
42.6221	1453.8					42.6839	5534.19
42.6471	1452.26					42.7089	5528.51
42.6721	1451.67					42.7338	5522.82
42.6971	1449.97					42.7588	5517.12
42.7221	1448.14					42.7838	5511.46
42.7471	1447.29					42.8088	5505.85
42.7721	1446.23					42.8338	5500.31
42.7971	1444.19					42.8587	5494.84
42.8221	1442.84					42.8837	5489.48
42.8471	1442.31					42.9087	5484.27
42.8721	1440.46					42.9337	5479.2
42.8971	1438.78					42.9587	5474.28
42.9221	1438.59					42.9836	5469.5
42.9471	1438.59					43.0086	5466.74
42.9721	1438.59					43.0336	5466.33
42.9971	1438.59					43.0586	5466.25
43.0221	1438.59					43.0836	5466.17
43.0471	1438.59					43.1086	5466.02
43.0721	1438.59					43.1335	5465.75
43.0971	1438.59					43.1585	5465.51
43.1221	1438.59					43.1835	5465.08
43.1471	1438.59					43.2085	5464.74
43.1721	1438.59					43.2335	5464.32
43.1971	1438.59					43.2584	5463.68
43.2221	1438.59					43.2834	5463.18
43.2471	1438.59					43.3084	5462.74
43.2721	1438.59					43.3334	5462.2
43.2971	1438.59					43.3584	5461.72
43.3221	1438.59					43.3833	5461.18
43.3471	1438.59					43.4083	5460.18
43.3721	1438.59					43.4333	5459.55
43.3971	1438.59					43.4583	5459.01
43.4221	1438.59					43.4833	5458.35
43.4471	1438.59					43.5082	5457.8
43.4721	1438.59					43.5332	5457.22
43.4971	1438.59					43.5582	5456.67
43.5221	1438.59					43.5832	5455.79
43.5471	1438.59					43.6082	5454.73
43.5721	1438.59					43.6332	5454.18
43.5971	1438.59					43.6581	5454
43.6221	1438.59					43.6831	5453.45
43.6471	1438.59					43.7081	5452.49
43.6721	1438.59					43.7331	5451.62
43.697	1438.59					43.7581	5451.07
43.722	1438.59					43.783	5450.29
43.747	1438.59					43.808	5449.71
43.772	1438.59					43.833	5449.16
43.797	1438.59					43.858	5448.49
43.822	1438.59					43.883	5447.94
43.847	1438.59					43.9079	5447
43.872	1438.59					43.9329	5446.04
43.897	1438.59					43.9579	5445.5
43.922	1438.59					43.9829	5445.34
43.947	1438.59					44.0079	5444.8
43.972	1438.59					44.0328	5443.76
43.997	1438.59					44.0578	5442.71
44.022	1438.59					44.0828	5442.18
44.047	1438.59					44.1078	5441.97
44.072	1438.59					44.1328	5441.45
44.097	1438.59					44.1578	5440.6
44.122	1438.59					44.1827	5439.57
44.147	1438.23					44.2077	5439.05
44.172	1435.5					44.2327	5438.62
44.197	1430.76					44.2577	5438.12
44.222	1426.08					44.2827	5437.56
44.247	1421.45					44.3076	5436.57
44.272	1416.89					44.3326	5435.95
44.297	1412.39					44.3576	5435.47
44.322	1407.96					44.3826	5434.97
44.347	1403.61					44.4076	5434.49
44.372	1399.33					44.4325	5433.71
44.397	1395.14					44.4575	5432.89
44.422	1391.02					44.4825	5432.43
44.447	1386.99					44.5075	5431.99
44.472	1383.04					44.5325	5431.54
44.497	1379.18					44.5575	5431.01
44.522	1375.4					44.5824	5430.15
44.547	1371.7					44.6074	5429.45
44.572	1368.09					44.6324	5429.03
44.597	1364.56					44.6574	5428.85
44.622	1361.11					44.6824	5428.44
44.647	1357.74					44.7073	5427.66
44.672	1354.44					44.7323	5426.87
44.697	1351.22					44.7573	5426.48
44.722	1348.08					44.7823	5426.1
44.747	1345					44.8073	5425.73
44.772	1342					44.8322	5425.34
44.797	1339.07					44.8572	5424.77
44.822	1336.2					44.8822	5424.4
44.847	1333.39					44.9072	5423.88
44.872	1330.65					44.9322	5423.31
44.897	1327.96					44.9571	5422.97
44.922	1325.34					44.9821	5422.53
44.947	1322.77					45.0071	5422.2
44.972	1320.26					45.0321	5422.09
44.997	1317.8					45.0571	5421.78
45.022	1315.39					45.0821	5421.37
45.047	1313.03					45.107	5421.1
45.072	1310.71					45.132	5420.84
45.097	1308.45					45.157	5420.65
45.1219	1306.22					45.182	5420.54
45.1469	1304.05					45.207	5420.43
45.1719	1301.91					45.2319	5419.53
45.1969	1299.81					45.2569	5416.74
45.2219	1297.76					45.2819	5412.81
45.2469	1295.74					45.3069	5408.66
45.2719	1293.76					45.3319	5404.29
45.2969	1291.81					45.3568	5399.73
45.3219	1289.9					45.3818	5395
45.3469	1288.02					45.4068	5390.12
45.3719	1286.18					45.4318	5385.09
45.3969	1284.36					45.4568	5379.94
45.4219	1282.58					45.4817	5374.74
45.4469	1280.83					45.5067	5369.48
45.4719	1279.1					45.5317	5364.17
45.4969	1277.41					45.5567	5358.82
45.5219	1275.74					45.5817	5353.44
45.5469	1274.09					45.6067	5348.04
45.5719	1272.48					45.6316	5342.61
45.5969	1271.32					45.6566	5337.16
45.6219	1271.32					45.6816	5331.69
45.6469	1271.32					45.7066	5326.19
45.6719	1271.32					45.7316	5320.66
45.6969	1271.32					45.7565	5315.12
45.7219	1271.32					45.7815	5309.54
45.7469	1271.32					45.8065	5303.94
45.7719	1271.32					45.8315	5298.3
45.7969	1271.32					45.8565	5292.63
45.8219	1271.32					45.8814	5286.93
45.8469	1271.32					45.9064	5281.19
45.8719	1271.32					45.9314	5275.41
45.8969	1271.32					45.9564	5269.59
45.9219	1271.32					45.9814	5263.73
45.9469	1271.32					46.0064	5257.82
45.9719	1271.32					46.0313	5251.88
45.9969	1271.32					46.0563	5245.89
46.0219	1271.32					46.0813	5239.86
46.0469	1271.32					46.1063	5233.79
46.0719	1271.32					46.1313	5227.68
46.0969	1271.32					46.1562	5221.53
46.1219	1271.32					46.1812	5215.35
46.1469	1271.32					46.2062	5209.13
46.1719	1271.32					46.2312	5202.87
46.1969	1271.32					46.2562	5196.58
46.2219	1271.32					46.2811	5190.26
46.2469	1271.32					46.3061	5183.9
46.2719	1271.32					46.3311	5177.52
46.2969	1271.32					46.3561	5171.11
46.3219	1271.32					46.3811	5164.67
46.3469	1271.32					46.406	5158.21
46.3719	1271.32					46.431	5151.72
46.3969	1271.32					46.456	5145.2
46.4219	1271.32					46.481	5138.67
46.4469	1271.32					46.506	5132.12
46.4719	1271.32					46.531	5125.56
46.4969	1271.32					46.5559	5118.98
46.5219	1271.32					46.5809	5112.4
46.5469	1271.32					46.6059	5105.8
46.5718	1271.32					46.6309	5099.2
46.5968	1271.32					46.6559	5092.6
46.6218	1271.32					46.6808	5085.98
46.6468	1271.32					46.7058	5079.37
46.6718	1271.32					46.7308	5072.74
46.6968	1271.32					46.7558	5066.11
46.7218	1271.32					46.7808	5059.48
46.7468	1271.32					46.8057	5052.84
46.7718	1271.32					46.8307	5046.2
46.7968	1271.32					46.8557	5039.6
46.8218	1271.32					46.8807	5033.06
46.8468	1271.32					46.9057	5026.57
46.8718	1271.32					46.9306	5020.13
46.8968	1271.32					46.9556	5013.76
46.9218	1271.32					46.9806	5007.44
46.9468	1271.32					47.0056	5001.18
46.9718	1271.32					47.0306	4995
46.9968	1271.32					47.0556	4988.95
47.0218	1271.32					47.0805	4983.03
47.0468	1271.32					47.1055	4977.26
47.0718	1271.32					47.1305	4971.65
47.0968	1271.32					47.1555	4966.22
47.1218	1270.53					47.1805	4960.93
47.1468	1269.91					47.2054	4955.8
47.1718	1269.22					47.2304	4950.89
47.1968	1268.63					47.2554	4946.2
47.2218	1267.78					47.2804	4941.74
47.2468	1266.95					47.3054	4937.54
47.2718	1266.7					47.3303	4933.58
47.2968	1266.02					47.3553	4929.78
47.3218	1264.94					47.3803	4926.17
47.3468	1264.21					47.4053	4922.7
47.3718	1264.04					47.4303	4919.3
47.3968	1263.3					47.4553	4915.97
47.4218	1262.41					47.4802	4912.67
47.4468	1261.75					47.5052	4909.36
47.4718	1261.2					47.5302	4906.06
47.4968	1260.66					47.5552	4902.75
47.5218	1259.96					47.5802	4899.44
47.5468	1259.11					47.6051	4896.13
47.5718	1258.41					47.6301	4892.83
47.5968	1258.26					47.6551	4889.53
47.6218	1257.57					47.6801	4886.24
47.6468	1256.59					47.7051	4882.95
47.6718	1255.99					47.73	4879.66
47.6968	1255.69					47.755	4876.37
47.7218	1254.97					47.78	4873.05
47.7468	1254.31					47.805	4869.68
47.7718	1253.69					47.83	4866.24
47.7968	1253.04					47.8549	4862.73
47.8218	1252.74					47.8799	4859.12
47.8468	1252.1					47.9049	4855.38
47.8718	1251.2					47.9299	4851.5
47.8968	1250.58					47.9549	4847.49
47.9218	1250.47					47.9799	4843.35
47.9468	1249.85					48.0048	4839.07
47.9718	1249.1					48.0298	4834.65
47.9968	1248.49					48.0548	4830.09
48.0217	1247.97					48.0798	4825.39
48.0467	1247.61					48.1048	4820.55
48.0717	1247.07					48.1297	4815.57
48.0967	1246.27					48.1547	4810.45
48.1217	1245.68					48.1797	4805.2
48.1467	1245.56					48.2047	4799.85
48.1717	1244.99					48.2297	4794.4
48.1967	1244.34					48.2546	4788.87
48.2217	1243.79					48.2796	4783.27
48.2467	1243.23					48.3046	4777.64
48.2717	1242.86					48.3296	4771.98
48.2967	1242.5					48.3546	4766.3
48.3217	1241.79					48.3795	4760.6
48.3467	1241.26					48.4045	4754.88
48.3717	1240.99					48.4295	4749.14
48.3967	1240.47					48.4545	4743.38
48.4217	1240.06					48.4795	4737.6
48.4467	1239.55					48.5045	4731.81
48.4717	1238.9					48.5294	4726
48.4967	1238.56					48.5544	4720.16
48.5217	1238.35					48.5794	4714.31
48.5467	1237.79					48.6044	4708.45
48.5717	1237.31					48.6294	4702.56
48.5967	1236.8					48.6543	4696.65
48.6217	1236.33					48.6793	4690.73
48.6467	1236.25					48.7043	4684.79
48.6717	1235.79					48.7293	4678.83
48.6967	1235.33					48.7543	4672.85
48.7217	1235.28					48.7792	4666.86
48.7467	1235.28					48.8042	4660.85
48.7717	1235.28					48.8292	4654.83
48.7967	1235.28					48.8542	4648.8
48.8217	1235.28					48.8792	4642.75
48.8467	1235.28					48.9042	4636.69
48.8717	1235.28					48.9291	4630.62
48.8967	1235.28					48.9541	4624.53
48.9217	1235.28					48.9791	4618.43
48.9467	1235.28					49.0041	4612.33
48.9717	1235.28					49.0291	4606.21
48.9967	1235.28					49.054	4600.09
49.0217	1235.28					49.079	4593.96
49.0467	1235.28					49.104	4587.82
49.0717	1235.28					49.129	4581.67
49.0967	1235.28					49.154	4575.51
49.1217	1235.28					49.1789	4569.35
49.1467	1235.28					49.2039	4563.19
49.1717	1235.28					49.2289	4557.03
49.1967	1235.28					49.2539	4550.86
49.2217	1235.28					49.2789	4544.68
49.2467	1235.28					49.3038	4538.5
49.2717	1235.28					49.3288	4532.32
49.2967	1235.28					49.3538	4526.13
49.3217	1235.28					49.3788	4519.94
49.3467	1235.28					49.4038	4513.75
49.3717	1235.28					49.4288	4507.55
49.3967	1235.28					49.4537	4501.35
49.4217	1235.28					49.4787	4495.16
49.4467	1235.28					49.5037	4488.96
49.4716	1235.28					49.5287	4482.76
49.4966	1235.28					49.5537	4476.56
49.5216	1235.28					49.5786	4470.37
49.5466	1235.28					49.6036	4464.17
49.5716	1235.28					49.6286	4457.97
49.5966	1235.28					49.6536	4451.78
49.6216	1235.28					49.6786	4445.59
49.6466	1235.28					49.7035	4439.41
49.6716	1235.28					49.7285	4433.23
49.6966	1235.28					49.7535	4427.06
49.7216	1235.28					49.7785	4420.9
49.7466	1235.28					49.8035	4414.74
49.7716	1235.28					49.8284	4408.6
49.7966	1235.28					49.8534	4402.47
49.8216	1235.28					49.8784	4396.37
49.8466	1235.28					49.9034	4390.31
49.8716	1235.28					49.9284	4384.3
49.8966	1235.28					49.9534	4378.34
49.9216	1235.28					49.9783	4372.43
49.9466	1234.81					50.0033	4366.59
49.9716	1233.77					50.0283	4360.8
49.9966	1233.22					50.0533	4355.08
50.0216	1233.22					50.0783	4349.41
50.0466	1233.22					50.1032	4343.81
50.0716	1233.22					50.1282	4338.28
50.0966	1233.22					50.1532	4332.81
50.1216	1233.22					50.1782	4327.4
50.1466	1233.22					50.2032	4322.06
50.1716	1233.2					50.2281	4316.78
50.1966	1233.07					50.2531	4311.57
50.2216	1232.88					50.2781	4306.43
50.2466	1232.66					50.3031	4301.35
50.2716	1232.43					50.3281	4296.34
50.2966	1232.2					50.3531	4291.39
50.3216	1231.93					50.378	4286.5
50.3466	1231.68					50.403	4281.68
50.3716	1231.49					50.428	4276.93
50.3966	1231.27					50.453	4272.24
50.4216	1231.01					50.478	4267.61
50.4466	1230.66					50.5029	4263.04
50.4716	1230.29					50.5279	4258.53
50.4966	1230.02					50.5529	4254.08
50.5216	1229.75					50.5779	4249.69
50.5466	1229.46					50.6029	4245.36
50.5716	1229.16					50.6278	4241.1
50.5966	1228.74					50.6528	4236.91
50.6216	1228.3					50.6778	4232.81
50.6466	1228.07					50.7028	4228.81
50.6716	1227.88					50.7278	4224.91
50.6966	1227.43					50.7527	4221.14
50.7216	1226.96					50.7777	4217.52
50.7466	1226.68					50.8027	4214.06
50.7716	1226.41					50.8277	4210.76
50.7966	1225.98					50.8527	4207.61
50.8216	1225.56					50.8777	4204.63
50.8466	1225.25					50.9026	4201.82
50.8716	1224.95					50.9276	4199.42
50.8966	1224.52					50.9526	4199.42
50.9215	1224.09					50.9776	4199.42
50.9465	1223.82					51.0026	4199.42
50.9715	1223.55					51.0275	4199.42
50.9965	1223.07					51.0525	4199.42
51.0215	1222.62					51.0775	4199.42
51.0465	1222.43					51.1025	4199.42
51.0715	1222.19					51.1275	4199.42
51.0965	1221.75					51.1524	4199.42
51.1215	1221.34					51.1774	4199.42
51.1465	1221.02					51.2024	4199.42
51.1715	1220.71					51.2274	4199.42
51.1965	1220.46					51.2524	4199.42
51.2215	1220.18					51.2773	4199.42
51.2465	1219.81					51.3023	4199.42
51.2715	1219.46					51.3273	4199.42
51.2965	1219.17					51.3523	4199.42
51.3215	1218.93					51.3773	4199.42
51.3465	1218.75					51.4023	4199.42
51.3715	1218.5					51.4272	4199.42
51.3965	1218.21					51.4522	4199.42
51.4215	1217.97					51.4772	4199.42
51.4465	1217.72					51.5022	4199.42
51.4715	1217.48					51.5272	4199.42
51.4965	1217.26					51.5521	4199.42
51.5215	1217.09					51.5771	4199.42
51.5465	1216.98					51.6021	4199.42
[truncated: 9,589 more rows]
