# Supplementary material for: Quantum octets in high mobility pentagonal two-dimensional PdSe2
Source: Nat Commun. 2024 Jan 26;15:761. doi: 10.1038/s41467-024-44972-2 (PMC10817936; doi:10.1038/s41467-024-44972-2)
Supplement: Supplementary file 3 — Source Data [file 41467_2024_44972_MOESM3_ESM.zip › source data/Fig2b.csv]

RTgB2_2_sub_smth.x	RTgB2_2_sub_smth[][500].d	RTgB2_2_sub_smth[][501].d	RTgB2_2_sub_smth[][502].d	RTgB2_2_sub_smth[][503].d	RTgB2_2_sub_smth[][504].d	RTgB2_2_sub_smth[][505].d	RTgB2_2_sub_smth[][506].d	RTgB2_2_sub_smth[][507].d	RTgB2_2_sub_smth[][508].d	RTgB2_2_sub_smth[][509].d	RTgB2_2_sub_smth[][510].d	RTgB2_2_sub_smth[][511].d	RTgB2_2_sub_smth[][512].d	RTgB2_2_sub_smth[][513].d	RTgB2_2_sub_smth[][514].d	RTgB2_2_sub_smth[][515].d	RTgB2_2_sub_smth[][516].d	RTgB2_2_sub_smth[][517].d	RTgB2_2_sub_smth[][518].d	RTgB2_2_sub_smth[][519].d	RTgB2_2_sub_smth[][520].d	RTgB2_2_sub_smth[][521].d	RTgB2_2_sub_smth[][522].d	RTgB2_2_sub_smth[][523].d	RTgB2_2_sub_smth[][524].d	RTgB2_2_sub_smth[][525].d	RTgB2_2_sub_smth[][526].d	RTgB2_2_sub_smth[][527].d	RTgB2_2_sub_smth[][528].d	RTgB2_2_sub_smth[][529].d	RTgB2_2_sub_smth[][530].d	RTgB2_2_sub_smth[][531].d	RTgB2_2_sub_smth[][532].d	RTgB2_2_sub_smth[][533].d	RTgB2_2_sub_smth[][534].d	RTgB2_2_sub_smth[][535].d	RTgB2_2_sub_smth[][536].d	RTgB2_2_sub_smth[][537].d	RTgB2_2_sub_smth[][538].d	RTgB2_2_sub_smth[][539].d	RTgB2_2_sub_smth[][540].d	RTgB2_2_sub_smth[][541].d	RTgB2_2_sub_smth[][542].d	RTgB2_2_sub_smth[][543].d	RTgB2_2_sub_smth[][544].d	RTgB2_2_sub_smth[][545].d	RTgB2_2_sub_smth[][546].d	RTgB2_2_sub_smth[][547].d	RTgB2_2_sub_smth[][548].d
x/y	-5	-4.98	-4.96	-4.94	-4.92	-4.9	-4.88	-4.86	-4.84	-4.82	-4.8	-4.78	-4.76	-4.74	-4.72	-4.7	-4.68	-4.66	-4.64	-4.62	-4.6	-4.58	-4.56	-4.54	-4.52	-4.5	-4.48	-4.46	-4.44	-4.42	-4.4	-4.38	-4.36	-4.34	-4.32	-4.3	-4.28	-4.26	-4.24	-4.22	-4.2	-4.18	-4.16	-4.14	-4.12	-4.1	-4.08	-4.06	-4.04
9.1	0.0137024	0.013228	0.0127988	0.0124004	0.0120177	0.0116355	0.0112383	0.0108104	0.0103367	0.00980391	0.00920242	0.00852859	0.00778629	0.00698747	0.0061512	0.00530141	0.00446363	0.00366161	0.00291424	0.00223346	0.00162327	0.00107995	0.000593296	0.000148647	-0.00027045	-0.00067939	-0.00108976	-0.00141196	-0.00179372	-0.00224963	-0.00269829	-0.00311561	-0.00342627	-0.00366684	-0.00382699	-0.00390327	-0.00389973	-0.0038276	-0.00370429	-0.00355189	-0.00339532	-0.00326019	-0.00317042	-0.0031459	-0.00320041	-0.0033403	-0.00356403	-0.00386273	-0.00422164
9.06445	0.014946	0.0144537	0.0140177	0.0136206	0.0132443	0.01287	0.0124788	0.0120521	0.0115718	0.0110219	0.0103911	0.00967477	0.00887723	0.00801208	0.00710134	0.00617271	0.00525582	0.00437822	0.0035617	0.00281979	0.00215661	0.00156706	0.00103848	0.000553128	9.15E-05	-0.000364478	-0.000827932	-0.00130505	-0.00179372	-0.00224963	-0.00269829	-0.00311937	-0.00350721	-0.00383629	-0.00409957	-0.00425724	-0.00430682	-0.00428078	-0.00419766	-0.0040821	-0.00396298	-0.00387077	-0.00383436	-0.00387766	-0.00401673	-0.00425791	-0.00459741	-0.00502239	-0.0055131
9.02891	0.0156831	0.0151635	0.0146268	0.0140827	0.0135562	0.013034	0.0125017	0.0120521	0.0115718	0.0110219	0.0103911	0.00967477	0.00887723	0.00801208	0.00710134	0.00617271	0.00525582	0.00437822	0.0035617	0.00281979	0.00215661	0.00156706	0.00103848	0.000553128	9.15E-05	-0.000364478	-0.000827932	-0.00130505	-0.00179372	-0.00228382	-0.00275048	-0.00315149	-0.00350721	-0.00383629	-0.00409957	-0.00425724	-0.00438504	-0.00447045	-0.00444404	-0.00439058	-0.0043395	-0.00432206	-0.00436768	-0.00450001	-0.0047337	-0.00507257	-0.00550953	-0.00602836	-0.00660644
8.99336	0.0156831	0.0151635	0.0146268	0.0140827	0.0135562	0.013034	0.0125017	0.0120521	0.0115718	0.0110219	0.0103911	0.00967477	0.00887723	0.00801208	0.00710134	0.00617271	0.00525582	0.00437822	0.0035617	0.00281979	0.00215661	0.00156706	0.00103848	0.000553128	9.15E-05	-0.000364478	-0.000827932	-0.00130505	-0.00179372	-0.00228382	-0.00275889	-0.00316147	-0.00354939	-0.00383629	-0.00409957	-0.00425724	-0.00439562	-0.00450721	-0.00455056	-0.00458016	-0.00462241	-0.00470496	-0.00485296	-0.00508532	-0.00541176	-0.00583155	-0.00633416	-0.00690153	-0.00751117
8.95781	0.0156831	0.0151635	0.0146268	0.0140827	0.0135562	0.013034	0.0125017	0.0119447	0.011349	0.0107023	0.00999656	0.00922921	0.00840504	0.00753625	0.00664158	0.00574397	0.00486745	0.00403364	0.00325875	0.00255157	0.00191276	0.00133577	0.000808812	0.000317714	-0.000151211	-0.000608698	-0.00106095	-0.00150913	-0.00194979	-0.00237611	-0.00277955	-0.00316147	-0.00354939	-0.00383629	-0.00407507	-0.00426588	-0.00442771	-0.00452165	-0.00464492	-0.00477293	-0.00492616	-0.00512503	-0.00538666	-0.00572184	-0.00613297	-0.00661381	-0.00715082	-0.00772587	-0.00831912
8.92227	0.0155601	0.0148952	0.0142553	0.013633	0.0130204	0.0124087	0.0117881	0.0111488	0.010481	0.00977718	0.0090327	0.00824752	0.00742696	0.00658174	0.00572705	0.00488075	0.00406092	0.00328331	0.00255912	0.00189376	0.00128658	0.000731955	0.000221114	-0.000255591	-0.000706574	-0.00113754	-0.0015509	-0.00194602	-0.00232021	-0.00266994	-0.00299214	-0.00328517	-0.00354939	-0.00383629	-0.00407507	-0.00426588	-0.00442771	-0.00458948	-0.00479641	-0.00502919	-0.00530082	-0.00562247	-0.00600111	-0.00643764	-0.00692606	-0.00745427	-0.0080062	-0.00856445	-0.00911282
8.88672	0.0152435	0.0145515	0.0138683	0.0131894	0.0125103	0.0118257	0.0111301	0.010418	0.00968476	0.00892749	0.00814587	0.00734271	0.00652423	0.0056997	0.00488061	0.00407939	0.00330786	0.00257562	0.00188896	0.0012503	0.000658513	0.000109926	-0.000400178	-0.000876083	-0.00132053	-0.00173424	-0.00211624	-0.00246466	-0.00277789	-0.00305574	-0.00330029	-0.00351627	-0.00371099	-0.00389375	-0.00407507	-0.00426588	-0.00447698	-0.00471859	-0.00500008	-0.00532936	-0.0057119	-0.00614926	-0.00663789	-0.00716843	-0.00772631	-0.00829354	-0.00885133	-0.00938277	-0.00987473
8.85117	0.0148265	0.0141314	0.0134329	0.0127281	0.0120142	0.0112886	0.0105489	0.00979343	0.00902192	0.00823581	0.00743849	0.0066352	0.00583256	0.00503801	0.00425908	0.00350264	0.00277424	0.00207757	0.00141437	0.000784743	0.000187862	-0.000377066	-0.000909883	-0.0014089	-0.00187086	-0.00229146	-0.00266634	-0.00299226	-0.00326822	-0.0034964	-0.00368263	-0.00383645	-0.00397067	-0.00410047	-0.00424219	-0.00441202	-0.00462473	-0.00489257	-0.00522434	-0.00562442	-0.00609192	-0.0066199	-0.00719518	-0.00779895	-0.00840863	-0.00900052	-0.00955287	-0.0100486	-0.0104767
8.81562	0.0141752	0.0134857	0.0127874	0.0120782	0.0113571	0.0106234	0.00987702	0.00911922	0.00835254	0.00758106	0.00681002	0.00604517	0.00529201	0.00455503	0.00383719	0.0031397	0.00246203	0.00180243	0.00115868	0.000529197	-8.59E-05	-0.000683996	-0.0012595	-0.0018044	-0.00230914	-0.00276414	-0.00316124	-0.00349514	-0.00376441	-0.00397208	-0.00412593	-0.00423841	-0.00432609	-0.00440871	-0.00450776	-0.00464465	-0.00483873	-0.00510531	-0.00545389	-0.00588686	-0.00639864	-0.00697554	-0.00759653	-0.00823507	-0.00886194	-0.00944484	-0.00981614	-0.0100804	-0.0104767
8.78008	0.0131936	0.0124978	0.0117958	0.0110876	0.010374	0.00965646	0.00893671	0.00821729	0.00750148	0.00679321	0.00609657	0.00541502	0.0047507	0.00410375	0.00347207	0.00285143	0.00223615	0.00162011	0.000998303	0.000368399	-0.000267887	-0.000904088	-0.00152924	-0.00212907	-0.00268797	-0.00319112	-0.0036265	-0.00398635	-0.00426801	-0.00447436	-0.00461384	-0.00470034	-0.00475277	-0.00479411	-0.00484989	-0.00494593	-0.00510566	-0.00534733	-0.00568151	-0.00610937	-0.00662196	-0.00720061	-0.0077903	-0.00829025	-0.00886194	-0.00944484	-0.00981614	-0.0100804	-0.0104767
8.74453	0.0119463	0.0112258	0.0105092	0.00979911	0.00909898	0.00841207	0.00774112	0.00708831	0.0064552	0.00584274	0.00525091	0.00467837	0.00412209	0.00357712	0.00303661	0.00249222	0.00193501	0.00135678	0.000751789	0.000118642	-0.000538352	-0.00120868	-0.00187636	-0.00252181	-0.00312443	-0.00366529	-0.0041294	-0.00450717	-0.00479512	-0.00499608	-0.00511908	-0.00517915	-0.00519689	-0.00519753	-0.00520929	-0.00526085	-0.00537815	-0.00558104	-0.00588032	-0.00627584	-0.006756	-0.00720061	-0.0077903	-0.00829025	-0.00886194	-0.00944484	-0.00981614	-0.0100804	-0.0102352
8.70898	0.0106563	0.0099117	0.00918361	0.0084775	0.00779881	0.00715188	0.00653919	0.00596106	0.00541572	0.0048994	0.0044066	0.00393023	0.00346198	0.00299252	0.00251196	0.00201033	0.00147843	0.000909043	0.000298566	-0.000351376	-0.00103276	-0.00173099	-0.00242606	-0.00309476	-0.00371361	-0.00426176	-0.00472325	-0.00508839	-0.00535437	-0.00552521	-0.00561151	-0.00563004	-0.00560314	-0.00555766	-0.00552313	-0.00552911	-0.00560185	-0.00576083	-0.00601574	-0.00636472	-0.006756	-0.00720061	-0.0077903	-0.00829025	-0.00874524	-0.00912589	-0.00941152	-0.00959233	-0.00967002
8.67344	0.00957281	0.00883561	0.00812427	0.00744522	0.00680424	0.0062052	0.0056491	0.00513374	0.00465374	0.00420101	0.00376535	0.00333538	0.00289938	0.00244613	0.00196554	0.00144921	0.000890954	0.000287658	-0.000359665	-0.00104475	-0.00175538	-0.00247362	-0.00317715	-0.00384167	-0.00444368	-0.00496321	-0.00538588	-0.00570409	-0.00591742	-0.00603245	-0.00606232	-0.00602602	-0.00594748	-0.00585426	-0.00577556	-0.0057397	-0.00577102	-0.00588679	-0.00609464	-0.00639109	-0.00676161	-0.0071822	-0.00762242	-0.00804929	-0.00843169	-0.00874427	-0.00897067	-0.00910511	-0.00915246
8.63789	0.00882201	0.00813943	0.00748463	0.00686231	0.00627635	0.00572854	0.00521776	0.00473952	0.00428611	0.00384715	0.00341052	0.00296364	0.00249475	0.00199406	0.0014545	0.000872112	0.000246238	-0.000420314	-0.00112088	-0.00184452	-0.00257585	-0.00329559	-0.00398191	-0.00461256	-0.00516722	-0.0056297	-0.00598956	-0.00624293	-0.00639275	-0.00644849	-0.0064255	-0.00634411	-0.00622842	-0.00610477	-0.00599988	-0.00593857	-0.00594137	-0.00602218	-0.00618634	-0.00642964	-0.00679411	-0.0071822	-0.00756168	-0.00782157	-0.00814492	-0.00841185	-0.00861066	-0.00873897	-0.00880314
8.60234	0.00836234	0.00776543	0.00719072	0.00663912	0.00611105	0.00560553	0.00511939	0.004647	0.00418034	0.00370956	0.00322397	0.00271334	0.00216925	0.00158628	0.000962671	0.000300455	-0.000394879	-0.00111481	-0.00184812	-0.00258115	-0.00329806	-0.00398144	-0.00461345	-0.00513014	-0.00541427	-0.00564748	-0.00598956	-0.00624293	-0.00639275	-0.00644849	-0.0064255	-0.00634806	-0.00641458	-0.00631704	-0.00622571	-0.00617346	-0.00617567	-0.00624231	-0.00637679	-0.00657528	-0.00682684	-0.0071822	-0.00756168	-0.00782157	-0.00814492	-0.00841185	-0.00858358	-0.00871798	-0.00880314
8.5668	0.00806924	0.00755261	0.00704813	0.00655235	0.00606213	0.00557401	0.00508375	0.0045861	0.0040749	0.00354348	0.00298549	0.00239586	0.00177189	0.00111415	0.000426773	-0.000282741	-0.00100422	-0.00172579	-0.00243466	-0.00311785	-0.00376265	-0.00422121	-0.00461345	-0.00513014	-0.00541427	-0.00564748	-0.00598956	-0.00624293	-0.00639275	-0.00644849	-0.0064255	-0.00634806	-0.00641458	-0.00636162	-0.00643413	-0.00643674	-0.00647754	-0.00656265	-0.00669396	-0.00686873	-0.00707957	-0.00731516	-0.00756168	-0.00782157	-0.00814492	-0.00841185	-0.00858358	-0.00871798	-0.00880314
8.53125	0.00786115	0.00739136	0.00692227	0.00644665	0.00595855	0.00545308	0.00492621	0.00437467	0.00379605	0.00318906	0.00255383	0.00189235	0.00120889	0.000510175	-0.000194704	-0.000894839	-0.00157841	-0.00223376	-0.00285033	-0.00341947	-0.00390741	-0.00422121	-0.00461345	-0.00513014	-0.00541427	-0.00564748	-0.00583573	-0.00598577	-0.00610478	-0.00620006	-0.00627881	-0.00634806	-0.00641458	-0.00636162	-0.00643413	-0.00663512	-0.0067736	-0.00690968	-0.00706859	-0.00724875	-0.00744595	-0.00765365	-0.00786378	-0.00806788	-0.00825861	-0.00843105	-0.00858358	-0.00871798	-0.00883883
8.4957	0.00774137	0.00728254	0.00681275	0.00632165	0.00580129	0.00524628	0.00465391	0.0040242	0.00336004	0.00266707	0.00195341	0.00122921	0.000506086	-0.000203545	-0.000887171	-0.00153294	-0.00213049	-0.00267174	-0.00315153	-0.00356806	-0.003923	-0.00422121	-0.00447027	-0.00467965	-0.00485984	-0.00502129	-0.00517354	-0.00532435	-0.00547923	-0.00564131	-0.00581157	-0.00598936	-0.00617323	-0.00636162	-0.00643413	-0.00663512	-0.0067736	-0.00690968	-0.00713153	-0.00739868	-0.00766431	-0.00792548	-0.0081774	-0.00837599	-0.00854854	-0.00870048	-0.00883024	-0.00893881	-0.00902974
8.46016	0.00771278	0.00724545	0.00675532	0.00622929	0.00565782	0.00503555	0.00436172	0.00364044	0.00288064	0.00209556	0.00130174	0.000517598	-0.000238244	-0.000948528	-0.00159863	-0.00217747	-0.00267802	-0.00309758	-0.00343783	-0.00370457	-0.00393476	-0.00422121	-0.00432457	-0.00432007	-0.00435809	-0.00445604	-0.00457361	-0.00471817	-0.00489297	-0.00509729	-0.00532705	-0.00557599	-0.00583705	-0.00610365	-0.00637074	-0.00663512	-0.0067736	-0.00690968	-0.00713153	-0.00739868	-0.00766431	-0.00792548	-0.0081774	-0.00837599	-0.00854854	-0.00870048	-0.00883024	-0.00893881	-0.00902974
8.42461	0.00766842	0.00719073	0.00667938	0.00611891	0.00549847	0.004813	0.00406393	0.00325938	0.00241391	0.00154752	0.000683923	-0.000151725	-0.000935372	-0.00164633	-0.00226899	-0.00279378	-0.00321739	-0.00354247	-0.00377696	-0.00393322	-0.004027	-0.00422121	-0.00432457	-0.00432007	-0.00435809	-0.00445604	-0.00457361	-0.00471817	-0.00489297	-0.00509729	-0.00532705	-0.00541908	-0.00551285	-0.00578407	-0.00605636	-0.00632724	-0.00659627	-0.00686409	-0.00713153	-0.00739868	-0.00766431	-0.00792548	-0.0081774	-0.00837599	-0.00854854	-0.00870048	-0.00883024	-0.00893881	-0.00902974
8.38906	0.00740302	0.00692214	0.00640094	0.0058223	0.00517463	0.00445335	0.00366174	0.00281096	0.00191943	0.00101132	0.000114402	-0.000742786	-0.00153378	-0.00223683	-0.00283671	-0.00332574	-0.00370379	-0.00397755	-0.00415936	-0.0042657	-0.00431556	-0.00432879	-0.00432457	-0.00432007	-0.00435809	-0.00445604	-0.00457361	-0.00471817	-0.00489297	-0.00509729	-0.00532705	-0.00541908	-0.00551285	-0.00578407	-0.00573652	-0.00593666	-0.00614493	-0.00636539	-0.00660125	-0.00685392	-0.0071223	-0.00740239	-0.00768728	-0.00796741	-0.00823144	-0.0084676	-0.00866544	-0.00881771	-0.00892187
8.35352	0.00675469	0.00627973	0.00576569	0.00519496	0.00455578	0.0038439	0.00306343	0.00222659	0.00135267	0.000466285	-0.00040505	-0.00123367	-0.00199455	-0.00266775	-0.00324013	-0.00370626	-0.00406833	-0.00433526	-0.00452121	-0.00464368	-0.00472138	-0.00477223	-0.00481165	-0.00485147	-0.00489934	-0.00495886	-0.00503001	-0.00510996	-0.00519393	-0.00527644	-0.00535251	-0.00541908	-0.00551285	-0.00578407	-0.00573652	-0.00575124	-0.00572251	-0.00583496	-0.0059852	-0.00617745	-0.00641182	-0.00668388	-0.00698483	-0.00730207	-0.0076204	-0.00792375	-0.00819718	-0.00842892	-0.00861202
8.31797	0.00573018	0.00526851	0.00477903	0.00424477	0.00365402	0.00300204	0.00229184	0.00153386	0.000744761	-5.44E-05	-0.000840428	-0.00159035	-0.00228381	-0.00290496	-0.00343392	-0.00389326	-0.00426916	-0.00456764	-0.00480614	-0.0049999	-0.00516399	-0.00531119	-0.00545034	-0.00558557	-0.00571635	-0.00583835	-0.00594481	-0.00602791	-0.00608025	-0.00609614	-0.00607288	-0.00601178	-0.00591884	-0.00580481	-0.00573652	-0.00575124	-0.00572251	-0.00546253	-0.00548344	-0.00557454	-0.00573575	-0.00596375	-0.0062493	-0.00657811	-0.00693236	-0.00729262	-0.00764004	-0.00795832	-0.00823538
8.28242	0.00449038	0.00404422	0.00359071	0.00311438	0.00260329	0.00205079	0.00145643	0.000825774	0.000169545	-0.000497949	-0.00116059	-0.00180234	-0.00240895	-0.00295025	-0.00343392	-0.00389326	-0.00432781	-0.00468438	-0.00500213	-0.00529335	-0.00556712	-0.00582954	-0.0060824	-0.00632273	-0.00654333	-0.00673407	-0.00688366	-0.00698138	-0.00701856	-0.00698989	-0.00689444	-0.00673645	-0.00652576	-0.00627764	-0.00601188	-0.00575124	-0.00572251	-0.00546253	-0.00548344	-0.00529182	-0.00526024	-0.00541071	-0.00564285	-0.00594318	-0.00629385	-0.00667459	-0.00706477	-0.00744514	-0.00779941
8.24687	0.00323377	0.00279797	0.00238064	0.00196832	0.00154856	0.00111159	0.000651574	0.000167004	-0.000339561	-0.000862306	-0.0013933	-0.00192373	-0.00244512	-0.0029619	-0.00344397	-0.0038976	-0.00432996	-0.00473917	-0.00513037	-0.0055048	-0.00586485	-0.00621065	-0.00653913	-0.00684272	-0.00702631	-0.00717202	-0.00728265	-0.00736037	-0.00740599	-0.00741842	-0.00739484	-0.00730168	-0.00704564	-0.00674075	-0.00640637	-0.00606544	-0.0057427	-0.00546253	-0.00548344	-0.00529182	-0.00526024	-0.00532096	-0.0052677	-0.00549542	-0.00579137	-0.00613814	-0.00651683	-0.00690846	-0.00729502
8.21133	0.00210262	0.00166896	0.00127889	0.000921248	0.000583171	0.000251682	-8.48E-05	-0.000435333	-0.000805871	-0.00119911	-0.00161477	-0.00205021	-0.00250104	-0.00296944	-0.00347703	-0.00392968	-0.00434688	-0.00479154	-0.00522041	-0.00563014	-0.00601581	-0.00623099	-0.00653913	-0.00684272	-0.00702631	-0.00717202	-0.00728265	-0.00736037	-0.00740599	-0.00741842	-0.00739484	-0.00730168	-0.00704564	-0.00699001	-0.00671588	-0.00639069	-0.00606449	-0.005759	-0.00549533	-0.00529182	-0.00526024	-0.00532096	-0.0052677	-0.00529307	-0.00546468	-0.00572205	-0.0060301	-0.0063737	-0.0067364
8.17578	0.00116779	0.00073574	0.00036519	4.71E-05	-0.000231169	-0.000484782	-0.000729575	-0.000980587	-0.00125062	-0.00154916	-0.00188177	-0.00224998	-0.00265146	-0.0030806	-0.00352912	-0.00398687	-0.00444269	-0.00488544	-0.00530495	-0.00569289	-0.00601581	-0.00623099	-0.00653913	-0.00684272	-0.00702631	-0.00717202	-0.00728265	-0.00736037	-0.00740599	-0.00741842	-0.00739484	-0.00730168	-0.00704564	-0.00699001	-0.00688052	-0.00665177	-0.00639874	-0.00613625	-0.00588114	-0.0056504	-0.00545945	-0.00532096	-0.0052677	-0.00529307	-0.00529622	-0.00542637	-0.00562102	-0.00587161	-0.00616565
8.14023	0.000448324	3.21E-05	-0.000316358	-0.00060458	-0.000844614	-0.00105198	-0.00124431	-0.00143963	-0.00165448	-0.0019022	-0.00219152	-0.00252579	-0.00290276	-0.00331498	-0.00375068	-0.00419501	-0.00463159	-0.00504427	-0.00541887	-0.00574474	-0.00601767	-0.00623099	-0.00639401	-0.00651264	-0.00659749	-0.00666048	-0.00671297	-0.00676393	-0.00681831	-0.00687607	-0.0069321	-0.0069773	-0.00700034	-0.00699001	-0.00693754	-0.00683835	-0.00669307	-0.00650761	-0.00629235	-0.00606097	-0.00582911	-0.00561318	-0.00542944	-0.00529307	-0.00521708	-0.00521103	-0.00527962	-0.00542153	-0.00562882
8.10469	-8.44E-05	-0.000463405	-0.000779711	-0.00104056	-0.0012571	-0.00144385	-0.00161773	-0.00179657	-0.00199727	-0.00223375	-0.00251514	-0.00284452	-0.00321832	-0.00362662	-0.00405419	-0.00448225	-0.00489069	-0.00526049	-0.00557606	-0.00582715	-0.00604074	-0.00612791	-0.00619027	-0.00621175	-0.00621021	-0.00620441	-0.00621147	-0.00624439	-0.00631009	-0.0064083	-0.00653165	-0.00666685	-0.00681239	-0.00699001	-0.00696846	-0.00697965	-0.00692828	-0.00681213	-0.00663521	-0.00640743	-0.00614388	-0.00586382	-0.00558944	-0.00529307	-0.00514999	-0.00502586	-0.00498421	-0.00502951	-0.00515734
8.06914	-0.000510777	-0.000841516	-0.00112153	-0.00135829	-0.00156203	-0.00174545	-0.00192308	-0.00211026	-0.00232155	-0.00256897	-0.00286006	-0.00319639	-0.00357275	-0.00397723	-0.00439243	-0.00479747	-0.00517077	-0.00549288	-0.00574916	-0.0059318	-0.00604074	-0.00608369	-0.00607509	-0.00603429	-0.00598317	-0.0059434	-0.00593373	-0.00600879	-0.00614547	-0.00632391	-0.00652997	-0.00666685	-0.00681239	-0.00699001	-0.00703757	-0.00710967	-0.00710871	-0.00702728	-0.00686511	-0.00662942	-0.0062721	-0.00586672	-0.00558944	-0.00529307	-0.00505173	-0.00484147	-0.00471893	-0.00469197	-0.00475796
8.03359	-0.000939569	-0.00123216	-0.00148679	-0.00171093	-0.00191371	-0.00210565	-0.00229818	-0.00250301	-0.00273108	-0.00299116	-0.00328826	-0.00362218	-0.00398657	-0.00436901	-0.00475199	-0.00511516	-0.00543811	-0.00570348	-0.00589957	-0.0060222	-0.00607531	-0.00608369	-0.0060714	-0.00600877	-0.00597661	-0.0059434	-0.00593373	-0.00600879	-0.00614547	-0.00632391	-0.00652997	-0.00666685	-0.00681239	-0.00700308	-0.00714871	-0.00723003	-0.00713761	-0.00702728	-0.00686511	-0.00662942	-0.0062721	-0.00586672	-0.00558944	-0.00523877	-0.00490268	-0.00463649	-0.00445925	-0.00438007	-0.00439712
7.99805	-0.00145615	-0.0017337	-0.00198332	-0.00221162	-0.00242634	-0.00263578	-0.00284831	-0.00307197	-0.00331376	-0.00357883	-0.00386934	-0.00418331	-0.00451387	-0.00484928	-0.0051739	-0.00547018	-0.00572141	-0.00591449	-0.00604229	-0.00610505	-0.00611056	-0.00608369	-0.0060714	-0.00600877	-0.00597661	-0.0059434	-0.00593373	-0.00600879	-0.00614547	-0.00632391	-0.00652997	-0.00674543	-0.00694977	-0.0071219	-0.00714871	-0.00723003	-0.00713761	-0.00702728	-0.00686511	-0.00662942	-0.0062721	-0.00586672	-0.00544393	-0.00503356	-0.00466483	-0.00436305	-0.0041466	-0.00402469	-0.00399643
7.9625	-0.00208359	-0.00236297	-0.00262198	-0.00286573	-0.0031005	-0.00333271	-0.00356823	-0.0038119	-0.00406711	-0.00433538	-0.00461569	-0.00490387	-0.00519223	-0.00546973	-0.00572312	-0.00593873	-0.00610481	-0.0062139	-0.00626447	-0.00626172	-0.00621719	-0.00614735	-0.0060714	-0.00600877	-0.00597661	-0.00598757	-0.00604833	-0.00615881	-0.00631232	-0.00649647	-0.00669465	-0.00688774	-0.00705586	-0.0071219	-0.00714871	-0.00723003	-0.00713761	-0.00695732	-0.00669428	-0.00635832	-0.0059654	-0.00553649	-0.00509607	-0.00466998	-0.00428321	-0.00395747	-0.003709	-0.00354689	-0.003472
7.92695	-0.00279042	-0.00306995	-0.00333624	-0.00359308	-0.00384568	-0.00409928	-0.00435805	-0.00462439	-0.00489856	-0.0051785	-0.00545962	-0.00573469	-0.005994	-0.00622606	-0.00641894	-0.00656214	-0.00664867	-0.00667664	-0.00665031	-0.00657998	-0.00648094	-0.00637167	-0.00627157	-0.00619844	-0.00616631	-0.00618364	-0.00625225	-0.00636704	-0.00651669	-0.00668498	-0.00685267	-0.00699953	-0.00710629	-0.0071219	-0.00713668	-0.00703944	-0.00686178	-0.00660632	-0.00628091	-0.00589803	-0.0054738	-0.00502692	-0.00457735	-0.00414514	-0.00374921	-0.00340623	-0.00312948	-0.00292768	-0.002804
7.89141	-0.00352707	-0.00379031	-0.00404796	-0.00430333	-0.00456141	-0.00482705	-0.00510343	-0.00539118	-0.00568791	-0.0059882	-0.00628369	-0.00656348	-0.00681482	-0.00702439	-0.00718006	-0.00727299	-0.0072995	-0.00726222	-0.00717036	-0.00703885	-0.00688663	-0.00673442	-0.00660225	-0.00650712	-0.00646093	-0.00646896	-0.00652915	-0.00663215	-0.00676237	-0.00689978	-0.00702231	-0.00710837	-0.00713922	-0.00710084	-0.00698501	-0.00678974	-0.00651891	-0.00618134	-0.00578959	-0.00535854	-0.00490404	-0.0044418	-0.00398669	-0.00355235	-0.00315112	-0.00279413	-0.00249108	-0.00224977	-0.00207514
7.85586	-0.00424822	-0.00447743	-0.00470797	-0.00494375	-0.00519035	-0.00545271	-0.00573345	-0.00603174	-0.00634292	-0.00665862	-0.00696715	-0.00725426	-0.00750429	-0.00770187	-0.00783408	-0.0078927	-0.00787606	-0.00778987	-0.007647	-0.00741348	-0.00716952	-0.0069469	-0.00676712	-0.00664617	-0.00659232	-0.00660481	-0.00667353	-0.00677994	-0.00689929	-0.0070038	-0.00706638	-0.00710837	-0.00713922	-0.00706288	-0.00686173	-0.00658019	-0.00622809	-0.00581955	-0.00537088	-0.00489864	-0.00441807	-0.00394216	-0.00348141	-0.00304413	-0.00263721	-0.00226688	-0.00193927	-0.00166042	-0.00143555
7.82031	-0.00491459	-0.00510086	-0.00529236	-0.0054944	-0.00571346	-0.00595472	-0.00622018	-0.00650763	-0.00681048	-0.00711812	-0.00741663	-0.0076381	-0.00774053	-0.00778888	-0.00783408	-0.0078927	-0.00787606	-0.00778987	-0.007647	-0.00741348	-0.00716952	-0.0069469	-0.00676712	-0.00664617	-0.00659232	-0.00660481	-0.00667353	-0.00677994	-0.00689929	-0.0070038	-0.00706638	-0.00710837	-0.00713922	-0.00700769	-0.00675718	-0.00642619	-0.00602817	-0.00558009	-0.00509999	-0.0046049	-0.00410936	-0.00362474	-0.00315926	-0.00271856	-0.00230659	-0.00192667	-0.00158216	-0.00127679	-0.00101418
7.78477	-0.00550308	-0.0056456	-0.0057928	-0.00595147	-0.0061289	-0.00633028	-0.00655691	-0.00680543	-0.00706172	-0.00715932	-0.00741663	-0.0076381	-0.00774053	-0.00778888	-0.00783408	-0.0078927	-0.00787606	-0.00778987	-0.007647	-0.00741348	-0.00716952	-0.0069469	-0.00676712	-0.00664617	-0.00659232	-0.00660481	-0.00667353	-0.00677994	-0.00689929	-0.0070038	-0.00706638	-0.00706416	-0.00698133	-0.00681054	-0.00655303	-0.00621735	-0.00581729	-0.00536949	-0.00489119	-0.00439858	-0.00390565	-0.0034237	-0.00296131	-0.00252463	-0.00211787	-0.00174384	-0.00140446	-0.00110088	-0.000833478
7.74922	-0.0060268	-0.00612459	-0.00622251	-0.00632842	-0.00645003	-0.00659238	-0.00675631	-0.00693795	-0.00706172	-0.00715932	-0.00741663	-0.0076381	-0.00774053	-0.00778888	-0.00777539	-0.00769729	-0.00755791	-0.00736695	-0.00713994	-0.00689678	-0.00665952	-0.00644981	-0.00628623	-0.00618181	-0.00614216	-0.00616435	-0.00623692	-0.00634104	-0.0064529	-0.00654682	-0.00659861	-0.00658869	-0.00650409	-0.00633933	-0.00609603	-0.00578157	-0.00540734	-0.00498699	-0.00453508	-0.00406601	-0.0035935	-0.0031301	-0.00268679	-0.00227259	-0.00189418	-0.00155558	-0.001258	-0.000999823	-0.000776776
7.71367	-0.00652797	-0.00657482	-0.00661555	-0.00665855	-0.00671157	-0.00677959	-0.0068635	-0.00695991	-0.00706172	-0.00715932	-0.00724183	-0.00729834	-0.00731904	-0.0072963	-0.00722576	-0.00710716	-0.00694501	-0.00674857	-0.0065313	-0.00630951	-0.0061006	-0.00592087	-0.00578348	-0.0056965	-0.00566163	-0.00567366	-0.00572079	-0.00578606	-0.0058495	-0.00589082	-0.00589193	-0.00583906	-0.00572384	-0.00554336	-0.00529949	-0.00499766	-0.00464585	-0.00425375	-0.00383248	-0.00339445	-0.00295321	-0.00252292	-0.00211743	-0.00174907	-0.00142718	-0.00115697	-0.000938666	-0.000767333	-0.00063328
7.67812	-0.00703605	-0.00702657	-0.00700583	-0.00698224	-0.00696345	-0.00695451	-0.00695684	-0.00696813	-0.00706172	-0.00712249	-0.00701745	-0.00697192	-0.00692436	-0.0068458	-0.00673457	-0.00659235	-0.00642426	-0.0062386	-0.00604606	-0.00585846	-0.00568726	-0.00554195	-0.00542867	-0.0053492	-0.00530048	-0.00527481	-0.00526069	-0.00524432	-0.00521142	-0.00514915	-0.00504764	-0.00490083	-0.00470657	-0.00446586	-0.00418189	-0.00385911	-0.00350281	-0.00311938	-0.00271688	-0.00230574	-0.00189889	-0.00151122	-0.00115812	-0.00085355	-0.000607822	-0.000425783	-0.000305612	-0.000238586	-0.00020983
7.64258	-0.0075383	-0.00748052	-0.00740865	-0.00733068	-0.007254	-0.00718376	-0.00712202	-0.00706754	-0.00706172	-0.00712249	-0.00701745	-0.00697192	-0.00690505	-0.00670091	-0.00647806	-0.00629994	-0.00612596	-0.00594694	-0.00577151	-0.00560766	-0.00546135	-0.00533541	-0.00522892	-0.00513711	-0.0050519	-0.00496297	-0.00485908	-0.00472971	-0.00456654	-0.00436453	-0.00412251	-0.00384281	-0.00353039	-0.00319139	-0.0028318	-0.00245668	-0.00207024	-0.00167673	-0.00128178	-0.000893603	-0.000523433	-0.000184937	0.000107458	0.000340919	0.000506714	0.000602292	0.000632483	0.00060956	0.000552156
7.60703	-0.00799781	-0.00791742	-0.00782132	-0.00771625	-0.00760883	-0.00750419	-0.00740491	-0.00731062	-0.0072182	-0.00712249	-0.00701745	-0.00697192	-0.00690505	-0.00667086	-0.00646104	-0.0062431	-0.00603325	-0.00583816	-0.00565334	-0.00548449	-0.00533361	-0.00519824	-0.00507148	-0.00494283	-0.00479973	-0.00462939	-0.00442073	-0.00416607	-0.00386233	-0.00351149	-0.00312024	-0.00269874	-0.00225884	-0.00181206	-0.00136793	-0.000933137	-0.000511832	-0.000106914	0.000278219	0.000638128	0.000964645	0.00124738	0.00147535	0.0016393	0.00173413	0.0017608	0.00172728	0.0016483	0.00154411
7.57148	-0.00839178	-0.00831903	-0.00822787	-0.00812237	-0.00800758	-0.00788824	-0.00776755	-0.00764626	-0.00752239	-0.00739161	-0.00720983	-0.00692196	-0.00675859	-0.00660335	-0.00642181	-0.00623063	-0.00600505	-0.00577353	-0.00555666	-0.00535888	-0.00517952	-0.00501223	-0.00484561	-0.00466484	-0.00445394	-0.00419839	-0.00388745	-0.00351596	-0.0030852	-0.0026029	-0.00208208	-0.0015392	-0.000991697	-0.000455544	5.67E-05	0.000536707	0.00098017	0.00138525	0.00175069	0.00207415	0.0023513	0.00257618	0.00274253	0.00284583	0.00288533	0.00286553	0.00279682	0.00269506	0.00258014
7.53594	-0.00872371	-0.00867076	-0.00859434	-0.00849452	-0.00837387	-0.00823644	-0.00806336	-0.00774621	-0.00752239	-0.00739161	-0.00720983	-0.00692196	-0.00675859	-0.00659944	-0.00639852	-0.00611825	-0.00584007	-0.00557405	-0.00532787	-0.00510453	-0.00490094	-0.00470763	-0.00450976	-0.0042893	-0.00402793	-0.00371001	-0.0033252	-0.0028702	-0.00234943	-0.00177455	-0.00116285	-0.000534927	8.81E-05	0.000687319	0.00124791	0.00176021	0.00221929	0.00262361	0.00297318	0.0032679	0.00350667	0.00368753	0.00380865	0.0038699	0.00387437	0.0038294	0.00374693	0.00364299	0.00353635
7.50039	-0.00900244	-0.00894986	-0.0088674	-0.0087092	-0.00840523	-0.00823644	-0.00806336	-0.00774621	-0.00752239	-0.00739161	-0.00720983	-0.00692196	-0.00661981	-0.00630639	-0.0059878	-0.0056729	-0.00537194	-0.00509443	-0.00484662	-0.0046294	-0.004437	-0.0042569	-0.00407122	-0.00385912	-0.00359992	-0.00327631	-0.00287707	-0.00239881	-0.00184656	-0.00124304	-0.000618331	7.79E-05	0.000771872	0.00142096	0.00202905	0.00258407	0.00307883	0.00350989	0.00387613	0.00417739	0.00441372	0.00458543	0.00469373	0.00474174	0.00473552	0.00468466	0.00460232	0.00450473	0.00440996
7.46484	-0.0092217	-0.00912585	-0.00886972	-0.0087092	-0.00840523	-0.00823644	-0.00806336	-0.00774621	-0.0074086	-0.00705598	-0.00669238	-0.0063212	-0.00594657	-0.00557455	-0.00521359	-0.00487409	-0.00456689	-0.00430109	-0.00408175	-0.00390783	-0.00377112	-0.00365636	-0.00354258	-0.00340559	-0.00322111	-0.00296806	-0.00263138	-0.002204	-0.00181907	-0.00124304	-0.000618331	7.79E-05	0.000771872	0.0014473	0.00226733	0.00297766	0.00354881	0.00405347	0.00448617	0.00484377	0.00512499	0.00533039	0.00546278	0.00552766	0.00553365	0.00549264	0.00541956	0.00533164	0.0052473
7.4293	-0.00937407	-0.00919018	-0.00886972	-0.0087092	-0.00840523	-0.00806102	-0.00768224	-0.00727613	-0.00684999	-0.0064103	-0.00596272	-0.00551296	-0.00506802	-0.00463713	-0.00423194	-0.0038657	-0.0035515	-0.0032999	-0.00311656	-0.00300021	-0.00294161	-0.00292359	-0.00292231	-0.00290956	-0.00285582	-0.00273368	-0.00252098	-0.00220339	-0.00177587	-0.00123308	-0.000586088	7.79E-05	0.000782276	0.00157635	0.00233963	0.00306591	0.00374201	0.00435184	0.00488344	0.00532882	0.00568389	0.00594845	0.00612623	0.00622489	0.0062558	0.00623367	0.00617592	0.00610165	0.00603038
7.39375	-0.00949313	-0.00919812	-0.00897036	-0.00852905	-0.00810953	-0.00768198	-0.00722857	-0.00675439	-0.00626409	-0.00576167	-0.00525122	-0.00473818	-0.00423074	-0.00374064	-0.00328304	-0.00287517	-0.00253412	-0.00227402	-0.00210344	-0.00202311	-0.00202472	-0.00209066	-0.00219507	-0.00230592	-0.00238805	-0.00240684	-0.00233186	-0.00214025	-0.00168771	-0.00110281	-0.000586088	7.79E-05	0.000820668	0.00158331	0.00234857	0.00307284	0.00383634	0.00453467	0.00514987	0.00566956	0.00608718	0.00640192	0.00661853	0.00674681	0.00680091	0.0067984	0.00675921	0.00670435	0.00665439
7.3582	-0.0096714	-0.00927396	-0.00897036	-0.00852905	-0.00810953	-0.00768198	-0.00722481	-0.00662304	-0.00600806	-0.00537502	-0.00475677	-0.00419261	-0.0036281	-0.00307642	-0.00255549	-0.00208626	-0.00168994	-0.00138487	-0.00118349	-0.00108985	-0.00109802	-0.00119155	-0.00134418	-0.00152181	-0.00168559	-0.0017958	-0.00181616	-0.00171774	-0.00148206	-0.00110281	-0.000586088	7.79E-05	0.000820668	0.00158331	0.00239903	0.00321659	0.0039981	0.00471714	0.00535299	0.00589132	0.00632459	0.00665199	0.00687914	0.00701351	0.00706958	0.0070901	0.00707243	0.00704073	0.00701937
7.32266	-0.0100094	-0.00954528	-0.00904914	-0.00852905	-0.00810953	-0.00768198	-0.00722481	-0.00662304	-0.00600806	-0.00537502	-0.00475677	-0.00419261	-0.00356388	-0.00280078	-0.00212977	-0.00158274	-0.00110613	-0.000720874	-0.00044227	-0.000277364	-0.000223087	-0.000265451	-0.000379999	-0.000533626	-0.00068772	-0.000802248	-0.000840256	-0.000772025	-0.000578254	-0.000251744	0.000202537	0.000768886	0.00142337	0.00213687	0.00287811	0.0036163	0.00432324	0.00497472	0.00555161	0.00604051	0.00643419	0.00673143	0.00687914	0.00701351	0.00706958	0.0070901	0.00708756	0.00709859	0.0071244
7.28711	-0.0105232	-0.0100414	-0.00952071	-0.00897053	-0.0084002	-0.00781706	-0.00722481	-0.00662304	-0.00600806	-0.00537502	-0.00475677	-0.00419261	-0.00356388	-0.00280078	-0.0021191	-0.00135962	-0.000787765	-0.000298556	9.20E-05	0.000375263	0.000551613	0.000631697	0.000636043	0.0005934	0.000537685	0.000503982	0.000524263	0.000623606	0.000817585	0.0011112	0.00149938	0.00196878	0.00250029	0.0030717	0.00366006	0.00424341	0.00480183	0.00531806	0.00577792	0.00617078	0.00649013	0.0067318	0.00687914	0.00701351	0.00706958	0.00709361	0.00709337	0.00711063	0.00713355
7.25156	-0.0110979	-0.0106425	-0.010139	-0.00959403	-0.009016	-0.00841224	-0.00778732	-0.00714221	-0.00647506	-0.00578304	-0.00506481	-0.00432267	-0.00356388	-0.00280078	-0.00204992	-0.00133041	-0.00066201	-6.30E-05	0.000451972	0.000873883	0.00120117	0.00144069	0.00160766	0.00172409	0.00181608	0.0019102	0.00202985	0.00219239	0.00240741	0.00267665	0.00299514	0.00335321	0.00373882	0.00413953	0.00454381	0.0049415	0.00532361	0.00568185	0.00600834	0.00629576	0.00653805	0.0067341	0.0068843	0.00701047	0.00706958	0.00712719	0.0071381	0.00712737	0.00715221
7.21602	-0.0115102	-0.0111335	-0.0106719	-0.0101558	-0.00959008	-0.0089807	-0.00833258	-0.00764834	-0.00684754	-0.0060047	-0.00513066	-0.00432267	-0.00356388	-0.00280078	-0.00199639	-0.00132785	-0.000578917	0.000113024	0.000735807	0.00128124	0.0017465	0.00213502	0.00245646	0.00272549	0.0029595	0.00317577	0.00338875	0.0036082	0.00383847	0.00407917	0.00432662	0.00457587	0.00482252	0.00506387	0.00529919	0.00552911	0.00575442	0.00597479	0.00618795	0.00638958	0.00657412	0.00673612	0.0068843	0.00701047	0.00706958	0.00712719	0.00718051	0.00723364	0.00729811
7.18047	-0.0115102	-0.0111335	-0.0106719	-0.0101558	-0.00959008	-0.0089807	-0.00833258	-0.00764834	-0.00684754	-0.0060047	-0.00513066	-0.00432267	-0.00356388	-0.00280078	-0.00199639	-0.00116191	-0.000365781	0.000381124	0.0010697	0.00169339	0.00224903	0.00273752	0.00316382	0.00353613	0.00386427	0.00415782	0.00442444	0.00466888	0.00489296	0.00509642	0.00527831	0.00543848	0.00557875	0.00570339	0.00581867	0.00593176	0.00604917	0.00617522	0.00631115	0.00645495	0.00660211	0.00674698	0.0068843	0.00701047	0.00712425	0.00722686	0.00732168	0.00741372	0.00750923
7.14492	-0.0115102	-0.0111335	-0.0106719	-0.0101558	-0.00959008	-0.0089807	-0.00833258	-0.00764834	-0.00684754	-0.0060047	-0.00513066	-0.0042377	-0.003339	-0.00244763	-0.00157565	-0.000733574	6.98E-05	0.000827124	0.00153242	0.00218109	0.00277033	0.0032994	0.00376976	0.00418469	0.00454853	0.00486582	0.00514058	0.00537591	0.00557416	0.00573741	0.00586827	0.00597056	0.00604983	0.00611327	0.00616916	0.00622582	0.00629037	0.00636765	0.00645961	0.00656536	0.00668185	0.00680496	0.00693064	0.00705578	0.00717855	0.00729841	0.00735775	0.00741372	0.00750923
7.10938	-0.0111003	-0.0107233	-0.0102841	-0.00977454	-0.0091917	-0.00853741	-0.00781697	-0.00703822	-0.00621094	-0.00534651	-0.00445765	-0.00355792	-0.00266081	-0.00177875	-0.000922235	-9.95E-05	0.000683442	0.00142195	0.00211244	0.00275186	0.00333762	0.00386774	0.00434103	0.00475722	0.00511711	0.00542258	0.00567661	0.00588323	0.00604738	0.00617477	0.00627174	0.00634507	0.0064018	0.00644897	0.00649309	0.00653966	0.00659255	0.00665374	0.00672329	0.00679981	0.00688119	0.00696542	0.0070512	0.00713825	0.00722717	0.00731895	0.00735775	0.00741372	0.00750923
7.07383	-0.0106005	-0.0101676	-0.00967412	-0.00911431	-0.00848727	-0.00779608	-0.00704688	-0.00624807	-0.00540965	-0.00454293	-0.00366007	-0.00277359	-0.00189552	-0.00103655	-0.000205304	0.000591832	0.00135044	0.00206742	0.00274017	0.00336607	0.00394209	0.00446484	0.00493087	0.00533726	0.00568238	0.00596666	0.00619313	0.00636749	0.00649772	0.00659319	0.00666367	0.00671835	0.00676516	0.00681023	0.00685764	0.00690925	0.00696482	0.00702237	0.00707882	0.00713086	0.00717595	0.00721303	0.00724292	0.00726828	0.007293	0.00732146	0.0073967	0.00740524	0.0074666
7.03828	-0.010101	-0.00960492	-0.00905127	-0.00843847	-0.00776851	-0.0070461	-0.00627781	-0.00547146	-0.00463571	-0.00377996	-0.00291409	-0.00204824	-0.00119216	-0.000354624	0.000457162	0.00123773	0.00198315	0.00269048	0.00335711	0.00398005	0.00455554	0.00507893	0.00554495	0.00594854	0.00628598	0.00655615	0.00676152	0.00690837	0.00700634	0.00706722	0.00710339	0.00712642	0.00714593	0.00716885	0.00719906	0.00723738	0.00724709	0.00721979	0.00721935	0.00724117	0.00727873	0.00732491	0.00737332	0.00740432	0.00737795	0.00735184	0.0073967	0.00740524	0.0074666
7.00273	-0.00957289	-0.00902242	-0.00841889	-0.00776432	-0.00706305	-0.00632067	-0.00554334	-0.00473746	-0.00390965	-0.00306695	-0.00221701	-0.00136795	-0.000528078	0.000294722	0.00109356	0.00186293	0.00259868	0.00329779	0.0039577	0.00457568	0.00514811	0.00567013	0.00613571	0.00653836	0.00687245	0.00713469	0.00732548	0.00744957	0.0075158	0.00753609	0.00752393	0.00749287	0.00745515	0.00737381	0.00720172	0.00723738	0.00724709	0.00721979	0.00721935	0.00724117	0.00727873	0.00732491	0.00737332	0.00740432	0.00738136	0.00742182	0.0073967	0.00740524	0.0074666
6.96719	-0.00886482	-0.00827429	-0.00763627	-0.00695496	-0.00623563	-0.00548367	-0.00470412	-0.00390177	-0.00308162	-0.00224932	-0.00141162	-0.000576369	0.000247924	0.00105278	0.00183061	0.00257537	0.0032829	0.0039508	0.00457779	0.00516284	0.00570414	0.00619831	0.00664014	0.00702304	0.0073402	0.00758624	0.00775872	0.00785924	0.00789368	0.00787172	0.00776342	0.00759028	0.00745515	0.00737381	0.00720172	0.00723738	0.00724709	0.00721979	0.00721935	0.00724117	0.00727873	0.00732491	0.00737332	0.00740432	0.00738136	0.007427	0.00752556	0.00755487	0.00758701
6.93164	-0.00777249	-0.00715303	-0.0064937	-0.00579955	-0.00507554	-0.00432601	-0.00355458	-0.00276473	-0.00196055	-0.00114745	-0.000332575	0.000475298	0.00126641	0.00203109	0.00276089	0.00344957	0.0040936	0.00469203	0.00524576	0.00575639	0.00622483	0.00665026	0.00702954	0.00735743	0.00762757	0.00783389	0.00793365	0.00791732	0.00789368	0.00787172	0.00776342	0.00759028	0.00745515	0.00737381	0.00720172	0.00705236	0.00693772	0.00686584	0.00684016	0.00685949	0.00691869	0.00700984	0.00712359	0.00725037	0.00738136	0.007427	0.00752556	0.00765589	0.00779923
6.89609	-0.0061566	-0.00551284	-0.00484093	-0.0041462	-0.00343295	-0.00270425	-0.00196241	-0.00120983	-0.000449934	0.000312053	0.00106879	0.00181113	0.00252902	0.00321277	0.00385432	0.00444835	0.00499265	0.00548794	0.00593691	0.00634296	0.00670883	0.00703554	0.00732191	0.00756475	0.00775957	0.00790167	0.00797211	0.00793809	0.00789368	0.00787172	0.00776342	0.00759028	0.00739055	0.0071791	0.00697236	0.0067869	0.00663777	0.00653948	0.00649167	0.00650459	0.00657316	0.00669064	0.00684712	0.00703062	0.00722821	0.007427	0.00752556	0.00765589	0.00779923
6.86055	-0.00404934	-0.00338193	-0.00270289	-0.00201812	-0.00133164	-0.000645883	3.76E-05	0.000717272	0.00139053	0.00205324	0.00269957	0.00332237	0.00391407	0.00446783	0.00497855	0.00544366	0.00586316	0.00623919	0.00657497	0.00687365	0.00713736	0.00736661	0.00756034	0.00771638	0.00783208	0.00790506	0.00798432	0.00801433	0.00798334	0.00789759	0.00776342	0.00759028	0.00739055	0.0071791	0.00697236	0.0067869	0.00663777	0.00653948	0.00649167	0.00650459	0.00657316	0.00669064	0.00681415	0.0068777	0.00706982	0.00727978	0.00747943	0.00765589	0.00779923
6.825	-0.00167623	-0.000990984	-0.000312981	0.000351161	0.000997013	0.0016218	0.00222369	0.0028011	0.00335219	0.00387468	0.00436599	0.00482359	0.00524561	0.00563136	0.00598166	0.00629888	0.00658642	0.00684786	0.00708592	0.00730164	0.00749402	0.0076603	0.0077967	0.00789948	0.00796573	0.007994	0.00798726	0.00801433	0.00798334	0.00789759	0.00776342	0.00759028	0.00739055	0.0071791	0.00697236	0.0067869	0.00663777	0.00653948	0.00649167	0.00650459	0.00657316	0.00669064	0.00681415	0.00686401	0.00698338	0.00714113	0.0072889	0.00741501	0.00751053
6.78945	0.000634479	0.00131553	0.00197239	0.00259871	0.00318982	0.00374201	0.00425203	0.00471709	0.00513514	0.00550542	0.00582905	0.00610935	0.00635187	0.00656402	0.00675444	0.00693187	0.00710399	0.0072761	0.00745011	0.00762411	0.00779264	0.00794775	0.00808055	0.00818283	0.00824839	0.00827374	0.00825827	0.00820385	0.00811434	0.00799506	0.00785242	0.00769372	0.00752685	0.00736004	0.0072014	0.0070584	0.00693738	0.00684313	0.00677872	0.00674534	0.00673061	0.00662727	0.00668964	0.0068286	0.00694917	0.00701936	0.00707922	0.007121	0.00713947
6.75391	0.00261374	0.0032501	0.0038501	0.00441001	0.0049264	0.00539524	0.00581172	0.00617105	0.00646988	0.0067078	0.00688854	0.00702035	0.00711548	0.00718893	0.00725654	0.00733299	0.00742979	0.00755368	0.00770567	0.00788086	0.00806928	0.00825745	0.00843051	0.0085744	0.00867761	0.00873241	0.00873523	0.00868663	0.00859072	0.00845462	0.00828762	0.00810047	0.0079044	0.00771015	0.00752698	0.00736193	0.00721946	0.00700019	0.00677872	0.00674534	0.00673061	0.00662727	0.00668964	0.00681543	0.00680261	0.00678593	0.00676032	0.00672218	0.00667003
6.71836	0.00421324	0.00475791	0.00525896	0.00571782	0.00613451	0.00650636	0.00682811	0.00709344	0.00729737	0.00743875	0.00752214	0.00755836	0.00756363	0.00755751	0.00756021	0.00758975	0.00765949	0.00777635	0.00793996	0.00814274	0.00837101	0.00860686	0.00883058	0.00902314	0.00916832	0.00925429	0.00927439	0.00922732	0.00911681	0.00895097	0.00874138	0.00850188	0.00824715	0.00799112	0.0077455	0.0075187	0.0072645	0.00701022	0.00677872	0.00674534	0.00673061	0.00662727	0.00653417	0.00644787	0.00636499	0.00628245	0.00619785	0.00610998	0.00601922
6.68281	0.00569709	0.00611389	0.00648427	0.00681586	0.00711337	0.00737693	0.00760234	0.00778296	0.00791269	0.00798925	0.00801648	0.00800517	0.00797208	0.00793756	0.00792242	0.00794473	0.00801719	0.00814542	0.00832723	0.00855287	0.00880632	0.00906728	0.00931364	0.00952408	0.00968038	0.00976903	0.00978221	0.00971793	0.00957976	0.00937607	0.00911907	0.00882351	0.00850512	0.00817895	0.00785782	0.00755112	0.00731541	0.00710151	0.00698195	0.00670989	0.00633338	0.0061476	0.00597767	0.00582244	0.00568075	0.0055514	0.00543332	0.0053258	0.00522867
6.64727	0.00756863	0.00784161	0.00807124	0.00826975	0.00844542	0.00860086	0.00873322	0.00883617	0.00890312	0.00893064	0.00892104	0.00888334	0.00883239	0.00878656	0.00876454	0.00878228	0.00885044	0.00897277	0.00914558	0.00935804	0.00959352	0.00983155	0.0100503	0.0102291	0.0103506	0.0104026	0.0103783	0.0102767	0.0101018	0.00986149	0.00956694	0.00923105	0.00886739	0.00848885	0.00810659	0.0077292	0.00736255	0.00713692	0.00698195	0.00670989	0.00633338	0.0061476	0.00597767	0.00582244	0.00560794	0.00530367	0.00504507	0.00483211	0.00466281
6.61172	0.0102425	0.0103758	0.0104765	0.0105576	0.0106276	0.0106891	0.010739	0.0107707	0.0107772	0.0107542	0.0107024	0.0106289	0.010546	0.0104694	0.0104151	0.0103966	0.0104228	0.0104963	0.0106131	0.0107628	0.0109298	0.0110952	0.0112394	0.011344	0.0113945	0.0113812	0.0112998	0.0111508	0.0109386	0.0106703	0.0103548	0.0100013	0.00961899	0.0092163	0.00880056	0.00837782	0.00795304	0.00753055	0.00711459	0.00670989	0.00633338	0.0061476	0.00597767	0.00582244	0.00560794	0.00530367	0.00504507	0.00483211	0.00466281
6.57617	0.0135806	0.0135969	0.0135975	0.0135916	0.0135837	0.0135732	0.0135547	0.0135202	0.0134621	0.0133759	0.0132622	0.013127	0.0129813	0.0128391	0.0127143	0.0126192	0.0125617	0.0125446	0.0125647	0.0126131	0.0126765	0.0127386	0.0127824	0.0127929	0.0127584	0.0126719	0.0125313	0.0123386	0.0120981	0.0118159	0.0114979	0.0111492	0.010774	0.0103757	0.0099569	0.00952016	0.00906839	0.00860539	0.0081362	0.0076673	0.00720639	0.00676194	0.00634245	0.00595567	0.00560794	0.00530367	0.00504507	0.00483211	0.00466281
6.54063	0.016728	0.0166695	0.0166112	0.0165556	0.0165005	0.0164402	0.0163658	0.0162683	0.0161404	0.0159788	0.0157855	0.0155678	0.0153367	0.0151058	0.0148881	0.014695	0.0145341	0.0144085	0.0143161	0.0141478	0.0138896	0.0136362	0.0133832	0.0131289	0.0128745	0.0126719	0.0125313	0.0123386	0.0120981	0.0118159	0.011594	0.0114332	0.011271	0.0110944	0.0108899	0.0106448	0.0102508	0.00978422	0.00929573	0.00879151	0.00827981	0.00777035	0.0072735	0.00679941	0.00619937	0.00561815	0.00506792	0.00483211	0.00466281
6.50508	0.0178881	0.0179039	0.0179041	0.0178738	0.0177991	0.017669	0.0174769	0.0172216	0.0169077	0.0165447	0.0161461	0.0157266	0.0153367	0.0151058	0.0148881	0.014695	0.0145341	0.0144085	0.0143161	0.0141478	0.0138896	0.0136362	0.0133832	0.0131289	0.0128745	0.0126719	0.0125313	0.0123386	0.0120981	0.0118159	0.011594	0.0114332	0.011271	0.0110944	0.0108899	0.0106448	0.0102508	0.00978422	0.00929573	0.00879151	0.00827981	0.00777035	0.0072735	0.00679941	0.00619937	0.00561815	0.00506792	0.00483211	0.00466281
6.46953	0.0178881	0.0179039	0.0179041	0.0178738	0.0177991	0.017669	0.0174769	0.0172216	0.0169077	0.0165447	0.0161461	0.0157266	0.0153367	0.0151058	0.0148881	0.014695	0.0145341	0.0144085	0.0143161	0.0141478	0.0138896	0.0136362	0.0133832	0.0131289	0.0128745	0.0126241	0.0123832	0.0121575	0.0119509	0.0117642	0.011594	0.0114332	0.011271	0.0110944	0.0108899	0.0106448	0.0102508	0.00978422	0.00929573	0.00879151	0.00827981	0.00777035	0.0072735	0.00679941	0.00619937	0.00561815	0.00506792	0.00455696	0.00409092
6.43398	0.0178881	0.0179039	0.0179041	0.0178738	0.0177991	0.017669	0.0174769	0.0172216	0.0169077	0.0165447	0.0161461	0.0157266	0.0153002	0.0148783	0.0144684	0.0140744	0.0136963	0.0133315	0.0129756	0.012624	0.012273	0.0119213	0.0115706	0.0112261	0.0108962	0.0105907	0.0103197	0.010091	0.00990888	0.00977247	0.00967553	0.00960667	0.00955042	0.00948869	0.00940241	0.0092733	0.0090855	0.00882725	0.00849216	0.00808018	0.00759776	0.00705708	0.00647448	0.00586821	0.00525606	0.00465341	0.0040722	0.00352077	0.00300474
6.39844	0.0178881	0.0179039	0.0179041	0.0178738	0.0177991	0.017669	0.0174769	0.0172216	0.0168098	0.0163306	0.0158438	0.0153664	0.0149111	0.0144844	0.0140865	0.0137112	0.0133472	0.0129796	0.0125931	0.012174	0.0117137	0.0112106	0.0106708	0.0101078	0.00954049	0.00899036	0.00847844	0.00815352	0.00796009	0.00783406	0.00776798	0.00774858	0.00775793	0.00777496	0.0077772	0.00774268	0.0076519	0.00748975	0.00724728	0.00692271	0.00652161	0.00605587	0.0056044	0.00529507	0.00496923	0.00462992	0.0040722	0.00352077	0.00300474
6.36289	0.0178881	0.0179039	0.0179041	0.0178738	0.0177991	0.017669	0.0174769	0.0172216	0.0168098	0.0163306	0.0158438	0.0153664	0.0149111	0.0144844	0.0140865	0.0137112	0.0133472	0.0129796	0.0125931	0.012174	0.0117137	0.0112106	0.0106708	0.0101078	0.00954049	0.00899036	0.00847844	0.00815352	0.00796009	0.00783406	0.00776798	0.00774858	0.00775793	0.00777496	0.0077772	0.00774268	0.0076519	0.00748975	0.00724728	0.00692271	0.00652161	0.00605587	0.0056044	0.00529507	0.00496923	0.00462992	0.0040722	0.00352077	0.00300474
6.32734	0.0187143	0.0186898	0.0186202	0.0184904	0.01829	0.0180152	0.0176692	0.0172623	0.0168098	0.0163306	0.0158438	0.0153664	0.0149111	0.0144844	0.0140865	0.0137112	0.0133472	0.0129796	0.0125931	0.012174	0.0117137	0.0112106	0.0106708	0.0101078	0.00954049	0.00899036	0.00847844	0.00815352	0.00796009	0.00783406	0.00776798	0.00774858	0.00775793	0.00777496	0.0077772	0.00774268	0.0076519	0.00748975	0.00724728	0.00692271	0.00652161	0.00605587	0.0056044	0.00529507	0.00496923	0.00462992	0.00427613	0.0039039	0.00350861
6.2918	0.0222824	0.0221038	0.0218931	0.0216363	0.0213238	0.0209528	0.0205275	0.0200589	0.0195628	0.0190576	0.0185615	0.0180899	0.0176537	0.0172579	0.0169008	0.0165746	0.0162659	0.0159573	0.0156298	0.0152651	0.0148491	0.0143743	0.013841	0.013258	0.0126408	0.0120097	0.0113868	0.0107936	0.0102491	0.00976766	0.00935853	0.00902477	0.00876315	0.00856453	0.00841495	0.00829738	0.00819411	0.0080892	0.00797065	0.00783162	0.00767056	0.00749002	0.00729462	0.00708865	0.00687389	0.00664834	0.00640603	0.0061383	0.00583588
6.25625	0.0281703	0.027781	0.0273827	0.026963	0.0265132	0.0260307	0.0255196	0.0249893	0.0244538	0.0239285	0.023428	0.0229642	0.0225448	0.0221721	0.0218432	0.0215494	0.0212773	0.0210092	0.0207247	0.020403	0.0200255	0.0195789	0.0190572	0.0184629	0.0178063	0.0171049	0.0163802	0.0156561	0.014956	0.0143009	0.0137071	0.0131852	0.0127392	0.0123662	0.0120581	0.0118024	0.0115853	0.0113933	0.0112154	0.0110443	0.0108762	0.0107108	0.0105488	0.0103908	0.0102352	0.010077	0.00990739	0.00971442	0.00948503
6.2207	0.0359699	0.0353555	0.0347589	0.03417	0.0335814	0.0329904	0.0323992	0.0318146	0.0312458	0.030703	0.0301949	0.0297279	0.0293048	0.028925	0.0285841	0.0282743	0.027984	0.0276979	0.0273978	0.0270637	0.0266762	0.0262189	0.0256817	0.0250619	0.0243655	0.0236064	0.0228046	0.0219843	0.0211708	0.0203879	0.0196554	0.0189875	0.0183916	0.0178689	0.017415	0.0170217	0.0166791	0.0163769	0.0161064	0.0158607	0.0156353	0.0154277	0.0152364	0.0150602	0.014896	0.0147382	0.0145777	0.0144017	0.014195
6.18516	0.0439085	0.0431125	0.0423563	0.0416325	0.0409351	0.0402611	0.0396108	0.038987	0.0383936	0.0378342	0.037311	0.0368241	0.0363712	0.0359487	0.0355513	0.0351723	0.0348037	0.0344348	0.0340524	0.0336408	0.0331838	0.0326663	0.0320775	0.0314133	0.0306772	0.0298806	0.0290417	0.0281826	0.0273273	0.0264979	0.0257124	0.0249835	0.0243174	0.0237153	0.0231739	0.0226874	0.0222492	0.0218523	0.0214907	0.0211592	0.0208535	0.0205705	0.0203081	0.0200643	0.0198369	0.0196216	0.019411	0.0191937	0.0189548
6.14961	0.0473085	0.0465187	0.0457653	0.0450441	0.0443525	0.043689	0.0430533	0.0424458	0.041866	0.0413125	0.0407818	0.0402683	0.039765	0.0392636	0.0387563	0.0382362	0.0376976	0.0371368	0.0365507	0.0359373	0.0352954	0.0346251	0.0339293	0.033214	0.032489	0.0317672	0.0310632	0.030391	0.0297614	0.0291801	0.0286472	0.0281567	0.0276989	0.0272622	0.0268356	0.0264106	0.0259824	0.0255493	0.0251127	0.0246755	0.0242416	0.0238151	0.0233999	0.0229999	0.0226185	0.0222574	0.0219161	0.0215905	0.0212722
6.11406	0.0473085	0.0465187	0.0457653	0.0450441	0.0443525	0.043689	0.0430533	0.0424458	0.041866	0.0413125	0.0407818	0.0402683	0.039765	0.0392636	0.0387563	0.0382362	0.0376976	0.0371368	0.0365507	0.0359373	0.0352954	0.0346251	0.0339293	0.033214	0.032489	0.0317672	0.0310632	0.030391	0.0297614	0.0291801	0.0286472	0.0281567	0.0276989	0.0272622	0.0268356	0.0264106	0.0259824	0.0255493	0.0251127	0.0246755	0.0242416	0.0238151	0.0233999	0.0229999	0.0226185	0.0222574	0.0219161	0.0215905	0.0212722
6.07852	0.0473085	0.0465187	0.0457653	0.0450441	0.0443525	0.043689	0.0430533	0.0424458	0.041866	0.0413125	0.0407818	0.0402683	0.039765	0.0392636	0.0387563	0.0382362	0.0376976	0.0371368	0.0365507	0.0359373	0.0352954	0.0346251	0.0339293	0.033214	0.032489	0.0317672	0.0310632	0.030391	0.0297614	0.0291801	0.0286472	0.0281567	0.0276989	0.0272622	0.0268356	0.0264106	0.0259824	0.0255493	0.0251127	0.0246755	0.0242416	0.0238151	0.0233999	0.0229999	0.0226185	0.0222574	0.0219161	0.0215905	0.0212722
6.04297	0.0416695	0.0409639	0.0402838	0.0396256	0.0389877	0.0383702	0.0377747	0.0372034	0.0366581	0.0361394	0.0356461	0.0351742	0.0347174	0.0342673	0.033815	0.0333515	0.0328691	0.0323621	0.0318264	0.0312601	0.0306632	0.0300383	0.0293906	0.028728	0.0280619	0.0274053	0.0267719	0.0261741	0.0256209	0.0251159	0.0246574	0.0242381	0.0238467	0.0234703	0.0230964	0.0227154	0.0223215	0.0219133	0.0214934	0.0210671	0.0206417	0.0202245	0.0198226	0.0194419	0.0190867	0.018759	0.0184581	0.01818	0.0179172
6.00742	0.0357185	0.0350586	0.0344189	0.0337973	0.0331937	0.0326094	0.0320473	0.0315103	0.0310011	0.030521	0.0300691	0.0296419	0.0292334	0.0288356	0.0284392	0.0280352	0.0276155	0.0271738	0.0267061	0.0262104	0.025687	0.0251381	0.0245684	0.0239847	0.0233959	0.0228125	0.0222456	0.0217053	0.0211997	0.0207329	0.0203047	0.0199102	0.0195408	0.0191854	0.0188328	0.0184734	0.0181011	0.0177142	0.0173157	0.0169119	0.0165118	0.0161245	0.0157585	0.0154202	0.0151135	0.0148393	0.0145954	0.0143771	0.0141766
5.97187	0.0307924	0.030138	0.0295044	0.028891	0.0282985	0.0277287	0.0271841	0.0266668	0.026178	0.0257174	0.0252828	0.0248699	0.024473	0.0240853	0.0236996	0.0233098	0.0229108	0.0224993	0.0220735	0.021633	0.0211782	0.0207101	0.0202302	0.0197405	0.0192442	0.0187456	0.0182505	0.0177653	0.0172964	0.0168494	0.0164275	0.0160307	0.0156557	0.0152964	0.0149448	0.0145932	0.0142358	0.0138706	0.0134998	0.0131294	0.0127679	0.0124243	0.0121063	0.0118191	0.0115647	0.0113418	0.0111461	0.0109713	0.0108094
5.93633	0.0272268	0.0265629	0.0259215	0.0253021	0.0247049	0.0241308	0.0235806	0.0230546	0.0225518	0.02207	0.0216058	0.0211548	0.0207128	0.0202758	0.0198414	0.0194083	0.0189772	0.0185498	0.0181285	0.0177153	0.0173111	0.0169149	0.0165237	0.0161333	0.0157386	0.0153358	0.0149231	0.0145014	0.0140749	0.0136497	0.0132327	0.0128297	0.012444	0.0120755	0.011721	0.0113755	0.0110345	0.0106953	0.0103591	0.01003	0.00971486	0.00942074	0.00915343	0.0089158	0.00870719	0.00852365	0.00835877	0.00820476	0.00805342
5.90078	0.0247669	0.0241033	0.0234595	0.022833	0.0222222	0.0216262	0.0210443	0.0204755	0.0199186	0.0193715	0.018832	0.0182984	0.0177697	0.0172465	0.0167312	0.016228	0.0157423	0.0152801	0.0148468	0.0144464	0.0140797	0.0137437	0.0134315	0.0131324	0.012834	0.0125242	0.0121938	0.0118381	0.0114582	0.0110604	0.0106546	0.0102519	0.00986177	0.00949016	0.00913871	0.00880553	0.00848702	0.0081801	0.00788392	0.00760043	0.00733374	0.00708851	0.00686813	0.00667323	0.00650108	0.0063459	0.00619988	0.00605457	0.00590208
5.86523	0.0229181	0.0222768	0.0216465	0.021022	0.0203989	0.0197747	0.0191483	0.0185195	0.0178894	0.0172594	0.0166316	0.0160089	0.0153951	0.0147949	0.0142142	0.0136595	0.0131378	0.012656	0.0122199	0.0118332	0.0114962	0.0112046	0.0109489	0.0107148	0.0104852	0.0102428	0.00997301	0.00966734	0.00932463	0.00895128	0.00855958	0.00816466	0.007781	0.0074194	0.0070854	0.00677934	0.00649802	0.00623698	0.00599269	0.00576369	0.0055506	0.00535505	0.00517813	0.0050191	0.00487468	0.00473927	0.0046058	0.00446703	0.00431673
5.82969	0.0211218	0.0205302	0.0199398	0.0193419	0.0187299	0.0181	0.0174514	0.0167863	0.0161092	0.0154266	0.0147457	0.0140743	0.01342	0.0127899	0.0121904	0.011627	0.0111047	0.0106281	0.0102009	0.00982562	0.00950186	0.00922535	0.00898681	0.00877203	0.00856338	0.00834243	0.00809347	0.00780677	0.00748078	0.00712254	0.00674613	0.0063694	0.00601003	0.00568185	0.00539257	0.00514327	0.00492968	0.00474444	0.00457964	0.00442863	0.0042869	0.00415191	0.00402223	0.00389657	0.00377301	0.00364884	0.00352084	0.00338597	0.00324196
5.79414	0.0189456	0.018435	0.0179218	0.0173945	0.0168442	0.0162655	0.0156573	0.0150227	0.0143684	0.0137039	0.0130395	0.0123858	0.0117519	0.0111447	0.0105692	0.0100283	0.00952386	0.0090575	0.00863096	0.00824578	0.00790225	0.00759793	0.00732636	0.00707668	0.00683458	0.00658464	0.00631358	0.00601354	0.00568446	0.00533471	0.00497959	0.00463825	0.00432957	0.00406824	0.00386206	0.00371095	0.00360775	0.00354039	0.00349456	0.00345636	0.00341425	0.00336006	0.0032892	0.00320025	0.00309416	0.00297353	0.00284194	0.00270353	0.00256257
5.75859	0.0162606	0.015857	0.0154588	0.0150521	0.0146247	0.0141681	0.0136782	0.0131559	0.012606	0.0120367	0.011458	0.0108795	0.0103096	0.00975445	0.00921739	0.0087	0.00820294	0.00772706	0.00727407	0.00684643	0.00644642	0.00607472	0.00572903	0.00540349	0.00508916	0.00477594	0.00445533	0.00412338	0.0037828	0.00344358	0.00312171	0.00283618	0.00260518	0.00244221	0.00235326	0.00233545	0.00237741	0.00246119	0.00256513	0.0026671	0.00274761	0.00279219	0.00279268	0.00274753	0.0026611	0.00254221	0.00240251	0.00225467	0.00211074
5.72305	0.0132414	0.0129494	0.0126823	0.0124238	0.0121579	0.0118708	0.0115525	0.0111976	0.0108048	0.0103772	0.00992047	0.00944153	0.00894725	0.00844334	0.00793407	0.00742251	0.00691135	0.00640366	0.0059034	0.00541529	0.00494408	0.00449336	0.00406453	0.0036562	0.00326464	0.00288523	0.00251473	0.0021536	0.00180764	0.00148832	0.00121159	0.000995141	0.000855061	0.000802295	0.000839932	0.000961718	0.00115212	0.00138794	0.00164117	0.00188277	0.00208653	0.00223252	0.0023094	0.00231528	0.00225702	0.00214846	0.00200781	0.00185483	0.00170817
5.6875	0.0102048	0.00999595	0.00983755	0.00971145	0.00959775	0.00947667	0.00933051	0.00914523	0.00891152	0.00862507	0.00828618	0.00789872	0.00746882	0.00700362	0.00651042	0.00599626	0.00546791	0.00493205	0.00439543	0.00386469	0.00334594	0.0028441	0.00236233	0.00190182	0.00146234	0.00104345	0.00064618	0.000274716	-6.26E-05	-0.000353329	-0.000582197	-0.000733431	-0.000793647	-0.000754775	-0.000616451	-0.000387446	-8.58E-05	0.000262558	0.000626428	0.000973246	0.00127328	0.00150355	0.0016506	0.00171173	0.00169438	0.0016142	0.0014921	0.00135106	0.00121298
5.65195	0.00744365	0.00726384	0.00715846	0.00710932	0.00709387	0.00708729	0.00706497	0.00700512	0.00689084	0.0067115	0.0064631	0.00614761	0.00577163	0.0053447	0.00487773	0.00438162	0.0038665	0.00334134	0.00281387	0.00229064	0.00177701	0.00127713	0.000793918	0.00032927	-0.00011532	-0.000537732	-0.000934013	-0.00129736	-0.00161773	-0.00188226	-0.00207659	-0.00218687	-0.00220206	-0.00211626	-0.00193062	-0.00165463	-0.00130622	-0.000910784	-0.000498716	-0.000101927	0.000250163	0.000534384	0.000736546	0.000852642	0.000888436	0.000857694	0.000779567	0.000675639	0.000567053
5.61641	0.00513916	0.00493265	0.00481843	0.0047801	0.00479467	0.00483482	0.00487185	0.00487918	0.00483531	0.00472597	0.00454498	0.00429365	0.00397933	0.00361309	0.00320751	0.00277466	0.00232484	0.00186605	0.00140408	0.000942961	0.000485567	3.41E-05	-0.000409718	-0.000843895	-0.00126597	-0.0016721	-0.00205631	-0.00241003	-0.0027221	-0.00297947	-0.00316843	-0.00327635	-0.00329347	-0.00321471	-0.00304119	-0.00278123	-0.00245053	-0.0020713	-0.00167021	-0.00127548	-0.000913397	-0.000605251	-0.000364975	-0.00019814	-0.000102192	-6.77E-05	-8.05E-05	-0.000123431	-0.000179118
5.58086	0.00333755	0.0030725	0.00291131	0.00284069	0.00283929	0.00287993	0.00293306	0.00297065	0.00296981	0.00291517	0.00279981	0.00262465	0.00239652	0.00212562	0.00182288	0.00149783	0.00115737	0.000805502	0.000443943	7.31E-05	-0.000306917	-0.000695535	-0.00109133	-0.00149176	-0.00189298	-0.00228943	-0.0026735	-0.0030353	-0.0033629	-0.00364294	-0.00386177	-0.00400685	-0.00406828	-0.0040403	-0.00392258	-0.00372112	-0.00344835	-0.00312243	-0.0027655	-0.00240129	-0.00205238	-0.00173773	-0.0014709	-0.00125918	-0.00110362	-0.000999714	-0.000938642	-0.00090868	-0.000896826
5.54531	0.00198546	0.00166339	0.00145312	0.00134493	0.00132012	0.00135326	0.00141584	0.00148043	0.00152434	0.00153207	0.0014961	0.00141598	0.00129628	0.00114389	0.000965488	0.000765664	0.00054613	0.000332173	0.000189038	-1.93E-06	-0.000306917	-0.000695535	-0.00109133	-0.00149176	-0.00189298	-0.00228943	-0.0026735	-0.0030353	-0.0033629	-0.00372262	-0.0040852	-0.00439484	-0.0045593	-0.0046034	-0.00455916	-0.00442968	-0.00422415	-0.00395717	-0.0036473	-0.00331504	-0.00298055	-0.00266171	-0.00237255	-0.0021224	-0.0019156	-0.00175164	-0.00162584	-0.00153033	-0.00145531
5.50977	0.00101389	0.000659984	0.000423698	0.000298557	0.000268453	0.000309907	0.000395737	0.000499256	0.000597961	0.000675894	0.000724285	0.000740558	0.000726194	0.000684165	0.00061665	0.000523588	0.000431389	0.000306001	0.000172162	-1.93E-06	-0.000306917	-0.000695535	-0.00109133	-0.00149176	-0.00189298	-0.00228943	-0.0026735	-0.0030353	-0.0033629	-0.00372262	-0.0040852	-0.00439484	-0.0045593	-0.0046034	-0.00455916	-0.00442968	-0.00430123	-0.00414501	-0.00392323	-0.0036528	-0.00335343	-0.00304588	-0.00274993	-0.00248238	-0.00225511	-0.00207377	-0.00193731	-0.00183866	-0.00176634
5.47422	0.000406633	7.65E-05	-0.000117334	-0.000222802	-0.000251806	-0.000223713	-0.000150318	-1.22E-05	0.000129352	0.000257833	0.000363529	0.00044252	0.000494554	0.000520557	0.000520515	0.00049226	0.000402369	0.000269972	5.74E-05	-0.000153342	-0.000241943	-0.000529232	-0.000859397	-0.00122618	-0.00162218	-0.00203928	-0.00246863	-0.00290027	-0.00332269	-0.00372262	-0.0040852	-0.00439484	-0.0045593	-0.0046034	-0.00455916	-0.00442968	-0.00430123	-0.00414501	-0.00392323	-0.0036528	-0.00335343	-0.00304588	-0.00274993	-0.00248238	-0.00225511	-0.00207377	-0.00193731	-0.00183866	-0.00176634
5.43867	0.000406633	7.65E-05	-0.000117334	-0.000222802	-0.000251806	-0.000223713	-0.000150318	-1.22E-05	5.66E-05	9.38E-05	0.000195296	0.000272207	0.00032578	0.000358437	0.000371505	0.000363892	0.00033189	0.000248566	5.74E-05	-0.000153342	-0.000241943	-0.000452311	-0.000644113	-0.000950755	-0.00128998	-0.00165522	-0.0020388	-0.00243166	-0.00282313	-0.00320063	-0.00354992	-0.00385574	-0.00410298	-0.00427834	-0.00437203	-0.00437928	-0.00430123	-0.00414501	-0.00392323	-0.0036528	-0.00335343	-0.00304588	-0.00274993	-0.00248238	-0.00225511	-0.00207377	-0.00193731	-0.00183866	-0.00176634
5.40312	0.000406633	7.65E-05	-0.000117334	-0.000222802	-0.000251806	-0.000223713	-0.000150318	-1.22E-05	5.66E-05	2.35E-05	4.74E-05	5.09E-05	4.03E-05	2.29E-05	4.29E-06	-1.34E-05	-3.19E-05	-5.64E-05	-9.42E-05	-0.000153342	-0.000241943	-0.000452311	-0.000522109	-0.000718926	-0.000951377	-0.00121499	-0.00150314	-0.00180727	-0.00211714	-0.00242107	-0.00270628	-0.0029594	-0.00316726	-0.00331803	-0.00340251	-0.00341537	-0.00335608	-0.00322927	-0.0030447	-0.00281655	-0.00256242	-0.00230178	-0.00205409	-0.00183654	-0.00166182	-0.00153629	-0.00145916	-0.00142275	-0.00141403
5.36758	0.000841398	0.000607198	0.000432383	0.000313785	0.000240513	0.000195916	0.000161015	0.000118546	5.66E-05	-2.94E-05	-0.000135882	-0.000253254	-0.000368293	-0.000467565	-0.000540367	-0.000580818	-0.000588806	-0.000569801	-0.000533744	-0.00049334	-0.000462079	-0.000452311	-0.000473641	-0.000531805	-0.000628178	-0.000759916	-0.000920662	-0.0011016	-0.0012926	-0.00148311	-0.0016628	-0.00182186	-0.00195121	-0.00204277	-0.00209004	-0.00208876	-0.00203763	-0.00193891	-0.00179875	-0.00162712	-0.0014374	-0.00124535	-0.00106755	-0.00091938	-0.000812748	-0.000754036	-0.000742862	-0.000771932	-0.000828142
5.33203	0.00148516	0.00129528	0.00112927	0.000982804	0.000846474	0.000707652	0.000553492	0.000374317	0.000166473	-2.94E-05	-0.000312338	-0.000555398	-0.000776115	-0.000956095	-0.00108082	-0.00114193	-0.00113842	-0.00107672	-0.000969744	-0.000834945	-0.000691805	-0.000530577	-0.000451812	-0.000380076	-0.000347349	-0.000351148	-0.000384338	-0.00043718	-0.000499462	-0.000562169	-0.00061832	-0.000662991	-0.000692777	-0.000705114	-0.000697817	-0.000669024	-0.000617544	-0.000543476	-0.0004489	-0.000338453	-0.000219569	-0.000102208	2.04E-06	8.15E-05	0.000126295	0.000130455	9.33E-05	2.03E-05	-7.78E-05
5.29648	0.00211849	0.00195505	0.00178457	0.00160221	0.00140086	0.0011727	0.000911603	0.000615599	0.000288762	-2.94E-05	-0.000312338	-0.000630097	-0.000902098	-0.00110807	-0.00123706	-0.00128355	-0.00124862	-0.00114043	-0.000974019	-0.000834945	-0.000691805	-0.000530577	-0.000409741	-0.00025228	-0.000132475	-4.68E-05	1.36E-05	6.00E-05	0.000102683	0.000149209	0.000203018	0.000263852	0.000328989	0.000394889	0.000458661	0.00051896	0.000576155	0.000631841	0.000687887	0.000745316	0.00080332	0.000858686	0.000905856	0.000937695	0.000946883	0.000927658	0.000877492	0.000798243	0.000696467
5.26094	0.00226368	0.00209446	0.00189883	0.0016774	0.00143178	0.0011727	0.000911603	0.000615599	0.000291394	-9.64E-07	-0.000312338	-0.000630097	-0.000902098	-0.00110807	-0.00123706	-0.00128355	-0.00124862	-0.00114043	-0.000974019	-0.000834945	-0.000691805	-0.000530577	-0.000315444	-0.000133324	1.32E-05	0.000129828	0.00022751	0.000286139	0.000326131	0.000395903	0.000498012	0.000628381	0.00077781	0.000934408	0.00108631	0.0012241	0.0013034	0.00135337	0.00138928	0.0014167	0.00144052	0.00146354	0.00148568	0.00150396	0.00151324	0.00150763	0.00148221	0.00143455	0.00136581
5.22539	0.00226368	0.00209446	0.00189883	0.0016774	0.00143178	0.0011727	0.000911603	0.000615599	0.000291394	-9.64E-07	-0.000307065	-0.000630097	-0.000902098	-0.00110807	-0.00123706	-0.00128355	-0.00124862	-0.00114043	-0.000974019	-0.000769834	-0.000551002	-0.000339682	-0.000153235	-1.20E-06	0.000116003	0.000206227	0.000266601	0.000286139	0.000326131	0.000395903	0.000498012	0.000628381	0.00077781	0.000934408	0.00108631	0.0012241	0.0013034	0.00135337	0.00138928	0.0014167	0.00153242	0.00167758	0.00175226	0.00179372	0.00183669	0.00187499	0.00190156	0.0019103	0.0018975
5.18984	0.00226368	0.00209446	0.00189883	0.0016774	0.00143178	0.00116487	0.000881153	0.000587096	0.000291394	-9.64E-07	-0.000307065	-0.000491388	-0.000676436	-0.000805646	-0.000872404	-0.000874338	-0.000814185	-0.000700334	-0.000546706	-0.000371597	-0.000195318	-3.69E-05	8.94E-05	0.000177092	0.000228217	0.000252926	0.000282843	0.000286139	0.000326131	0.000395903	0.000498012	0.000628381	0.00077781	0.000934408	0.00108631	0.0012241	0.0013034	0.00135337	0.00138928	0.0014167	0.00153242	0.00167758	0.00180582	0.00192566	0.00202753	0.00212925	0.00222248	0.00229874	0.00235108
5.1543	0.00145568	0.00130384	0.00113551	0.000953743	0.000762296	0.00056552	0.000368318	0.000176282	-4.15E-06	-0.000165741	-0.000300874	-0.000402283	-0.00046394	-0.000481884	-0.00045489	-0.000385002	-0.000277959	-0.000143416	5.31E-06	0.000152259	0.000280863	0.000376634	0.000430047	0.000438724	0.000408217	0.000351054	0.00028426	0.000286139	0.000306219	0.000193834	0.000235665	0.000316062	0.000428251	0.000562311	0.000707543	0.000854703	0.000997661	0.00113419	0.00126582	0.00139676	0.00153242	0.00167758	0.00180582	0.00200387	0.0021805	0.00235766	0.00252609	0.00267581	0.00279772
5.11875	0.000462827	0.000353095	0.000235862	0.000116037	-1.02E-06	-0.000109831	-0.000205052	-0.000281483	-0.000284408	-0.000165741	-0.000260334	-0.000305668	-0.000226483	-0.000114223	2.59E-05	0.000185971	0.000355652	0.000522661	0.000673469	0.000794463	0.000873609	0.000902442	0.000877935	0.000803658	0.000689761	0.000551654	0.000407614	0.000286139	0.000306219	0.000193834	0.000235665	0.0002069	0.000170257	0.000263922	0.00038146	0.000515804	0.000662104	0.000818304	0.000984982	0.00116455	0.00136001	0.00157367	0.00180582	0.00200387	0.00231245	0.00257263	0.00282362	0.00305349	0.00325065
5.0832	-0.000351709	-0.000404156	-0.000403554	-0.000369369	-0.000317106	-0.00024044	-0.000205052	-0.000281483	-0.000284408	-0.000165741	-0.000238252	-6.11E-05	0.000149117	0.000384002	0.000631655	0.000877699	0.00110645	0.00130228	0.00145097	0.00154121	0.00156598	0.00152376	0.0014192	0.001263	0.00107076	0.000861051	0.000652956	0.000463597	0.000306219	0.000193834	0.000235665	0.0002069	0.000170257	0.000183766	0.000204059	0.00029989	0.000419819	0.00056443	0.000735794	0.000936597	0.00116907	0.0014339	0.00172935	0.00200387	0.00231245	0.00273436	0.00307163	0.00338583	0.00366157
5.04766	-0.000351709	-0.000404156	-0.000403554	-0.000369369	-0.000317106	-0.00024044	-0.000205052	-0.000281483	-0.000284408	-9.54E-05	0.000137049	0.000409287	0.000713062	0.00103531	0.00135894	0.00166432	0.0019312	0.00214093	0.00227852	0.00233441	0.00230586	0.00219738	0.00202042	0.00179204	0.00153265	0.00126346	0.00100382	0.000769087	0.000569407	0.00040953	0.000289637	0.0002069	0.000170257	0.000183766	0.000146032	0.000183604	0.00025343	0.000360252	0.000509356	0.000705397	0.000951248	0.00124703	0.00158937	0.00197094	0.00231245	0.00273436	0.00314108	0.00361001	0.00395915
5.01211	-0.000351709	-0.000404156	-0.000403554	-0.000369369	-0.000317106	-0.00024044	-0.000133012	1.12E-05	0.000197273	0.0004282	0.000703799	0.00101948	0.00136546	0.00172676	0.00208393	0.00241479	0.0026967	0.00290914	0.00303634	0.00306928	0.0030071	0.00285725	0.00263455	0.00235912	0.00205362	0.00174023	0.00143792	0.0011606	0.00091634	0.000707742	0.000533376	0.000389797	0.000273709	0.000183766	0.000121628	9.21E-05	0.000102652	0.000161813	0.000278005	0.000457843	0.00070486	0.00101852	0.00139363	0.00182006	0.00228304	0.00273436	0.00314108	0.00361001	0.00395915
4.97656	0.000203506	0.000189558	0.000189006	0.00020738	0.000249755	0.000321128	0.000426525	0.000570738	0.000757684	0.000989474	0.00126529	0.00158032	0.00192498	0.00228477	0.00264084	0.00297145	0.00325411	0.00346816	0.00359735	0.00363204	0.00357052	0.00341926	0.00319189	0.00290717	0.00258626	0.00224988	0.00191579	0.00159717	0.00130199	0.00103357	0.000791986	0.000576037	0.000385206	0.000221253	0.000121628	9.21E-05	8.68E-05	7.97E-05	0.000148984	0.000298475	0.000527578	0.000830478	0.00119581	0.00164093	0.00213181	0.00263997	0.00314108	0.00361001	0.00395915
4.94102	0.000979949	0.000896474	0.000836666	0.000805776	0.000807855	0.000846449	0.000924892	0.00104615	0.00121228	0.00142373	0.00167844	0.00197108	0.0022925	0.0026295	0.00296523	0.0032803	0.00355446	0.00376874	0.00390766	0.00396105	0.00392531	0.0038037	0.00360564	0.00334527	0.00303934	0.002705	0.00235786	0.00201063	0.00167259	0.00134992	0.00104667	0.000766058	0.00051182	0.000289274	0.000121628	9.21E-05	8.68E-05	7.97E-05	0.000148984	0.000298475	0.000527578	0.000830478	0.00119581	0.00164093	0.00213181	0.00263997	0.00299154	0.00343875	0.00382843
4.90547	0.00168869	0.00153208	0.00140773	0.00132106	0.00127578	0.00127477	0.0013204	0.00141432	0.0015569	0.0017466	0.00197939	0.00224835	0.0025435	0.00285191	0.0031582	0.00344549	0.00369674	0.00389624	0.00403113	0.00409259	0.00407658	0.00398407	0.00382062	0.00359556	0.00332073	0.00300914	0.00267367	0.00232623	0.00197723	0.00163567	0.00130942	0.00100575	0.000731773	0.000494834	0.000302767	0.000163914	8.68E-05	7.97E-05	0.000148984	0.000298475	0.000527578	0.000830478	0.00119581	0.00164093	0.00213181	0.00263997	0.00299154	0.00340777	0.00363046
4.86992	0.00230655	0.00211562	0.00195803	0.00183939	0.00176391	0.00173514	0.00175608	0.00182864	0.00195277	0.00212571	0.00234145	0.00259066	0.00286112	0.00313842	0.00340702	0.00365147	0.00385763	0.00401379	0.00411135	0.00414529	0.00411415	0.00401983	0.00385407	0.0036514	0.0034179	0.00314026	0.00284109	0.00253074	0.00221925	0.00191615	0.00163038	0.00137	0.00114205	0.000952382	0.000805885	0.000706896	0.000659656	0.000668462	0.000737234	0.000868472	0.00106186	0.00131302	0.00161281	0.0019477	0.00230091	0.00265428	0.00299154	0.00340777	0.00359273
4.83437	0.00292502	0.00276305	0.00262497	0.002516	0.0024411	0.00240545	0.00241414	0.00247113	0.00257781	0.00273183	0.00292636	0.00315021	0.00338875	0.00362531	0.00384308	0.00402687	0.00416465	0.00424842	0.00427449	0.00424324	0.00415835	0.004026	0.00386722	0.00366357	0.00342716	0.0031904	0.00294968	0.00271301	0.00248777	0.00228068	0.00209749	0.00194249	0.00181809	0.0017246	0.00166079	0.00162491	0.00161601	0.00163497	0.00168456	0.00176864	0.00189043	0.00205068	0.0022463	0.00246996	0.0027108	0.00295594	0.00318208	0.00329744	0.00358771
4.79883	0.00360964	0.00353461	0.00346679	0.00340972	0.0033682	0.00334859	0.00335811	0.00340332	0.00348822	0.00361244	0.00377025	0.00395049	0.00413777	0.00431439	0.00446289	0.00456846	0.00462076	0.00461503	0.00455218	0.00443808	0.00428237	0.00409703	0.00389489	0.00368844	0.00348876	0.00330493	0.00314368	0.0030095	0.00290487	0.00283044	0.00278498	0.00276511	0.00276513	0.00277732	0.00279305	0.00280457	0.00280708	0.0028003	0.00278876	0.00278084	0.00278646	0.00281448	0.00287043	0.00295521	0.00287012	0.00295594	0.00318208	0.00329348	0.00355175
4.76328	0.00431739	0.00435874	0.0043917	0.00441638	0.00443536	0.00445395	0.00447947	0.00451969	0.00458061	0.00466439	0.00476788	0.00488234	0.00499444	0.00508831	0.00514832	0.0051617	0.00512068	0.00502373	0.0048757	0.00468705	0.0044724	0.00424862	0.00403281	0.00384049	0.00368406	0.00357179	0.00350756	0.00349096	0.00351785	0.00358093	0.00367013	0.00377294	0.00387482	0.00396031	0.00401475	0.00402675	0.00399054	0.00390767	0.00378707	0.00364362	0.00349524	0.00335954	0.00304546	0.00295521	0.00287012	0.00295594	0.00318208	0.00323857	0.00330663
4.72773	0.00493394	0.00508516	0.00522102	0.00533668	0.00543011	0.00550263	0.00555858	0.00560412	0.00564527	0.00568584	0.00572569	0.00576012	0.00578043	0.00577567	0.00573507	0.00565045	0.00551833	0.00534105	0.00512704	0.00489004	0.0046476	0.00441897	0.00422276	0.00407472	0.00398589	0.00396155	0.0040009	0.00409752	0.00424017	0.00441384	0.0046006	0.00478051	0.00493273	0.00503714	0.00507659	0.00503944	0.00492185	0.004729	0.00447478	0.00416781	0.00367141	0.00335954	0.00304546	0.00295521	0.00287012	0.00274203	0.00266571	0.0026344	0.00263798
4.69219	0.00537521	0.00560064	0.00581414	0.00600539	0.00616642	0.00629261	0.00638307	0.00644006	0.00646759	0.00646955	0.00644813	0.00640284	0.00633069	0.00622732	0.00608877	0.00581471	0.00553119	0.00534105	0.00512704	0.00489004	0.0046476	0.00452658	0.00438245	0.00430438	0.00429878	0.00436521	0.00449662	0.00468017	0.00489859	0.00513152	0.00535684	0.00555175	0.00569417	0.00564905	0.00547864	0.00523896	0.00493584	0.004729	0.00447478	0.00416781	0.00367141	0.00335954	0.00304546	0.00267302	0.00235559	0.00210035	0.00190936	0.00177993	0.00170493
4.65664	0.00565628	0.00590557	0.00615299	0.00638344	0.00658344	0.00674269	0.00685501	0.00691832	0.00693376	0.00690425	0.00680895	0.00664823	0.00645003	0.00622732	0.00608877	0.00581471	0.00553119	0.00534105	0.00512704	0.00489004	0.00467273	0.00454768	0.00447241	0.00447176	0.00454489	0.00468387	0.00487466	0.00509879	0.00530967	0.00533769	0.00535684	0.00555175	0.00569417	0.00564905	0.00547864	0.00523896	0.00493584	0.004729	0.00447478	0.00416781	0.00367141	0.00317038	0.00268426	0.00223021	0.00182246	0.00147194	0.00118583	0.000967077	0.000813782
4.62109	0.00587336	0.0060968	0.0063299	0.00655423	0.00672532	0.00679033	0.00685501	0.00691832	0.00693376	0.00690425	0.00680895	0.00664823	0.00645003	0.00622732	0.00608877	0.00581471	0.00553119	0.00525515	0.00503932	0.00489196	0.00469149	0.00454867	0.00453428	0.00459205	0.0047133	0.00488276	0.00494671	0.00509879	0.00530967	0.00533769	0.00535684	0.00555175	0.00569417	0.00564905	0.00547864	0.00523896	0.00493584	0.00457749	0.00417388	0.00373608	0.00327578	0.0028051	0.00233653	0.00188302	0.00145774	0.00107354	0.000752285	0.000532182	0.000346072
4.58555	0.00611092	0.00627133	0.00645065	0.00655423	0.00672532	0.00679033	0.00685501	0.00691832	0.00693376	0.00690425	0.00680895	0.00664823	0.00645003	0.00622044	0.0059674	0.00570131	0.00543513	0.00521453	0.00503932	0.00489196	0.00469149	0.00462154	0.00463589	0.00470859	0.0047133	0.00488276	0.00494671	0.00509879	0.00530967	0.00533769	0.00530606	0.00521437	0.00506712	0.00487201	0.00463805	0.00437388	0.00408662	0.0037812	0.00346033	0.00312507	0.00277597	0.00241439	0.00204383	0.00167083	0.00130512	0.00099656	0.000752285	0.000532182	0.000346072
4.55	0.00623527	0.00627133	0.00645065	0.00655423	0.00672532	0.00679033	0.0068196	0.00680976	0.00676121	0.00667666	0.00655972	0.00641407	0.00624338	0.00605172	0.00584449	0.00562909	0.00541524	0.00520364	0.00500306	0.0048151	0.00473261	0.00464332	0.00463589	0.00470859	0.0047133	0.00488276	0.00494671	0.00494143	0.004883	0.00476557	0.00459127	0.00436937	0.00411411	0.00384189	0.00356826	0.00330528	0.0030598	0.0028329	0.00262045	0.00241477	0.00220687	0.00198892	0.00175636	0.0015093	0.00125289	0.000972564	0.000741729	0.000532182	0.000346072
4.51445	0.00623527	0.00627133	0.00645065	0.00648026	0.00649423	0.00648662	0.00645313	0.00639437	0.0063142	0.00621785	0.0061101	0.00599432	0.00587218	0.00574424	0.00561102	0.00547405	0.00533656	0.0051839	0.00496353	0.0048151	0.00473261	0.00464332	0.00463589	0.00470859	0.0047124	0.00465643	0.00456719	0.00443258	0.00424597	0.00400792	0.00372657	0.00341655	0.0030967	0.00278689	0.00250462	0.00226215	0.00206474	0.00191024	0.0017902	0.00169197	0.00160153	0.0015062	0.00139694	0.00126979	0.00112624	0.000958863	0.000671133	0.000532182	0.000346072
4.47891	0.00623527	0.0061737	0.00612579	0.00607598	0.006013	0.00593155	0.00583237	0.00572101	0.00560573	0.00549501	0.00539549	0.00531062	0.00524024	0.00518118	0.00512845	0.00507669	0.00502143	0.00495989	0.00489104	0.0048151	0.00473261	0.00464332	0.00454529	0.00443438	0.00430447	0.00414833	0.0039591	0.00373215	0.00346683	0.00316769	0.00284483	0.00251302	0.00218978	0.00189259	0.001636	0.00142923	0.00127471	0.00116819	0.00109991	0.00105685	0.00102522	0.000992862	0.00095105	0.000895573	0.000826936	0.000749708	0.000671133	0.000532182	0.000346072
4.44336	0.0057506	0.00564979	0.00555096	0.00544206	0.00531612	0.00517256	0.00501691	0.00485927	0.00471183	0.0045861	0.00449051	0.00442882	0.00439959	0.00439663	0.00441036	0.00442949	0.00444275	0.00444032	0.00441474	0.00436124	0.00427757	0.00416352	0.0040201	0.00384888	0.00365137	0.00342889	0.00318283	0.00291532	0.0026302	0.0023337	0.00203477	0.00174451	0.0014749	0.00123691	0.0010385	0.00088323	0.000769593	0.000691573	0.00063999	0.000604362	0.000574783	0.000543478	0.000505842	0.000460909	0.00041122	0.000362102	0.000320413	0.000292948	0.000284876
4.40781	0.00512208	0.00499766	0.00486597	0.00471858	0.00455229	0.00437008	0.00418068	0.00399685	0.00383283	0.00370157	0.00361219	0.00356832	0.00356746	0.00360143	0.00365766	0.00372107	0.00377599	0.00380804	0.00380554	0.00376056	0.00366938	0.00353242	0.00335373	0.00313998	0.0028993	0.00264018	0.00237074	0.00209845	0.0018303	0.00157311	0.00133368	0.00111849	0.000932939	0.000780276	0.000660725	0.000571078	0.000505058	0.00045439	0.000410284	0.000364944	0.000312764	0.000251065	0.000180367	0.000104274	2.90E-05	-3.75E-05	-8.68E-05	-0.000111435	-0.000106271
4.37227	0.00450124	0.00435532	0.00420077	0.00403274	0.00385091	0.00366013	0.00346984	0.00329262	0.00314181	0.00302902	0.00296182	0.00294224	0.00296616	0.00302385	0.00310128	0.0031819	0.00324868	0.00328593	0.00328093	0.00322513	0.00311496	0.00295203	0.00274274	0.00249721	0.00222781	0.00194757	0.00166879	0.00140229	0.00115703	0.000940142	0.000756904	0.000610475	0.00050141	0.000427153	0.000381853	0.000356789	0.000341453	0.000325078	0.000298245	0.000254177	0.000189496	0.00010445	2.73E-06	-0.000108958	-0.000221572	-0.000324651	-0.000407585	-0.000461082	-0.000478551
4.33672	0.0039228	0.00374732	0.0035714	0.00339411	0.00321747	0.0030467	0.00288973	0.00275604	0.00265485	0.00259319	0.00257417	0.00259593	0.00265144	0.00272918	0.00281457	0.0028917	0.00294508	0.00296125	0.00292993	0.00284504	0.00270521	0.002514	0.00227948	0.00201327	0.00172903	0.00144083	0.0011618	0.000903176	0.000673938	0.00048076	0.000327952	0.000217217	0.000147231	0.000113297	0.0001074	0.000118897	0.000135802	0.000146419	0.000140887	0.000112321	5.74E-05	-2.37E-05	-0.000127223	-0.000246639	-0.0003729	-0.000495343	-0.000602799	-0.00068499	-0.000733937
4.30117	0.00332585	0.00311273	0.00291385	0.00273278	0.00257385	0.00244197	0.00234225	0.00227912	0.00225533	0.00227074	0.00232156	0.00240002	0.0024948	0.0025922	0.00267769	0.00273756	0.00276037	0.00273781	0.00266527	0.00254193	0.0023707	0.002158	0.00191315	0.00164744	0.00137295	0.00110125	0.000842444	0.000604636	0.000393949	0.00021478	7.00E-05	-3.92E-05	-0.000113581	-0.000156404	-0.000173503	-0.000172899	-0.000163871	-0.000155721	-0.000156589	-0.000172596	-0.000207428	-0.000262239	-0.000335722	-0.000424211	-0.000521854	-0.000621012	-0.00071301	-0.000702281	-0.000733937
4.26562	0.00266781	0.00241701	0.00219594	0.00201281	0.00187433	0.00178518	0.00174749	0.00176038	0.00181953	0.00191692	0.00204107	0.00217762	0.00231064	0.00242429	0.00250459	0.00254105	0.00252755	0.00246257	0.00234875	0.002192	0.00200056	0.00178405	0.00155256	0.00131579	0.00108214	0.000858067	0.000647787	0.000453473	0.000281827	0.00017266	4.47E-05	-0.000101569	-0.000257379	-0.000343463	-0.000411074	-0.00046239	-0.000500643	-0.000529581	-0.000552899	-0.000573834	-0.000594993	-0.000618309	-0.00064496	-0.000675167	-0.000707943	-0.000740971	-0.00071301	-0.000702281	-0.000733937
4.23008	0.00198577	0.00170672	0.00146858	0.00128335	0.00115995	0.00110321	0.00111323	0.00118506	0.00130878	0.00146997	0.00165083	0.00183165	0.00199288	0.00211725	0.0021918	0.00220932	0.00216877	0.00207489	0.00193683	0.0017664	0.00157632	0.0013786	0.00118335	0.000997927	0.000826388	0.00066942	0.000524768	0.00040844	0.000281827	0.00017266	4.47E-05	-0.000101569	-0.000257379	-0.000363872	-0.000548011	-0.000673398	-0.000773347	-0.000855164	-0.000916948	-0.0009576	-0.000977003	-0.000976192	-0.000957353	-0.000923546	-0.0008782	-0.000775693	-0.00071301	-0.000702281	-0.000636939
4.19453	0.00136151	0.00107153	0.000826469	0.000640548	0.000524287	0.000483148	0.000516639	0.00061798	0.000774401	0.000968105	0.00117788	0.00138128	0.00155708	0.00168782	0.00176182	0.00177443	0.00172817	0.00163168	0.00149785	0.0013416	0.00117758	0.00101829	0.000872793	0.000745893	0.000637926	0.00054512	0.00051767	0.00040844	0.000281827	0.00017266	4.47E-05	-0.000101569	-0.000257379	-0.000363872	-0.000548011	-0.000673398	-0.000773347	-0.000896802	-0.00102363	-0.00111829	-0.00117262	-0.0011799	-0.00113619	-0.00104122	-0.000898669	-0.000775693	-0.000687282	-0.000537943	-0.000389385
4.15898	0.000866535	0.000590198	0.000354665	0.000174618	6.15E-05	2.17E-05	5.55E-05	0.000156723	0.000312641	0.000505388	0.000713708	0.000915383	0.00108991	0.00122105	0.00129879	0.00132026	0.0012896	0.00121656	0.00111448	0.000997832	0.000880099	0.000771973	0.000680236	0.0006072	0.000602347	0.00054512	0.00051767	0.00040844	0.00033909	0.000246015	0.00012633	-1.88E-05	-0.000184613	-0.000363872	-0.000548011	-0.000673398	-0.000773347	-0.000896802	-0.00102363	-0.00111829	-0.00117262	-0.0011799	-0.00113619	-0.00104122	-0.000898669	-0.000775693	-0.000577339	-0.000367557	-0.000155875
4.12344	0.000547562	0.000417164	0.000307045	0.000174618	6.15E-05	1.50E-05	-3.91E-05	-6.43E-05	9.82E-06	0.000170178	0.000346412	0.000519289	0.000671332	0.000789155	0.000865114	0.000897927	0.000892137	0.000856615	0.000802485	0.000741007	0.000681817	0.000631735	0.000594144	0.0006072	0.000602347	0.00054512	0.00051767	0.000483081	0.000426747	0.00034393	0.000233366	9.73E-05	-5.90E-05	-0.000228957	-0.000404988	-0.000579804	-0.00074621	-0.000896802	-0.00102363	-0.00111829	-0.00117262	-0.0011799	-0.00113619	-0.00104122	-0.000898669	-0.000715722	-0.000501982	-0.000268184	-2.49E-05
4.08789	0.000547562	0.000417164	0.000307045	0.000174618	6.15E-05	1.50E-05	-3.91E-05	-6.43E-05	9.82E-06	3.08E-05	0.000112358	0.000228973	0.000334119	0.000418759	0.000478557	0.00051407	0.000529895	0.000533043	0.000531035	0.000530227	0.000534753	0.000586129	0.000594144	0.0006072	0.000602347	0.00061351	0.000610988	0.000588907	0.000542803	0.000470528	0.000372703	0.000252494	0.000114781	-3.50E-05	-0.000191502	-0.000350205	-0.000506523	-0.00065519	-0.000789454	-0.000900926	-0.000980258	-0.00101852	-0.00100881	-0.000947623	-0.000835455	-0.000676704	-0.000478851	-0.000251302	-4.19E-06
4.05234	0.000547562	0.000417164	0.000307045	0.000196145	9.56E-05	1.50E-05	-3.91E-05	-6.43E-05	9.82E-06	3.08E-05	0.000112358	0.00010381	8.62E-05	0.000124902	0.000158347	0.000188901	0.000224526	0.000332854	0.000465612	0.000530227	0.000534753	0.000586129	0.000594144	0.000638925	0.000689262	0.000721859	0.000732823	0.000719463	0.000680632	0.000617029	0.000531203	0.000427081	0.000309089	0.000181197	4.63E-05	-9.34E-05	-0.000236133	-0.000378619	-0.000515536	-0.000639026	-0.000739346	-0.00080627	-0.000830814	-0.000806753	-0.000731555	-0.000606575	-0.000436624	-0.00022912	6.90E-06
4.0168	0.000773359	0.000721478	0.000641029	0.000541083	0.000432308	0.000324956	0.00022727	0.000144585	7.92E-05	3.08E-05	0.000112358	0.00010381	8.62E-05	0.000124902	0.000158347	0.000188901	0.000224526	0.000332854	0.000465612	0.000530227	0.000534753	0.000586129	0.000698093	0.000791896	0.000861082	0.000901786	0.000912608	0.000894262	0.000849249	0.000781507	0.000695937	0.000597661	0.000491114	0.000379264	0.000263341	0.000143323	1.91E-05	-0.000108131	-0.000234591	-0.000353613	-0.00045611	-0.000531869	-0.000571187	-0.000566407	-0.000513002	-0.000410081	-0.000260341	-6.96E-05	0.000154134
[truncated: 952 more columns]
