# Supplementary material for: Quantum octets in high mobility pentagonal two-dimensional PdSe2
Source: Nat Commun. 2024 Jan 26;15:761. doi: 10.1038/s41467-024-44972-2 (PMC10817936; doi:10.1038/s41467-024-44972-2)
Supplement: Supplementary file 3 — Source Data [file 41467_2024_44972_MOESM3_ESM.zip › source data/Fig2d.csv]

Rxx2BgB_0D_Prof3.x	Rxx2BgB_0D_Prof3.d	RxyBgB_0D_Prof3.x	RxyBgB_0D_Prof3.d
18	0.209454	18	1.59208
17.92	0.19992	17.92	1.59259
17.84	0.187004	17.84	1.58706
17.76	0.176449	17.76	1.58795
17.68	0.164077	17.68	1.58653
17.6	0.150026	17.6	1.58398
17.52	0.137318	17.52	1.5834
17.44	0.128602	17.44	1.58036
17.36	0.120927	17.36	1.57742
17.28	0.117549	17.28	1.57694
17.2	0.117692	17.2	1.57278
17.12	0.122103	17.12	1.56794
17.04	0.130539	17.04	1.56445
16.96	0.141598	16.96	1.56031
16.88	0.160169	16.88	1.55284
16.8	0.177408	16.8	1.54487
16.72	0.195037	16.72	1.53738
16.64	0.215347	16.64	1.52461
16.56	0.234315	16.56	1.5165
16.48	0.251492	16.48	1.50623
16.4	0.268207	16.4	1.49523
16.32	0.283101	16.32	1.48465
16.24	0.297489	16.24	1.47357
16.16	0.312881	16.16	1.46319
16.08	0.321562	16.08	1.45206
16	0.33244	16	1.44048
15.92	0.34299	15.92	1.4309
15.84	0.350812	15.84	1.41871
15.76	0.359236	15.76	1.4065
15.68	0.366145	15.68	1.39633
15.6	0.374969	15.6	1.38537
15.52	0.38368	15.52	1.37581
15.44	0.389376	15.44	1.36779
15.36	0.395858	15.36	1.35917
15.28	0.399493	15.28	1.34824
15.2	0.405462	15.2	1.33868
15.12	0.408274	15.12	1.33389
15.04	0.407592	15.04	1.32488
14.96	0.412396	14.96	1.31902
14.88	0.411378	14.88	1.31083
14.8	0.410059	14.8	1.30625
14.72	0.408639	14.72	1.30115
14.64	0.406142	14.64	1.29769
14.56	0.398106	14.56	1.29306
14.48	0.394263	14.48	1.29008
14.4	0.385424	14.4	1.28605
14.32	0.374901	14.32	1.28468
14.24	0.364948	14.24	1.27977
14.16	0.353694	14.16	1.27722
14.08	0.341826	14.08	1.27525
14	0.328044	14	1.27392
13.92	0.314379	13.92	1.26845
13.84	0.306395	13.84	1.26437
13.76	0.298421	13.76	1.25736
13.68	0.295528	13.68	1.24877
13.6	0.294753	13.6	1.2421
13.52	0.299439	13.52	1.23202
13.44	0.304575	13.44	1.22311
13.36	0.310606	13.36	1.21425
13.28	0.31689	13.28	1.2067
13.2	0.323019	13.2	1.19599
13.12	0.32839	13.12	1.18791
13.04	0.335718	13.04	1.17894
12.96	0.341802	12.96	1.16994
12.88	0.345902	12.88	1.15843
12.8	0.352078	12.8	1.14869
12.72	0.353202	12.72	1.13915
12.64	0.356623	12.64	1.13039
12.56	0.358392	12.56	1.1213
12.48	0.359076	12.48	1.11283
12.4	0.359276	12.4	1.1047
12.32	0.359066	12.32	1.09913
12.24	0.358444	12.24	1.09223
12.16	0.3572	12.16	1.08758
12.08	0.353875	12.08	1.08115
12	0.351963	12	1.07744
11.92	0.345625	11.92	1.07575
11.84	0.336214	11.84	1.07095
11.76	0.327932	11.76	1.06758
11.68	0.313961	11.68	1.06395
11.6	0.301822	11.6	1.05978
11.52	0.292051	11.52	1.0548
11.44	0.285695	11.44	1.04616
11.36	0.287026	11.36	1.04057
11.28	0.292311	11.28	1.03222
11.2	0.302222	11.2	1.0218
11.12	0.315395	11.12	1.01191
11.04	0.325921	11.04	1.00406
10.96	0.338073	10.96	0.993122
10.88	0.349205	10.88	0.983541
10.8	0.358201	10.8	0.972134
10.72	0.366126	10.72	0.962195
10.64	0.373784	10.64	0.950983
10.56	0.382518	10.56	0.943833
10.48	0.388732	10.48	0.934228
10.4	0.393095	10.4	0.92622
10.32	0.399143	10.32	0.919801
10.24	0.400859	10.24	0.914659
10.16	0.403766	10.16	0.909222
10.08	0.401515	10.08	0.901548
10	0.398163	10	0.897194
9.92	0.393935	9.92	0.891112
9.84	0.395482	9.84	0.884228
9.76	0.391571	9.76	0.87643
9.68	0.39335	9.68	0.866839
9.6	0.394484	9.6	0.859145
9.52	0.394148	9.52	0.850882
9.44	0.393818	9.44	0.84222
9.36	0.390445	9.36	0.832073
9.28	0.390066	9.28	0.825452
9.2	0.385656	9.2	0.819527
9.12	0.381843	9.12	0.812085
9.04	0.378448	9.04	0.806253
8.96	0.375582	8.96	0.803341
8.88	0.371063	8.88	0.800228
8.8	0.367855	8.8	0.794149
8.72	0.364873	8.72	0.791384
8.64	0.364327	8.64	0.78107
8.56	0.365689	8.56	0.774514
8.48	0.371555	8.48	0.764367
8.4	0.378811	8.4	0.757155
8.32	0.387237	8.32	0.747248
8.24	0.393742	8.24	0.737723
8.16	0.397867	8.16	0.728649
8.08	0.399263	8.08	0.721638
8	0.400755	8	0.715822
7.92	0.403704	7.92	0.710377
7.84	0.405354	7.84	0.702861
7.76	0.410354	7.76	0.695792
7.68	0.414383	7.68	0.687401
7.6	0.418959	7.6	0.676971
7.52	0.42097	7.52	0.669161
7.44	0.421196	7.44	0.659256
7.36	0.418611	7.36	0.652231
7.28	0.417634	7.28	0.643156
7.2	0.409136	7.2	0.638722
7.12	0.403614	7.12	0.636284
7.04	0.398704	7.04	0.629629
6.96	0.3974	6.96	0.623434
6.88	0.397187	6.88	0.615785
6.8	0.402706	6.8	0.609525
6.72	0.406314	6.72	0.601056
6.64	0.412585	6.64	0.591686
6.56	0.41452	6.56	0.585222
6.48	0.414409	6.48	0.578465
6.4	0.416649	6.4	0.568658
6.32	0.418151	6.32	0.561898
6.24	0.423532	6.24	0.552641
6.16	0.426198	6.16	0.545318
6.08	0.42833	6.08	0.538164
6	0.424006	6	0.529209
5.92	0.420537	5.92	0.524173
5.84	0.419317	5.84	0.517126
5.76	0.4221	5.76	0.511173
5.68	0.423561	5.68	0.504743
5.6	0.426709	5.6	0.497554
5.52	0.429119	5.52	0.488459
5.44	0.430382	5.44	0.481568
5.36	0.433251	5.36	0.473357
5.28	0.436767	5.28	0.466849
5.2	0.438358	5.2	0.459139
5.12	0.436136	5.12	0.452061
5.04	0.435175	5.04	0.443636
4.96	0.434017	4.96	0.439759
4.88	0.435386	4.88	0.431354
4.8	0.435617	4.8	0.425315
4.72	0.437181	4.72	0.415365
4.64	0.441015	4.64	0.411211
4.56	0.44404	4.56	0.401755
4.48	0.444286	4.48	0.395927
4.4	0.442378	4.4	0.389236
4.32	0.442901	4.32	0.381931
4.24	0.443506	4.24	0.375896
4.16	0.445343	4.16	0.367372
4.08	0.447737	4.08	0.3599
4	0.449122	4	0.353759
3.92	0.44898	3.92	0.346724
3.84	0.450158	3.84	0.339401
3.76	0.450383	3.76	0.334366
3.68	0.451654	3.68	0.325175
3.6	0.452863	3.6	0.320325
3.52	0.453926	3.52	0.312359
3.44	0.453374	3.44	0.305533
3.36	0.454225	3.36	0.298303
3.28	0.455382	3.28	0.292716
3.2	0.456461	3.2	0.285929
3.12	0.457638	3.12	0.27904
3.04	0.457742	3.04	0.273726
2.96	0.457066	2.96	0.266276
2.88	0.458436	2.88	0.259333
2.8	0.457571	2.8	0.252143
2.72	0.458949	2.72	0.246545
2.64	0.460206	2.64	0.24067
2.56	0.461286	2.56	0.231172
2.48	0.461111	2.48	0.224841
2.4	0.460676	2.4	0.217846
2.32	0.460999	2.32	0.213683
2.24	0.460132	2.24	0.206403
2.16	0.463477	2.16	0.19935
2.08	0.463692	2.08	0.191598
2	0.466112	2	0.191636
