# Supplementary material for: Quantum octets in high mobility pentagonal two-dimensional PdSe2
Source: Nat Commun. 2024 Jan 26;15:761. doi: 10.1038/s41467-024-44972-2 (PMC10817936; doi:10.1038/s41467-024-44972-2)
Supplement: Supplementary file 3 — Source Data [file 41467_2024_44972_MOESM3_ESM.zip › source data/Fig2e.csv]

'Rxx2__kOhm_1.7K_smth'.d	'Tg__V_1.7K_smth'.d	'Rxx2__kOhm_2.5K_smth'.d	'Tg__V_2.5K_smth'.d	Rxx2__kOhm_3K_smth.d	Tg__V_3K_smth.d	'Rxx2__kOhm_3.5K_smth'.d	'Tg__V_3.5K_smth'.d	Rxx2__kOhm_4K_smth.d	Tg__V_4K_smth.d	'Rxx2__kOhm_4.5K_smth'.d	'Tg__V_4.5K_smth'.d	'Rxx2__kOhm_5.5K_smth'.d	'Tg__V_5.5K_smth'.d	Rxx2__kOhm_7K_smth.d	Tg__V_7K_smth.d
0.594735	-7.98747	0.41631	-6.98749	0.446986	-6.98756	0.383488	-6.98745	0.447672	-6.98748	0.419937	-6.98745	0.532221	-6.98751	0.526565	-6.98748
0.594774	-7.98497	0.416121	-6.98499	0.447238	-6.98506	0.38493	-6.98495	0.447619	-6.98499	0.420829	-6.98494	0.532452	-6.98501	0.526716	-6.98499
0.594878	-7.9783	0.415737	-6.97833	0.447832	-6.97838	0.388079	-6.97827	0.447508	-6.97834	0.422741	-6.97825	0.533116	-6.97835	0.527004	-6.97835
0.594978	-7.96926	0.415539	-6.96928	0.448433	-6.96931	0.390781	-6.96919	0.447406	-6.96933	0.424243	-6.96917	0.534063	-6.9693	0.527051	-6.96935
0.594985	-7.95932	0.415767	-6.95935	0.448762	-6.95934	0.392087	-6.95921	0.447367	-6.95943	0.424643	-6.95919	0.534964	-6.95935	0.526652	-6.95946
0.594925	-7.94917	0.416404	-6.94924	0.448713	-6.94917	0.392579	-6.94903	0.447537	-6.94934	0.424347	-6.94902	0.535461	-6.94919	0.526133	-6.94936
0.594983	-7.93901	0.417326	-6.93914	0.448375	-6.93897	0.393156	-6.93882	0.448015	-6.9392	0.424226	-6.93882	0.535452	-6.93899	0.526096	-6.93922
0.59529	-7.92887	0.41829	-6.92907	0.447941	-6.92878	0.394057	-6.92863	0.448628	-6.92904	0.424835	-6.92863	0.535129	-6.92879	0.52667	-6.92905
0.595725	-7.91874	0.418866	-6.91902	0.447559	-6.91859	0.394995	-6.91843	0.449072	-6.91888	0.426043	-6.91843	0.534709	-6.91858	0.52727	-6.91886
0.596015	-7.90861	0.418806	-6.90897	0.447288	-6.90839	0.395858	-6.90824	0.449163	-6.90874	0.427296	-6.90824	0.534264	-6.90837	0.527265	-6.90867
0.595985	-7.89847	0.418417	-6.89892	0.447139	-6.8982	0.396896	-6.89804	0.448886	-6.89863	0.428243	-6.89805	0.533808	-6.89816	0.526644	-6.89848
0.595655	-7.8883	0.4182	-6.88885	0.447067	-6.88801	0.398216	-6.88785	0.44844	-6.88853	0.429017	-6.88786	0.533336	-6.88795	0.525862	-6.88831
0.59512	-7.87814	0.418262	-6.87874	0.446983	-6.87782	0.399537	-6.87765	0.448241	-6.87843	0.429924	-6.87766	0.532786	-6.87774	0.52531	-6.87814
0.594529	-7.86799	0.418322	-6.86861	0.446824	-6.86765	0.400574	-6.86746	0.448666	-6.86831	0.431003	-6.86748	0.532141	-6.86753	0.525101	-6.86799
0.594167	-7.85788	0.418134	-6.85844	0.446639	-6.8575	0.401343	-6.85727	0.449728	-6.85818	0.431941	-6.8573	0.531595	-6.85733	0.525165	-6.85782
0.594275	-7.84777	0.417757	-6.84826	0.446629	-6.84737	0.401969	-6.84708	0.450951	-6.84803	0.432401	-6.84714	0.531463	-6.84715	0.52536	-6.84765
0.594686	-7.83768	0.417458	-6.83807	0.446983	-6.83725	0.402436	-6.83689	0.451601	-6.83786	0.432412	-6.83698	0.531855	-6.83698	0.525609	-6.83747
0.594964	-7.82759	0.417397	-6.82787	0.447568	-6.8271	0.402717	-6.82669	0.451356	-6.82766	0.432329	-6.82681	0.532517	-6.82683	0.526051	-6.8273
0.595016	-7.81749	0.417425	-6.81768	0.44795	-6.81694	0.402953	-6.8165	0.450689	-6.81744	0.432436	-6.81664	0.533066	-6.8167	0.526894	-6.81715
0.595188	-7.80737	0.41729	-6.80748	0.447845	-6.80678	0.403293	-6.80632	0.450253	-6.80723	0.432758	-6.80645	0.533294	-6.80655	0.527998	-6.80702
0.595675	-7.79724	0.416977	-6.79728	0.44745	-6.79662	0.4037	-6.79615	0.450167	-6.79704	0.43324	-6.79626	0.533204	-6.79637	0.528854	-6.7969
0.596232	-7.7871	0.416706	-6.78708	0.447219	-6.78646	0.404087	-6.786	0.450239	-6.78689	0.433859	-6.78606	0.532891	-6.78615	0.529123	-6.78676
0.596553	-7.77695	0.416626	-6.77687	0.447367	-6.7763	0.404556	-6.77586	0.450487	-6.77676	0.434536	-6.77585	0.532482	-6.77593	0.528939	-6.77659
0.596576	-7.76681	0.416741	-6.76668	0.44774	-6.76612	0.40536	-6.76572	0.451022	-6.76661	0.43506	-6.76563	0.532098	-6.76573	0.528599	-6.76643
0.596342	-7.75671	0.417112	-6.7565	0.44813	-6.75593	0.406583	-6.75557	0.451698	-6.75646	0.435212	-6.75543	0.531804	-6.75553	0.528234	-6.75629
0.595917	-7.74662	0.417776	-6.74633	0.448515	-6.74573	0.407941	-6.74541	0.452181	-6.74628	0.435045	-6.74525	0.531633	-6.74533	0.527792	-6.74616
0.595516	-7.73653	0.418446	-6.73616	0.448922	-6.73554	0.409004	-6.73523	0.452243	-6.7361	0.435053	-6.73513	0.531617	-6.73513	0.527215	-6.73604
0.595365	-7.72643	0.418674	-6.72599	0.449224	-6.72534	0.409622	-6.72505	0.451938	-6.72594	0.435807	-6.72503	0.531732	-6.72492	0.526699	-6.72589
0.595446	-7.71631	0.418355	-6.71582	0.449204	-6.71515	0.410004	-6.71487	0.451612	-6.71579	0.437288	-6.71493	0.531888	-6.71469	0.526656	-6.71572
0.59559	-7.70619	0.417799	-6.70566	0.448811	-6.70496	0.410402	-6.70471	0.451683	-6.70567	0.438819	-6.70483	0.531995	-6.70446	0.527194	-6.70553
0.595738	-7.69605	0.417312	-6.69551	0.44832	-6.6948	0.410833	-6.69457	0.452216	-6.69557	0.439745	-6.6947	0.531894	-6.69424	0.527877	-6.69535
0.595905	-7.6859	0.416922	-6.68537	0.448167	-6.68464	0.411132	-6.68444	0.452744	-6.68545	0.44003	-6.68455	0.531369	-6.68403	0.528272	-6.68518
0.596026	-7.67575	0.416607	-6.67525	0.448528	-6.67447	0.411145	-6.6743	0.452716	-6.67533	0.4401	-6.6744	0.530544	-6.67383	0.528479	-6.67503
0.595996	-7.66559	0.416568	-6.66513	0.449069	-6.6643	0.410805	-6.66414	0.452151	-6.6652	0.440256	-6.66426	0.530069	-6.66363	0.528874	-6.66492
0.595836	-7.65543	0.417008	-6.655	0.449221	-6.65411	0.410137	-6.65396	0.451628	-6.65507	0.440351	-6.65415	0.530445	-6.65344	0.529495	-6.65482
0.595713	-7.64528	0.417711	-6.64486	0.448726	-6.64391	0.409289	-6.64377	0.451549	-6.64494	0.440083	-6.64405	0.531365	-6.64324	0.529945	-6.64472
0.595733	-7.63513	0.418163	-6.6347	0.447903	-6.63371	0.408515	-6.63359	0.451725	-6.63479	0.439473	-6.63395	0.532119	-6.63304	0.529903	-6.63461
0.595732	-7.62499	0.418155	-6.62453	0.447395	-6.62351	0.408059	-6.62341	0.451815	-6.62462	0.438902	-6.62382	0.532424	-6.62284	0.529579	-6.62448
0.595389	-7.61487	0.417949	-6.61437	0.447641	-6.6133	0.408115	-6.61327	0.451807	-6.61445	0.438727	-6.61367	0.532463	-6.61264	0.529475	-6.61432
0.594621	-7.60474	0.41773	-6.60421	0.448558	-6.60311	0.408795	-6.60315	0.451765	-6.60428	0.438957	-6.60352	0.532315	-6.60244	0.529695	-6.60412
0.593766	-7.5946	0.417312	-6.59405	0.449646	-6.59294	0.409874	-6.59304	0.451477	-6.59411	0.439298	-6.59339	0.531859	-6.59226	0.529794	-6.59392
0.593253	-7.58445	0.416628	-6.58387	0.450336	-6.5828	0.410692	-6.58294	0.450799	-6.58395	0.43946	-6.58327	0.531207	-6.58209	0.529467	-6.58376
0.593178	-7.57429	0.416068	-6.57368	0.450305	-6.57267	0.410704	-6.57285	0.450094	-6.57381	0.439402	-6.57315	0.530702	-6.57193	0.52902	-6.57364
0.593341	-7.56413	0.415983	-6.56349	0.449608	-6.56254	0.410155	-6.56275	0.449953	-6.56368	0.439322	-6.56305	0.530341	-6.56176	0.528907	-6.56356
0.59359	-7.55398	0.41626	-6.55331	0.448624	-6.55239	0.409824	-6.55263	0.450553	-6.55355	0.439467	-6.55297	0.529664	-6.55159	0.529159	-6.55349
0.59386	-7.54382	0.416613	-6.54314	0.447836	-6.54222	0.410099	-6.54249	0.451516	-6.5434	0.439964	-6.54289	0.528454	-6.54141	0.529519	-6.5434
0.593995	-7.53366	0.416964	-6.53299	0.447546	-6.53205	0.410674	-6.53233	0.45232	-6.53323	0.440693	-6.53281	0.527179	-6.53126	0.529835	-6.53329
0.593763	-7.5235	0.41746	-6.52286	0.447696	-6.52189	0.411093	-6.52217	0.452722	-6.52306	0.44125	-6.52272	0.526442	-6.52112	0.530148	-6.52316
0.593055	-7.51335	0.418266	-6.51273	0.447969	-6.51173	0.411192	-6.51202	0.452801	-6.51289	0.441223	-6.51261	0.526346	-6.51099	0.530525	-6.51299
0.591988	-7.50318	0.419209	-6.50259	0.448053	-6.50157	0.411069	-6.50189	0.45274	-6.50274	0.440643	-6.50249	0.526633	-6.50087	0.530815	-6.5028
0.590834	-7.49303	0.419728	-6.49242	0.447817	-6.4914	0.410943	-6.49176	0.452628	-6.4926	0.439965	-6.49234	0.527123	-6.49076	0.530643	-6.4926
0.589868	-7.48288	0.419518	-6.48223	0.447439	-6.48121	0.410978	-6.48162	0.452416	-6.48247	0.439534	-6.48217	0.527654	-6.48064	0.529917	-6.4824
0.589274	-7.47274	0.41897	-6.47205	0.447301	-6.47104	0.411063	-6.47145	0.452041	-6.47233	0.439289	-6.47199	0.527842	-6.47054	0.529171	-6.47221
0.589146	-7.46262	0.418619	-6.46187	0.447543	-6.46089	0.410967	-6.46126	0.451584	-6.46217	0.439075	-6.4618	0.527381	-6.46043	0.529036	-6.46202
0.589488	-7.4525	0.418463	-6.45173	0.447851	-6.45076	0.410814	-6.45107	0.451252	-6.45199	0.438941	-6.45163	0.526472	-6.45031	0.529481	-6.45184
0.590117	-7.44238	0.41816	-6.44162	0.447837	-6.44063	0.411104	-6.44088	0.451249	-6.4418	0.438988	-6.44148	0.525658	-6.44016	0.529955	-6.4417
0.590645	-7.43224	0.417636	-6.43154	0.447408	-6.43049	0.412059	-6.43069	0.451648	-6.43161	0.439217	-6.43132	0.525257	-6.42998	0.53009	-6.43158
0.590631	-7.42208	0.417153	-6.42145	0.446691	-6.42033	0.413161	-6.4205	0.452324	-6.42141	0.439641	-6.42116	0.525195	-6.41978	0.52997	-6.42149
0.589887	-7.41191	0.416939	-6.41135	0.445917	-6.41016	0.413567	-6.41033	0.452944	-6.41122	0.440295	-6.411	0.525326	-6.40957	0.529841	-6.41139
0.58869	-7.40177	0.417016	-6.40124	0.445415	-6.39998	0.412953	-6.40018	0.453136	-6.40103	0.441022	-6.40084	0.525623	-6.39937	0.529829	-6.40128
0.587553	-7.39164	0.417272	-6.39112	0.445395	-6.3898	0.41178	-6.39006	0.452828	-6.39086	0.441483	-6.39068	0.525999	-6.38919	0.529903	-6.39114
0.586768	-7.38152	0.417541	-6.381	0.445676	-6.37964	0.410703	-6.37996	0.452369	-6.38071	0.44148	-6.38051	0.526158	-6.37902	0.529931	-6.381
0.586292	-7.37138	0.417656	-6.37088	0.445824	-6.36948	0.409971	-6.36986	0.452196	-6.37055	0.441137	-6.37033	0.525826	-6.36883	0.529763	-6.37086
0.58593	-7.36123	0.417472	-6.36074	0.445557	-6.35932	0.409473	-6.35975	0.452449	-6.36039	0.440717	-6.36016	0.525069	-6.35864	0.529415	-6.36071
0.585434	-7.35107	0.416878	-6.35058	0.444959	-6.34914	0.409111	-6.34963	0.452961	-6.35024	0.440431	-6.35001	0.524253	-6.34845	0.529151	-6.35056
0.584557	-7.34091	0.41595	-6.34042	0.444344	-6.33895	0.408947	-6.33949	0.453469	-6.34008	0.440457	-6.33987	0.523698	-6.33825	0.529187	-6.3404
0.583253	-7.33075	0.415077	-6.33026	0.44399	-6.32876	0.409004	-6.32933	0.453753	-6.32992	0.440882	-6.32974	0.523481	-6.32805	0.529363	-6.33022
0.581859	-7.3206	0.414658	-6.32011	0.444017	-6.31857	0.409091	-6.31914	0.453694	-6.31973	0.44153	-6.31959	0.523525	-6.31786	0.529239	-6.32003
0.580916	-7.31045	0.414691	-6.30999	0.444386	-6.30839	0.408987	-6.30895	0.453306	-6.3095	0.442073	-6.30942	0.523718	-6.30768	0.528533	-6.30983
0.580666	-7.3003	0.414883	-6.29986	0.444885	-6.29823	0.408776	-6.29876	0.452722	-6.29925	0.442328	-6.29923	0.52394	-6.29751	0.527471	-6.29964
0.580831	-7.29016	0.415061	-6.28971	0.445195	-6.28807	0.408817	-6.28856	0.452183	-6.289	0.44235	-6.28905	0.524064	-6.28738	0.526625	-6.28947
0.581004	-7.28002	0.415236	-6.27954	0.44516	-6.27792	0.409327	-6.27838	0.451911	-6.27878	0.442291	-6.27888	0.523975	-6.27728	0.526268	-6.27932
0.58104	-7.26989	0.415409	-6.26936	0.444921	-6.26776	0.410113	-6.2682	0.451905	-6.2686	0.442265	-6.26874	0.523666	-6.26721	0.526084	-6.26921
0.580895	-7.25978	0.415511	-6.25916	0.444693	-6.2576	0.410785	-6.25804	0.451933	-6.25844	0.44231	-6.25861	0.523368	-6.25715	0.525698	-6.25911
0.580394	-7.24967	0.415446	-6.24897	0.444553	-6.24744	0.411112	-6.24789	0.451829	-6.24829	0.442435	-6.24848	0.523349	-6.2471	0.525192	-6.24901
0.579411	-7.23955	0.415165	-6.23877	0.444509	-6.23727	0.411098	-6.23775	0.451678	-6.23812	0.442589	-6.23833	0.523531	-6.23703	0.524881	-6.23891
0.578096	-7.2294	0.414773	-6.22857	0.444569	-6.2271	0.410836	-6.22762	0.451653	-6.22795	0.442609	-6.22816	0.523484	-6.22693	0.524958	-6.2288
0.576743	-7.21924	0.414507	-6.21837	0.44464	-6.21692	0.410472	-6.2175	0.451793	-6.21776	0.442326	-6.21798	0.522894	-6.21679	0.525507	-6.21865
0.575567	-7.20905	0.414551	-6.20818	0.444522	-6.20675	0.410215	-6.20739	0.451991	-6.20756	0.441794	-6.20779	0.521963	-6.20664	0.526435	-6.20849
0.574654	-7.19886	0.414948	-6.19799	0.44405	-6.19661	0.410221	-6.19727	0.452103	-6.19737	0.441277	-6.19762	0.521271	-6.19647	0.527263	-6.19833
0.573989	-7.18867	0.415578	-6.18782	0.443193	-6.18649	0.410413	-6.18714	0.452057	-6.18717	0.440945	-6.18747	0.521175	-6.18633	0.527435	-6.18817
0.573462	-7.17849	0.416126	-6.17767	0.442144	-6.17638	0.410589	-6.17699	0.451944	-6.17697	0.440774	-6.17736	0.521373	-6.1762	0.526919	-6.17802
0.572979	-7.16833	0.41623	-6.16754	0.441321	-6.16626	0.410723	-6.16681	0.451919	-6.16678	0.440775	-6.16726	0.52121	-6.16608	0.526142	-6.16788
0.572561	-7.15819	0.415855	-6.15742	0.441024	-6.15615	0.410934	-6.15662	0.451911	-6.15659	0.441061	-6.15716	0.520387	-6.15593	0.52539	-6.15775
0.572248	-7.14806	0.415398	-6.14727	0.441076	-6.14603	0.411178	-6.14642	0.451592	-6.14639	0.441544	-6.14706	0.519222	-6.14576	0.524708	-6.14764
0.571918	-7.13793	0.415299	-6.1371	0.441019	-6.13589	0.411288	-6.13623	0.450819	-6.1362	0.441865	-6.13694	0.518232	-6.13557	0.524204	-6.13754
0.571282	-7.12779	0.415641	-6.12692	0.440596	-6.12574	0.411286	-6.12605	0.449932	-6.12602	0.441807	-6.12681	0.51769	-6.12538	0.523998	-6.12744
0.570131	-7.11765	0.416146	-6.11673	0.439879	-6.11556	0.411307	-6.11589	0.449397	-6.11585	0.441555	-6.11665	0.517575	-6.11519	0.523987	-6.11734
0.568583	-7.1075	0.416422	-6.10653	0.439084	-6.10538	0.411264	-6.10574	0.449308	-6.1057	0.441385	-6.1065	0.517742	-6.10499	0.523998	-6.10722
0.567034	-7.09738	0.416214	-6.09634	0.438496	-6.09522	0.410926	-6.0956	0.449364	-6.09557	0.44128	-6.09635	0.518025	-6.0948	0.523968	-6.09709
0.565802	-7.08726	0.415574	-6.08615	0.43843	-6.08508	0.410288	-6.08545	0.449242	-6.08544	0.441027	-6.0862	0.518297	-6.08463	0.52377	-6.08694
0.56495	-7.07715	0.41483	-6.07595	0.438962	-6.07497	0.409636	-6.0753	0.448855	-6.0753	0.440553	-6.07605	0.518429	-6.07446	0.523128	-6.07679
0.564473	-7.06702	0.414358	-6.06576	0.439726	-6.06489	0.409251	-6.06515	0.448323	-6.06515	0.440017	-6.0659	0.518176	-6.06431	0.521969	-6.06667
0.564395	-7.05687	0.414317	-6.05556	0.44024	-6.05481	0.409169	-6.05498	0.447765	-6.055	0.439621	-6.05576	0.517267	-6.05418	0.520758	-6.05655
0.564517	-7.04672	0.414507	-6.04538	0.440349	-6.04473	0.409202	-6.04479	0.447164	-6.04484	0.439379	-6.04563	0.515772	-6.04405	0.520272	-6.04643
0.564406	-7.03659	0.414495	-6.0352	0.440184	-6.03464	0.409117	-6.03454	0.446456	-6.03468	0.439092	-6.03551	0.51424	-6.03394	0.520859	-6.03632
0.563751	-7.02649	0.413999	-6.02503	0.439863	-6.02455	0.408883	-6.02419	0.445725	-6.02451	0.438699	-6.02539	0.513228	-6.02383	0.521971	-6.0262
0.562495	-7.01641	0.413133	-6.01488	0.43939	-6.01446	0.408691	-6.0138	0.445245	-6.01432	0.438572	-6.01525	0.512786	-6.01372	0.522677	-6.01608
0.560645	-7.00633	0.412214	-6.00471	0.438723	-6.00437	0.408655	-6.00345	0.445269	-6.00413	0.439165	-6.00511	0.512591	-6.00358	0.522598	-6.00594
0.558394	-6.99623	0.411519	-5.99454	0.437865	-5.99428	0.408656	-5.99319	0.445733	-5.99393	0.440347	-5.99497	0.512388	-5.99343	0.522144	-5.99579
0.556307	-6.98609	0.411193	-5.98435	0.4369	-5.98418	0.408603	-5.98298	0.4462	-5.98375	0.441367	-5.98484	0.51212	-5.98325	0.521972	-5.98563
0.554934	-6.97592	0.411129	-5.97416	0.435884	-5.97407	0.408589	-5.9728	0.446186	-5.97358	0.441524	-5.9747	0.511843	-5.97307	0.522339	-5.97547
0.554272	-6.96574	0.410924	-5.96396	0.434767	-5.96395	0.408674	-5.9626	0.445607	-5.96343	0.440763	-5.96455	0.511656	-5.96289	0.522793	-5.96525
0.553884	-6.95557	0.410262	-5.95377	0.43355	-5.95382	0.408757	-5.95241	0.444841	-5.95331	0.439633	-5.95439	0.511562	-5.95272	0.522631	-5.95491
0.553369	-6.94543	0.409286	-5.94358	0.432466	-5.9437	0.408795	-5.94222	0.444342	-5.9432	0.438808	-5.94423	0.511384	-5.94258	0.521799	-5.94445
0.552528	-6.9353	0.408373	-5.93338	0.431837	-5.93359	0.408899	-5.93204	0.444316	-5.9331	0.4386	-5.93408	0.510936	-5.93247	0.520974	-5.93392
0.551339	-6.92518	0.407713	-5.92319	0.43175	-5.9235	0.409086	-5.92188	0.444696	-5.923	0.438844	-5.92391	0.510223	-5.92238	0.520588	-5.92347
0.549969	-6.91506	0.407351	-5.91299	0.431989	-5.9134	0.409144	-5.91172	0.445195	-5.91288	0.439138	-5.91374	0.509448	-5.91229	0.520348	-5.91316
0.548626	-6.90493	0.407405	-5.9028	0.432203	-5.90329	0.408933	-5.90156	0.445374	-5.90274	0.439207	-5.90356	0.508816	-5.9022	0.519879	-5.90293
0.547418	-6.89479	0.407886	-5.89259	0.432059	-5.89317	0.408686	-5.89139	0.445	-5.8926	0.439092	-5.89339	0.508295	-5.8921	0.519286	-5.89274
0.546431	-6.88467	0.408512	-5.88239	0.431407	-5.88308	0.408779	-5.88123	0.444368	-5.88246	0.439017	-5.88323	0.507638	-5.88198	0.518809	-5.88257
0.545717	-6.87453	0.408954	-5.87219	0.430528	-5.87301	0.409205	-5.87107	0.44402	-5.87233	0.439031	-5.87308	0.506736	-5.87184	0.518404	-5.87242
0.545115	-6.86438	0.409188	-5.86199	0.430028	-5.86295	0.409474	-5.86094	0.444121	-5.86221	0.438869	-5.86295	0.50582	-5.86167	0.517952	-5.86229
0.544333	-6.85422	0.409415	-5.85179	0.430214	-5.85291	0.409171	-5.85081	0.444349	-5.85206	0.438311	-5.85282	0.505179	-5.85149	0.517584	-5.85217
0.543265	-6.84405	0.409639	-5.8416	0.430673	-5.84285	0.408504	-5.84069	0.444383	-5.8419	0.437556	-5.84266	0.504846	-5.8413	0.517487	-5.84204
0.542127	-6.83389	0.409542	-5.8314	0.430742	-5.83277	0.408062	-5.83057	0.444191	-5.83174	0.436974	-5.83249	0.504608	-5.83111	0.517594	-5.8319
0.541287	-6.82373	0.408903	-5.82121	0.430242	-5.82264	0.40809	-5.82043	0.443823	-5.82159	0.436659	-5.82231	0.504258	-5.82091	0.517631	-5.82177
0.540843	-6.81355	0.407991	-5.81102	0.429473	-5.81246	0.408325	-5.81026	0.443259	-5.81146	0.436521	-5.81214	0.503706	-5.81072	0.517366	-5.81166
0.540274	-6.80338	0.407241	-5.80083	0.428699	-5.80224	0.408504	-5.80003	0.442541	-5.80134	0.436541	-5.802	0.502922	-5.80052	0.516784	-5.80156
0.538832	-6.79322	0.406686	-5.79065	0.428062	-5.79203	0.408686	-5.78973	0.44181	-5.79118	0.436675	-5.79188	0.501924	-5.79033	0.5161	-5.79146
0.53648	-6.78307	0.406016	-5.7805	0.42778	-5.78184	0.408969	-5.77939	0.441137	-5.78099	0.436742	-5.78177	0.500846	-5.78013	0.515536	-5.78133
0.534096	-6.77292	0.405066	-5.77036	0.427837	-5.77165	0.409171	-5.76905	0.440511	-5.77078	0.436588	-5.77166	0.499885	-5.76993	0.515115	-5.7712
0.53254	-6.76279	0.403914	-5.76023	0.427642	-5.76146	0.409025	-5.75878	0.439967	-5.76055	0.436198	-5.76153	0.499143	-5.75973	0.514687	-5.76105
0.531831	-6.75266	0.402697	-5.75011	0.426637	-5.75126	0.408636	-5.74859	0.439596	-5.75033	0.435675	-5.75139	0.498625	-5.74952	0.514099	-5.75089
0.531353	-6.74253	0.401629	-5.73998	0.425064	-5.74107	0.40846	-5.73846	0.439404	-5.74013	0.435181	-5.74125	0.498275	-5.73931	0.51333	-5.74071
0.530577	-6.73241	0.400986	-5.72985	0.423628	-5.73089	0.408712	-5.72835	0.43918	-5.7299	0.434811	-5.7311	0.497921	-5.72911	0.512561	-5.73051
0.52941	-6.72229	0.400858	-5.7197	0.42262	-5.72073	0.409014	-5.71823	0.4386	-5.71957	0.434437	-5.72095	0.4974	-5.71892	0.512013	-5.72031
0.52804	-6.71215	0.401124	-5.70956	0.421794	-5.71058	0.408801	-5.7081	0.437609	-5.7091	0.433806	-5.71082	0.496795	-5.70875	0.511675	-5.71011
0.526611	-6.702	0.40164	-5.69942	0.420954	-5.70044	0.408007	-5.69795	0.436574	-5.69855	0.432895	-5.70071	0.496329	-5.69857	0.511323	-5.69991
0.525065	-6.69182	0.402216	-5.68927	0.420272	-5.6903	0.407172	-5.68777	0.435813	-5.68804	0.432008	-5.6906	0.495974	-5.68838	0.510793	-5.6897
0.523339	-6.68164	0.402467	-5.67913	0.419956	-5.68017	0.40679	-5.67758	0.435258	-5.67766	0.431401	-5.68049	0.495382	-5.67819	0.510094	-5.67948
0.521601	-6.67146	0.402043	-5.66899	0.419868	-5.67005	0.406695	-5.6674	0.434838	-5.66739	0.430995	-5.67036	0.494308	-5.66799	0.509365	-5.66926
0.52012	-6.66129	0.401118	-5.65884	0.419662	-5.65994	0.406324	-5.65722	0.434725	-5.65718	0.430602	-5.66021	0.492894	-5.6578	0.508781	-5.65905
0.518948	-6.65111	0.400376	-5.6487	0.419179	-5.64983	0.405467	-5.64706	0.434876	-5.64699	0.430255	-5.65003	0.491485	-5.64761	0.508347	-5.64888
0.517872	-6.64093	0.40022	-5.63855	0.418531	-5.6397	0.404517	-5.63691	0.434811	-5.63682	0.430179	-5.63985	0.490316	-5.63744	0.507793	-5.63874
0.516663	-6.63075	0.400236	-5.62839	0.417875	-5.62957	0.403976	-5.62677	0.434172	-5.62668	0.430497	-5.62965	0.489476	-5.62728	0.506927	-5.62862
0.515302	-6.62058	0.399685	-5.61822	0.417239	-5.61942	0.403848	-5.61665	0.433142	-5.61658	0.430991	-5.61946	0.489003	-5.6171	0.505974	-5.61851
0.513946	-6.61042	0.398334	-5.60804	0.416516	-5.60926	0.403645	-5.60654	0.432084	-5.60648	0.431228	-5.60927	0.488838	-5.60692	0.505319	-5.6084
0.512666	-6.60028	0.396583	-5.59787	0.415555	-5.59909	0.403054	-5.59645	0.431157	-5.59637	0.430984	-5.5991	0.488765	-5.59672	0.504998	-5.59829
0.511304	-6.59015	0.39499	-5.58773	0.414333	-5.58892	0.402378	-5.58635	0.430506	-5.58623	0.430454	-5.58896	0.488583	-5.58652	0.504679	-5.58817
0.509703	-6.58003	0.393855	-5.57762	0.413075	-5.57876	0.402071	-5.57624	0.430332	-5.57607	0.429997	-5.57885	0.488256	-5.57634	0.504083	-5.57803
0.508018	-6.56991	0.39318	-5.56752	0.412173	-5.5686	0.402129	-5.56612	0.430508	-5.56591	0.429808	-5.56875	0.487756	-5.56619	0.503207	-5.56786
0.506634	-6.5598	0.392865	-5.55741	0.411876	-5.55844	0.402255	-5.55603	0.43058	-5.55576	0.429866	-5.55865	0.486935	-5.55607	0.502172	-5.55763
0.50576	-6.54967	0.392884	-5.54728	0.411967	-5.54826	0.40228	-5.54596	0.430355	-5.54564	0.429995	-5.54853	0.485755	-5.54594	0.501084	-5.54733
0.505181	-6.53952	0.393271	-5.53712	0.411912	-5.53808	0.402077	-5.53588	0.430078	-5.53551	0.429937	-5.53839	0.484459	-5.53579	0.500057	-5.537
0.504358	-6.52937	0.393922	-5.52696	0.411439	-5.52791	0.40144	-5.52578	0.429915	-5.52537	0.429542	-5.52824	0.483378	-5.52562	0.499182	-5.52671
0.502789	-6.51924	0.394446	-5.51682	0.410764	-5.51774	0.400437	-5.51564	0.429646	-5.51522	0.428943	-5.51808	0.482678	-5.51544	0.498434	-5.5165
0.500447	-6.50913	0.394355	-5.50672	0.410119	-5.50758	0.399523	-5.50547	0.429007	-5.50506	0.428388	-5.50791	0.48223	-5.50527	0.497723	-5.50635
0.497888	-6.49901	0.393513	-5.49664	0.409345	-5.49742	0.398962	-5.49529	0.428065	-5.49491	0.427873	-5.49772	0.481647	-5.49512	0.497068	-5.49617
0.495771	-6.48887	0.392327	-5.48656	0.408211	-5.48725	0.398485	-5.48512	0.427155	-5.48475	0.427137	-5.48752	0.480594	-5.48498	0.496633	-5.48591
0.494294	-6.4787	0.391384	-5.47646	0.40692	-5.47706	0.397785	-5.47495	0.426558	-5.47457	0.426131	-5.47733	0.479125	-5.47484	0.496519	-5.47559
0.493158	-6.46853	0.390924	-5.46632	0.405918	-5.46687	0.396931	-5.46477	0.42625	-5.46438	0.425266	-5.46713	0.477612	-5.46471	0.496554	-5.46527
0.492005	-6.45837	0.390698	-5.45616	0.405264	-5.45668	0.396143	-5.45457	0.425907	-5.4542	0.424932	-5.45693	0.476426	-5.45457	0.496361	-5.45499
0.490816	-6.44822	0.390262	-5.446	0.404569	-5.4465	0.39555	-5.44433	0.42521	-5.44403	0.424975	-5.44674	0.475709	-5.44443	0.495679	-5.44477
0.489818	-6.43806	0.389421	-5.43584	0.403568	-5.43634	0.395273	-5.43407	0.424144	-5.43388	0.424929	-5.43654	0.475321	-5.4343	0.494571	-5.43456
0.488981	-6.42789	0.388386	-5.42571	0.402475	-5.42621	0.395407	-5.42383	0.423057	-5.42376	0.424578	-5.42635	0.474994	-5.42417	0.493303	-5.42437
0.487883	-6.4177	0.387516	-5.41558	0.401744	-5.41608	0.395806	-5.41361	0.422447	-5.41363	0.42405	-5.41618	0.474569	-5.41403	0.492095	-5.41417
0.486255	-6.4075	0.38695	-5.40546	0.401571	-5.40596	0.396116	-5.40342	0.422491	-5.40349	0.423567	-5.40601	0.473978	-5.40388	0.491055	-5.40398
0.484393	-6.39731	0.386528	-5.39533	0.401646	-5.39584	0.396097	-5.39324	0.422754	-5.39332	0.423311	-5.39585	0.473062	-5.3937	0.490274	-5.39377
0.482789	-6.38714	0.385987	-5.38518	0.401442	-5.3857	0.395788	-5.38305	0.422611	-5.38313	0.423427	-5.38567	0.471727	-5.3835	0.489689	-5.38352
0.481565	-6.37698	0.385201	-5.37502	0.400679	-5.37557	0.395316	-5.37285	0.421922	-5.37293	0.423948	-5.37547	0.470291	-5.3733	0.488959	-5.37307
0.480458	-6.36684	0.384293	-5.36488	0.399451	-5.36544	0.394715	-5.36263	0.420986	-5.3627	0.424603	-5.36524	0.469339	-5.3631	0.487795	-5.36217
0.479203	-6.35671	0.38345	-5.35475	0.398038	-5.35533	0.393971	-5.35242	0.420025	-5.3524	0.424882	-5.355	0.469037	-5.3529	0.486332	-5.35074
0.477796	-6.3466	0.382618	-5.34462	0.396709	-5.34522	0.393159	-5.34222	0.419087	-5.34201	0.424463	-5.34477	0.468819	-5.34271	0.484961	-5.33907
0.4765	-6.33649	0.381598	-5.33447	0.395563	-5.33511	0.392474	-5.33203	0.418229	-5.3316	0.423548	-5.33453	0.467936	-5.33252	0.483932	-5.32764
0.475629	-6.32641	0.380456	-5.3243	0.394529	-5.32497	0.392087	-5.32186	0.417442	-5.32122	0.422629	-5.32428	0.466183	-5.32232	0.483275	-5.31676
0.475132	-6.31632	0.379583	-5.31411	0.393586	-5.31482	0.391903	-5.31169	0.416615	-5.31092	0.422007	-5.31401	0.464006	-5.31213	0.482921	-5.30634
0.47444	-6.30622	0.379296	-5.30392	0.392853	-5.30465	0.39148	-5.30154	0.415736	-5.30069	0.421593	-5.30375	0.462093	-5.30194	0.482723	-5.29613
0.473048	-6.2961	0.379602	-5.29372	0.392367	-5.29447	0.390415	-5.2914	0.414982	-5.29049	0.421143	-5.29351	0.460838	-5.29175	0.482416	-5.286
0.471169	-6.28596	0.380224	-5.28352	0.391922	-5.2843	0.388845	-5.28127	0.414553	-5.2803	0.420534	-5.2833	0.460045	-5.28158	0.481782	-5.2759
0.469479	-6.27581	0.380591	-5.27333	0.391289	-5.27416	0.387343	-5.27116	0.414462	-5.27012	0.419791	-5.27312	0.459188	-5.27141	0.480878	-5.26581
0.468309	-6.26565	0.379985	-5.26313	0.39047	-5.26404	0.386327	-5.26104	0.414383	-5.25996	0.41896	-5.26296	0.458032	-5.26124	0.479948	-5.25571
0.467334	-6.25547	0.378211	-5.25294	0.389646	-5.25393	0.385824	-5.25091	0.413789	-5.2498	0.418092	-5.25283	0.456884	-5.25106	0.4791	-5.24559
0.466049	-6.24528	0.376039	-5.24276	0.38899	-5.24382	0.38571	-5.24077	0.412524	-5.23964	0.417266	-5.24271	0.456109	-5.24087	0.478207	-5.23547
0.464347	-6.23509	0.374562	-5.23259	0.388543	-5.23369	0.385854	-5.23062	0.411123	-5.22946	0.416552	-5.23257	0.455569	-5.23068	0.477078	-5.22535
0.462551	-6.2249	0.374035	-5.22243	0.388188	-5.22354	0.386088	-5.22047	0.410221	-5.21928	0.415951	-5.22241	0.454832	-5.22051	0.47559	-5.21522
0.460969	-6.21471	0.37371	-5.21226	0.387678	-5.21337	0.386332	-5.21034	0.40979	-5.20911	0.415445	-5.21223	0.453849	-5.21034	0.473827	-5.20508
0.459578	-6.20453	0.37292	-5.20209	0.386747	-5.2032	0.386605	-5.20021	0.409238	-5.19897	0.415103	-5.20205	0.453029	-5.20019	0.472192	-5.19492
0.458183	-6.19436	0.37186	-5.1919	0.385292	-5.19302	0.386783	-5.19009	0.408216	-5.18884	0.415074	-5.19188	0.452545	-5.19003	0.47111	-5.18476
0.456769	-6.18419	0.371017	-5.18171	0.38349	-5.1828	0.38653	-5.17998	0.40703	-5.17872	0.415363	-5.18174	0.451941	-5.17988	0.47055	-5.1746
0.455565	-6.17403	0.370369	-5.17151	0.381689	-5.17256	0.385621	-5.16985	0.406162	-5.16857	0.415667	-5.17161	0.450645	-5.16974	0.470101	-5.16443
0.454673	-6.16386	0.369562	-5.16132	0.380243	-5.16232	0.384169	-5.1597	0.405608	-5.1584	0.41555	-5.16149	0.448691	-5.15962	0.469445	-5.15428
0.453764	-6.15369	0.368529	-5.15112	0.379458	-5.15212	0.382467	-5.14953	0.405006	-5.14822	0.414921	-5.15137	0.446776	-5.14951	0.468592	-5.14413
0.45235	-6.14354	0.367562	-5.14093	0.379476	-5.14195	0.38078	-5.13934	0.404303	-5.13806	0.414209	-5.14126	0.445612	-5.13939	0.467719	-5.13401
0.450357	-6.13338	0.36691	-5.13073	0.379976	-5.13179	0.379411	-5.12917	0.403831	-5.12791	0.413841	-5.13116	0.44531	-5.12927	0.466886	-5.1239
0.448194	-6.1232	0.366495	-5.12053	0.380149	-5.12161	0.378748	-5.11901	0.403622	-5.11778	0.413616	-5.12107	0.445373	-5.11914	0.465934	-5.1138
0.446288	-6.11301	0.365979	-5.11033	0.379317	-5.11142	0.378927	-5.10887	0.403152	-5.10765	0.41298	-5.11098	0.445196	-5.10901	0.464707	-5.10369
0.444798	-6.10281	0.365091	-5.10013	0.377618	-5.10123	0.379558	-5.09873	0.402002	-5.0975	0.411893	-5.10087	0.444446	-5.0989	0.463298	-5.09357
0.443713	-6.09261	0.36395	-5.08993	0.375854	-5.09104	0.379963	-5.08858	0.40038	-5.08734	0.410888	-5.09073	0.443035	-5.08879	0.461975	-5.08343
0.442894	-6.08242	0.363044	-5.07974	0.374644	-5.08084	0.379713	-5.07843	0.398784	-5.07715	0.410198	-5.08058	0.441117	-5.07868	0.460889	-5.07327
0.442062	-6.07225	0.362672	-5.06955	0.373916	-5.07064	0.378914	-5.06827	0.397499	-5.06697	0.4094	-5.07041	0.439199	-5.06855	0.459939	-5.06312
0.441005	-6.0621	0.362494	-5.05937	0.373236	-5.06044	0.378	-5.05809	0.396574	-5.05679	0.408194	-5.06022	0.437861	-5.05839	0.458981	-5.05297
0.439773	-6.05197	0.361943	-5.04921	0.372472	-5.05024	0.377187	-5.04791	0.395924	-5.04663	0.407044	-5.05002	0.437161	-5.04823	0.458083	-5.04284
0.438515	-6.04185	0.361	-5.03906	0.371931	-5.04006	0.376258	-5.03774	0.395294	-5.03648	0.406634	-5.03979	0.436647	-5.03806	0.457425	-5.03269
0.437222	-6.03171	0.36018	-5.02891	0.371884	-5.02992	0.375037	-5.0276	0.394397	-5.02634	0.406914	-5.02955	0.435962	-5.02789	0.456961	-5.02252
0.4358	-6.02156	0.359764	-5.01877	0.372118	-5.01982	0.373834	-5.01747	0.393285	-5.01619	0.407148	-5.01928	0.435165	-5.01774	0.45645	-5.01231
0.434279	-6.01141	0.359403	-5.00861	0.372088	-5.00975	0.373079	-5.00735	0.392386	-5.00604	0.406801	-5.00902	0.434457	-5.00757	0.455918	-5.00209
0.432787	-6.00128	0.358641	-4.99845	0.371473	-4.99967	0.372673	-4.99722	0.392003	-4.99588	0.405994	-4.99878	0.433869	-4.9974	0.455708	-4.99189
0.431368	-5.99117	0.357485	-4.98828	0.370467	-4.98957	0.372058	-4.98709	0.391884	-4.98573	0.405149	-4.98856	0.433246	-4.98722	0.455827	-4.9817
0.429965	-5.98108	0.356281	-4.97809	0.369534	-4.97944	0.370946	-4.97696	0.391462	-4.97558	0.404522	-4.97837	0.4324	-4.97705	0.455665	-4.9715
0.428531	-5.97098	0.355267	-4.9679	0.369032	-4.96929	0.369677	-4.96683	0.390489	-4.96544	0.404133	-4.96818	0.431216	-4.96689	0.45467	-4.96126
0.42707	-5.96087	0.354482	-4.9577	0.368963	-4.95914	0.368729	-4.95671	0.389208	-4.95532	0.403911	-4.958	0.429751	-4.95676	0.452933	-4.95092
0.425608	-5.95073	0.353886	-4.94751	0.368927	-4.94899	0.368089	-4.94658	0.388013	-4.9452	0.4037	-4.94784	0.428255	-4.94664	0.450843	-4.94052
0.424194	-5.94055	0.35334	-4.9373	0.368475	-4.93884	0.367307	-4.93644	0.387184	-4.9351	0.403221	-4.93769	0.426934	-4.93654	0.448638	-4.93012
0.422908	-5.93035	0.352683	-4.92708	0.367536	-4.9287	0.366107	-4.92628	0.386882	-4.92502	0.402277	-4.92755	0.425763	-4.92644	0.446574	-4.9198
0.421846	-5.92014	0.35194	-4.91684	0.366286	-4.91856	0.364754	-4.91611	0.387018	-4.91493	0.401071	-4.9174	0.424696	-4.91635	0.445023	-4.90955
0.421009	-5.90991	0.351278	-4.90661	0.364828	-4.9084	0.363754	-4.90594	0.387118	-4.90483	0.400064	-4.90725	0.423878	-4.90626	0.444114	-4.89934
0.420115	-5.89969	0.350691	-4.8964	0.363307	-4.89823	0.363317	-4.89577	0.386635	-4.8947	0.399404	-4.89709	0.423377	-4.89616	0.443581	-4.88914
0.418723	-5.8895	0.349944	-4.8862	0.362017	-4.88804	0.363252	-4.88561	0.385493	-4.88456	0.398688	-4.88691	0.422905	-4.88605	0.443095	-4.87896
0.41681	-5.87934	0.348862	-4.87603	0.361069	-4.87784	0.36326	-4.87546	0.384188	-4.87441	0.397493	-4.8767	0.422079	-4.87592	0.442554	-4.86881
0.415	-5.86922	0.347555	-4.86587	0.360218	-4.86764	0.363129	-4.8653	0.383246	-4.86424	0.395942	-4.86648	0.420846	-4.86578	0.441997	-4.85868
0.413916	-5.85911	0.346349	-4.8557	0.359268	-4.85745	0.362681	-4.85513	0.3827	-4.85406	0.394547	-4.85625	0.419478	-4.85565	0.44136	-4.84856
0.413513	-5.849	0.345558	-4.84552	0.358403	-4.84727	0.361717	-4.84495	0.382192	-4.84388	0.393617	-4.84603	0.418232	-4.84551	0.440424	-4.83841
0.413255	-5.83888	0.345215	-4.83534	0.357925	-4.83712	0.360209	-4.83477	0.381472	-4.83371	0.393059	-4.83581	0.417147	-4.83538	0.439072	-4.82825
0.412719	-5.82876	0.344932	-4.82514	0.357815	-4.82697	0.358546	-4.8246	0.380633	-4.82355	0.392618	-4.8256	0.416137	-4.82525	0.437519	-4.81809
0.411867	-5.81862	0.344205	-4.81495	0.357703	-4.81684	0.357409	-4.81443	0.3799	-4.81342	0.392066	-4.81541	0.41522	-4.81509	0.436146	-4.80794
0.410895	-5.80846	0.342981	-4.80476	0.35722	-4.80672	0.357187	-4.80425	0.379325	-4.8033	0.391247	-4.80523	0.414542	-4.80492	0.435108	-4.79782
0.409962	-5.79828	0.341704	-4.79456	0.356319	-4.7966	0.357532	-4.79407	0.378707	-4.79319	0.390199	-4.79507	0.414078	-4.79473	0.434264	-4.7877
0.409078	-5.7881	0.340735	-4.78437	0.355245	-4.78647	0.357606	-4.7839	0.377768	-4.78307	0.389153	-4.78491	0.413455	-4.78456	0.43341	-4.77757
0.408147	-5.7779	0.340025	-4.77418	0.354205	-4.77634	0.356818	-4.77375	0.376489	-4.77293	0.388314	-4.77477	0.412376	-4.77439	0.43243	-4.76744
0.407019	-5.76771	0.339388	-4.76401	0.353186	-4.7662	0.355301	-4.76362	0.375257	-4.76276	0.38778	-4.76462	0.411131	-4.76423	0.431307	-4.75729
0.405652	-5.75752	0.338796	-4.75387	0.352115	-4.75605	0.353736	-4.7535	0.374484	-4.75257	0.387588	-4.75447	0.410284	-4.75407	0.430127	-4.74715
0.404314	-5.74732	0.338327	-4.74374	0.351003	-4.74588	0.352719	-4.74338	0.374145	-4.74238	0.387568	-4.74431	0.409844	-4.7439	0.428971	-4.73701
0.40337	-5.73713	0.337996	-4.73362	0.349902	-4.7357	0.352293	-4.73324	0.373928	-4.73219	0.387294	-4.73413	0.409139	-4.73373	0.42776	-4.72687
0.402785	-5.72695	0.337692	-4.72349	0.348914	-4.72551	0.352091	-4.72308	0.373626	-4.722	0.386418	-4.72395	0.407653	-4.72357	0.426384	-4.71674
0.402088	-5.71678	0.337297	-4.71335	0.348159	-4.71532	0.35181	-4.71292	0.37315	-4.71182	0.384984	-4.71375	0.405585	-4.71341	0.424981	-4.7066
0.400882	-5.70663	0.336805	-4.70321	0.347554	-4.70513	0.35141	-4.70276	0.372389	-4.70166	0.383351	-4.70356	0.403463	-4.70325	0.42387	-4.69646
0.399179	-5.69651	0.336229	-4.69304	0.346813	-4.69495	0.350979	-4.69262	0.371351	-4.69151	0.38192	-4.69336	0.401582	-4.6931	0.423175	-4.6863
0.397279	-5.68641	0.335446	-4.68287	0.345869	-4.68479	0.350559	-4.68251	0.370246	-4.68135	0.380943	-4.68317	0.399951	-4.68295	0.422692	-4.67617
0.39549	-5.67632	0.334293	-4.67268	0.345073	-4.67465	0.350152	-4.67243	0.369237	-4.67119	0.380434	-4.67297	0.398441	-4.67281	0.422117	-4.66605
0.393966	-5.66623	0.332802	-4.6625	0.34476	-4.6645	0.349812	-4.66235	0.368254	-4.66104	0.380094	-4.66278	0.396863	-4.66268	0.421208	-4.65594
0.392732	-5.65614	0.331195	-4.65232	0.344797	-4.65435	0.349609	-4.65227	0.367197	-4.65091	0.379444	-4.65258	0.395168	-4.65254	0.419842	-4.64585
0.391815	-5.64603	0.329718	-4.64216	0.344741	-4.6442	0.349433	-4.64216	0.366127	-4.6408	0.37826	-4.64239	0.393623	-4.64239	0.418161	-4.63575
0.391226	-5.6359	0.328584	-4.63202	0.344314	-4.63404	0.34895	-4.63203	0.365166	-4.63069	0.37686	-4.6322	0.392587	-4.63224	0.416574	-4.62566
0.39074	-5.62573	0.3279	-4.62192	0.343574	-4.62386	0.347882	-4.62188	0.364359	-4.62057	0.375765	-4.622	0.39203	-4.62211	0.415413	-4.61556
0.38991	-5.61555	0.32751	-4.61183	0.342736	-4.61367	0.346365	-4.61171	0.363696	-4.61043	0.375113	-4.61181	0.391481	-4.61199	0.414657	-4.60547
0.38857	-5.60536	0.327083	-4.60175	0.341862	-4.60348	0.344974	-4.60154	0.363098	-4.60026	0.374556	-4.60161	0.390558	-4.60188	0.414089	-4.59535
0.387146	-5.59517	0.326453	-4.59164	0.340802	-4.59328	0.344237	-4.59138	0.362407	-4.59007	0.373691	-4.59142	0.389435	-4.59176	0.413515	-4.58522
0.386143	-5.58499	0.325715	-4.58151	0.339455	-4.58309	0.344045	-4.58124	0.361541	-4.5799	0.372486	-4.58122	0.388609	-4.58163	0.412751	-4.57507
0.385517	-5.57481	0.325026	-4.57134	0.338	-4.57291	0.343799	-4.57111	0.360592	-4.56973	0.371294	-4.57104	0.388225	-4.57148	0.411744	-4.56491
0.384897	-5.56465	0.324421	-4.56115	0.336783	-4.56274	0.3432	-4.56096	0.359672	-4.55957	0.370492	-4.56086	0.387801	-4.56133	0.410756	-4.55475
0.384139	-5.55448	0.32378	-4.55096	0.336011	-4.55259	0.342563	-4.5508	0.358825	-4.5494	0.370188	-4.5507	0.386733	-4.55117	0.410022	-4.54459
0.383329	-5.5443	0.32295	-4.54077	0.335556	-4.54244	0.342242	-4.54061	0.358183	-4.53922	0.37016	-4.54057	0.385034	-4.54102	0.409279	-4.53444
0.382524	-5.53412	0.321959	-4.53057	0.335056	-4.53228	0.342099	-4.53042	0.357922	-4.52903	0.369916	-4.53044	0.383367	-4.53088	0.408119	-4.52431
0.381722	-5.52392	0.321044	-4.52038	0.334276	-4.52212	0.341704	-4.52023	0.357922	-4.51883	0.369043	-4.52031	0.382258	-4.52074	0.406683	-4.51421
0.38085	-5.51373	0.320333	-4.51019	0.333357	-4.51197	0.340836	-4.51004	0.357713	-4.50862	0.367665	-4.51018	0.381487	-4.51061	0.405523	-4.50414
0.37976	-5.50353	0.319645	-4.50001	0.332612	-4.50183	0.339663	-4.49987	0.356904	-4.49841	0.366311	-4.50006	0.380386	-4.50048	0.404841	-4.49406
0.378477	-5.49333	0.318732	-4.48984	0.332162	-4.49168	0.338491	-4.48972	0.355613	-4.48822	0.365275	-4.48996	0.378567	-4.49037	0.404292	-4.48397
0.377307	-5.48313	0.317624	-4.47969	0.331885	-4.48153	0.337436	-4.47959	0.354372	-4.47805	0.364421	-4.47987	0.376278	-4.48026	0.403494	-4.47385
0.376469	-5.47293	0.316583	-4.46953	0.331578	-4.47137	0.336437	-4.46947	0.353557	-4.46791	0.363551	-4.46979	0.374164	-4.47015	0.402351	-4.46371
0.375846	-5.46273	0.315682	-4.45938	0.331116	-4.4612	0.335492	-4.45933	0.352953	-4.45777	0.362601	-4.4597	0.372665	-4.46003	0.400893	-4.45357
0.37524	-5.45254	0.314702	-4.44925	0.330555	-4.45101	0.33471	-4.44916	0.352054	-4.44763	0.361542	-4.4496	0.371656	-4.44989	0.399169	-4.44341
0.374567	-5.44238	0.313555	-4.43915	0.33004	-4.44081	0.334216	-4.439	0.350748	-4.4375	0.360415	-4.4395	0.370707	-4.43972	0.397401	-4.43326
0.373711	-5.43224	0.312541	-4.42906	0.32952	-4.43062	0.333986	-4.42886	0.349422	-4.42737	0.359435	-4.42939	0.369598	-4.42953	0.395998	-4.42312
0.372522	-5.42211	0.312063	-4.41897	0.3287	-4.42042	0.333702	-4.41873	0.348339	-4.41725	0.358839	-4.41928	0.36845	-4.41935	0.395253	-4.41299
0.371064	-5.41197	0.31231	-4.40886	0.32741	-4.41023	0.332969	-4.4086	0.34726	-4.40713	0.358574	-4.40917	0.367481	-4.40917	0.395064	-4.40286
0.369635	-5.40181	0.313137	-4.39872	0.325814	-4.40003	0.3318	-4.39844	0.34585	-4.39702	0.358274	-4.39908	0.366763	-4.39901	0.394971	-4.39272
0.368446	-5.39164	0.314024	-4.38857	0.324192	-4.38986	0.330567	-4.38823	0.344218	-4.38691	0.357532	-4.38897	0.366193	-4.38885	0.394492	-4.38255
0.367455	-5.38145	0.314318	-4.37839	0.322763	-4.3797	0.32943	-4.37798	0.342849	-4.3768	0.356165	-4.37886	0.365668	-4.37869	0.393491	-4.37237
0.366525	-5.37126	0.313739	-4.3682	0.321772	-4.36956	0.328261	-4.36772	0.34214	-4.36667	0.354344	-4.36873	0.365173	-4.36854	0.392159	-4.36219
0.365585	-5.36107	0.312546	-4.35802	0.321418	-4.35943	0.327187	-4.35747	0.342101	-4.35652	0.352563	-4.35858	0.364592	-4.35838	0.390657	-4.35201
0.364619	-5.3509	0.311209	-4.34784	0.321519	-4.34929	0.326652	-4.34725	0.342387	-4.34635	0.351299	-4.3484	0.3636	-4.34822	0.389073	-4.34183
0.363658	-5.34073	0.310064	-4.33768	0.321575	-4.33915	0.326792	-4.33704	0.342494	-4.33615	0.350556	-4.33822	0.362061	-4.33806	0.3877	-4.33167
0.362768	-5.33058	0.30915	-4.32753	0.321291	-4.32899	0.327168	-4.32686	0.342066	-4.32593	0.349892	-4.32802	0.360401	-4.32789	0.386926	-4.32154
0.361947	-5.32041	0.308301	-4.31738	0.320748	-4.31884	0.327176	-4.31667	0.341135	-4.31571	0.348897	-4.31783	0.359189	-4.3177	0.386694	-4.31141
0.361066	-5.31024	0.307502	-4.30721	0.320116	-4.3087	0.326398	-4.30644	0.340003	-4.3055	0.347541	-4.30763	0.358527	-4.30752	0.386406	-4.30128
0.360029	-5.30005	0.307003	-4.29702	0.319474	-4.29856	0.324778	-4.29615	0.338953	-4.29532	0.346116	-4.29744	0.358096	-4.29734	0.385586	-4.29113
0.358947	-5.28987	0.306883	-4.28681	0.318796	-4.28842	0.322884	-4.2858	0.338184	-4.28516	0.344985	-4.28726	0.357615	-4.28718	0.384392	-4.281
0.358004	-5.27971	0.306784	-4.27661	0.317873	-4.27826	0.321684	-4.27545	0.337779	-4.27503	0.344347	-4.27709	0.356964	-4.27704	0.383304	-4.27089
0.357161	-5.26957	0.306239	-4.26641	0.316487	-4.26809	0.321605	-4.26515	0.337508	-4.2649	0.34407	-4.2669	0.356052	-4.26691	0.382518	-4.26081
0.356122	-5.25944	0.305059	-4.25622	0.314796	-4.2579	0.322063	-4.25493	0.336914	-4.25479	0.343774	-4.25668	0.354839	-4.25677	0.381873	-4.25073
0.354649	-5.24932	0.303481	-4.24602	0.313305	-4.2477	0.322209	-4.24476	0.335824	-4.24469	0.343164	-4.24646	0.353455	-4.24661	0.381241	-4.24063
0.352884	-5.23919	0.302058	-4.23583	0.31242	-4.2375	0.32184	-4.2346	0.334581	-4.2346	0.34225	-4.23626	0.352143	-4.23643	0.380703	-4.2305
0.351308	-5.22905	0.301176	-4.22564	0.312167	-4.22731	0.321297	-4.22444	0.333618	-4.22452	0.341207	-4.22612	0.351116	-4.22625	0.380322	-4.22035
0.350267	-5.2189	0.300671	-4.21544	0.312277	-4.21714	0.320805	-4.21429	0.332989	-4.21443	0.340122	-4.21602	0.3505	-4.21605	0.379921	-4.21019
0.349613	-5.20873	0.300168	-4.20526	0.312412	-4.20699	0.320256	-4.20416	0.332393	-4.20432	0.338994	-4.20592	0.350319	-4.20586	0.37916	-4.20003
0.348916	-5.19854	0.299634	-4.19509	0.31233	-4.19685	0.319546	-4.19404	0.331552	-4.19418	0.337942	-4.19582	0.350449	-4.19566	0.377813	-4.18988
0.347914	-5.18835	0.299298	-4.18495	0.311901	-4.18673	0.318788	-4.1839	0.330488	-4.18401	0.337223	-4.18571	0.350641	-4.18548	0.375992	-4.17974
0.34663	-5.17816	0.29914	-4.17484	0.311058	-4.17661	0.318118	-4.17374	0.329452	-4.17383	0.336939	-4.17559	0.350691	-4.1753	0.37409	-4.1696
0.345231	-5.16795	0.298805	-4.16474	0.309831	-4.16647	0.317527	-4.16357	0.328636	-4.16366	0.336808	-4.16546	0.350583	-4.16514	0.372532	-4.15946
0.343928	-5.15775	0.298032	-4.15464	0.308411	-4.15632	0.316973	-4.15339	0.328016	-4.1535	0.336398	-4.15532	0.350364	-4.15498	0.371544	-4.14934
0.342947	-5.14754	0.296998	-4.1445	0.307115	-4.14617	0.316443	-4.14318	0.32739	-4.14336	0.335562	-4.14519	0.34994	-4.14481	0.371034	-4.13922
0.342404	-5.13733	0.296125	-4.13433	0.306242	-4.13604	0.315844	-4.13296	0.326544	-4.13322	0.334543	-4.13505	0.349138	-4.13464	0.370648	-4.12912
0.342148	-5.12714	0.295547	-4.12415	0.305872	-4.12593	0.315122	-4.12275	0.325465	-4.12309	0.333604	-4.12489	0.347989	-4.12446	0.370097	-4.11901
0.341785	-5.11697	0.294883	-4.11396	0.30574	-4.11584	0.314461	-4.11254	0.324362	-4.11293	0.332741	-4.11471	0.346797	-4.11428	0.369356	-4.1089
0.34105	-5.10682	0.293714	-4.10377	0.305397	-4.10575	0.314037	-4.10233	0.323406	-4.10276	0.331811	-4.10451	0.345913	-4.10411	0.368414	-4.0988
0.340103	-5.0967	0.292253	-4.09359	0.304633	-4.09565	0.313673	-4.0921	0.322547	-4.09257	0.330765	-4.09431	0.345498	-4.09394	0.367222	-4.08869
0.339271	-5.0866	0.291256	-4.08343	0.303625	-4.08551	0.313102	-4.08184	0.321692	-4.08238	0.329663	-4.08412	0.345413	-4.08378	0.366066	-4.07857
0.33859	-5.0765	0.291226	-4.07327	0.302563	-4.07534	0.312382	-4.07158	0.320937	-4.07219	0.328634	-4.07395	0.345317	-4.07362	0.365435	-4.06841
0.337827	-5.0664	0.291964	-4.06311	0.301375	-4.06516	0.311726	-4.06135	0.320495	-4.062	0.327812	-4.06381	0.344927	-4.06348	0.365298	-4.05823
0.33691	-5.05628	0.292838	-4.05294	0.300054	-4.05497	0.311136	-4.05117	0.320378	-4.05183	0.327162	-4.05369	0.344139	-4.05336	0.365018	-4.04804
0.336111	-5.04614	0.293223	-4.04277	0.299007	-4.04478	0.310496	-4.04103	0.320275	-4.04169	0.326492	-4.04357	0.342917	-4.04323	0.364037	-4.03783
0.335764	-5.03596	0.292799	-4.0326	0.298735	-4.03459	0.30979	-4.0309	0.319834	-4.03158	0.325673	-4.03345	0.3413	-4.03309	0.362291	-4.02764
0.335883	-5.02577	0.291714	-4.02244	0.299214	-4.02439	0.309041	-4.02075	0.319032	-4.02148	0.324693	-4.02332	0.339545	-4.02294	0.36018	-4.01745
0.336075	-5.01557	0.290432	-4.01228	0.29985	-4.0142	0.308261	-4.01058	0.318109	-4.01137	0.323546	-4.01317	0.338003	-4.01278	0.358379	-4.00729
0.335814	-5.00537	0.289324	-4.0021	0.300048	-4.004	0.30752	-4.00041	0.31719	-4.00122	0.322296	-4.00301	0.336874	-4.00263	0.357354	-3.99715
0.334856	-4.99517	0.288442	-3.99191	0.299603	-3.9938	0.306895	-3.99024	0.316135	-3.99106	0.321184	-3.99284	0.336256	-3.99248	0.356898	-3.98704
0.333379	-4.98498	0.287612	-3.98172	0.298524	-3.98359	0.306336	-3.9801	0.314844	-3.9809	0.320454	-3.98269	0.336264	-3.98234	0.356382	-3.97696
0.331756	-4.97479	0.286647	-3.97152	0.296902	-3.97339	0.30569	-3.96998	0.313639	-3.97073	0.320061	-3.97256	0.336796	-3.9722	0.355418	-3.9669
0.330298	-4.96461	0.285513	-3.96133	0.295103	-3.96319	0.304833	-3.95987	0.313131	-3.96055	0.319685	-3.96245	0.337346	-3.96208	0.354073	-3.95684
0.329199	-4.95445	0.284394	-3.95115	0.293702	-3.953	0.303846	-3.94976	0.313579	-3.95036	0.319038	-3.95233	0.337379	-3.95197	0.352643	-3.9468
0.328513	-4.9443	0.28361	-3.94098	0.293006	-3.94282	0.303054	-3.93965	0.314512	-3.94017	0.318027	-3.94221	0.336827	-3.94189	0.351498	-3.93675
0.328076	-4.93415	0.283334	-3.93084	0.292818	-3.93266	0.302719	-3.92952	0.315091	-3.92999	0.316652	-3.93208	0.335981	-3.93182	0.350931	-3.92669
0.327591	-4.924	0.283304	-3.92073	0.292681	-3.9225	0.302671	-3.91939	0.314743	-3.91981	0.315062	-3.92194	0.335004	-3.92176	0.350874	-3.9166
0.326929	-4.91385	0.283019	-3.91064	0.292264	-3.91234	0.302442	-3.90923	0.313464	-3.90961	0.31376	-3.91179	0.333908	-3.9117	0.350923	-3.9065
0.326223	-4.90369	0.282303	-3.90053	0.291592	-3.90216	0.301788	-3.89907	0.311707	-3.89934	0.313302	-3.90163	0.332893	-3.90162	0.350699	-3.89639
0.325595	-4.89352	0.281523	-3.89039	0.290974	-3.89197	0.300867	-3.88889	0.309962	-3.88892	0.313543	-3.89148	0.332231	-3.89151	0.350009	-3.88629
0.324922	-4.88334	0.281165	-3.88022	0.290584	-3.88177	0.299947	-3.87873	0.308389	-3.87834	0.313601	-3.88134	0.331814	-3.88138	0.348774	-3.87617
0.324007	-4.87316	0.281322	-3.87004	0.290216	-3.87158	0.299167	-3.86857	0.307	-3.86768	0.312826	-3.87121	0.331256	-3.87124	0.347167	-3.86605
0.322893	-4.863	0.281627	-3.85986	0.289633	-3.86139	0.298502	-3.85841	0.306022	-3.85711	0.311404	-3.86109	0.330367	-3.86108	0.345682	-3.85589
0.321829	-4.85285	0.281596	-3.8497	0.288972	-3.85119	0.297761	-3.84823	0.305712	-3.84671	0.30988	-3.85097	0.329211	-3.85092	0.344737	-3.84572
0.320946	-4.84268	0.281053	-3.83955	0.288569	-3.841	0.296734	-3.83805	0.305894	-3.83645	0.308497	-3.84086	0.327871	-3.84078	0.344196	-3.83554
0.320139	-4.83251	0.280279	-3.82939	0.288522	-3.83081	0.295451	-3.82785	0.305987	-3.82624	0.307219	-3.83076	0.326494	-3.83064	0.343496	-3.82536
0.319232	-4.82232	0.279719	-3.81924	0.288584	-3.82062	0.294214	-3.81767	0.305466	-3.81605	0.30611	-3.82067	0.325366	-3.8205	0.342275	-3.81519
0.318178	-4.81213	0.279532	-3.8091	0.28837	-3.81044	0.293359	-3.8075	0.304235	-3.80585	0.30538	-3.81059	0.324653	-3.81034	0.34082	-3.80503
0.317107	-4.80193	0.279461	-3.79898	0.287648	-3.80028	0.293002	-3.79735	0.302697	-3.79566	0.305001	-3.80049	0.324161	-3.80016	0.339815	-3.79489
0.316184	-4.79174	0.279123	-3.78885	0.286515	-3.79012	0.292925	-3.78722	0.301498	-3.78546	0.304586	-3.79039	0.323557	-3.78998	0.339561	-3.78476
0.31543	-4.78157	0.27834	-3.77871	0.285312	-3.77997	0.292693	-3.77709	0.30102	-3.77527	0.303868	-3.78027	0.322796	-3.77979	0.339551	-3.77462
0.314782	-4.77143	0.27724	-3.76854	0.284372	-3.76981	0.292067	-3.76695	0.301069	-3.76508	0.303068	-3.77013	0.322186	-3.76959	0.339065	-3.76447
0.314287	-4.76132	0.276091	-3.75835	0.283835	-3.75966	0.29122	-3.75678	0.301099	-3.75491	0.30253	-3.75996	0.321975	-3.7594	0.338018	-3.75429
0.314056	-4.75123	0.27499	-3.74816	0.283576	-3.74952	0.290411	-3.74662	0.300712	-3.74475	0.302237	-3.74977	0.321965	-3.7492	0.33689	-3.74411
0.314076	-4.74112	0.273856	-3.73797	0.283247	-3.73939	0.289623	-3.73645	0.299927	-3.73461	0.301923	-3.73958	0.321676	-3.73901	0.336001	-3.73391
0.314219	-4.73099	0.272742	-3.72779	0.282486	-3.72925	0.288698	-3.7263	0.298999	-3.72448	0.301481	-3.72938	0.32082	-3.72882	0.335268	-3.72372
0.314312	-4.72085	0.271816	-3.71763	0.281187	-3.7191	0.287706	-3.71614	0.298077	-3.71434	0.301012	-3.71919	0.31948	-3.71862	0.334564	-3.71353
0.314123	-4.71071	0.27101	-3.70749	0.279699	-3.70893	0.28691	-3.70598	0.297127	-3.70418	0.300545	-3.70899	0.317893	-3.70843	0.33392	-3.70336
0.313483	-4.70058	0.270185	-3.69737	0.278659	-3.69876	0.286375	-3.69582	0.296105	-3.694	0.29991	-3.69881	0.316264	-3.69824	0.333338	-3.69322
0.312513	-4.69046	0.26954	-3.68727	0.278415	-3.68861	0.285872	-3.68567	0.295051	-3.68382	0.298917	-3.68864	0.314814	-3.68805	0.332612	-3.68309
0.311561	-4.68031	0.269372	-3.67718	0.278664	-3.67847	0.285262	-3.67551	0.293988	-3.67363	0.297642	-3.67849	0.313823	-3.67787	0.331489	-3.67296
0.310834	-4.67014	0.26953	-3.66709	0.278788	-3.66833	0.284699	-3.66535	0.29284	-3.66343	0.296473	-3.66837	0.313395	-3.66771	0.329993	-3.66283
0.310213	-4.65996	0.269513	-3.657	0.278429	-3.65819	0.284309	-3.65519	0.291566	-3.65324	0.29574	-3.65825	0.313246	-3.65755	0.328516	-3.65268
0.309483	-4.64977	0.268981	-3.64691	0.277671	-3.64804	0.283939	-3.64504	0.290326	-3.64304	0.295292	-3.64812	0.31294	-3.64739	0.32751	-3.64253
0.308639	-4.6396	0.268032	-3.63681	0.276846	-3.63786	0.283456	-3.6349	0.289409	-3.63285	0.294669	-3.63799	0.312281	-3.63724	0.327035	-3.63237
0.30787	-4.62944	0.267044	-3.62667	0.276207	-3.62767	0.283093	-3.62478	0.288983	-3.62265	0.293647	-3.62786	0.3113	-3.62708	0.326692	-3.62221
0.307288	-4.6193	0.266286	-3.61652	0.275674	-3.61748	0.283161	-3.61468	0.288961	-3.61244	0.292385	-3.61775	0.310056	-3.61693	0.326067	-3.61206
0.306781	-4.60918	0.265663	-3.60637	0.274925	-3.6073	0.283483	-3.60458	0.28907	-3.60223	0.291168	-3.60766	0.308632	-3.60677	0.325149	-3.60193
0.306191	-4.59906	0.264971	-3.59623	0.273887	-3.59713	0.283492	-3.59448	0.288991	-3.59203	0.290223	-3.59757	0.307187	-3.59661	0.324232	-3.59183
0.305504	-4.58894	0.264293	-3.58609	0.272967	-3.58698	0.282879	-3.58438	0.288516	-3.58183	0.289685	-3.58746	0.305915	-3.58645	0.323566	-3.58174
0.304766	-4.57883	0.263912	-3.57596	0.272519	-3.57685	0.281813	-3.57427	0.28769	-3.57163	0.289538	-3.57732	0.305004	-3.5763	0.323183	-3.57166
0.303931	-4.56872	0.263876	-3.56582	0.272239	-3.56672	0.280631	-3.56415	0.286784	-3.56143	0.289598	-3.56715	0.304515	-3.56614	0.322926	-3.56156
0.302933	-4.55861	0.263856	-3.55568	0.2715	-3.55659	0.279661	-3.55403	0.286029	-3.55124	0.289554	-3.55697	0.304276	-3.55596	0.32259	-3.55143
0.301872	-4.54849	0.263469	-3.54553	0.27018	-3.54643	0.279181	-3.54391	0.285421	-3.54105	0.289079	-3.54679	0.304054	-3.54577	0.322093	-3.54125
0.301011	-4.53835	0.262657	-3.53536	0.268779	-3.53628	0.279213	-3.53378	0.284814	-3.53088	0.288085	-3.53663	0.303746	-3.53558	0.321514	-3.53105
0.300534	-4.52818	0.261717	-3.52518	0.26777	-3.52613	0.279364	-3.52364	0.284147	-3.52073	0.286924	-3.52647	0.303279	-3.52539	0.320864	-3.52084
0.30035	-4.51799	0.260998	-3.51499	0.267157	-3.51599	0.279095	-3.51348	0.283524	-3.51058	0.286132	-3.5163	0.302571	-3.51519	0.319969	-3.51066
0.300084	-4.5078	0.260603	-3.5048	0.266646	-3.50585	0.278201	-3.50333	0.283077	-3.50043	0.285852	-3.50613	0.301766	-3.50501	0.318703	-3.50048
0.299299	-4.49761	0.260312	-3.49463	0.266081	-3.49571	0.276981	-3.49317	0.282796	-3.49028	0.28563	-3.49595	0.301198	-3.49483	0.317184	-3.49032
0.297846	-4.48741	0.259776	-3.48448	0.265568	-3.48554	0.275883	-3.48302	0.282553	-3.48011	0.2849	-3.48578	0.300897	-3.48467	0.315644	-3.48016
0.296114	-4.47721	0.25887	-3.47435	0.265163	-3.47536	0.275095	-3.47286	0.282262	-3.46993	0.283632	-3.47562	0.300422	-3.47451	0.314284	-3.46997
0.29482	-4.46702	0.257907	-3.46422	0.264653	-3.46519	0.274532	-3.4627	0.281891	-3.45973	0.282288	-3.46548	0.299394	-3.46435	0.313277	-3.45976
0.294348	-4.45683	0.257394	-3.45407	0.263862	-3.45504	0.274059	-3.45256	0.281379	-3.44954	0.281141	-3.45535	0.297959	-3.45419	0.312676	-3.4495
0.294408	-4.44663	0.257478	-3.4439	0.26298	-3.44493	0.273557	-3.44245	0.28066	-3.43935	0.280023	-3.44521	0.296626	-3.44403	0.312233	-3.43913
0.294479	-4.43644	0.25774	-3.43371	0.262368	-3.43483	0.272888	-3.43236	0.279757	-3.42916	0.278842	-3.43505	0.295754	-3.43388	0.311566	-3.42855
0.294359	-4.42625	0.257679	-3.42351	0.262146	-3.42474	0.271995	-3.42227	0.27875	-3.41897	0.277947	-3.42488	0.295213	-3.42371	0.310588	-3.4177
0.294078	-4.41606	0.257226	-3.41332	0.262111	-3.41466	0.271084	-3.41217	0.277717	-3.40877	0.277704	-3.41469	0.294543	-3.41352	0.309524	-3.40674
0.293592	-4.40586	0.256616	-3.40313	0.261957	-3.40458	0.270559	-3.40206	0.276743	-3.39857	0.277947	-3.4045	0.29351	-3.40332	0.308526	-3.39594
0.292901	-4.39567	0.255943	-3.39295	0.261518	-3.39449	0.270546	-3.39196	0.2759	-3.38837	0.278035	-3.39431	0.292313	-3.39312	0.307568	-3.38543
0.292229	-4.38549	0.255133	-3.38279	0.2609	-3.38438	0.270576	-3.38186	0.2752	-3.37818	0.277407	-3.38412	0.291221	-3.38295	0.30671	-3.37513
0.291775	-4.37532	0.254195	-3.37263	0.260359	-3.37426	0.270043	-3.37175	0.274648	-3.36798	0.276043	-3.37394	0.290268	-3.3728	0.306102	-3.36493
0.291429	-4.36518	0.253244	-3.36247	0.26002	-3.36413	0.26893	-3.36164	0.274216	-3.35779	0.274427	-3.36378	0.289359	-3.36267	0.305743	-3.35475
0.290982	-4.35507	0.252363	-3.3523	0.259801	-3.354	0.267723	-3.35151	0.273698	-3.34763	0.273054	-3.35363	0.288483	-3.35254	0.305482	-3.34459
0.290438	-4.34498	0.251572	-3.34212	0.2596	-3.34389	0.266728	-3.34135	0.27283	-3.33748	0.272072	-3.34347	0.287742	-3.34242	0.305138	-3.33445
0.289892	-4.33489	0.250817	-3.33194	0.259321	-3.33378	0.265822	-3.33117	0.27169	-3.32736	0.271393	-3.33332	0.287204	-3.33229	0.304493	-3.32433
0.289273	-4.3248	0.24999	-3.32179	0.25873	-3.32367	0.264813	-3.32098	0.270786	-3.31725	0.270903	-3.32315	0.28674	-3.32216	0.303387	-3.31421
0.288412	-4.31471	0.249033	-3.31165	0.257574	-3.31353	0.263742	-3.31079	0.270528	-3.30713	0.270498	-3.31299	0.28611	-3.31203	0.301968	-3.30409
0.287316	-4.30461	0.248039	-3.30152	0.255999	-3.30338	0.262836	-3.30062	0.270704	-3.297	0.270122	-3.30281	0.285289	-3.30189	0.300638	-3.29395
0.286264	-4.2945	0.247207	-3.2914	0.254595	-3.29321	0.262288	-3.29047	0.270683	-3.28685	0.269823	-3.29262	0.284563	-3.29173	0.299683	-3.28379
0.285636	-4.28437	0.246674	-3.28128	0.253851	-3.28304	0.262074	-3.28034	0.270163	-3.27671	0.269551	-3.28243	0.284148	-3.28155	0.299142	-3.27362
0.285553	-4.27423	0.246358	-3.27114	0.253712	-3.27288	0.261976	-3.27023	0.269486	-3.26659	0.269043	-3.27225	0.283868	-3.27137	0.298911	-3.26344
0.285686	-4.26409	0.245998	-3.26098	0.253711	-3.26273	0.26174	-3.26012	0.269085	-3.25646	0.268167	-3.26209	0.283389	-3.26117	0.298743	-3.25327
0.285553	-4.25394	0.245367	-3.25082	0.253385	-3.25256	0.261218	-3.25	0.26883	-3.24631	0.267206	-3.25194	0.282621	-3.25098	0.298296	-3.24312
0.284944	-4.24378	0.244445	-3.24065	0.252585	-3.24239	0.260436	-3.23986	0.268244	-3.23614	0.26654	-3.2418	0.281759	-3.24079	0.29745	-3.233
0.284024	-4.2336	0.243387	-3.23048	0.251526	-3.2322	0.259573	-3.22971	0.267218	-3.22596	0.266183	-3.23168	0.280993	-3.23061	0.296456	-3.22287
0.283143	-4.22341	0.24238	-3.22033	0.250616	-3.22201	0.258815	-3.21956	0.266201	-3.21576	0.265814	-3.22156	0.280325	-3.22046	0.295613	-3.21273
0.282586	-4.21321	0.241614	-3.21016	0.250137	-3.21182	0.258203	-3.2094	0.265657	-3.20557	0.2652	-3.21146	0.279681	-3.21032	0.294908	-3.20256
0.282321	-4.20301	0.241308	-3.19999	0.250008	-3.20163	0.257659	-3.19924	0.265559	-3.19537	0.26446	-3.20137	0.279125	-3.20019	0.29403	-3.19237
0.282028	-4.19282	0.241562	-3.18982	0.249796	-3.19145	0.257171	-3.18907	0.265469	-3.18516	0.263864	-3.19126	0.278813	-3.19007	0.292627	-3.18218
0.281523	-4.18263	0.242113	-3.17966	0.249066	-3.1813	0.256817	-3.1789	0.26502	-3.17496	0.263491	-3.18115	0.278724	-3.17996	0.290683	-3.17198
0.280987	-4.17245	0.24238	-3.1695	0.247777	-3.17116	0.256509	-3.16875	0.264184	-3.16475	0.263173	-3.17101	0.278505	-3.16985	0.288788	-3.16179
0.280641	-4.16229	0.241935	-3.15934	0.246312	-3.16103	0.255936	-3.1586	0.263116	-3.15455	0.262709	-3.16086	0.277753	-3.15974	0.287759	-3.1516
0.280378	-4.15214	0.240875	-3.14916	0.245158	-3.15089	0.254982	-3.14845	0.261934	-3.14437	0.262037	-3.15071	0.276476	-3.14965	0.287816	-3.1414
0.279921	-4.14199	0.239684	-3.13897	0.244551	-3.14073	0.253986	-3.13828	0.260749	-3.1342	0.261281	-3.14058	0.275155	-3.13956	0.288395	-3.13122
0.279247	-4.13185	0.238785	-3.12879	0.244346	-3.13057	0.253351	-3.12811	0.259754	-3.12405	0.260669	-3.13047	0.2742	-3.12946	0.288804	-3.12104
0.278661	-4.1217	0.238281	-3.11861	0.244131	-3.12043	0.253069	-3.11795	0.259134	-3.11392	0.260329	-3.12037	0.273507	-3.11932	0.288684	-3.11089
0.278395	-4.11154	0.238079	-3.10845	0.243566	-3.1103	0.252884	-3.10778	0.258897	-3.1038	0.2601	-3.11027	0.272797	-3.10915	0.287934	-3.10076
0.278334	-4.10136	0.238072	-3.09829	0.242676	-3.10019	0.252668	-3.09759	0.258813	-3.09365	0.259615	-3.10018	0.272173	-3.09897	0.286659	-3.09063
0.278222	-4.09118	0.238143	-3.08813	0.241713	-3.0901	0.252423	-3.0874	0.258639	-3.08348	0.258686	-3.09007	0.271864	-3.0888	0.285216	-3.08048
0.277997	-4.081	0.238107	-3.07795	0.240861	-3.08002	0.252081	-3.07722	0.258362	-3.07329	0.25755	-3.07995	0.271649	-3.07864	0.284016	-3.07031
0.277709	-4.07083	0.237844	-3.06776	0.240222	-3.06993	0.251564	-3.06705	0.258098	-3.0631	0.256624	-3.06981	0.271103	-3.06849	0.28319	-3.06016
0.277247	-4.06068	0.237402	-3.05758	0.239912	-3.05983	0.250914	-3.05691	0.257807	-3.05291	0.256045	-3.05963	0.270334	-3.05835	0.282541	-3.05002
0.276427	-4.05054	0.236886	-3.0474	0.239922	-3.04972	0.250169	-3.04678	0.257336	-3.04271	0.255586	-3.04945	0.269872	-3.04819	0.281915	-3.0399
0.275345	-4.0404	0.236348	-3.03724	0.239997	-3.03959	0.249162	-3.03666	0.25663	-3.03252	0.254922	-3.03927	0.269862	-3.038	0.281605	-3.02978
0.274337	-4.03026	0.235796	-3.02709	0.239782	-3.02945	0.24775	-3.02652	0.255727	-3.02233	0.253941	-3.02908	0.269834	-3.02779	0.282031	-3.01963
0.273552	-4.02014	0.235203	-3.01694	0.239066	-3.0193	0.246198	-3.01637	0.25471	-3.01216	0.252855	-3.01887	0.269282	-3.01759	0.282921	-3.00946
0.27284	-4.01002	0.234516	-3.0068	0.237961	-3.00914	0.245019	-3.00621	0.25373	-3.00199	0.251987	-3.00865	0.268171	-3.0074	0.283323	-2.99928
0.272074	-3.99992	0.233695	-2.99667	0.236852	-2.99899	0.244378	-2.99606	0.252931	-2.99184	0.251405	-2.99846	0.266853	-2.99724	0.282664	-2.98908
0.271272	-3.98982	0.232722	-2.98655	0.236109	-2.98884	0.243931	-2.98592	0.252278	-2.98167	0.250908	-2.98831	0.265734	-2.98711	0.28132	-2.97888
0.270427	-3.97972	0.231628	-2.97643	0.235796	-2.97869	0.243357	-2.97578	0.251544	-2.9715	0.250356	-2.97819	0.265071	-2.977	0.279968	-2.96867
0.269551	-3.9696	0.230578	-2.96633	0.235678	-2.96855	0.242764	-2.96564	0.250567	-2.96132	0.249851	-2.96805	0.264886	-2.96691	0.278887	-2.95846
0.268826	-3.95947	0.229761	-2.95624	0.235477	-2.95843	0.242423	-2.95548	0.249567	-2.95114	0.249574	-2.95785	0.264935	-2.95682	0.278032	-2.94825
0.268459	-3.94932	0.229176	-2.94615	0.235078	-2.94831	0.242256	-2.9453	0.248975	-2.94098	0.249603	-2.94758	0.264883	-2.94673	0.277297	-2.93804
0.268423	-3.93917	0.228687	-2.93606	0.234504	-2.9382	0.241853	-2.93511	0.248871	-2.93082	0.249884	-2.93725	0.264584	-2.93663	0.27657	-2.92784
0.268508	-3.92901	0.228324	-2.92595	0.2338	-2.92809	0.240973	-2.92493	0.248871	-2.92067	0.250177	-2.92689	0.264173	-2.9265	0.275723	-2.91764
0.268563	-3.91885	0.228256	-2.91581	0.233096	-2.91794	0.239766	-2.91476	0.248629	-2.91051	0.250016	-2.91657	0.263834	-2.91637	0.274647	-2.90746
0.268477	-3.90869	0.228421	-2.90565	0.232659	-2.90778	0.238491	-2.90461	0.248131	-2.90035	0.249057	-2.90631	0.2635	-2.90625	0.273356	-2.89728
0.267987	-3.89851	0.228428	-2.89547	0.232594	-2.8976	0.237314	-2.89447	0.247549	-2.89019	0.247523	-2.89611	0.262901	-2.89613	0.272078	-2.88714
0.266811	-3.88834	0.227937	-2.8853	0.232536	-2.88743	0.236462	-2.88433	0.247088	-2.88003	0.246098	-2.88595	0.261891	-2.88601	0.271106	-2.87703
0.265067	-3.87817	0.226978	-2.87515	0.231973	-2.87729	0.236158	-2.8742	0.246864	-2.86985	0.24532	-2.87578	0.260649	-2.87586	0.270476	-2.86693
0.263436	-3.86802	0.225818	-2.86503	0.230872	-2.86716	0.236287	-2.86407	0.246753	-2.85966	0.245188	-2.8656	0.259519	-2.86569	0.269953	-2.85682
0.262676	-3.8579	0.224711	-2.8549	0.229722	-2.85703	0.236396	-2.85394	0.246457	-2.84947	0.245249	-2.85541	0.258714	-2.85551	0.269354	-2.8467
0.262885	-3.84777	0.2238	-2.84476	0.22897	-2.84689	0.236168	-2.8438	0.245845	-2.83928	0.244997	-2.84521	0.258165	-2.84531	0.268722	-2.83656
0.263403	-3.83762	0.223097	-2.83459	0.228615	-2.83672	0.235716	-2.83366	0.245139	-2.82908	0.244312	-2.835	0.257696	-2.83513	0.268142	-2.82641
0.263557	-3.82745	0.222504	-2.82443	0.228425	-2.82653	0.23532	-2.82351	0.244667	-2.81889	0.2435	-2.8248	0.257261	-2.82495	0.26753	-2.81627
0.263274	-3.81728	0.221968	-2.81428	0.228395	-2.81634	0.235019	-2.81337	0.244397	-2.80869	0.242884	-2.81459	0.256882	-2.8148	0.266824	-2.80613
0.262818	-3.80711	0.221521	-2.80416	0.228717	-2.80616	0.234632	-2.80323	0.24387	-2.7985	0.242468	-2.80438	0.256476	-2.80467	0.266248	-2.796
0.262253	-3.79697	0.22115	-2.79403	0.229258	-2.79599	0.234065	-2.79309	0.242791	-2.7883	0.242026	-2.79418	0.255913	-2.79456	0.266062	-2.78587
0.261433	-3.78686	0.220809	-2.7839	0.229386	-2.78585	0.233387	-2.78296	0.241473	-2.77811	0.241347	-2.784	0.255126	-2.78447	0.266108	-2.77572
0.260342	-3.77677	0.220534	-2.77376	0.228554	-2.77572	0.23264	-2.77282	0.240425	-2.76792	0.240427	-2.77384	0.254082	-2.7744	0.265943	-2.76555
0.259173	-3.76669	0.220353	-2.76361	0.226894	-2.76559	0.231761	-2.76267	0.239721	-2.75773	0.239511	-2.76369	0.252832	-2.76433	0.265417	-2.75539
0.25814	-3.7566	0.220199	-2.75345	0.225037	-2.75544	0.230688	-2.75249	0.239055	-2.74754	0.238907	-2.75353	0.251614	-2.75422	0.264864	-2.74526
0.257374	-3.7465	0.219986	-2.74328	0.223502	-2.74527	0.229442	-2.7423	0.238244	-2.73734	0.238675	-2.74337	0.250672	-2.74408	0.264669	-2.73516
0.256967	-3.73638	0.219555	-2.73309	0.222432	-2.73509	0.228179	-2.73212	0.23739	-2.72715	0.23855	-2.73319	0.249997	-2.73392	0.264779	-2.72509
0.256937	-3.72624	0.218624	-2.72289	0.22171	-2.72491	0.227206	-2.72195	0.236698	-2.71695	0.238255	-2.72301	0.249461	-2.72373	0.264705	-2.71502
0.257155	-3.71607	0.217202	-2.7127	0.221123	-2.71473	0.226797	-2.71178	0.236352	-2.70675	0.237788	-2.71283	0.249066	-2.71354	0.264035	-2.70493
0.257387	-3.70588	0.215873	-2.7025	0.220469	-2.70456	0.226907	-2.7016	0.236474	-2.69656	0.237336	-2.70267	0.248838	-2.70334	0.262869	-2.69482
0.257432	-3.69569	0.215159	-2.69233	0.219588	-2.69439	0.227124	-2.69142	0.236935	-2.68637	0.236987	-2.69253	0.248661	-2.69315	0.261677	-2.68469
0.257259	-3.68549	0.214802	-2.6822	0.218429	-2.6842	0.226979	-2.68122	0.237287	-2.6762	0.236625	-2.68241	0.248492	-2.68295	0.260809	-2.67455
0.257004	-3.6753	0.214167	-2.67209	0.217204	-2.674	0.226323	-2.67102	0.237135	-2.66606	0.236056	-2.67231	0.248486	-2.67276	0.260246	-2.6644
0.256803	-3.66511	0.213113	-2.66201	0.216328	-2.66378	0.225419	-2.66082	0.236446	-2.65594	0.235153	-2.66218	0.248612	-2.66256	0.259736	-2.65424
0.25661	-3.65491	0.212014	-2.65192	0.215969	-2.65353	0.224676	-2.65064	0.235397	-2.64583	0.233944	-2.65203	0.248467	-2.65237	0.259101	-2.64406
0.256262	-3.64472	0.21112	-2.64182	0.215771	-2.64326	0.22426	-2.64047	0.234146	-2.63572	0.232644	-2.64186	0.247731	-2.64217	0.258418	-2.63387
0.25566	-3.63452	0.210334	-2.6317	0.215232	-2.63301	0.22392	-2.63033	0.232855	-2.62559	0.231586	-2.63169	0.246581	-2.63198	0.257868	-2.62367
0.254777	-3.62432	0.209532	-2.62157	0.214264	-2.62279	0.223272	-2.62021	0.23169	-2.61543	0.230958	-2.62154	0.245494	-2.6218	0.257416	-2.61346
0.25365	-3.61412	0.208777	-2.61145	0.213236	-2.61261	0.222259	-2.61009	0.230726	-2.60526	0.230642	-2.61141	0.244762	-2.61163	0.25683	-2.60322
0.25249	-3.60392	0.208132	-2.60135	0.212586	-2.60245	0.22126	-2.59997	0.229923	-2.59507	0.230406	-2.60129	0.244255	-2.60148	0.255996	-2.59294
0.251665	-3.59373	0.207556	-2.59128	0.21249	-2.59228	0.22068	-2.58983	0.229189	-2.58488	0.230188	-2.59114	0.243637	-2.59136	0.255081	-2.58265
0.251345	-3.58353	0.207125	-2.5812	0.212729	-2.58211	0.220502	-2.57968	0.228483	-2.57468	0.229991	-2.58098	0.242778	-2.58125	0.254332	-2.5724
0.2513	-3.57334	0.207006	-2.57111	0.212888	-2.57192	0.22032	-2.56953	0.227924	-2.56449	0.22965	-2.5708	0.241885	-2.57115	0.253797	-2.56219
0.251168	-3.56315	0.206985	-2.56099	0.212767	-2.56173	0.219785	-2.55938	0.227682	-2.5543	0.228984	-2.56062	0.24115	-2.56104	0.253267	-2.55201
0.25082	-3.55296	0.206465	-2.55085	0.212482	-2.55154	0.218972	-2.54925	0.227704	-2.54412	0.228132	-2.55046	0.240417	-2.55094	0.252541	-2.54185
0.250299	-3.54279	0.205236	-2.5407	0.212121	-2.54134	0.218204	-2.53911	0.227692	-2.53396	0.227442	-2.5403	0.23937	-2.54085	0.25168	-2.53169
0.249639	-3.53262	0.203819	-2.53054	0.211545	-2.53115	0.21757	-2.52898	0.227397	-2.5238	0.227075	-2.53014	0.23806	-2.53076	0.250894	-2.52153
0.248966	-3.52246	0.202728	-2.52039	0.21067	-2.52096	0.216839	-2.51884	0.226856	-2.51364	0.226908	-2.51996	0.23702	-2.52065	0.250246	-2.51137
0.248519	-3.5123	0.201894	-2.51025	0.209675	-2.51077	0.215878	-2.5087	0.226271	-2.50347	0.226776	-2.50977	0.236685	-2.51052	0.249681	-2.5012
0.248304	-3.50212	0.20109	-2.50015	0.208733	-2.50059	0.214881	-2.49856	0.225755	-2.49328	0.226632	-2.49959	0.236866	-2.50037	0.249279	-2.49102
0.247981	-3.49193	0.200439	-2.49008	0.207776	-2.49043	0.21415	-2.48841	0.225291	-2.48311	0.226443	-2.48941	0.237017	-2.49022	0.249224	-2.48083
0.2473	-3.48175	0.200166	-2.48003	0.206768	-2.48027	0.213851	-2.47827	0.224898	-2.47297	0.226062	-2.47926	0.236842	-2.48006	0.249469	-2.47061
0.246375	-3.47158	0.200126	-2.46998	0.20598	-2.47011	0.213929	-2.46815	0.224631	-2.46284	0.225334	-2.46912	0.23643	-2.4699	0.249603	-2.46039
0.24546	-3.46143	0.199895	-2.45991	0.205681	-2.45993	0.21411	-2.45802	0.224381	-2.45271	0.224349	-2.45901	0.235969	-2.45972	0.24917	-2.45017
0.244706	-3.45131	0.199274	-2.44981	0.205675	-2.44975	0.214044	-2.44788	0.22395	-2.44257	0.223426	-2.44891	0.235535	-2.44954	0.24809	-2.44001
0.244137	-3.44118	0.19856	-2.43967	0.205496	-2.43955	0.213555	-2.43772	0.223398	-2.43241	0.222745	-2.43881	0.235107	-2.43934	0.246701	-2.42989
0.243598	-3.43103	0.198201	-2.4295	0.205015	-2.42936	0.212747	-2.42757	0.22299	-2.42225	0.222158	-2.42872	0.234717	-2.42915	0.24545	-2.41981
0.242836	-3.42087	0.198228	-2.41932	0.204472	-2.41918	0.211844	-2.41741	0.222729	-2.4121	0.221446	-2.41862	0.234483	-2.41895	0.244604	-2.40973
0.241847	-3.41068	0.198218	-2.40913	0.203962	-2.40901	0.210982	-2.40725	0.222273	-2.40198	0.220604	-2.4085	0.234409	-2.40876	0.244189	-2.39962
0.240969	-3.40049	0.197831	-2.39893	0.203343	-2.39887	0.210251	-2.39708	0.221397	-2.39186	0.219761	-2.39838	0.234266	-2.39856	0.244049	-2.38947
0.24046	-3.3903	0.197089	-2.38874	0.202644	-2.38876	0.209818	-2.38691	0.220255	-2.38173	0.218944	-2.38824	0.233811	-2.38837	0.243952	-2.37931
0.240172	-3.38011	0.196134	-2.37854	0.202122	-2.37869	0.209716	-2.37675	0.21912	-2.37161	0.218113	-2.37811	0.233052	-2.37817	0.243747	-2.36916
0.239818	-3.36991	0.195048	-2.36836	0.201804	-2.36863	0.209563	-2.36661	0.218078	-2.3615	0.217322	-2.36796	0.232199	-2.36798	0.2435	-2.35902
0.239309	-3.35972	0.193937	-2.35818	0.201347	-2.35856	0.208898	-2.3565	0.217114	-2.35138	0.216617	-2.35782	0.231479	-2.35778	0.243432	-2.3489
0.238687	-3.34953	0.192976	-2.34802	0.200527	-2.34847	0.207847	-2.34639	0.216295	-2.34123	0.215889	-2.34767	0.231001	-2.34759	0.243601	-2.3388
0.23794	-3.33935	0.192301	-2.33788	0.19965	-2.33837	0.207119	-2.33626	0.215693	-2.33106	0.215004	-2.33751	0.230688	-2.33738	0.24364	-2.3287
0.237033	-3.32919	0.191902	-2.32775	0.199208	-2.32823	0.207149	-2.32612	0.215241	-2.32088	0.214006	-2.32736	0.230323	-2.32718	0.243044	-2.31861
0.236073	-3.31903	0.191561	-2.31761	0.199319	-2.31808	0.20755	-2.31596	0.214821	-2.31069	0.213086	-2.31722	0.229754	-2.31698	0.241688	-2.30851
0.235367	-3.30887	0.190966	-2.30745	0.199672	-2.30791	0.207633	-2.30579	0.214398	-2.3005	0.212443	-2.30709	0.22904	-2.30678	0.239895	-2.29841
0.235257	-3.2987	0.190002	-2.29728	0.199826	-2.29773	0.207143	-2.29564	0.214021	-2.29033	0.212235	-2.29696	0.22839	-2.29659	0.238119	-2.2883
0.235782	-3.28853	0.188939	-2.28712	0.199461	-2.28753	0.206221	-2.2855	0.213734	-2.28019	0.212497	-2.28682	0.227978	-2.2864	0.236746	-2.27818
0.236466	-3.27837	0.188236	-2.27697	0.198535	-2.27733	0.205101	-2.27537	0.213491	-2.27009	0.212959	-2.27665	0.227806	-2.27622	0.235958	-2.26806
0.236628	-3.26824	0.188053	-2.26685	0.197305	-2.26714	0.204126	-2.26523	0.213143	-2.26002	0.213083	-2.26646	0.227745	-2.26606	0.235573	-2.25795
0.235998	-3.2581	0.188028	-2.25672	0.196076	-2.25694	0.203618	-2.25508	0.212585	-2.24996	0.212511	-2.25626	0.227635	-2.25591	0.23517	-2.24784
0.234895	-3.24797	0.187638	-2.24658	0.194926	-2.24676	0.203483	-2.24491	0.211864	-2.23989	0.211468	-2.24606	0.227292	-2.24575	0.234521	-2.23773
0.233799	-3.23783	0.186694	-2.23641	0.193748	-2.23657	0.203269	-2.23474	0.211079	-2.22979	0.210507	-2.23586	0.226526	-2.2356	0.233783	-2.22762
0.232909	-3.22769	0.185405	-2.22622	0.192452	-2.22638	0.202666	-2.22457	0.210184	-2.21967	0.209906	-2.22566	0.225321	-2.22546	0.233234	-2.2175
0.232155	-3.21754	0.184132	-2.21603	0.191046	-2.2162	0.20172	-2.21442	0.20909	-2.20954	0.209502	-2.21547	0.223948	-2.21533	0.232939	-2.20738
0.231459	-3.2074	0.183185	-2.20583	0.189702	-2.20603	0.200653	-2.20427	0.207948	-2.19942	0.208983	-2.20527	0.222795	-2.20521	0.232748	-2.19727
0.230851	-3.19728	0.182669	-2.19562	0.188775	-2.19589	0.199725	-2.19413	0.20705	-2.18931	0.208179	-2.19508	0.222111	-2.19509	0.232504	-2.18714
0.230367	-3.18718	0.182419	-2.18542	0.188514	-2.18575	0.199209	-2.184	0.206397	-2.1792	0.207179	-2.18488	0.221882	-2.18495	0.23214	-2.17697
0.22992	-3.17711	0.18213	-2.17522	0.188753	-2.17563	0.199266	-2.17387	0.205724	-2.1691	0.206281	-2.17468	0.221863	-2.1748	0.231622	-2.16676
0.229414	-3.16705	0.181628	-2.16502	0.189131	-2.16553	0.199676	-2.16372	0.205018	-2.159	0.205743	-2.16448	0.221743	-2.16463	0.230891	-2.15649
0.228926	-3.15698	0.181015	-2.15482	0.189461	-2.15545	0.199889	-2.15356	0.204632	-2.14889	0.205568	-2.15429	0.221325	-2.15446	0.22993	-2.14619
0.228654	-3.14689	0.180522	-2.14463	0.18965	-2.14537	0.199499	-2.14338	0.204717	-2.13879	0.205637	-2.14411	0.220578	-2.14427	0.228901	-2.13592
0.228579	-3.13676	0.180287	-2.13445	0.189437	-2.13527	0.198558	-2.1332	0.204889	-2.1287	0.205875	-2.13394	0.219614	-2.13408	0.228077	-2.12571
0.228307	-3.12662	0.18026	-2.12428	0.188579	-2.12513	0.197404	-2.12304	0.204684	-2.11862	0.206072	-2.1238	0.218618	-2.12389	0.227616	-2.11557
0.22747	-3.11648	0.180258	-2.11414	0.187242	-2.11496	0.19637	-2.11288	0.204028	-2.10853	0.205799	-2.11368	0.217679	-2.11371	0.227454	-2.10547
0.22621	-3.10636	0.180082	-2.10403	0.185931	-2.10479	0.195617	-2.10272	0.203102	-2.09842	0.204809	-2.10358	0.216698	-2.10355	0.227319	-2.09538
0.224964	-3.09622	0.179681	-2.09393	0.184974	-2.09462	0.195065	-2.09255	0.202122	-2.0883	0.203349	-2.09348	0.215586	-2.09339	0.226833	-2.08528
0.223887	-3.08607	0.179189	-2.08383	0.184302	-2.08448	0.194525	-2.08238	0.20134	-2.07815	0.201933	-2.08338	0.214485	-2.08323	0.22579	-2.07517
0.222857	-3.07591	0.178729	-2.0737	0.183739	-2.07436	0.193892	-2.07222	0.20088	-2.068	0.200939	-2.07326	0.213698	-2.07305	0.224379	-2.06505
0.221922	-3.06574	0.178284	-2.06356	0.183218	-2.06425	0.193154	-2.06206	0.200541	-2.05786	0.200485	-2.06312	0.213454	-2.06287	0.223022	-2.05493
0.221363	-3.05558	0.177869	-2.05339	0.182754	-2.05414	0.192349	-2.05189	0.200063	-2.04774	0.200436	-2.05295	0.213703	-2.05267	0.222042	-2.04479
0.22138	-3.04542	0.177654	-2.04321	0.182402	-2.044	0.191598	-2.04172	0.199472	-2.03764	0.200428	-2.04279	0.214063	-2.04248	0.221548	-2.03463
0.221916	-3.03524	0.177665	-2.033	0.182201	-2.03385	0.191049	-2.03156	0.198972	-2.02754	0.200074	-2.03263	0.214072	-2.0323	0.221457	-2.02444
0.222627	-3.02506	0.177564	-2.02279	0.182089	-2.02367	0.190678	-2.02142	0.198652	-2.01743	0.199282	-2.0225	0.21362	-2.02213	0.221492	-2.01423
0.223017	-3.01489	0.176985	-2.01259	0.181973	-2.01349	0.190307	-2.01129	0.198468	-2.00731	0.198313	-2.01239	0.213028	-2.01198	0.221279	-2.00402
0.222795	-3.00472	0.175942	-2.00242	0.1818	-2.00329	0.189812	-2.00114	0.198328	-1.99717	0.197545	-2.0023	0.212618	-2.00185	0.220606	-1.99383
0.222048	-2.99457	0.174731	-1.99226	0.181499	-1.9931	0.189203	-1.99096	0.198066	-1.98701	0.197191	-1.99222	0.212364	-1.99173	0.219546	-1.98367
0.220963	-2.9844	0.173567	-1.9821	0.181038	-1.98291	0.188607	-1.98077	0.197482	-1.97686	0.197161	-1.98212	0.212069	-1.98158	0.218277	-1.97354
0.219606	-2.97423	0.17247	-1.97193	0.180526	-1.97271	0.188201	-1.97057	0.196597	-1.96673	0.197139	-1.97199	0.211569	-1.97142	0.216889	-1.96342
0.218097	-2.96406	0.17141	-1.96176	0.180029	-1.96252	0.187992	-1.96039	0.19576	-1.95661	0.196812	-1.96182	0.21074	-1.96125	0.215497	-1.9533
0.216748	-2.9539	0.170439	-1.9516	0.179415	-1.95233	0.187706	-1.95022	0.19534	-1.9465	0.196049	-1.95163	0.209621	-1.95109	0.214348	-1.94317
0.215818	-2.94375	0.169695	-1.94144	0.178572	-1.94213	0.187128	-1.94007	0.195288	-1.93639	0.194944	-1.94145	0.20858	-1.94095	0.213609	-1.93302
0.215199	-2.93358	0.169313	-1.93127	0.177561	-1.93195	0.18641	-1.92993	0.195148	-1.92624	0.193777	-1.93127	0.208031	-1.93082	0.213206	-1.92286
0.214384	-2.92341	0.169247	-1.9211	0.176461	-1.92178	0.185773	-1.9198	0.194547	-1.91607	0.192871	-1.92111	0.207951	-1.92068	0.213034	-1.91269
0.212931	-2.91324	0.169211	-1.91094	0.175379	-1.91163	0.18515	-1.90966	0.193555	-1.90589	0.192323	-1.91093	0.207899	-1.91053	0.213104	-1.90253
0.211112	-2.90308	0.168909	-1.9008	0.174623	-1.90151	0.184389	-1.8995	0.192501	-1.89569	0.191902	-1.90075	0.207548	-1.90036	0.213357	-1.89237
0.209878	-2.89293	0.168193	-1.89067	0.174554	-1.8914	0.183594	-1.88934	0.19165	-1.8855	0.191317	-1.89056	0.206999	-1.89018	0.213586	-1.88221
0.209835	-2.88279	0.167002	-1.88054	0.175274	-1.88128	0.183037	-1.87917	0.191117	-1.8753	0.190571	-1.88039	0.206536	-1.88	0.213599	-1.87205
0.210529	-2.87264	0.165555	-1.8704	0.176515	-1.87116	0.182864	-1.869	0.190821	-1.86511	0.189909	-1.87024	0.206223	-1.86984	0.21333	-1.86188
0.21098	-2.86249	0.164519	-1.86024	0.1776	-1.86104	0.182981	-1.85884	0.19046	-1.85492	0.189466	-1.86012	0.205826	-1.85968	0.212846	-1.85171
0.21065	-2.85232	0.16436	-1.85007	0.177717	-1.85092	0.18313	-1.84868	0.189782	-1.84473	0.189143	-1.84999	0.20507	-1.84952	0.212294	-1.84155
0.209676	-2.84214	0.164672	-1.83991	0.176671	-1.84082	0.183056	-1.83851	0.188917	-1.83456	0.188794	-1.83984	0.203951	-1.83934	0.21174	-1.8314
0.208497	-2.83196	0.164727	-1.82975	0.17515	-1.83073	0.182595	-1.82833	0.188261	-1.82442	0.188347	-1.82967	0.202822	-1.82915	0.211043	-1.82125
0.207471	-2.8218	0.164392	-1.81959	0.173965	-1.82064	0.181691	-1.81814	0.188064	-1.8143	0.187792	-1.81949	0.202113	-1.81896	0.210019	-1.8111
0.206748	-2.81165	0.164019	-1.80944	0.173383	-1.81052	0.180449	-1.80797	0.188192	-1.8042	0.187215	-1.80929	0.201937	-1.80877	0.208733	-1.80089
0.206307	-2.80153	0.163841	-1.79929	0.173209	-1.80039	0.179168	-1.79781	0.188277	-1.7941	0.186837	-1.7991	0.201962	-1.79858	0.207531	-1.79049
0.206023	-2.79141	0.163802	-1.78915	0.173063	-1.79024	0.178232	-1.78766	0.18808	-1.78399	0.186787	-1.78889	0.201693	-1.7884	0.206759	-1.77974
0.20563	-2.78128	0.163711	-1.77902	0.172603	-1.78009	0.17789	-1.77751	0.187635	-1.77386	0.186768	-1.77869	0.200903	-1.77825	0.206441	-1.76857
0.204818	-2.77115	0.163446	-1.76889	0.171782	-1.76993	0.178074	-1.76737	0.187054	-1.76373	0.186268	-1.76848	0.199837	-1.76811	0.206311	-1.75716
0.203591	-2.76102	0.163085	-1.75875	0.170806	-1.75978	0.178445	-1.75724	0.186326	-1.75361	0.185276	-1.75828	0.198948	-1.758	0.206178	-1.74586
0.202438	-2.75089	0.162761	-1.74861	0.169793	-1.74963	0.178673	-1.7471	0.185356	-1.74349	0.184433	-1.74809	0.198404	-1.74789	0.206117	-1.7349
0.201856	-2.74075	0.162438	-1.73846	0.168712	-1.73949	0.178635	-1.73696	0.184203	-1.73336	0.184187	-1.73791	0.197976	-1.73777	0.206196	-1.72424
0.201748	-2.73059	0.161962	-1.72829	0.167679	-1.72935	0.178343	-1.72681	0.183203	-1.72322	0.184189	-1.72775	0.19747	-1.72762	0.20627	-1.71373
0.201594	-2.72041	0.161284	-1.71801	0.167001	-1.71921	0.177838	-1.71665	0.18268	-1.71305	0.183857	-1.71759	0.196974	-1.71746	0.206163	-1.70321
0.201145	-2.71022	0.160469	-1.70752	0.166778	-1.70908	0.17722	-1.70649	0.182533	-1.70288	0.183171	-1.70743	0.19658	-1.70729	0.205897	-1.69269
0.200585	-2.70004	0.159521	-1.69676	0.166669	-1.69896	0.176641	-1.69633	0.182311	-1.69272	0.182501	-1.69726	0.196163	-1.69713	0.20567	-1.68222
0.200085	-2.68986	0.158427	-1.68588	0.166292	-1.68883	0.17618	-1.68615	0.181771	-1.68257	0.18194	-1.68709	0.195606	-1.68697	0.205705	-1.67186
0.199599	-2.6797	0.157372	-1.67512	0.165684	-1.67869	0.175707	-1.67597	0.181115	-1.67243	0.18126	-1.67693	0.194963	-1.67681	0.20609	-1.6616
0.199063	-2.66954	0.15665	-1.66462	0.165128	-1.66852	0.174931	-1.66578	0.180612	-1.66228	0.180431	-1.66677	0.19433	-1.66663	0.20665	-1.65137
0.198483	-2.65938	0.156347	-1.65434	0.164684	-1.65834	0.173689	-1.65561	0.18023	-1.65213	0.179742	-1.65661	0.19377	-1.65644	0.206992	-1.64107
0.197844	-2.64922	0.156269	-1.64417	0.164256	-1.64815	0.172177	-1.64546	0.179838	-1.64196	0.179368	-1.64643	0.193347	-1.64625	0.206801	-1.63057
0.197149	-2.63907	0.156219	-1.63402	0.163904	-1.63796	0.170867	-1.63532	0.179549	-1.63179	0.179135	-1.63624	0.193061	-1.63606	0.206054	-1.61982
0.196531	-2.62891	0.156131	-1.62389	0.163706	-1.62777	0.170184	-1.62518	0.179528	-1.6216	0.178821	-1.62604	0.192805	-1.62587	0.204884	-1.60895
0.196145	-2.61875	0.15589	-1.61376	0.163399	-1.6176	0.170209	-1.61503	0.179599	-1.61142	0.178426	-1.61584	0.192526	-1.6157	0.203407	-1.59818
0.195927	-2.60858	0.155247	-1.60362	0.162562	-1.60745	0.170551	-1.60486	0.179368	-1.60125	0.178086	-1.60566	0.192284	-1.60554	0.20179	-1.58767
0.195672	-2.59841	0.154162	-1.59347	0.16124	-1.59733	0.170622	-1.59467	0.178725	-1.59111	0.177921	-1.59549	0.19204	-1.59538	0.200378	-1.57737
0.195386	-2.58825	0.153081	-1.58331	0.160046	-1.58722	0.170198	-1.58447	0.177959	-1.581	0.177952	-1.58535	0.191628	-1.58522	0.199557	-1.56718
0.195208	-2.57809	0.152532	-1.57316	0.159443	-1.5771	0.16958	-1.57428	0.177375	-1.57091	0.177971	-1.57524	0.191012	-1.57505	0.199389	-1.55702
0.194953	-2.56793	0.152477	-1.56301	0.159197	-1.56697	0.169091	-1.56412	0.176984	-1.5608	0.177638	-1.56513	0.190357	-1.56489	0.199455	-1.54686
0.194181	-2.55775	0.152342	-1.55287	0.158784	-1.55682	0.16863	-1.55396	0.176572	-1.55066	0.176889	-1.55501	0.189794	-1.55475	0.199228	-1.5367
0.19288	-2.54756	0.15168	-1.54274	0.158072	-1.54664	0.167897	-1.5438	0.175925	-1.54049	0.175977	-1.54487	0.189283	-1.54464	0.198572	-1.52655
0.191625	-2.53737	0.150615	-1.53263	0.157282	-1.53645	0.166918	-1.53362	0.174994	-1.53031	0.175027	-1.53472	0.188772	-1.53456	0.197759	-1.5164
0.190862	-2.52718	0.149609	-1.52251	0.156557	-1.52626	0.166062	-1.52343	0.173987	-1.52012	0.174009	-1.52456	0.188297	-1.52447	0.197111	-1.50626
0.190469	-2.51699	0.148945	-1.51238	0.15592	-1.51607	0.16553	-1.51324	0.173245	-1.50993	0.173187	-1.51442	0.187806	-1.51438	0.196793	-1.49612
0.190139	-2.50682	0.148571	-1.50224	0.155551	-1.5059	0.165109	-1.50306	0.172899	-1.49975	0.172998	-1.50429	0.187102	-1.50428	0.196815	-1.48598
0.189757	-2.49666	0.148333	-1.49209	0.155642	-1.49574	0.164547	-1.49289	0.172775	-1.48959	0.173366	-1.49416	0.186213	-1.49416	0.196985	-1.47584
0.189302	-2.48652	0.148162	-1.48193	0.155949	-1.48558	0.163877	-1.48275	0.172652	-1.47943	0.173656	-1.48402	0.185611	-1.48401	0.19693	-1.46569
0.188731	-2.47639	0.147979	-1.47176	0.155876	-1.47542	0.163231	-1.47263	0.172415	-1.46927	0.173437	-1.47389	0.18568	-1.47384	0.196377	-1.45554
0.187992	-2.46625	0.147621	-1.46159	0.155126	-1.46526	0.162628	-1.46251	0.171941	-1.4591	0.172857	-1.46375	0.18615	-1.46365	0.195373	-1.44539
0.187036	-2.45609	0.14698	-1.45143	0.15397	-1.45511	0.162053	-1.4524	0.171128	-1.44891	0.17221	-1.45361	0.18643	-1.45346	0.194131	-1.43523
0.185928	-2.44591	0.14615	-1.44128	0.152874	-1.44495	0.161527	-1.44227	0.170109	-1.43871	0.171586	-1.44349	0.186377	-1.44326	0.192789	-1.42505
0.184926	-2.43573	0.145302	-1.43112	0.152114	-1.43479	0.161059	-1.43215	0.169228	-1.42852	0.171026	-1.43337	0.186276	-1.43307	0.191487	-1.41486
0.184249	-2.42556	0.144591	-1.42096	0.151722	-1.42461	0.160607	-1.42202	0.168652	-1.41832	0.17068	-1.42325	0.186111	-1.42288	0.19046	-1.40467
0.183835	-2.41539	0.144207	-1.41081	0.151504	-1.41442	0.160126	-1.4119	0.168207	-1.40812	0.170581	-1.41312	0.185464	-1.41271	0.189851	-1.39451
0.18345	-2.40524	0.144233	-1.40067	0.15112	-1.40423	0.159554	-1.40176	0.167739	-1.39793	0.170464	-1.40299	0.18431	-1.40258	0.189563	-1.38437
0.182921	-2.39508	0.144382	-1.39053	0.150392	-1.39403	0.158806	-1.39161	0.167374	-1.38773	0.170051	-1.39287	0.183215	-1.39247	0.189428	-1.37422
0.182227	-2.38492	0.144225	-1.38036	0.14953	-1.38384	0.157913	-1.38145	0.167268	-1.37756	0.169418	-1.38277	0.182474	-1.38239	0.189322	-1.36406
0.181419	-2.37476	0.143731	-1.37013	0.148953	-1.37366	0.157124	-1.37129	0.16735	-1.36741	0.168876	-1.37267	0.181674	-1.37232	0.189058	-1.35389
0.180499	-2.36461	0.143319	-1.35984	0.148885	-1.36348	0.156683	-1.36115	0.167394	-1.35728	0.168514	-1.36253	0.180423	-1.36224	0.188409	-1.34369
0.179447	-2.35446	0.143297	-1.34953	0.149145	-1.3533	0.156504	-1.35103	0.167153	-1.34717	0.168099	-1.3523	0.17903	-1.35213	0.187342	-1.33349
0.17842	-2.34431	0.14349	-1.33927	0.149272	-1.34314	0.156247	-1.34092	0.166468	-1.33705	0.167397	-1.34199	0.178195	-1.342	0.186128	-1.3233
0.177772	-2.33416	0.143489	-1.32908	0.148917	-1.33298	0.155724	-1.33081	0.165415	-1.32694	0.16648	-1.33165	0.178284	-1.33186	0.185176	-1.31311
0.177688	-2.32402	0.143058	-1.31892	0.148196	-1.32284	0.155074	-1.32069	0.164324	-1.31684	0.165683	-1.32135	0.178978	-1.32172	0.184727	-1.30292
0.177923	-2.31388	0.142219	-1.30877	0.147647	-1.31271	0.15456	-1.31055	0.163564	-1.30674	0.165269	-1.3111	0.179528	-1.31156	0.184664	-1.29274
0.178039	-2.30374	0.141103	-1.29859	0.147663	-1.3026	0.154269	-1.30043	0.163269	-1.29662	0.16511	-1.30091	0.179392	-1.3014	0.184714	-1.28257
0.177779	-2.29359	0.139849	-1.28839	0.147979	-1.2925	0.154083	-1.29031	0.163188	-1.28648	0.164786	-1.29073	0.178637	-1.29123	0.184735	-1.27242
0.177138	-2.28344	0.138596	-1.27819	0.147941	-1.28241	0.153783	-1.28021	0.162989	-1.2763	0.164074	-1.28054	0.177713	-1.28107	0.184642	-1.26229
0.176287	-2.27331	0.137462	-1.268	0.147334	-1.27233	0.153102	-1.27011	0.16272	-1.26612	0.16319	-1.27035	0.176891	-1.27093	0.184203	-1.25217
0.175463	-2.2632	0.136532	-1.2578	0.146642	-1.26226	0.151995	-1.26001	0.162723	-1.25594	0.162517	-1.26018	0.176051	-1.26082	0.183234	-1.24203
0.174764	-2.25311	0.135821	-1.2476	0.146345	-1.25219	0.150953	-1.2499	0.163064	-1.24578	0.162253	-1.25003	0.175011	-1.25073	0.182028	-1.23187
0.17411	-2.243	0.135247	-1.23741	0.146282	-1.24212	0.15061	-1.23976	0.163344	-1.23565	0.162314	-1.23989	0.173863	-1.24062	0.181243	-1.2217
0.173415	-2.23286	0.134697	-1.22723	0.145983	-1.23203	0.150903	-1.22961	0.163067	-1.22552	0.162444	-1.22972	0.172847	-1.2305	0.181194	-1.21154
0.172657	-2.22269	0.13414	-1.21705	0.145376	-1.22193	0.151078	-1.21945	0.162083	-1.21538	0.162463	-1.2195	0.171999	-1.22037	0.181504	-1.20138
0.171803	-2.2125	0.133655	-1.2069	0.144793	-1.21181	0.15061	-1.20929	0.160728	-1.20521	0.162427	-1.20922	0.171147	-1.21024	0.181606	-1.19121
0.170859	-2.20231	0.133339	-1.19676	0.144346	-1.20166	0.14978	-1.19911	0.159569	-1.195	0.162459	-1.1989	0.170272	-1.20011	0.181303	-1.18104
0.169969	-2.19212	0.13319	-1.18662	0.143706	-1.19149	0.149247	-1.18891	0.158956	-1.18478	0.162479	-1.18858	0.169668	-1.18999	0.180713	-1.17088
0.169352	-2.18193	0.133044	-1.17647	0.142617	-1.18129	0.149266	-1.1787	0.158835	-1.17458	0.162235	-1.17829	0.169565	-1.17987	0.180024	-1.16072
0.169156	-2.17174	0.132653	-1.16632	0.141306	-1.17109	0.149442	-1.16852	0.158884	-1.16442	0.16156	-1.16803	0.169716	-1.16973	0.179429	-1.15056
0.169338	-2.16156	0.131938	-1.15616	0.140189	-1.16089	0.149231	-1.15837	0.158736	-1.15429	0.160557	-1.1578	0.169602	-1.15959	0.179044	-1.1404
0.169712	-2.1514	0.131123	-1.14601	0.139503	-1.1507	0.148539	-1.14824	0.158135	-1.14418	0.159521	-1.14759	0.16902	-1.14943	0.178767	-1.13022
0.170191	-2.14124	0.130524	-1.13585	0.139308	-1.1405	0.147735	-1.13811	0.15704	-1.13409	0.158685	-1.13738	0.168234	-1.13928	0.178372	-1.12003
0.170884	-2.13108	0.1302	-1.12569	0.139486	-1.13031	0.147138	-1.12796	0.155765	-1.12401	0.158102	-1.12719	0.167566	-1.12914	0.177783	-1.10984
0.171719	-2.12091	0.129901	-1.11553	0.139651	-1.12011	0.146614	-1.11781	0.154909	-1.11392	0.157731	-1.11703	0.167073	-1.11901	0.177205	-1.09965
0.172091	-2.11074	0.129316	-1.10538	0.139395	-1.10992	0.145788	-1.10764	0.154827	-1.10382	0.157451	-1.10689	0.166649	-1.10887	0.176954	-1.08948
0.171353	-2.10059	0.128311	-1.09522	0.138666	-1.09972	0.144588	-1.09746	0.155175	-1.0937	0.157015	-1.09678	0.166207	-1.09874	0.177083	-1.07934
0.169672	-2.09046	0.126961	-1.08507	0.137749	-1.08953	0.143382	-1.08729	0.155236	-1.08356	0.156307	-1.08668	0.165664	-1.08861	0.177246	-1.06922
0.16789	-2.08033	0.125507	-1.07493	0.136933	-1.07934	0.142512	-1.07712	0.154643	-1.07342	0.155601	-1.07658	0.164868	-1.07849	0.177031	-1.05911
0.166507	-2.07019	0.12433	-1.06481	0.136317	-1.06916	0.141946	-1.06696	0.153659	-1.06326	0.155283	-1.06646	0.163767	-1.06837	0.176364	-1.04902
0.165327	-2.06003	0.123762	-1.05469	0.135848	-1.059	0.141532	-1.05682	0.152849	-1.05309	0.155423	-1.05634	0.162632	-1.05822	0.175472	-1.03892
0.164123	-2.04987	0.123743	-1.04456	0.135483	-1.04884	0.141364	-1.04667	0.152526	-1.04292	0.155799	-1.04623	0.161881	-1.04805	0.174601	-1.02881
0.163036	-2.03973	0.123877	-1.03442	0.135288	-1.03868	0.141633	-1.03653	0.152482	-1.03275	0.156109	-1.03613	0.161666	-1.03787	0.173943	-1.01868
0.162259	-2.02962	0.123915	-1.02428	0.135326	-1.0285	0.142175	-1.02637	0.152252	-1.0226	0.156038	-1.02603	0.161773	-1.0277	0.173638	-1.00854
0.161839	-2.01952	0.123924	-1.01413	0.135428	-1.01831	0.142363	-1.01619	0.151598	-1.01243	0.155494	-1.01593	0.161929	-1.01754	0.173613	-0.998392
0.161866	-2.0094	0.123896	-1.00399	0.135208	-1.00812	0.141655	-1.00599	0.150692	-1.00226	0.154876	-1.00582	0.162046	-1.0074	0.173549	-0.988227
0.162405	-1.99925	0.123522	-0.993835	0.134469	-0.997924	0.140288	-0.995795	0.1499	-0.992104	0.15467	-0.995674	0.162164	-0.997274	0.173179	-0.978048
0.163174	-1.98906	0.122546	-0.983671	0.133545	-0.987729	0.139123	-0.985596	0.149436	-0.981967	0.154687	-0.985502	0.162242	-0.987142	0.172578	-0.967863
0.163618	-1.97887	0.121104	-0.973497	0.132951	-0.977533	0.138717	-0.975399	0.149258	-0.971866	0.15423	-0.975311	0.162155	-0.977003	0.171999	-0.957685
0.163379	-1.96869	0.119528	-0.963323	0.132679	-0.967336	0.138847	-0.965205	0.149259	-0.961792	0.153116	-0.965116	0.161954	-0.96686	0.171491	-0.947523
0.162528	-1.95852	0.11802	-0.953164	0.132271	-0.957139	0.138975	-0.955012	0.149434	-0.951729	0.151932	-0.954928	0.16198	-0.956716	0.170884	-0.937372
0.161389	-1.94837	0.116703	-0.943023	0.13159	-0.946941	0.138832	-0.944817	0.149736	-0.941656	0.151103	-0.944755	0.16249	-0.946571	0.170117	-0.927228
0.160275	-1.93822	0.115875	-0.93289	0.130941	-0.936745	0.138462	-0.934623	0.14992	-0.93156	0.15042	-0.934597	0.163086	-0.936426	0.169329	-0.917085
0.159355	-1.92808	0.115886	-0.92275	0.130392	-0.926553	0.13791	-0.924435	0.149731	-0.92144	0.149676	-0.924444	0.162888	-0.926277	0.168674	-0.906942
0.158682	-1.91795	0.11665	-0.912595	0.129654	-0.916365	0.137048	-0.914261	0.149159	-0.911303	0.149039	-0.914282	0.16151	-0.916123	0.168309	-0.896805
0.158264	-1.90782	0.117441	-0.902426	0.128703	-0.90618	0.13575	-0.904106	0.148333	-0.901155	0.148593	-0.904105	0.159536	-0.905964	0.168445	-0.886682
0.158061	-1.89768	0.117465	-0.892255	0.127874	-0.895996	0.134152	-0.893959	0.147322	-0.890994	0.148171	-0.893917	0.157806	-0.895807	0.169058	-0.876579
0.157998	-1.88754	0.116631	-0.882092	0.127295	-0.885817	0.132641	-0.883801	0.146208	-0.880819	0.147749	-0.883725	0.156697	-0.885652	0.169665	-0.866491
0.158007	-1.8774	0.115585	-0.871935	0.126766	-0.875649	0.131573	-0.873621	0.145244	-0.870632	0.147448	-0.873533	0.156265	-0.875494	0.169716	-0.8564
0.158	-1.86725	0.115044	-0.861774	0.126228	-0.865491	0.13101	-0.863425	0.144704	-0.860441	0.147218	-0.863341	0.156466	-0.865336	0.169131	-0.846294
0.157831	-1.85711	0.115211	-0.851607	0.125912	-0.855332	0.130742	-0.853223	0.14458	-0.850248	0.146932	-0.853149	0.156965	-0.85518	0.168242	-0.836174
0.15741	-1.84696	0.115645	-0.841439	0.125982	-0.845172	0.130522	-0.843022	0.144552	-0.840057	0.146582	-0.842962	0.157204	-0.845026	0.167364	-0.82605
0.156811	-1.83681	0.11559	-0.831279	0.12626	-0.835015	0.130132	-0.832819	0.144319	-0.829869	0.146181	-0.832787	0.156971	-0.834864	0.166617	-0.815937
0.156197	-1.82666	0.114602	-0.821122	0.126361	-0.824867	0.129349	-0.822614	0.143854	-0.819689	0.1457	-0.82263	0.156608	-0.824685	0.166018	-0.805843
0.155615	-1.8165	0.112976	-0.81096	0.126033	-0.814728	0.128138	-0.81241	0.1433	-0.809518	0.145197	-0.812489	0.156507	-0.814493	0.165544	-0.795762
0.154953	-1.80634	0.111486	-0.800784	0.125352	-0.8046	0.126843	-0.802209	0.142738	-0.799351	0.144785	-0.802354	0.156652	-0.804303	0.165132	-0.785679
0.154127	-1.79618	0.11068	-0.790596	0.124511	-0.79448	0.125956	-0.792004	0.142097	-0.789184	0.144513	-0.792212	0.156741	-0.794129	0.164727	-0.775573
0.153218	-1.78603	0.110483	-0.780403	0.123533	-0.784355	0.125698	-0.781782	0.141271	-0.779012	0.144357	-0.782055	0.156546	-0.783972	0.164341	-0.765435
0.152381	-1.77587	0.110544	-0.770206	0.122337	-0.774207	0.12587	-0.771545	0.140343	-0.768835	0.144184	-0.771886	0.156048	-0.773832	0.163994	-0.755268
0.151674	-1.76571	0.110735	-0.760009	0.120988	-0.764029	0.126032	-0.761313	0.139646	-0.758651	0.143769	-0.761716	0.155398	-0.763709	0.163616	-0.745083
0.151001	-1.75556	0.111073	-0.749812	0.119728	-0.753823	0.125857	-0.751109	0.139497	-0.748463	0.143072	-0.751555	0.154807	-0.753605	0.163147	-0.734891
0.150249	-1.74539	0.111305	-0.739616	0.118855	-0.743598	0.12534	-0.74094	0.139832	-0.738272	0.142386	-0.741396	0.154359	-0.74351	0.162663	-0.724698
0.149426	-1.73522	0.110917	-0.729422	0.118574	-0.733368	0.124629	-0.730798	0.14026	-0.728079	0.141998	-0.731223	0.15394	-0.733401	0.162315	-0.71451
0.148586	-1.72503	0.109649	-0.719227	0.118868	-0.723147	0.123748	-0.720672	0.140494	-0.717885	0.141836	-0.721024	0.153407	-0.723263	0.162194	-0.70433
0.147682	-1.71485	0.107897	-0.709027	0.119525	-0.71294	0.122657	-0.71055	0.140562	-0.707694	0.141633	-0.710803	0.152742	-0.713096	0.162246	-0.694155
0.146677	-1.70467	0.106434	-0.698812	0.120278	-0.702742	0.121529	-0.700425	0.140615	-0.697511	0.141331	-0.700581	0.151974	-0.702912	0.162259	-0.683969
0.145766	-1.69452	0.105645	-0.688586	0.120842	-0.692548	0.120673	-0.690292	0.140732	-0.68734	0.141134	-0.690378	0.151078	-0.692722	0.16199	-0.673756
0.145258	-1.68438	0.105159	-0.678368	0.120925	-0.682354	0.120107	-0.680154	0.140807	-0.677181	0.141131	-0.680201	0.150073	-0.682529	0.161354	-0.663522
0.145227	-1.67427	0.104421	-0.668174	0.120451	-0.67216	0.119531	-0.670016	0.140563	-0.667031	0.141068	-0.670038	0.149159	-0.672339	0.160437	-0.653288
0.145481	-1.66416	0.103418	-0.658002	0.119769	-0.661966	0.118861	-0.659884	0.139833	-0.656883	0.140659	-0.659873	0.148615	-0.662159	0.159429	-0.643074
0.145845	-1.65406	0.102606	-0.647833	0.119426	-0.651774	0.118438	-0.649753	0.138836	-0.646733	0.139896	-0.649697	0.148534	-0.651995	0.158599	-0.632878
0.146192	-1.64395	0.102287	-0.637637	0.119549	-0.641588	0.118509	-0.639614	0.137998	-0.636571	0.138891	-0.639509	0.148704	-0.641847	0.158102	-0.62269
0.146252	-1.63384	0.102265	-0.627353	0.119582	-0.631418	0.118784	-0.629458	0.137573	-0.626394	0.137716	-0.629318	0.148773	-0.63171	0.157737	-0.612502
0.145688	-1.62371	0.10215	-0.616882	0.118943	-0.621274	0.118718	-0.619284	0.137507	-0.616206	0.136575	-0.619131	0.148563	-0.621591	0.157131	-0.60231
0.144443	-1.61358	0.101876	-0.606182	0.117773	-0.611154	0.118062	-0.609101	0.137531	-0.606014	0.135815	-0.608956	0.148182	-0.611496	0.156284	-0.592117
0.142816	-1.60343	0.101697	-0.595367	0.116648	-0.60105	0.117068	-0.598927	0.137341	-0.59582	0.13562	-0.598802	0.1478	-0.60142	0.155727	-0.581925
0.141229	-1.59326	0.101639	-0.584658	0.115739	-0.59095	0.116257	-0.588778	0.136771	-0.585628	0.135829	-0.588669	0.147355	-0.591349	0.155952	-0.57173
0.140129	-1.5831	0.101331	-0.574195	0.114715	-0.580846	0.115966	-0.578664	0.135873	-0.575442	0.136089	-0.578554	0.146655	-0.581265	0.156762	-0.561517
0.139896	-1.57295	0.100569	-0.563952	0.113408	-0.570729	0.116029	-0.568571	0.134882	-0.565266	0.136106	-0.568446	0.145732	-0.571165	0.157422	-0.55127
0.140492	-1.56282	0.0997405	-0.553819	0.11212	-0.560593	0.115917	-0.558478	0.134129	-0.555105	0.135827	-0.558333	0.144876	-0.561051	0.157375	-0.540996
0.141263	-1.5527	0.0993992	-0.543715	0.111239	-0.550449	0.115247	-0.548373	0.133893	-0.544955	0.135444	-0.548208	0.144325	-0.550927	0.156617	-0.530724
0.141422	-1.54255	0.0995895	-0.533605	0.110887	-0.540314	0.114108	-0.538255	0.134217	-0.534809	0.135223	-0.538069	0.144127	-0.54079	0.155555	-0.520488
0.140812	-1.53239	0.0997987	-0.523475	0.11097	-0.530197	0.112866	-0.528127	0.134805	-0.524665	0.135286	-0.527919	0.144244	-0.530633	0.154701	-0.510298
0.139988	-1.52223	0.0995376	-0.513321	0.11128	-0.52009	0.111721	-0.517987	0.135187	-0.51452	0.135448	-0.517756	0.144506	-0.520458	0.15431	-0.500148
0.139506	-1.51209	0.0988282	-0.503157	0.111523	-0.509978	0.110634	-0.50783	0.135058	-0.504376	0.135338	-0.507579	0.144552	-0.510271	0.154201	-0.490026
0.139384	-1.50199	0.0980937	-0.492999	0.111519	-0.499852	0.1097	-0.49766	0.134448	-0.49423	0.134752	-0.49739	0.14414	-0.500084	0.154066	-0.479924
0.139297	-1.4919	0.097636	-0.482847	0.111364	-0.489721	0.109286	-0.487488	0.133602	-0.484082	0.133803	-0.487197	0.14346	-0.489906	0.153799	-0.469833
0.138943	-1.48181	0.0973325	-0.47269	0.111208	-0.479598	0.109593	-0.477326	0.132804	-0.473928	0.132721	-0.477002	0.142845	-0.479742	0.153396	-0.459747
0.1381	-1.47169	0.0968575	-0.462527	0.110999	-0.469496	0.110371	-0.46718	0.13229	-0.463776	0.131672	-0.466808	0.142311	-0.469587	0.152822	-0.449662
0.136809	-1.46154	0.0960538	-0.45237	0.110533	-0.459408	0.111269	-0.457031	0.132144	-0.453637	0.130757	-0.45662	0.141644	-0.459431	0.152135	-0.439577
0.135625	-1.45137	0.0950189	-0.442226	0.109709	-0.449323	0.112082	-0.446828	0.132204	-0.443517	0.129959	-0.446443	0.140805	-0.449273	0.151527	-0.429483
0.135203	-1.4412	0.0939603	-0.43209	0.108693	-0.439236	0.112546	-0.436509	0.132145	-0.433407	0.129178	-0.436281	0.140032	-0.439118	0.151142	-0.419374
0.135486	-1.43105	0.0930654	-0.421948	0.107855	-0.429154	0.112322	-0.426052	0.131757	-0.423292	0.128476	-0.426126	0.139612	-0.428972	0.150906	-0.409243
0.135714	-1.42092	0.0924536	-0.41179	0.107466	-0.419081	0.111359	-0.415532	0.131167	-0.413165	0.128127	-0.415965	0.139649	-0.418835	0.150588	-0.399093
0.13534	-1.4108	0.0921673	-0.401616	0.107419	-0.409017	0.110054	-0.405073	0.13079	-0.403028	0.128221	-0.405791	0.139992	-0.408715	0.150038	-0.38893
0.13453	-1.40067	0.0921532	-0.391437	0.107279	-0.398947	0.108951	-0.394745	0.130906	-0.392885	0.128416	-0.395609	0.140378	-0.398622	0.149324	-0.378765
0.133709	-1.39054	0.0922381	-0.381266	0.106692	-0.388855	0.108325	-0.384524	0.131258	-0.382737	0.128206	-0.385433	0.140625	-0.388554	0.148585	-0.368605
0.133042	-1.38039	0.0921815	-0.371105	0.105753	-0.378729	0.107982	-0.374354	0.131273	-0.372577	0.127399	-0.37527	0.140658	-0.378501	0.14785	-0.358456
0.132477	-1.37023	0.0918056	-0.360948	0.104928	-0.368574	0.107499	-0.364198	0.130752	-0.362403	0.126329	-0.365114	0.140445	-0.368445	0.1471	-0.348319
0.131924	-1.36005	0.0910742	-0.35078	0.104608	-0.358409	0.106677	-0.354041	0.130074	-0.352216	0.125552	-0.354958	0.139988	-0.358365	0.146383	-0.338189
0.131222	-1.34987	0.090077	-0.340578	0.104792	-0.348248	0.105702	-0.343877	0.129627	-0.342024	0.125324	-0.344799	0.139322	-0.34824	0.145815	-0.328061
0.130164	-1.33967	0.0890154	-0.330296	0.105164	-0.338089	0.104906	-0.333704	0.12931	-0.331828	0.12548	-0.334644	0.138569	-0.338063	0.145533	-0.31794
0.12871	-1.32948	0.0881896	-0.319869	0.105414	-0.327922	0.104442	-0.323522	0.128706	-0.321635	0.125724	-0.324495	0.13797	-0.327854	0.14561	-0.307828
0.127178	-1.31929	0.0878546	-0.309283	0.105466	-0.31774	0.104181	-0.313334	0.127675	-0.311457	0.125802	-0.314351	0.137742	-0.317641	0.145934	-0.29772
0.126101	-1.30911	0.0879694	-0.298633	0.105398	-0.307549	0.103923	-0.303146	0.126625	-0.301309	0.125549	-0.304215	0.137823	-0.307439	0.146295	-0.287603
0.125815	-1.29896	0.0881566	-0.288074	0.105168	-0.297358	0.103679	-0.292967	0.126051	-0.291196	0.125098	-0.29409	0.137871	-0.297244	0.146658	-0.277466
0.126118	-1.28882	0.0880386	-0.277684	0.104538	-0.287172	0.103643	-0.282803	0.125898	-0.281104	0.124871	-0.283976	0.137561	-0.287051	0.147131	-0.267306
0.12635	-1.27868	0.0875495	-0.267426	0.103399	-0.276996	0.103923	-0.272648	0.125651	-0.271011	0.124999	-0.273864	0.136899	-0.276856	0.147564	-0.257126
0.125923	-1.26855	0.0867914	-0.257223	0.102051	-0.266831	0.104431	-0.262494	0.125054	-0.260902	0.125008	-0.263741	0.136229	-0.26666	0.147534	-0.246934
0.124859	-1.2584	0.0857816	-0.247029	0.100939	-0.256674	0.10497	-0.252342	0.124387	-0.25077	0.124473	-0.253608	0.135889	-0.256462	0.14687	-0.236738
0.123641	-1.24825	0.08458	-0.236836	0.100215	-0.246517	0.105324	-0.242196	0.123995	-0.240614	0.123614	-0.243482	0.135824	-0.246265	0.14584	-0.226541
0.122603	-1.23812	0.0834491	-0.226642	0.0997279	-0.236359	0.105351	-0.232054	0.123918	-0.23044	0.122875	-0.233376	0.135676	-0.23607	0.14476	-0.216346
0.121729	-1.22801	0.0826438	-0.216449	0.0993017	-0.226205	0.105096	-0.221902	0.124063	-0.220253	0.122278	-0.223284	0.135288	-0.225877	0.143766	-0.206152
0.120991	-1.21791	0.0822333	-0.206257	0.0988613	-0.21605	0.104734	-0.211736	0.124355	-0.21006	0.121582	-0.213187	0.134914	-0.215692	0.142978	-0.195959
0.120469	-1.2078	0.0822223	-0.196063	0.0984146	-0.205888	0.104363	-0.201569	0.124593	-0.199867	0.120775	-0.203071	0.134837	-0.205523	0.142576	-0.185767
0.120157	-1.19767	0.0825526	-0.185869	0.0980843	-0.195712	0.103954	-0.191411	0.124459	-0.189678	0.120043	-0.192931	0.134961	-0.195381	0.142636	-0.175581
0.119961	-1.18752	0.0829034	-0.175673	0.098045	-0.185524	0.103471	-0.181262	0.123861	-0.179499	0.119489	-0.182771	0.134945	-0.185267	0.142941	-0.16541
0.11983	-1.17737	0.0827996	-0.165475	0.0982998	-0.175336	0.102872	-0.171116	0.123066	-0.169332	0.11916	-0.172599	0.13461	-0.175166	0.143037	-0.155263
0.119755	-1.16722	0.0820823	-0.155279	0.0985892	-0.165158	0.102073	-0.16097	0.122369	-0.159175	0.119146	-0.162427	0.134019	-0.165061	0.142573	-0.145137
0.119649	-1.15708	0.081093	-0.145094	0.0986143	-0.154999	0.101085	-0.150827	0.12182	-0.14902	0.119418	-0.152264	0.133289	-0.154944	0.141637	-0.135012
0.119362	-1.14696	0.0802594	-0.134928	0.0983108	-0.144864	0.10005	-0.140692	0.121386	-0.138865	0.119712	-0.142106	0.132595	-0.144818	0.140705	-0.124869
0.118853	-1.13686	0.0796618	-0.124775	0.0978185	-0.134748	0.0990453	-0.130566	0.121145	-0.128712	0.119785	-0.131943	0.132227	-0.134692	0.140231	-0.114709
0.118298	-1.12679	0.0791506	-0.114626	0.0972538	-0.124638	0.0980576	-0.120436	0.12112	-0.118565	0.119681	-0.121768	0.132312	-0.124563	0.140294	-0.104548
0.11787	-1.11673	0.0786913	-0.104478	0.0966766	-0.114518	0.0971768	-0.110293	0.121129	-0.108426	0.119623	-0.111582	0.13257	-0.114424	0.140598	-0.0944052
0.117499	-1.10666	0.078339	-0.0943253	0.0962032	-0.104381	0.0965933	-0.100141	0.120961	-0.0982976	0.119769	-0.10139	0.132625	-0.104266	0.140793	-0.0842793
0.116919	-1.09656	0.0779898	-0.0841636	0.0959311	-0.094235	0.0964045	-0.0900001	0.120536	-0.0881792	0.120137	-0.0911971	0.132396	-0.0940914	0.140788	-0.0741524
0.115945	-1.08643	0.0774283	-0.0739886	0.0958194	-0.084098	0.0965414	-0.0798788	0.119876	-0.0780568	0.120554	-0.081004	0.131968	-0.083912	0.140769	-0.064006
0.114704	-1.07628	0.0766199	-0.0638061	0.0957895	-0.0739749	0.0968213	-0.0697706	0.119012	-0.0679135	0.120667	-0.0708107	0.131392	-0.0737445	0.140908	-0.0538371
0.113586	-1.06614	0.0757942	-0.053632	0.0957911	-0.0638506	0.0969896	-0.0596639	0.117993	-0.0577439	0.120209	-0.0606163	0.130802	-0.0636002	0.141082	-0.0436589
0.112943	-1.05602	0.0752563	-0.0434819	0.0956936	-0.0537066	0.0968166	-0.0495554	0.117037	-0.0475561	0.119267	-0.0504209	0.130434	-0.0534746	0.14096	-0.0334905
0.11282	-1.04589	0.0752075	-0.0333584	0.0953381	-0.0435394	0.0962976	-0.0394486	0.11656	-0.0373612	0.118198	-0.0402252	0.130363	-0.0433483	0.14034	-0.0233458
0.112927	-1.03575	0.0756054	-0.0232484	0.0947137	-0.0333619	0.0956732	-0.0293421	0.116762	-0.0271663	0.117336	-0.03003	0.130393	-0.0332023	0.139366	-0.0132253
0.112839	-1.02558	0.0760395	-0.0131345	0.0938848	-0.0231938	0.0951274	-0.0192236	0.117329	-0.0169728	0.116809	-0.0198356	0.130269	-0.0230322	0.138399	-0.00311593
0.112333	-1.01539	0.0759766	-0.00300857	0.0928987	-0.0130482	0.0946115	-0.00908059	0.117839	-0.00677958	0.116535	-0.00964173	0.129901	-0.0128474	0.137707	0.00699931
0.111574	-1.0052	0.0753491	0.00712401	0.0919943	-0.0029218	0.0940877	0.00108684	0.118143	0.00341466	0.11631	0.000551988	0.129352	-0.00266184	0.13727	0.0171331
0.110909	-0.995008	0.0746146	0.0172476	0.0916231	0.00720491	0.0936788	0.0112643	0.118201	0.0136104	0.115845	0.0107458	0.128721	0.00750894	0.136847	0.0272896
0.110456	-0.98482	0.0740955	0.0273476	0.0919566	0.0173515	0.0933579	0.0214322	0.117996	0.0238073	0.114873	0.0209388	0.128091	0.017651	0.136199	0.0374653
0.110005	-0.974644	0.0737023	0.0374265	0.0925873	0.0275226	0.0927823	0.0315777	0.117719	0.0340042	0.113536	0.0311258	0.127476	0.0277613	0.135288	0.047652
0.109335	-0.964481	0.0733657	0.0475316	0.092927	0.0377093	0.0917442	0.0417045	0.117587	0.0441994	0.112506	0.0412972	0.126814	0.0378549	0.134393	0.0578436
0.108529	-0.954324	0.0731723	0.0577921	0.0927304	0.0479002	0.0905929	0.0518304	0.117487	0.0543918	0.112254	0.0514435	0.126101	0.0479536	0.133978	0.0680367
0.107831	-0.944163	0.0730291	0.0683907	0.0921547	0.0580858	0.0899182	0.0619699	0.117139	0.0645821	0.112388	0.0615653	0.125488	0.0580655	0.134236	0.078227
0.107281	-0.933992	0.0726753	0.0793927	0.0915177	0.0682562	0.089915	0.0721178	0.116504	0.0747725	0.112197	0.0716741	0.125113	0.0681785	0.134819	0.0884057
0.10674	-0.923821	0.0719911	0.0905901	0.091049	0.0784034	0.0902327	0.082257	0.115769	0.0849643	0.111598	0.0817813	0.124947	0.0782788	0.135206	0.0985639
0.106194	-0.913657	0.0710144	0.101626	0.0906904	0.0885315	0.0903318	0.0923802	0.11508	0.0951567	0.111071	0.0918889	0.124895	0.0883683	0.135143	0.108702
0.105749	-0.9035	0.0698725	0.112299	0.0901352	0.0986573	0.0898851	0.102497	0.11444	0.105345	0.110963	0.101994	0.124958	0.098461	0.134569	0.118831
0.105385	-0.893343	0.068954	0.122666	0.0892356	0.108795	0.0889996	0.112616	0.113808	0.115523	0.111238	0.112099	0.125157	0.108569	0.133478	0.128969
0.105002	-0.883184	0.0687841	0.132886	0.0883202	0.118939	0.0881723	0.122737	0.11322	0.125681	0.111718	0.122216	0.125423	0.118698	0.132116	0.139125
0.104678	-0.873028	0.0693346	0.143056	0.0879364	0.12907	0.0879443	0.132856	0.112841	0.135823	0.11221	0.132353	0.125662	0.12885	0.131011	0.149294
0.104682	-0.862879	0.069786	0.153209	0.0883139	0.13918	0.0885136	0.14298	0.112834	0.145955	0.112457	0.142505	0.125904	0.139023	0.130587	0.159463
0.105112	-0.852732	0.0694242	0.163354	0.0891648	0.149277	0.0895895	0.153118	0.113088	0.156093	0.11221	0.152658	0.126299	0.149211	0.130854	0.169622
0.105584	-0.842583	0.0685041	0.173495	0.0899119	0.159381	0.0905048	0.163265	0.113191	0.166243	0.11149	0.162806	0.126884	0.159406	0.131488	0.179779
0.105505	-0.832424	0.0678656	0.183631	0.0900597	0.169499	0.0906039	0.173407	0.112861	0.176398	0.11067	0.172952	0.127326	0.169602	0.132048	0.189961
0.104737	-0.82225	0.0679741	0.193766	0.0895265	0.179625	0.0897625	0.183544	0.112224	0.186549	0.110151	0.183098	0.127054	0.179795	0.132186	0.200186
0.103735	-0.812062	0.0686095	0.203916	0.088726	0.189747	0.0884932	0.193687	0.111529	0.196688	0.109964	0.193248	0.125824	0.189982	0.131809	0.210435
0.102907	-0.801865	0.0692496	0.214093	0.0881645	0.19986	0.087441	0.203842	0.110824	0.206822	0.109778	0.203402	0.124082	0.200157	0.13106	0.220671
0.102189	-0.791668	0.0695579	0.224286	0.0879128	0.209968	0.0868873	0.214007	0.110162	0.216964	0.109261	0.213553	0.122636	0.210319	0.130132	0.230869
0.101389	-0.781472	0.0695721	0.234468	0.0876816	0.220081	0.0867159	0.224174	0.109846	0.22712	0.108437	0.223684	0.122018	0.220476	0.129179	0.241028
0.100516	-0.771284	0.0694321	0.244622	0.0873576	0.2302	0.0866137	0.234331	0.11017	0.237279	0.107693	0.233789	0.122142	0.23064	0.128413	0.251161
0.0996524	-0.761108	0.069009	0.25476	0.0871123	0.240315	0.0863164	0.244465	0.111041	0.247425	0.107315	0.243883	0.122435	0.240818	0.128059	0.261283
0.0988314	-0.750949	0.0680433	0.264904	0.0870053	0.250414	0.0858414	0.254567	0.112032	0.257546	0.107139	0.25399	0.122289	0.251005	0.128095	0.271408
0.0981519	-0.740803	0.0666073	0.275059	0.0868543	0.260507	0.0854356	0.264643	0.112691	0.26765	0.106832	0.264129	0.121592	0.261191	0.128165	0.28154
0.0977257	-0.730654	0.0651587	0.285216	0.0865382	0.270609	0.0852028	0.274713	0.112756	0.277749	0.106323	0.274299	0.120774	0.271366	0.127874	0.291669
0.0974709	-0.720491	0.0641285	0.295373	0.0861654	0.28073	0.0848977	0.284788	0.112252	0.287852	0.105777	0.284485	0.120247	0.281519	0.127193	0.301785
0.0972067	-0.710315	0.0636346	0.305534	0.0858933	0.290866	0.0842355	0.29487	0.111502	0.297972	0.105349	0.294677	0.120021	0.291651	0.126524	0.311902
0.0969188	-0.700139	0.063578	0.315704	0.0857502	0.301011	0.0833422	0.304951	0.110915	0.308118	0.105035	0.304865	0.119877	0.301765	0.12634	0.322046
0.0967065	-0.68997	0.0637856	0.325875	0.0856841	0.311164	0.0826737	0.315038	0.110692	0.318287	0.104717	0.315043	0.119586	0.311874	0.126735	0.33223
0.0965822	-0.679803	0.0639697	0.336035	0.0856495	0.321318	0.0824756	0.32515	0.110746	0.328467	0.104385	0.325207	0.118993	0.321995	0.127342	0.342436
0.0965303	-0.669633	0.0637683	0.346186	0.0855614	0.331457	0.0825542	0.335301	0.110879	0.338636	0.104221	0.335363	0.118231	0.33214	0.127669	0.35264
0.0965555	-0.659465	0.0630008	0.356331	0.0853019	0.341567	0.0825746	0.345484	0.110953	0.348784	0.104382	0.34552	0.117701	0.342308	0.127474	0.362832
0.0964895	-0.649305	0.0618196	0.366476	0.084904	0.351652	0.0823356	0.355673	0.110933	0.358912	0.10481	0.355678	0.117627	0.352487	0.126823	0.373009
0.0960349	-0.639156	0.0606431	0.376626	0.084591	0.361729	0.0817898	0.365847	0.110859	0.36904	0.10533	0.365827	0.117814	0.362662	0.125884	0.383173
0.0951777	-0.629017	0.0599983	0.386787	0.0844903	0.371816	0.081038	0.376003	0.11078	0.379187	0.105799	0.375959	0.117963	0.372826	0.124811	0.39333
0.0942686	-0.618889	0.0601854	0.396963	0.0844526	0.381924	0.0803397	0.386157	0.110703	0.389358	0.106104	0.386073	0.117982	0.382985	0.123833	0.403488
0.0936017	-0.608769	0.0609105	0.407151	0.0842796	0.392055	0.0799999	0.396333	0.110554	0.399545	0.106128	0.396174	0.117915	0.39315	0.123213	0.413649
0.0931755	-0.598645	0.061483	0.417343	0.0839902	0.402209	0.0801493	0.40654	0.110205	0.409737	0.105812	0.40627	0.117801	0.40333	0.12297	0.423809
0.0928468	-0.588504	0.0615302	0.427537	0.0837385	0.412383	0.0806401	0.416764	0.109648	0.419924	0.105261	0.416365	0.117715	0.41352	0.122798	0.433968
0.0924803	-0.57835	0.061277	0.437731	0.083575	0.42257	0.0812031	0.426982	0.109064	0.430099	0.104692	0.426468	0.117778	0.423715	0.122413	0.444133
0.0920148	-0.568195	0.0610725	0.447927	0.0834303	0.432763	0.0816577	0.437176	0.108573	0.440256	0.104258	0.436588	0.11801	0.433912	0.121831	0.454311
0.0915272	-0.558049	0.0609719	0.458122	0.083295	0.442958	0.0819156	0.447346	0.108042	0.450395	0.104017	0.446736	0.11821	0.444105	0.121285	0.464498
0.091167	-0.547918	0.0608633	0.468315	0.0832604	0.453154	0.0819141	0.457505	0.107277	0.460528	0.10403	0.456908	0.118103	0.454292	0.120963	0.47469
0.0910019	-0.537799	0.0607171	0.478502	0.0833595	0.46335	0.0816923	0.467669	0.106298	0.470668	0.104311	0.467094	0.117671	0.464462	0.120849	0.484879
0.0909437	-0.527681	0.0605849	0.488677	0.0834853	0.473544	0.0814642	0.477842	0.10533	0.480823	0.104652	0.477281	0.117287	0.474609	0.120761	0.495058
0.0907455	-0.517559	0.0604874	0.498832	0.0834995	0.483723	0.0814485	0.488018	0.104624	0.490995	0.104673	0.487462	0.117406	0.484738	0.120464	0.505223
0.0901478	-0.507437	0.0603962	0.508963	0.0833469	0.493872	0.0816074	0.498187	0.104243	0.501173	0.104204	0.497627	0.118003	0.494864	0.119816	0.515381
0.089223	-0.497319	0.0602955	0.519069	0.0830638	0.503989	0.0816734	0.50835	0.104053	0.51134	0.103528	0.507763	0.118443	0.505002	0.118971	0.525545
0.0884822	-0.487195	0.0601571	0.529158	0.0827445	0.514091	0.0815035	0.518514	0.103997	0.52148	0.10308	0.517871	0.118139	0.515146	0.118415	0.535724
0.0884098	-0.477057	0.0598772	0.539245	0.0824881	0.524203	0.0813085	0.528684	0.104262	0.53159	0.102976	0.527967	0.117218	0.52528	0.118553	0.545917
0.0889131	-0.466908	0.0594179	0.549345	0.0823183	0.534338	0.0813982	0.538859	0.104945	0.541687	0.102979	0.538077	0.116299	0.535398	0.119248	0.556114
0.089363	-0.45676	0.0589885	0.55946	0.0821736	0.544485	0.0817552	0.549022	0.105713	0.551794	0.102886	0.548217	0.115763	0.545506	0.119901	0.566309
0.0891915	-0.446623	0.0588674	0.569575	0.0820069	0.554618	0.082021	0.55916	0.106103	0.561927	0.10277	0.558381	0.115507	0.555621	0.120002	0.576499
0.0884083	-0.436492	0.0590514	0.579671	0.0818653	0.564719	0.0818622	0.569271	0.105975	0.572077	0.102763	0.568551	0.115264	0.565754	0.119508	0.586688
0.0875055	-0.42636	0.0592197	0.589749	0.0818464	0.574792	0.0812063	0.579369	0.105462	0.582225	0.102745	0.578713	0.114862	0.575909	0.118665	0.59688
0.0869094	-0.416227	0.059031	0.599826	0.0819864	0.584852	0.0802233	0.589477	0.104726	0.592363	0.102411	0.588869	0.114258	0.586084	0.117622	0.607073
0.0866215	-0.406102	0.058438	0.60992	0.0822097	0.594922	0.0792811	0.599603	0.103978	0.602495	0.101647	0.599031	0.113517	0.596271	0.116471	0.61726
0.0863683	-0.395989	0.057713	0.620039	0.0823639	0.60502	0.0788439	0.609747	0.103501	0.612634	0.100651	0.609206	0.112748	0.606464	0.115497	0.62743
0.0859342	-0.385889	0.0570917	0.630175	0.0822837	0.615157	0.0791789	0.619904	0.103441	0.622791	0.0997436	0.619393	0.112115	0.616658	0.114984	0.637575
0.0852406	-0.375791	0.0564893	0.640323	0.0818952	0.625325	0.0801022	0.630075	0.103654	0.632967	0.0991585	0.629584	0.111828	0.626851	0.11489	0.647694
0.0842355	-0.365688	0.0557737	0.650485	0.081329	0.635514	0.0810962	0.640262	0.103879	0.643155	0.0989682	0.639772	0.111858	0.637045	0.115041	0.657794
0.0829962	-0.355569	0.0551791	0.660663	0.0808776	0.645712	0.0816939	0.650459	0.104014	0.653348	0.0990752	0.64995	0.11179	0.64724	0.115368	0.667883
0.0819156	-0.345427	0.0551288	0.67085	0.0807376	0.655913	0.0816781	0.660659	0.104154	0.663539	0.0992561	0.660115	0.111238	0.657434	0.115678	0.677967
0.0814564	-0.335272	0.0556982	0.681033	0.0807911	0.66611	0.0810034	0.670857	0.104412	0.673724	0.0992985	0.670272	0.110302	0.667629	0.115584	0.688055
0.0816844	-0.325114	0.0565082	0.691204	0.0807187	0.6763	0.0797782	0.681052	0.104775	0.683892	0.0991711	0.68043	0.109453	0.677823	0.114973	0.698164
0.0822129	-0.314957	0.05712	0.701365	0.0803113	0.686481	0.0783563	0.691248	0.105123	0.694038	0.0989792	0.690595	0.109107	0.688016	0.114233	0.708304
0.0824693	-0.304794	0.0573402	0.711531	0.0796083	0.696645	0.0772412	0.701445	0.10533	0.704163	0.0987292	0.700776	0.109327	0.698208	0.113731	0.718469
0.0819691	-0.294618	0.0571798	0.721714	0.0788423	0.706782	0.0767898	0.711634	0.105343	0.714283	0.0983202	0.710998	0.109759	0.708397	0.113385	0.728638
0.0806652	-0.284431	0.0567535	0.731954	0.078361	0.716886	0.0769659	0.721806	0.105178	0.724405	0.0977933	0.721282	0.109909	0.718577	0.113003	0.738795
0.0791506	-0.274244	0.0562455	0.74238	0.0784475	0.726966	0.0773135	0.731957	0.104893	0.734524	0.0973828	0.731607	0.109604	0.728739	0.112745	0.748935
0.0782431	-0.264067	0.0557548	0.753201	0.079072	0.737046	0.0772569	0.742094	0.104549	0.744634	0.0972397	0.741922	0.109181	0.738877	0.112845	0.759064
0.0782478	-0.253904	0.0551713	0.764513	0.0799197	0.747147	0.0766136	0.752228	0.104165	0.754741	0.097161	0.75219	0.109152	0.748993	0.113064	0.769188
0.0787322	-0.243748	0.05441	0.776109	0.0807266	0.757285	0.0757926	0.762366	0.103655	0.764857	0.096738	0.76241	0.109667	0.759094	0.112831	0.779314
0.0790138	-0.233586	0.0536959	0.787591	0.08148	0.767459	0.0753271	0.772509	0.102796	0.774991	0.0959138	0.772599	0.110365	0.769189	0.111897	0.789447
0.0787967	-0.22341	0.0533908	0.798694	0.0822428	0.777662	0.0752924	0.782655	0.101477	0.785148	0.0951982	0.782774	0.110821	0.779284	0.110562	0.799586
0.0783831	-0.213223	0.0535921	0.80942	0.0828813	0.787879	0.0753837	0.792801	0.100077	0.79532	0.0950676	0.792946	0.11092	0.789378	0.109401	0.80973
0.078295	-0.203029	0.0540467	0.819889	0.0831141	0.798087	0.0753947	0.802947	0.0992781	0.805492	0.0954184	0.803127	0.1107	0.799471	0.108968	0.819879
0.0786599	-0.192835	0.0544493	0.8302	0.082842	0.808262	0.0753522	0.813096	0.0992969	0.815647	0.0958619	0.813343	0.110137	0.809559	0.109459	0.830038
0.0790389	-0.18264	0.0547812	0.840418	0.0822868	0.8184	0.0753491	0.823251	0.0996036	0.825783	0.0961827	0.823637	0.109321	0.819637	0.110403	0.840212
0.0789304	-0.172447	0.0552939	0.850599	0.0817521	0.828516	0.0754607	0.833416	0.0995124	0.835911	0.0962394	0.834033	0.108586	0.829706	0.110996	0.850398
0.0783139	-0.162262	0.0561165	0.86079	0.0813494	0.838633	0.0756794	0.843593	0.0988204	0.846047	0.0958131	0.844489	0.108243	0.839781	0.110904	0.860592
0.0776014	-0.152094	0.0569721	0.87102	0.0809971	0.848766	0.0758634	0.853795	0.0978783	0.856201	0.0948773	0.854914	0.108325	0.849881	0.110477	0.870788
0.0771389	-0.141951	0.057411	0.88129	0.0806086	0.858916	0.0759137	0.864042	0.0972098	0.866369	0.0937921	0.865246	0.108677	0.860017	0.110192	0.880984
0.0768385	-0.131828	0.0572899	0.891573	0.0802296	0.869074	0.0759703	0.87435	0.0970053	0.876539	0.0930056	0.875489	0.109085	0.870185	0.110231	0.891181
0.0763808	-0.121703	0.0568715	0.901841	0.0800235	0.879229	0.0762409	0.884725	0.0969849	0.886702	0.0926659	0.885672	0.109278	0.880372	0.110508	0.901376
0.075747	-0.111557	0.0564578	0.912079	0.0801383	0.88938	0.0766482	0.895179	0.0968827	0.89686	0.0926093	0.895814	0.10905	0.890567	0.11079	0.91157
0.0752358	-0.101384	0.0561511	0.922292	0.0805252	0.899535	0.0768637	0.905721	0.0968811	0.907025	0.0925763	0.905923	0.108415	0.900763	0.110775	0.921762
0.0749386	-0.0911912	0.0559813	0.932486	0.0808996	0.909692	0.0767725	0.916326	0.0972932	0.917201	0.0923356	0.916013	0.107579	0.910957	0.110294	0.931949
0.074657	-0.0809835	0.055953	0.94266	0.0809578	0.919847	0.0767048	0.926914	0.0980072	0.927382	0.0917568	0.926106	0.106817	0.921145	0.109511	0.942122
0.0743472	-0.0707635	0.0558916	0.952804	0.0806212	0.930001	0.0770257	0.937398	0.0985734	0.937556	0.0909405	0.936214	0.106318	0.931321	0.108836	0.952276
0.0741459	-0.0605367	0.0555157	0.962921	0.0800613	0.940159	0.077625	0.947751	0.0987543	0.947712	0.0902469	0.946345	0.105991	0.941481	0.108558	0.962414
0.0739367	-0.0503165	0.0547891	0.973022	0.0795642	0.950319	0.0779741	0.958008	0.0987433	0.957851	0.0900613	0.956499	0.105466	0.95163	0.108567	0.972546
0.0733233	-0.040117	0.0540451	0.983119	0.0793724	0.960471	0.0776187	0.968227	0.098844	0.967982	0.0904702	0.966667	0.104523	0.961775	0.108452	0.982685
0.0721735	-0.0299428	0.0536425	0.993222	0.07958	0.970604	0.076579	0.978437	0.0991224	0.978121	0.0911843	0.976833	0.103444	0.971922	0.107941	0.992836
0.0709467	-0.0197872	0.0536173	1.00334	0.0801195	0.980719	0.0753538	0.988645	0.099481	0.988276	0.0917835	0.986978	0.102768	0.982075	0.107276	1.00299
0.0702688	-0.0096416	0.0537809	1.01349	0.0807879	0.990826	0.0745029	0.998847	0.0998868	0.998444	0.0919927	0.997096	0.102804	0.992238	0.106933	1.01314
0.070239	0.00049671	0.0539948	1.02366	0.0813274	1.00095	0.0741647	1.00905	0.100236	1.00861	0.0917159	1.0072	0.103427	1.00241	0.106964	1.02328
0.0703317	0.0106282	0.0542181	1.03383	0.0815869	1.01109	0.0740546	1.01924	0.100138	1.01877	0.0909531	1.01731	0.104168	1.01259	0.106949	1.03341
0.0699873	0.0207583	0.0544163	1.04401	0.0815869	1.02126	0.0739382	1.02944	0.0992781	1.02892	0.0898521	1.02741	0.104503	1.02277	0.106551	1.04353
0.0691191	0.0308962	0.0545358	1.05417	0.0814312	1.03144	0.0739162	1.03963	0.0979773	1.03907	0.0887857	1.03751	0.104232	1.03293	0.105772	1.05363
0.0680433	0.0410455	0.0545374	1.06432	0.0812849	1.04161	0.0741773	1.04983	0.0970163	1.04922	0.0881629	1.0476	0.103605	1.04309	0.104769	1.06372
0.0671814	0.0511961	0.0544336	1.07445	0.081318	1.05174	0.0746728	1.06002	0.0968323	1.05938	0.0880717	1.05769	0.103075	1.05324	0.103762	1.0738
0.06687	0.06133	0.0543078	1.08458	0.0814233	1.06185	0.0751666	1.07022	0.0971721	1.06956	0.0882006	1.0678	0.102998	1.0634	0.103062	1.08389
0.0671468	0.0714387	0.0542842	1.09468	0.0811953	1.07194	0.0754733	1.08041	0.0975826	1.07974	0.0881928	1.07794	0.103437	1.07356	0.102947	1.09399
0.0676658	0.0815336	0.0544242	1.10476	0.0804655	1.08205	0.0755394	1.0906	0.0979286	1.08991	0.0880072	1.08811	0.104111	1.08372	0.103438	1.10412
0.068026	0.091636	0.0546302	1.11483	0.0795768	1.09219	0.075423	1.10077	0.0982699	1.10008	0.0878609	1.0983	0.104572	1.09388	0.104196	1.11426
0.0681141	0.101757	0.0547214	1.12493	0.0788706	1.10236	0.0752594	1.11092	0.0985499	1.11025	0.0879034	1.10848	0.104508	1.10406	0.104752	1.12441
0.0680244	0.111895	0.0546129	1.13505	0.0782745	1.11254	0.0750974	1.12104	0.0986474	1.12043	0.0880544	1.11866	0.103953	1.11425	0.10488	1.13456
0.0678294	0.122043	0.054377	1.14517	0.0776533	1.12274	0.0747797	1.13116	0.0985247	1.13062	0.0881487	1.12884	0.103226	1.12445	0.10469	1.14472
0.0674944	0.132203	0.0542087	1.15527	0.0771814	1.13293	0.0741726	1.14128	0.0981944	1.1408	0.0881881	1.13902	0.102655	1.13462	0.104374	1.15487
0.0668998	0.142373	0.0543267	1.16536	0.0771154	1.14313	0.0734522	1.15141	0.0977288	1.15097	0.0883752	1.14924	0.102399	1.14478	0.104047	1.16504
0.0660018	0.152541	0.0547151	1.17545	0.0774645	1.15332	0.0729442	1.16153	0.0973498	1.16112	0.0888188	1.15948	0.10248	1.15491	0.103791	1.17524
0.0650313	0.162697	0.0550203	1.18555	0.0779914	1.16351	0.0727193	1.17166	0.0973262	1.17124	0.0892686	1.16972	0.102778	1.16503	0.10363	1.18547
0.0643755	0.172837	0.0549652	1.19566	0.0783437	1.17368	0.0725431	1.18181	0.0976974	1.18137	0.0893016	1.17995	0.102998	1.17513	0.103393	1.19572
0.0641663	0.182969	0.0547497	1.20577	0.0782667	1.18381	0.0721704	1.19198	0.0981566	1.19151	0.0888078	1.19015	0.102859	1.18525	0.102812	1.20597
0.0641301	0.193105	0.0547214	1.21586	0.0778719	1.19392	0.071472	1.20216	0.0982888	1.20169	0.0882305	1.20031	0.102276	1.1954	0.101873	1.2162
0.0639272	0.203252	0.0548142	1.22595	0.0775463	1.204	0.0704025	1.21232	0.0979726	1.21188	0.0881896	1.21045	0.101353	1.20557	0.100835	1.22641
0.0635041	0.213403	0.0546931	1.23604	0.0774881	1.21407	0.0691867	1.22247	0.0974851	1.22208	0.0887165	1.22059	0.100352	1.21575	0.0998868	1.2366
0.063026	0.223544	0.0543125	1.24615	0.0775432	1.22415	0.068394	1.23264	0.0971186	1.23228	0.0890421	1.23073	0.0996084	1.22592	0.0990186	1.2468
0.0626202	0.23367	0.0539492	1.25627	0.077518	1.23426	0.068394	1.24282	0.0968465	1.24247	0.0884916	1.24088	0.0992844	1.23608	0.0982463	1.25699
0.0623182	0.243798	0.0537919	1.26642	0.0773969	1.24439	0.0688454	1.25302	0.0965303	1.25267	0.0874127	1.25106	0.0992545	1.24624	0.097754	1.26719
0.0621342	0.253945	0.0538123	1.27659	0.0772758	1.25454	0.0690971	1.26322	0.0962126	1.26286	0.0867615	1.26126	0.0993032	1.2564	0.0977587	1.27738
0.0620602	0.264116	0.0539665	1.28677	0.0772884	1.26471	0.0689728	1.27342	0.0959751	1.27305	0.0869361	1.27147	0.0993221	1.26657	0.0982573	1.28755
0.0620083	0.274301	0.0542968	1.29693	0.077496	1.2749	0.0688344	1.2836	0.0958068	1.28323	0.0874583	1.28167	0.0992356	1.27673	0.0989462	1.29769
0.0618369	0.284492	0.0548111	1.30707	0.0777634	1.2851	0.0689838	1.29377	0.0957817	1.29339	0.0876329	1.29187	0.0989336	1.28687	0.0994684	1.30781
0.0614736	0.294678	0.0553521	1.31717	0.0779411	1.29529	0.0693535	1.30391	0.0959688	1.30354	0.0871327	1.30205	0.098446	1.29697	0.099654	1.31792
0.0609986	0.304852	0.055695	1.32725	0.0780779	1.30546	0.0697514	1.31402	0.0960601	1.3137	0.0860931	1.31221	0.0980167	1.30705	0.0994401	1.32802
0.0605661	0.315007	0.0557831	1.33732	0.0781377	1.3156	0.0700455	1.32412	0.0955741	1.32387	0.0849653	1.32237	0.0978389	1.31713	0.0988314	1.33812
0.0602499	0.325143	0.0557469	1.34739	0.077798	1.32573	0.0700943	1.33422	0.0945517	1.33404	0.0842198	1.33253	0.0978783	1.32722	0.098111	1.34821
0.0600282	0.335273	0.055695	1.35748	0.0770131	1.33584	0.0698536	1.34434	0.093575	1.3442	0.0840216	1.3427	0.0980261	1.33734	0.0977288	1.35832
0.0599023	0.345411	0.0556132	1.36757	0.0764375	1.34597	0.0695438	1.35447	0.0929993	1.35436	0.0842355	1.35287	0.0981912	1.34745	0.097765	1.36843
0.0598756	0.355568	0.0554575	1.37768	0.0767395	1.35611	0.0694227	1.3646	0.0926407	1.36453	0.084709	1.36303	0.0981991	1.35755	0.0978452	1.37858
0.0597781	0.365743	0.0552939	1.3878	0.0777209	1.36625	0.0694871	1.37474	0.092312	1.37472	0.0853601	1.37319	0.0978641	1.36765	0.0977194	1.38874
0.0593817	0.375929	0.0553411	1.39796	0.078468	1.37638	0.0695815	1.38487	0.0922082	1.38491	0.0860034	1.38335	0.0972696	1.37775	0.097548	1.39892
0.0588171	0.386116	0.0557375	1.40816	0.078199	1.38651	0.0696051	1.39503	0.0925951	1.39508	0.086307	1.39353	0.0968701	1.38788	0.0975228	1.40909
0.058589	0.396294	0.0562235	1.4184	0.0768857	1.39661	0.069484	1.4052	0.0933658	1.40522	0.0860443	1.40371	0.097161	1.39803	0.0975684	1.41925
0.0589901	0.40646	0.0562974	1.42865	0.0752673	1.4067	0.0691474	1.41537	0.0940201	1.41532	0.0853381	1.4139	0.0980874	1.40817	0.0975086	1.42942
0.0596979	0.416618	0.0557516	1.43888	0.0742465	1.4168	0.0686567	1.42553	0.0940547	1.4254	0.084569	1.42407	0.0988518	1.41829	0.0973105	1.4396
0.0601524	0.42678	0.0548803	1.44908	0.074127	1.42692	0.0682462	1.43567	0.093413	1.43551	0.0840625	1.43422	0.098608	1.42842	0.0971422	1.44979
0.0602483	0.436949	0.0541914	1.45924	0.0744887	1.43706	0.0681046	1.44581	0.0925322	1.44564	0.083888	1.44436	0.0973466	1.43856	0.0972397	1.45998
0.0604088	0.447117	0.0539791	1.46941	0.0747939	1.44721	0.0681266	1.45594	0.0918905	1.4558	0.0838423	1.45452	0.0958226	1.44873	0.0976486	1.47017
0.0609184	0.457272	0.0540766	1.47957	0.0749291	1.45737	0.068048	1.46608	0.0915995	1.46597	0.0835781	1.4647	0.0947279	1.45891	0.0981535	1.48037
0.061472	0.467412	0.0540624	1.48973	0.0751493	1.46755	0.0678294	1.47622	0.0914973	1.47613	0.0828892	1.4749	0.094256	1.46907	0.0985247	1.49056
0.0615711	0.477544	0.0537337	1.49994	0.0756558	1.47773	0.0676265	1.48636	0.0914611	1.48629	0.0819707	1.4851	0.0942623	1.47922	0.0986757	1.50075
0.0611323	0.487682	0.0532524	1.51041	0.0762582	1.48793	0.0674094	1.49651	0.091513	1.49645	0.0813447	1.49528	0.0944668	1.48934	0.0985074	1.51092
0.0604937	0.497832	0.0529457	1.52147	0.0764579	1.49812	0.0670713	1.50666	0.0917316	1.50662	0.0814328	1.50544	0.0946146	1.49947	0.0978405	1.52107
0.0599731	0.507983	0.0531329	1.53327	0.0759955	1.50832	0.0669156	1.5168	0.0921217	1.51679	0.0821264	1.51561	0.0946398	1.50962	0.0966939	1.53119
0.0596334	0.518123	0.0539004	1.54555	0.0752468	1.5185	0.0674613	1.52693	0.0925259	1.52695	0.0828169	1.52579	0.0946021	1.51979	0.095453	1.54132
0.0594556	0.528249	0.0548646	1.55776	0.0748552	1.52868	0.0686756	1.53705	0.0927115	1.53711	0.0829553	1.53597	0.0945124	1.52997	0.0945124	1.55146
0.059528	0.538376	0.0554386	1.56958	0.0750534	1.53882	0.0698599	1.5472	0.092592	1.54727	0.0825558	1.54617	0.0943787	1.54016	0.0938613	1.56163
0.0599181	0.548517	0.0554717	1.58101	0.0755472	1.54895	0.0703475	1.55737	0.0922994	1.55743	0.0820493	1.55635	0.0943048	1.55038	0.0932353	1.57181
0.0604434	0.55867	0.0553836	1.59215	0.0759279	1.55907	0.0700895	1.56755	0.0920163	1.56758	0.0817285	1.56652	0.0943473	1.56063	0.0925432	1.58199
0.0607171	0.568819	0.0556274	1.60299	0.0759908	1.56919	0.0696287	1.57774	0.0917993	1.57773	0.0815004	1.57667	0.0943693	1.57089	0.0919361	1.59215
0.0604654	0.578954	0.0562125	1.61355	0.0757879	1.57933	0.069517	1.58792	0.0915665	1.58789	0.0811622	1.58679	0.0942088	1.58114	0.0915555	1.60231
0.05983	0.589078	0.0567771	1.62389	0.0755724	1.58948	0.0697105	1.59809	0.0911953	1.59807	0.0807879	1.59691	0.0939053	1.59134	0.0913605	1.61247
0.059355	0.599198	0.057002	1.63412	0.0756023	1.59964	0.0697262	1.60824	0.0906322	1.60826	0.0807454	1.60704	0.0935939	1.60149	0.0912	1.62265
0.0595233	0.609317	0.0568621	1.64432	0.0758681	1.60982	0.069377	1.61838	0.0899591	1.61845	0.0812708	1.61719	0.0932541	1.61163	0.091005	1.63284
0.0602169	0.619437	0.0564736	1.65456	0.0761166	1.62	0.0690373	1.62853	0.0893394	1.62865	0.0821154	1.62734	0.0927288	1.62181	0.0908226	1.64304
0.0608051	0.629564	0.0558869	1.66487	0.0761858	1.6302	0.0691411	1.63868	0.0888314	1.63884	0.0827917	1.63746	0.091977	1.63201	0.0906637	1.65324
0.0608193	0.639703	0.055231	1.67524	0.0761496	1.64039	0.0695909	1.64884	0.0882903	1.64903	0.0831015	1.64758	0.0912394	1.64222	0.0904812	1.66343
0.0603081	0.649858	0.0548677	1.6856	0.0761276	1.65058	0.0697765	1.65902	0.087603	1.65919	0.0832226	1.6577	0.0909153	1.65242	0.0903224	1.67362
0.0595516	0.660026	0.0550376	1.69591	0.0761528	1.66077	0.0692386	1.6692	0.08701	1.66933	0.0833406	1.66783	0.0911717	1.66259	0.0902752	1.68378
0.0588045	0.670196	0.0554559	1.70618	0.0761968	1.67094	0.0682194	1.67939	0.0869911	1.67944	0.0834177	1.67799	0.0916593	1.67274	0.0901966	1.69392
0.0583562	0.680358	0.0555865	1.71641	0.0761559	1.68111	0.0674189	1.68959	0.0877414	1.68954	0.083339	1.68816	0.0917757	1.68289	0.0897735	1.70405
0.0584302	0.690516	0.0552027	1.7266	0.07592	1.69126	0.067271	1.69978	0.0888722	1.69964	0.0831267	1.69834	0.0912409	1.69303	0.0889745	1.71416
0.0588706	0.70068	0.0544588	1.73675	0.0755818	1.70142	0.0675919	1.70995	0.0897326	1.70977	0.0829034	1.70851	0.0902925	1.70318	0.0881613	1.72427
0.059193	0.710857	0.0536236	1.74688	0.0754214	1.71158	0.0679348	1.72012	0.0899952	1.7199	0.0826973	1.71866	0.0893472	1.71334	0.0876926	1.73435
0.0590986	0.721043	0.0529536	1.75701	0.075596	1.72173	0.0681377	1.73027	0.0898096	1.73005	0.0824331	1.72878	0.088652	1.72351	0.0876753	1.74442
0.0588045	0.731229	0.0526091	1.76715	0.0759562	1.73187	0.0683516	1.74043	0.0894007	1.74021	0.0821342	1.73892	0.088262	1.73368	0.0880119	1.7545
0.0587542	0.741405	0.0525006	1.77732	0.0761858	1.742	0.0686315	1.7506	0.0887842	1.75038	0.0819754	1.74911	0.0881314	1.74382	0.0884507	1.7646
0.0590813	0.751567	0.0523512	1.78751	0.0760647	1.75213	0.0687904	1.76077	0.0879993	1.76055	0.0820808	1.75941	0.0881393	1.75395	0.0887684	1.77473
0.059484	0.761721	0.0520335	1.7977	0.0756227	1.76227	0.0686598	1.77093	0.0873372	1.77071	0.0823529	1.76981	0.0881645	1.76408	0.0890075	1.78487
0.0596349	0.771875	0.0517441	1.80788	0.075099	1.77241	0.0682619	1.78109	0.0870446	1.78087	0.0824661	1.78025	0.0881723	1.77423	0.0893174	1.79501
0.0595689	0.782027	0.051774	1.81808	0.0747388	1.78254	0.0677067	1.79125	0.0869597	1.79103	0.082043	1.79063	0.0881645	1.78438	0.0896429	1.80514
0.059528	0.792165	0.0521923	1.8283	0.0745658	1.79265	0.0671012	1.80142	0.0867804	1.80118	0.0810396	1.8009	0.0881252	1.79454	0.0897672	1.81527
0.0595547	0.80229	0.0528183	1.83858	0.0743771	1.80276	0.0666199	1.81161	0.0865791	1.81133	0.079937	1.81111	0.088089	1.80468	0.0894621	1.82542
0.0594745	0.812417	0.0534569	1.84891	0.0740436	1.81288	0.0665114	1.82179	0.0866435	1.82147	0.0792906	1.82129	0.0881833	1.81483	0.0885671	1.83562
0.0592307	0.822563	0.0541096	1.85923	0.0737212	1.82302	0.0668495	1.83197	0.0868999	1.8316	0.0791427	1.83148	0.0885372	1.82497	0.0872491	1.84585
0.059009	0.832733	0.0549259	1.86949	0.0736253	1.83319	0.0673701	1.84214	0.0869424	1.84174	0.0791317	1.84172	0.0891255	1.83512	0.0860931	1.85608
0.059009	0.842918	0.0559073	1.8797	0.0737228	1.84338	0.0677665	1.85229	0.0866089	1.8519	0.0790232	1.85212	0.089698	1.84528	0.0855913	1.8663
0.0592103	0.853103	0.0566906	1.88987	0.073814	1.85358	0.0680087	1.86241	0.0861607	1.86206	0.0788203	1.86287	0.0898694	1.85545	0.08567	1.87651
0.0593566	0.863278	0.0567771	1.90002	0.073814	1.86378	0.0681487	1.87251	0.0859106	1.87223	0.0784963	1.87402	0.0892859	1.86564	0.0858902	1.8867
0.0591741	0.873436	0.0560442	1.91018	0.0738061	1.87396	0.0680527	1.88261	0.0859059	1.88237	0.0779773	1.88536	0.0878782	1.87583	0.0858807	1.89688
0.0587306	0.883577	0.0548976	1.92034	0.0738659	1.88412	0.0675997	1.89271	0.0859311	1.8925	0.0773733	1.8965	0.0861387	1.88603	0.0855205	1.90703
0.0584789	0.893711	0.0538611	1.9305	0.0739115	1.89426	0.0669171	1.90284	0.085747	1.90263	0.0769691	1.90726	0.0849197	1.89622	0.0849795	1.91715
0.0586834	0.90385	0.0531518	1.94067	0.0737479	1.90437	0.0662282	1.91298	0.0853758	1.91277	0.0769219	1.91774	0.0846917	1.90639	0.0846177	1.92726
0.0589775	0.914005	0.0527035	1.95084	0.0733028	1.91446	0.0656903	1.92312	0.085055	1.92293	0.0770587	1.92816	0.0851887	1.91653	0.0846586	1.93737
0.0588407	0.924181	0.0524078	1.96103	0.0727964	1.92454	0.065445	1.93326	0.0848757	1.93309	0.0770037	1.93859	0.085865	1.92666	0.0849559	1.9475
0.058287	0.934374	0.0521624	1.97122	0.0725431	1.93463	0.0655362	1.9434	0.0846948	1.94324	0.0765271	1.94898	0.0863368	1.93678	0.0851651	1.95763
0.057735	0.944578	0.0518038	1.9814	0.0725856	1.94474	0.0656998	1.95353	0.084385	1.95336	0.0757753	1.95926	0.0863274	1.94693	0.0850912	1.96776
0.0574456	0.954787	0.0512077	1.99158	0.0726847	1.95487	0.0654528	1.96365	0.0838486	1.96349	0.0751194	1.96946	0.0856873	1.9571	0.0847829	1.97788
0.0573984	0.964992	0.0504732	2.00174	0.0726517	1.96502	0.0645264	1.97377	0.0829144	1.97364	0.0748489	1.97964	0.0847058	1.96728	0.0843456	1.988
0.057499	0.975192	0.0498897	2.01189	0.0724975	1.9752	0.0632194	1.98388	0.0816813	1.98381	0.0750439	1.98982	0.0839996	1.97748	0.0838109	1.99813
0.0576563	0.985381	0.0496585	2.02204	0.0722836	1.98537	0.0622742	1.99399	0.0808068	1.99399	0.0755661	2	0.083836	1.98768	0.0831959	2.00825
0.05779	0.995552	0.0496616	2.03222	0.072032	1.99554	0.0622694	2.0041	0.0809012	2.00416	0.0761308	2.01017	0.083932	1.99788	0.0825589	2.01836
0.057897	1.00569	0.0495468	2.04245	0.0717976	2.00569	0.063092	2.01423	0.081719	2.01432	0.0765444	2.02033	0.084061	2.00807	0.0819895	2.02848
0.0580181	1.0158	0.0490718	2.05272	0.0716655	2.01582	0.0640923	2.02436	0.0823953	2.02447	0.076826	2.03049	0.0843283	2.01827	0.0816168	2.03862
0.0581203	1.0259	0.0484034	2.06299	0.0715947	2.02594	0.0647105	2.03449	0.0823875	2.03462	0.0769942	2.04066	0.0847011	2.02845	0.0815287	2.04878
0.0581203	1.036	0.048081	2.07323	0.0713557	2.03609	0.0647907	2.04463	0.0818622	2.04476	0.0769125	2.05083	0.0848395	2.0386	0.0816152	2.05897
0.0580212	1.04612	0.0485434	2.08343	0.0708005	2.04625	0.0644006	2.05476	0.0812692	2.0549	0.0765082	2.06097	0.0845643	2.04874	0.0816467	2.06916
0.0579269	1.05626	0.0495877	2.09359	0.0702232	2.05642	0.0636834	2.06488	0.0808335	2.06503	0.0760002	2.07109	0.0840673	2.05887	0.0815665	2.07934
0.0579174	1.06641	0.0504795	2.10373	0.0701839	2.06658	0.0629174	2.07502	0.0805284	2.07515	0.0756919	2.0812	0.0835561	2.06901	0.0815413	2.08951
0.0579803	1.07657	0.050717	2.11385	0.0708067	2.07674	0.0624362	2.08519	0.0803837	2.08525	0.0755991	2.09131	0.0830103	2.07916	0.0817049	2.09967
0.0580558	1.08675	0.0504685	2.12396	0.0715428	2.0869	0.0623827	2.09537	0.0805787	2.09535	0.0754718	2.10145	0.0824205	2.08933	0.0820179	2.10982
0.0580951	1.09693	0.0501838	2.13407	0.0718715	2.09708	0.0626123	2.10557	0.0811654	2.10546	0.075132	2.1116	0.0820053	2.09951	0.0823513	2.11999
0.0580605	1.1071	0.0500265	2.14418	0.0719423	2.10726	0.0628404	2.11576	0.0818936	2.1156	0.0746256	2.12178	0.0819518	2.10968	0.0825149	2.13014
0.0578687	1.11726	0.049767	2.1543	0.0722129	2.11745	0.0628923	2.12593	0.0824063	2.12577	0.0741364	2.13197	0.0821264	2.11982	0.0822475	2.1403
0.0574062	1.1274	0.0491049	2.16445	0.0726847	2.12765	0.0627617	2.13608	0.0824472	2.13594	0.0738706	2.14216	0.0822695	2.12993	0.081406	2.15045
0.0567425	1.13752	0.0480747	2.17464	0.0728719	2.13784	0.0623654	2.14619	0.0819046	2.1461	0.0738816	2.15236	0.0822601	2.14003	0.0801761	2.16059
0.0562439	1.14764	0.0471121	2.18485	0.0724598	2.14802	0.0614909	2.1563	0.0809924	2.15625	0.0740043	2.16254	0.0820069	2.15013	0.0789634	2.17074
0.0562251	1.15777	0.0466544	2.19506	0.0716309	2.15818	0.060209	2.16639	0.0803632	2.16639	0.074138	2.17271	0.0814045	2.16025	0.0781015	2.1809
0.056516	1.1679	0.0467503	2.20526	0.0706856	2.16833	0.0590357	2.17649	0.0805646	2.17653	0.0744195	2.18286	0.0806338	2.17039	0.0777004	2.19107
0.0565947	1.17804	0.0471042	2.21546	0.0697183	2.17848	0.0584459	2.18659	0.0813463	2.18666	0.0748442	2.19298	0.0801918	2.18053	0.0776517	2.20125
0.056137	1.18819	0.0473795	2.22564	0.0688187	2.18862	0.0584962	2.1967	0.0819141	2.19677	0.074992	2.2031	0.0803853	2.19067	0.0777177	2.21145
0.0553474	1.19834	0.0474597	2.23581	0.0682462	2.19877	0.0590168	2.20682	0.0818181	2.20687	0.0744824	2.21325	0.0810317	2.20082	0.0776973	2.22164
0.0547969	1.2085	0.0475352	2.24595	0.0681943	2.2089	0.05983	2.21696	0.0812723	2.21697	0.0735026	2.22341	0.0817442	2.21096	0.0775306	2.23183
0.0549228	1.21868	0.0478906	2.25608	0.0685372	2.21903	0.0606714	2.22711	0.0807502	2.22709	0.0726344	2.23358	0.0822569	2.22112	0.0772632	2.24202
0.0556054	1.22886	0.0485418	2.2662	0.0688863	2.22913	0.0611873	2.23728	0.080552	2.23722	0.0722616	2.24374	0.0824567	2.23128	0.0769895	2.2522
0.0562943	1.23903	0.0491819	2.27631	0.0688879	2.23921	0.0612408	2.24746	0.0806322	2.24737	0.0722506	2.25388	0.0822601	2.24143	0.0768165	2.26236
0.0565742	1.24919	0.0494981	2.28644	0.068534	2.2493	0.0612015	2.25765	0.0806574	2.25753	0.072172	2.26402	0.081535	2.25156	0.0767646	2.27252
0.0564861	1.25932	0.0493895	2.29658	0.0681597	2.25941	0.0617048	2.26783	0.0803349	2.26768	0.0717803	2.27416	0.0802704	2.2617	0.0766954	2.28268
0.0563603	1.26942	0.0489114	2.30672	0.0680889	2.26954	0.0629001	2.27801	0.0797388	2.27782	0.0712251	2.28431	0.0787999	2.27184	0.0764548	2.29286
0.0565349	1.27951	0.0482445	2.31687	0.0683437	2.27969	0.0640766	2.28817	0.0791931	2.28794	0.0708209	2.29447	0.0776423	2.28199	0.0761009	2.30304
0.0571153	1.28958	0.0477349	2.32702	0.0686834	2.28984	0.0643534	2.29833	0.0788706	2.29805	0.0707407	2.30464	0.0771264	2.29215	0.0758571	2.31324
0.0578089	1.29965	0.0476783	2.33718	0.0688501	2.3	0.0636488	2.3085	0.0786567	2.30816	0.0709467	2.3148	0.0772207	2.3023	0.0758162	2.32343
0.0581565	1.30975	0.047963	2.34732	0.0687904	2.31016	0.0626658	2.31867	0.0783626	2.31829	0.0712581	2.32496	0.077636	2.31245	0.0758445	2.33362
0.0580307	1.31987	0.0481753	2.35745	0.0686693	2.32032	0.0620571	2.32885	0.0779537	2.32843	0.0714453	2.33512	0.078111	2.32259	0.0758146	2.34379
0.0576909	1.33	0.0481706	2.36757	0.0686473	2.33048	0.0618904	2.33902	0.0776029	2.33858	0.071395	2.34529	0.0785812	2.33274	0.075758	2.35393
0.0573669	1.34012	0.048243	2.37769	0.0686756	2.34064	0.0618039	2.34918	0.0775353	2.34874	0.0711653	2.35546	0.0789634	2.3429	0.0757297	2.36404
0.0570587	1.35024	0.0485638	2.38783	0.0686268	2.3508	0.0614563	2.35932	0.077724	2.3589	0.0707957	2.36562	0.078976	2.35306	0.0757061	2.37413
0.0566906	1.36035	0.0487982	2.39797	0.0685859	2.36094	0.0608445	2.36945	0.0778137	2.36908	0.0702217	2.37578	0.0784255	2.3632	0.0757045	2.38424
0.0562691	1.37047	0.0485355	2.4081	0.0687511	2.37108	0.0602137	2.37959	0.0775007	2.37924	0.0694698	2.38594	0.0775306	2.37334	0.0758319	2.39437
0.0559404	1.38061	0.047845	2.41822	0.0690169	2.38121	0.0597026	2.38975	0.076892	2.38939	0.0687196	2.39612	0.0767615	2.38344	0.076049	2.40452
0.0559026	1.39077	0.0472002	2.42835	0.0689901	2.39132	0.0592606	2.39992	0.0763573	2.39955	0.0680983	2.40631	0.0764186	2.39353	0.0760081	2.41467
0.0561763	1.40094	0.0469973	2.43851	0.0685183	2.40141	0.0589083	2.41009	0.0761119	2.40971	0.0676296	2.4165	0.0764563	2.40362	0.0754246	2.42481
0.0565475	1.4111	0.0472206	2.44871	0.0678907	2.41149	0.0587951	2.42025	0.0759955	2.41987	0.0673733	2.42669	0.0766246	2.41371	0.0745831	2.43495
0.0568023	1.42125	0.0475368	2.45893	0.0674503	2.42157	0.0589335	2.43041	0.0756511	2.43003	0.0673685	2.43687	0.076664	2.42381	0.0740829	2.44509
0.0568935	1.43141	0.0477192	2.46914	0.0673214	2.43166	0.0590923	2.44057	0.0749716	2.44018	0.0674786	2.44704	0.0764453	2.43394	0.0740452	2.45521
0.0568196	1.44157	0.0478623	2.47933	0.0674834	2.44175	0.0590011	2.45074	0.0742984	2.45034	0.0675164	2.45721	0.0760427	2.44408	0.0740279	2.46535
0.0565113	1.45172	0.0480998	2.48948	0.0677083	2.45185	0.0585403	2.46093	0.0740751	2.4605	0.0674692	2.46737	0.0756133	2.45422	0.0737841	2.4755
0.0560112	1.46188	0.0483232	2.49958	0.0675085	2.46197	0.05779	2.47112	0.0743991	2.47065	0.0674456	2.47755	0.0751965	2.46436	0.0735482	2.48567
0.0556211	1.47204	0.0482949	2.50966	0.0665837	2.4721	0.0570178	2.48132	0.0749936	2.48082	0.0674959	2.48772	0.0747467	2.4745	0.0734129	2.49585
0.0555959	1.48222	0.0478765	2.51973	0.0652295	2.48225	0.0565632	2.49151	0.0755268	2.49099	0.0676045	2.49788	0.0743	2.48462	0.0730291	2.50604
0.055728	1.49241	0.0471152	2.52984	0.0640027	2.4924	0.0566356	2.5017	0.0758744	2.50118	0.0677224	2.50804	0.0739493	2.49474	0.0722239	2.51624
0.0554748	1.5026	0.0462518	2.54	0.0631895	2.50254	0.0571672	2.51188	0.0761103	2.51137	0.067691	2.5182	0.0737259	2.50486	0.071406	2.52643
0.0545704	1.51277	0.0456258	2.5502	0.0628105	2.51266	0.0578089	2.52204	0.0763588	2.52157	0.0673198	2.52835	0.0736048	2.51499	0.0710584	2.53662
0.0534128	1.52294	0.0454402	2.56038	0.0628435	2.52277	0.0581046	2.5322	0.0766813	2.53176	0.0666734	2.53849	0.0735372	2.52512	0.0712125	2.5468
0.0526956	1.53308	0.0455927	2.57055	0.0632053	2.53289	0.05779	2.54236	0.0769848	2.54195	0.0660568	2.54862	0.073468	2.53527	0.0715837	2.55697
0.0526422	1.54322	0.0457862	2.58069	0.0636567	2.54302	0.0569942	2.55251	0.077043	2.55212	0.0656337	2.55875	0.0734271	2.5454	0.0718841	2.56714
0.0528183	1.55334	0.0458318	2.59084	0.063891	2.55317	0.0561621	2.56265	0.076741	2.56228	0.0653144	2.5689	0.0735545	2.55552	0.0719266	2.57732
0.052779	1.56344	0.0458224	2.60098	0.0637825	2.56332	0.0557013	2.57277	0.0762299	2.57243	0.0650297	2.57907	0.0738942	2.56563	0.0716545	2.58753
0.052628	1.5735	0.0459451	2.61114	0.0635025	2.57348	0.0556101	2.5829	0.075703	2.58258	0.0648442	2.58923	0.0741946	2.57571	0.0711182	2.59773
0.0527601	1.58356	0.0461794	2.62131	0.063254	2.58363	0.0555597	2.59305	0.0751572	2.59272	0.0648048	2.59937	0.0740877	2.5858	0.0704072	2.60793
0.0532697	1.59361	0.0463367	2.63148	0.0629898	2.59379	0.0553852	2.60322	0.0745123	2.60287	0.064841	2.6095	0.0735372	2.5959	0.0696649	2.61811
0.0539146	1.60368	0.0463713	2.64164	0.0625714	2.60397	0.0552106	2.61341	0.0738423	2.61304	0.0648048	2.61961	0.0729804	2.60601	0.0690766	2.62828
0.0545704	1.61377	0.0464609	2.65176	0.0620005	2.61416	0.0550423	2.6236	0.0733642	2.62321	0.0645972	2.62971	0.0729065	2.61612	0.0687306	2.63847
0.0553002	1.62388	0.0467346	2.66187	0.0613226	2.62436	0.0546742	2.63378	0.0732022	2.6334	0.0642355	2.63979	0.07335	2.62622	0.068556	2.64867
0.0559325	1.634	0.0470948	2.67196	0.0605503	2.63456	0.0541442	2.64396	0.0731754	2.64359	0.0637495	2.64985	0.0738549	2.63632	0.0684318	2.65887
0.0560741	1.6441	0.0474109	2.68205	0.0597655	2.64476	0.0539083	2.65412	0.0729065	2.65379	0.0631675	2.6599	0.0738926	2.64643	0.0682666	2.66906
0.0556651	1.65419	0.0476673	2.69214	0.0591175	2.65494	0.0543377	2.66428	0.0722396	2.66398	0.0627051	2.66995	0.0733327	2.65654	0.0679772	2.67923
0.0550517	1.66427	0.0477396	2.70225	0.058773	2.6651	0.0551838	2.67443	0.0714359	2.67417	0.0627035	2.68	0.0725573	2.66667	0.0675054	2.6894
0.0544918	1.67436	0.0473606	2.7124	0.0588784	2.67525	0.0557611	2.68458	0.0708413	2.68437	0.0632194	2.69006	0.0721028	2.6768	0.0669234	2.69956
0.0540593	1.68444	0.0466025	2.72257	0.0593581	2.6854	0.0556997	2.69472	0.0705472	2.69456	0.0638423	2.70014	0.0721767	2.68694	0.0664453	2.70973
0.0539099	1.69452	0.0460221	2.73274	0.059852	2.69555	0.0552751	2.70485	0.0705	2.70475	0.0640011	2.71024	0.0725007	2.69708	0.0662188	2.71991
0.0541489	1.7046	0.0459702	2.7429	0.0600738	2.7057	0.0548882	2.71497	0.0706856	2.71495	0.0634066	2.72034	0.0725589	2.70724	0.0661527	2.73011
0.0545421	1.71469	0.0460599	2.75304	0.0600706	2.71584	0.0545956	2.72512	0.0710159	2.72513	0.0622348	2.73046	0.0720162	2.71742	0.0660772	2.7403
0.0547167	1.72478	0.0456446	2.76317	0.0600329	2.72597	0.0543204	2.73529	0.0712519	2.73531	0.0609341	2.74058	0.0709813	2.72762	0.0660332	2.75046
0.0545689	1.73489	0.0446286	2.77329	0.060069	2.73609	0.0541002	2.74548	0.0712094	2.74548	0.059885	2.75069	0.0699071	2.73782	0.066233	2.76058
0.0542606	1.745	0.0435559	2.78341	0.0602106	2.74621	0.0539146	2.75567	0.0709074	2.75564	0.0592763	2.76079	0.0692434	2.74798	0.0667205	2.77067
0.0539445	1.75514	0.0430054	2.79355	0.0604465	2.75635	0.0535969	2.76584	0.0704749	2.7658	0.0591898	2.77087	0.0691191	2.7581	0.0672553	2.78075
0.0537101	1.76529	0.043051	2.8037	0.0606793	2.76649	0.0530731	2.776	0.0700408	2.77595	0.0596082	2.78096	0.0692402	2.7682	0.0675856	2.79083
0.0536613	1.77547	0.0432681	2.81396	0.0607233	2.77664	0.0524817	2.78615	0.0696318	2.78609	0.0603254	2.79105	0.0691191	2.77831	0.0676532	2.80093
0.0537762	1.78565	0.0431753	2.82466	0.0604528	2.78678	0.0520052	2.7963	0.0690609	2.79621	0.0609892	2.80114	0.0685246	2.78843	0.0675022	2.81107
0.0538045	1.79582	0.0426343	2.83634	0.0599841	2.7969	0.0517	2.80644	0.0681377	2.80631	0.0613116	2.81122	0.0676532	2.79857	0.0672113	2.82124
0.0535748	1.80598	0.0418526	2.84922	0.0596176	2.80701	0.0514877	2.81657	0.0671216	2.8164	0.0612156	2.8213	0.066807	2.80871	0.0669407	2.83142
0.0533012	1.81613	0.0411353	2.86276	0.0595421	2.81712	0.0512832	2.82668	0.0666136	2.82651	0.060791	2.8314	0.0661134	2.81885	0.0668275	2.84159
0.0533358	1.82628	0.0407012	2.87585	0.0596287	2.82724	0.0511039	2.83679	0.066774	2.83665	0.0602279	2.84153	0.0656306	2.82897	0.0668055	2.85174
0.0537243	1.83642	0.0406226	2.88777	0.0594714	2.83735	0.0509545	2.8469	0.0669974	2.84681	0.0597922	2.85169	0.0654104	2.83907	0.0667017	2.86189
0.0542276	1.84655	0.0408522	2.89865	0.0586975	2.84747	0.0506918	2.85703	0.0666372	2.85698	0.0596538	2.86185	0.0653506	2.84915	0.0664956	2.87204
0.0546365	1.85667	0.0413414	2.90901	0.0574802	2.85759	0.0502074	2.86716	0.0658036	2.86714	0.0596963	2.87198	0.0652877	2.85925	0.0663022	2.88219
0.0548473	1.86678	0.0420649	2.91922	0.0566198	2.86773	0.0496742	2.87728	0.065198	2.87729	0.059679	2.88209	0.0653018	2.86935	0.0661087	2.89236
0.0547796	1.87689	0.042779	2.92939	0.0567677	2.87789	0.0494226	2.8874	0.0653144	2.88743	0.0595642	2.89218	0.0656636	2.87947	0.0657202	2.90255
0.0544116	1.88699	0.0429457	2.93956	0.057713	2.88807	0.0495704	2.89751	0.0660143	2.89756	0.0595013	2.90227	0.0664406	2.88959	0.0649983	2.91277
0.0538753	1.89709	0.0422929	2.94972	0.0586677	2.89825	0.0498409	2.90762	0.0668086	2.90768	0.0595484	2.91238	0.0673198	2.89973	0.0640452	2.92299
0.0535151	1.90721	0.0412989	2.95993	0.0590121	2.90845	0.0497938	2.91774	0.0673229	2.9178	0.0596051	2.92252	0.0677964	2.90987	0.0631439	2.9332
0.05374	1.91734	0.0406572	2.9703	0.0586504	2.91864	0.0492873	2.92787	0.0674645	2.92795	0.0596208	2.93267	0.0674912	2.92001	0.0625557	2.94341
0.0545547	1.9275	0.0404307	2.98101	0.0578938	2.92883	0.0486362	2.938	0.0673355	2.93811	0.0597262	2.94285	0.0664296	2.93016	0.0623308	2.95359
0.0553175	1.93767	0.0402058	2.99211	0.0571357	2.93902	0.0482445	2.94812	0.0670666	2.94829	0.0600801	2.95304	0.0651021	2.94033	0.0622836	2.96376
0.0553254	1.94786	0.0398708	3.0034	0.056612	2.9492	0.048243	2.95821	0.0666686	2.95847	0.0606227	2.96322	0.0641458	2.95051	0.0621672	2.97392
0.0546129	1.95806	0.0397119	3.01451	0.0563619	2.95936	0.0485355	2.9683	0.0660772	2.96862	0.0609986	2.97339	0.0638391	2.96069	0.0618841	2.98408
0.0538344	1.96827	0.0398503	3.02521	0.0562502	2.96951	0.0489523	2.9784	0.0653679	2.97876	0.0607171	2.98354	0.0638926	2.97089	0.061516	2.99423
0.0534128	1.97849	0.0400564	3.0356	0.0560977	2.97968	0.0492637	2.98854	0.0647781	2.98889	0.0595406	2.99366	0.0637872	2.98108	0.0611496	3.00436
0.0531895	1.98871	0.0400973	3.04586	0.0559168	2.98985	0.0492354	2.9987	0.064388	2.99901	0.0578985	3.00377	0.0633547	2.99127	0.0607941	3.01446
0.0528875	1.99893	0.0399337	3.05608	0.0558429	3.00002	0.0487699	3.00889	0.0639256	3.00913	0.0567331	3.01388	0.0629741	3.00145	0.060544	3.02454
0.0525242	2.00912	0.0396128	3.06629	0.0557941	3.01016	0.0479693	3.01908	0.0631486	3.01927	0.0566214	3.02402	0.0631345	3.01162	0.0605881	3.03462
0.0522835	2.01927	0.0392212	3.07647	0.0555283	3.02026	0.0470555	3.02928	0.0623449	3.02942	0.057164	3.03417	0.0638611	3.02176	0.0609372	3.04472
0.0522143	2.02938	0.0389208	3.08674	0.0550722	3.03036	0.046225	3.03946	0.0620948	3.0396	0.0574707	3.04435	0.0646224	3.03187	0.0613792	3.05486
0.0521294	2.03945	0.0388453	3.09731	0.054745	3.04046	0.0455691	3.04964	0.0625274	3.04979	0.057076	3.05453	0.0647419	3.04197	0.0616875	3.06502
0.0517472	2.04951	0.0389192	3.10833	0.0547088	3.0506	0.0450989	3.0598	0.0631361	3.05998	0.0561905	3.0647	0.0639335	3.05208	0.0616576	3.0752
0.0509529	2.05959	0.0389161	3.11969	0.0547608	3.06077	0.0448158	3.06994	0.0633232	3.07017	0.0552829	3.07487	0.06254	3.06222	0.0611795	3.08537
0.0499448	2.06968	0.0387966	3.13109	0.0546113	3.07095	0.044778	3.08008	0.0628797	3.08037	0.0546727	3.08503	0.0612345	3.07239	0.0605157	3.09552
0.0490923	2.07981	0.0388233	3.14227	0.0542244	3.08115	0.045091	3.09023	0.0620162	3.09056	0.0544226	3.09519	0.0604858	3.08258	0.060165	3.10564
0.0486566	2.08996	0.0391441	3.15322	0.0538642	3.09134	0.0457516	3.10037	0.0611464	3.10076	0.0543817	3.10537	0.0603364	3.09277	0.0602735	3.11575
0.0486833	2.10009	0.0394273	3.16434	0.0538564	3.10153	0.0464845	3.11051	0.0605724	3.11095	0.0543298	3.11555	0.0605519	3.10297	0.0605393	3.12585
0.0490828	2.11021	0.0391677	3.17677	0.0542795	3.11171	0.0468809	3.12066	0.0602452	3.12115	0.0542244	3.12575	0.0608586	3.11316	0.0607281	3.13597
0.0496616	2.12032	0.038298	3.19224	0.0548268	3.12189	0.046796	3.13082	0.0599008	3.13134	0.0542244	3.13594	0.0610835	3.12336	0.0608696	3.14609
0.0501445	2.13044	0.0373244	3.21144	0.0549684	3.13207	0.0464751	3.14099	0.0594777	3.14154	0.054344	3.14614	0.0611496	3.13354	0.0609467	3.15622
0.0503883	2.14057	0.0368525	3.2324	0.054366	3.14225	0.0462093	3.15115	0.0592323	3.15173	0.0542968	3.15633	0.0610615	3.14372	0.0608193	3.16636
0.0505251	2.15072	0.0370664	3.25164	0.0532131	3.15242	0.0459922	3.16131	0.0593503	3.16192	0.0538737	3.16653	0.0609105	3.15386	0.0605283	3.1765
0.050684	2.16089	0.0376877	3.26722	0.0521011	3.16258	0.0455566	3.17147	0.0596837	3.17209	0.0532681	3.17672	0.0607029	3.16399	0.0603191	3.18662
0.050717	2.17106	0.0382728	3.27987	0.0515003	3.17272	0.0447277	3.18165	0.0600203	3.18226	0.0528765	3.18692	0.0602672	3.17411	0.0602342	3.19673
0.0504748	2.18121	0.038449	3.29149	0.0513949	3.18285	0.0437557	3.19183	0.0603301	3.19241	0.0529253	3.19711	0.0596114	3.18424	0.0599589	3.20683
0.050165	2.19134	0.0380746	3.30324	0.0514122	3.19297	0.0431344	3.20202	0.0605645	3.20257	0.0533279	3.2073	0.0591285	3.19437	0.0592811	3.21694
0.0501115	2.20145	0.0373134	3.31523	0.0512565	3.20311	0.0430133	3.21221	0.0605047	3.21273	0.0537746	3.21747	0.0590939	3.2045	0.058523	3.2271
0.0502861	2.21154	0.036442	3.327	0.0509341	3.21326	0.0430636	3.22238	0.0600171	3.22288	0.0539712	3.22763	0.0592811	3.21463	0.0582225	3.23732
0.0503694	2.22163	0.0356273	3.33821	0.0505173	3.22343	0.0429771	3.23252	0.0592748	3.23302	0.0538202	3.23776	0.059388	3.22476	0.0584365	3.24757
0.0502263	2.23173	0.0349636	3.34889	0.0498787	3.2336	0.0427585	3.24265	0.0586488	3.24315	0.0533122	3.2479	0.0594745	3.2349	0.0586708	3.25781
0.0500832	2.24185	0.0345295	3.35933	0.0488894	3.24376	0.0425179	3.25277	0.0584506	3.25329	0.0524314	3.25804	0.0597089	3.24504	0.0585072	3.26802
0.0502153	2.25198	0.0343171	3.36984	0.04779	3.25392	0.0423055	3.2629	0.0586268	3.26345	0.0514122	3.26819	0.0599731	3.25516	0.0579803	3.27821
0.0506494	2.2621	0.0342511	3.38054	0.0470869	3.26408	0.0421608	3.27304	0.0586393	3.27362	0.0507705	3.27836	0.0599401	3.26527	0.0573245	3.28841
0.0512423	2.27221	0.0342652	3.39133	0.0470272	3.27424	0.042079	3.28318	0.0579536	3.28381	0.050706	3.28852	0.0594368	3.27538	0.0567016	3.29861
0.0518903	2.28232	0.0342873	3.40198	0.0473622	3.2844	0.0419343	3.29332	0.056763	3.294	0.0508161	3.29866	0.0586393	3.2855	0.0562549	3.30881
0.0525383	2.29243	0.0342432	3.41243	0.0476689	3.29457	0.0416135	3.30347	0.0558995	3.3042	0.0506903	3.30877	0.0579174	3.29564	0.0561291	3.31901
0.0530448	2.30256	0.0341268	3.42281	0.047705	3.30474	0.0412045	3.31361	0.0558743	3.31439	0.0503663	3.31886	0.0575148	3.30581	0.0562974	3.32921
0.0531455	2.31269	0.0339774	3.4334	0.0474251	3.31491	0.040901	3.32375	0.0563179	3.32459	0.050014	3.32897	0.057433	3.31599	0.0564626	3.3394
0.052617	2.32282	0.0337729	3.44431	0.0468856	3.32505	0.0407201	3.33389	0.0565349	3.33477	0.0496145	3.33911	0.057584	3.32616	0.0561779	3.34959
0.0515144	2.33295	0.0334599	3.45542	0.046225	3.33517	0.0404213	3.34401	0.056299	3.34495	0.0491253	3.34928	0.0578797	3.33633	0.0551807	3.35977
0.0502357	2.34306	0.0331328	3.46648	0.0456148	3.34529	0.039767	3.35412	0.055868	3.35511	0.0486786	3.35947	0.0581408	3.34649	0.0537699	3.36998
0.0492747	2.35317	0.0329912	3.47752	0.045198	3.35542	0.0388783	3.36421	0.0554654	3.36527	0.048482	3.36966	0.0581329	3.35665	0.0526893	3.38021
0.0488391	2.36328	0.0330164	3.48898	0.0450894	3.36557	0.0382067	3.3743	0.0550108	3.37543	0.0486079	3.37985	0.0578136	3.36683	0.0523905	3.39045
0.0487022	2.3734	0.0329503	3.50117	0.0453521	3.37576	0.0379991	3.38442	0.0543031	3.38559	0.0489177	3.39002	0.0574062	3.37703	0.0526013	3.40068
0.0484458	2.38355	0.032705	3.51375	0.0459167	3.38595	0.0379472	3.39457	0.0533578	3.39575	0.0491804	3.40016	0.0571247	3.38722	0.0528215	3.4109
0.0478686	2.39371	0.0324675	3.52596	0.0465097	3.39614	0.0376216	3.40474	0.0525132	3.40591	0.0492747	3.41029	0.0569517	3.39741	0.0529378	3.4211
0.0471955	2.4039	0.0323039	3.53733	0.0466748	3.40632	0.0370932	3.4149	0.0521404	3.41607	0.0492842	3.42041	0.056796	3.40758	0.0531266	3.43129
0.046862	2.41408	0.0319972	3.54796	0.0460426	3.41647	0.0368116	3.42505	0.052348	3.42625	0.0493408	3.43056	0.0566765	3.41776	0.053482	3.44147
0.0470209	2.42426	0.0313917	3.55823	0.0446899	3.42659	0.0369689	3.43518	0.0530542	3.43643	0.0493565	3.44073	0.0565538	3.42804	0.0539979	3.45161
0.0472977	2.43441	0.0306304	3.5684	0.043114	3.4367	0.0372992	3.4453	0.0540813	3.44662	0.0490451	3.45092	0.0562109	3.43853	0.0546223	3.46173
0.0471451	2.44455	0.029951	3.57858	0.0418604	3.44682	0.0375446	3.4554	0.0549935	3.45679	0.0483043	3.46111	0.0555944	3.44935	0.0551068	3.47184
0.0464295	2.45469	0.0294382	3.58877	0.041269	3.45695	0.0378418	3.46548	0.0552122	3.46693	0.0474156	3.47129	0.0550612	3.46042	0.0550895	3.48196
0.045588	2.46483	0.0290529	3.59894	0.041354	3.46711	0.0384269	3.47556	0.0546161	3.47703	0.0467503	3.48147	0.0549652	3.47152	0.0545343	3.49208
0.045198	2.47499	0.0287666	3.60908	0.0417487	3.47728	0.0390828	3.48567	0.0537306	3.48712	0.0464232	3.49163	0.0551823	3.48236	0.0538611	3.5022
0.0454339	2.48517	0.0286125	3.6192	0.0419737	3.48747	0.039174	3.49581	0.0530731	3.49721	0.0463068	3.50178	0.055327	3.49287	0.0534962	3.51231
0.0459749	2.49535	0.0286471	3.6293	0.0418872	3.49766	0.0382917	3.50599	0.0526941	3.50732	0.0462329	3.51192	0.0552405	3.50315	0.0534254	3.52243
0.0463713	2.50553	0.0288343	3.63939	0.0417393	3.50783	0.0367204	3.51617	0.0525352	3.51746	0.0461102	3.52204	0.0550093	3.51335	0.0532807	3.53255
0.0463666	2.51569	0.0289601	3.64947	0.0417519	3.51799	0.0352388	3.52634	0.0526815	3.52761	0.0459372	3.53213	0.0547167	3.52353	0.0528199	3.54268
0.0459246	2.52585	0.0287839	3.65954	0.0417692	3.52815	0.0345483	3.53649	0.0529976	3.53779	0.0457327	3.54221	0.0544116	3.53372	0.0522332	3.55279
0.0451869	2.53601	0.0283137	3.66962	0.041398	3.53831	0.0348377	3.54662	0.0530212	3.54797	0.0454528	3.55229	0.0541615	3.54392	0.0519249	3.5629
0.044454	2.54619	0.0278151	3.67971	0.0404842	3.54848	0.0357295	3.55676	0.0524802	3.55814	0.0450721	3.56239	0.0540184	3.55411	0.0520413	3.57299
0.0440325	2.55637	0.0274816	3.68985	0.039358	3.55865	0.036615	3.56699	0.0515915	3.5683	0.0447497	3.57252	0.0540546	3.56431	0.0523213	3.58309
0.0439995	2.56654	0.0271592	3.70001	0.0385307	3.56882	0.03709	3.5774	0.0507233	3.57846	0.0447182	3.58266	0.0544006	3.5745	0.0524408	3.59321
0.0441394	2.57668	0.0265159	3.7102	0.0382492	3.57899	0.0370822	3.58802	0.0500344	3.58862	0.0449778	3.5928	0.0551052	3.5847	0.0523512	3.60334
0.0441583	2.58681	0.0255187	3.72041	0.0384442	3.58916	0.0366748	3.59873	0.0495169	3.5988	0.0452687	3.60292	0.0559876	3.59489	0.0521247	3.61349
0.0439806	2.59694	0.0246112	3.73065	0.0389381	3.59937	0.0359875	3.60935	0.0491159	3.60898	0.0453222	3.61305	0.0566481	3.60509	0.0516434	3.62364
0.0438233	2.60708	0.0243391	3.74095	0.0394823	3.60958	0.0352074	3.61975	0.0487054	3.61918	0.0450108	3.62319	0.056634	3.61528	0.050706	3.63379
0.0439491	2.61725	0.0248833	3.75128	0.0396931	3.61981	0.0345185	3.62999	0.0481785	3.62937	0.0443518	3.63336	0.0558114	3.62547	0.0493691	3.64394
0.0443203	2.62744	0.0259151	3.76157	0.0392495	3.63002	0.0338925	3.64019	0.0476453	3.63956	0.0434852	3.64352	0.054679	3.63567	0.0480401	3.65408
0.0445437	2.63763	0.0267534	3.7718	0.0382649	3.64022	0.0331202	3.65044	0.0473449	3.64973	0.0426264	3.65368	0.0540325	3.64586	0.0472835	3.66421
0.0442653	2.64782	0.0267723	3.78195	0.0373181	3.6504	0.0321938	3.66073	0.0472709	3.6599	0.0419784	3.66382	0.0541568	3.65605	0.0474597	3.67433
0.0435732	2.65801	0.0258742	3.79206	0.0369595	3.66056	0.0314798	3.67101	0.0470476	3.67005	0.0416025	3.67394	0.0545704	3.66625	0.0483515	3.68447
0.0428639	2.66818	0.0245357	3.80217	0.037164	3.67071	0.0313413	3.68126	0.0463744	3.68021	0.0413603	3.68407	0.0546334	3.67644	0.049226	3.69463
0.0423763	2.67835	0.0233309	3.81227	0.0373464	3.68085	0.0317377	3.69147	0.0455393	3.69039	0.0410598	3.6942	0.0540923	3.68663	0.0494729	3.70482
0.0420224	2.68849	0.0224926	3.82239	0.0369501	3.69097	0.0323118	3.70169	0.0451775	3.70057	0.0406368	3.70434	0.0529677	3.69682	0.0491206	3.71502
0.0416355	2.69863	0.0218698	3.83259	0.0359639	3.70107	0.032727	3.7119	0.0454701	3.71074	0.0401602	3.7145	0.0513587	3.707	0.0486157	3.7252
0.0412643	2.70875	0.0211526	3.84293	0.034855	3.71114	0.0328528	3.72209	0.0459215	3.72089	0.0397607	3.72467	0.0496522	3.71716	0.0482477	3.73535
0.0412061	2.71885	0.0201931	3.85344	0.0340938	3.72119	0.032749	3.73227	0.0459938	3.73101	0.0395484	3.73486	0.048589	3.72732	0.0479205	3.74546
0.0417189	2.72892	0.0191629	3.86402	0.0338311	3.73124	0.0325052	3.74242	0.0456384	3.74113	0.0394776	3.74505	0.0486928	3.73749	0.0474251	3.75555
0.0426248	2.73897	0.0183388	3.87452	0.0339475	3.74131	0.0320947	3.75258	0.0451634	3.75126	0.0393407	3.75524	0.0496695	3.74767	0.0468243	3.76562
0.0432917	2.74902	0.0178669	3.88486	0.0341866	3.7514	0.0315018	3.76274	0.0448236	3.7614	0.0390136	3.76544	0.0505959	3.75786	0.04642	3.77568
0.0432131	2.75908	0.017815	3.89509	0.0342464	3.76151	0.0309324	3.77292	0.0446333	3.77154	0.038611	3.77563	0.0507705	3.76805	0.0463084	3.78575
0.0425477	2.76917	0.018161	3.90527	0.0340057	3.77164	0.0306414	3.7831	0.0445405	3.78168	0.0383168	3.78582	0.0503553	3.77824	0.046225	3.79585
0.0418651	2.77927	0.018614	3.91543	0.033677	3.78175	0.0305817	3.79326	0.0446207	3.7918	0.0381816	3.79601	0.0500674	3.78843	0.0459482	3.80598
0.041505	2.7894	0.0187414	3.92558	0.0335402	3.79188	0.0304669	3.8034	0.044885	3.80192	0.0380919	3.8062	0.0502452	3.79863	0.0455833	3.81613
0.0414578	2.79956	0.0183891	3.93573	0.0336046	3.80202	0.0301366	3.81353	0.0450674	3.81203	0.0378497	3.81637	0.0505471	3.80882	0.0453285	3.82628
0.0416402	2.80972	0.0178087	3.94588	0.0336786	3.81219	0.0296647	3.82365	0.0449369	3.82214	0.0373684	3.82651	0.0506116	3.81902	0.0452027	3.83642
0.0419469	2.81989	0.0173101	3.95603	0.0336251	3.82237	0.0291677	3.83377	0.044638	3.83227	0.0367912	3.83662	0.0504937	3.82922	0.0451036	3.84655
0.0421828	2.83006	0.0168981	3.96619	0.0334175	3.83253	0.028677	3.84389	0.0444304	3.84243	0.0363036	3.84671	0.0502971	3.83943	0.044918	3.85668
0.0421781	2.84021	0.0163775	3.97636	0.0330652	3.84268	0.0281847	3.85401	0.044325	3.8526	0.0360048	3.85681	0.0498504	3.84969	0.0445201	3.86681
0.0419186	2.85038	0.0157593	3.98655	0.0326106	3.85281	0.0277065	3.86413	0.0441709	3.86278	0.0360472	3.86693	0.0489916	3.86001	0.0439098	3.87695
0.041516	2.86056	0.0153567	3.9968	0.0321435	3.86293	0.0272835	3.87426	0.0438516	3.87295	0.0365616	3.87707	0.0479488	3.87035	0.0433751	3.88709
0.0410567	2.87074	0.0154794	4.00716	0.031733	3.87308	0.0269453	3.8844	0.0433483	3.88309	0.0373558	3.88722	0.0472552	3.88066	0.0432241	3.89724
0.040448	2.88094	0.0161809	4.01768	0.0313807	3.88325	0.0266763	3.89455	0.0428198	3.89321	0.038007	3.89738	0.0472867	3.8909	0.0433562	3.90742
0.0395342	2.89113	0.0172158	4.02828	0.0310897	3.89344	0.0264215	3.90472	0.0424974	3.90332	0.0382272	3.90756	0.0478796	3.90107	0.0433971	3.91765
0.0384883	2.90132	0.018095	4.03881	0.030912	3.90363	0.0261117	3.9149	0.0422977	3.91344	0.0379063	3.91775	0.0483829	3.91122	0.0432508	3.92795
0.037845	2.91149	0.0183293	4.04918	0.0308223	3.91382	0.0256776	3.92509	0.0418195	3.92357	0.0370303	3.92794	0.0481643	3.92134	0.0432146	3.93831
0.0379142	2.92163	0.017826	4.05943	0.0305549	3.92402	0.0251365	3.93527	0.0409812	3.93373	0.0358994	3.93813	0.0471907	3.93144	0.0435135	3.94868
0.0384144	2.93176	0.0169972	4.06961	0.0297166	3.93422	0.024715	3.94544	0.040264	3.9439	0.0351822	3.9483	0.046052	3.94154	0.0440168	3.95902
0.0388988	2.94189	0.0163381	4.07976	0.0282334	3.94441	0.024693	3.95559	0.0399919	3.95407	0.0353316	3.95847	0.0453081	3.95165	0.0444808	3.9693
0.0392307	2.95203	0.0158867	4.0899	0.026659	3.9546	0.0250013	3.96572	0.0398346	3.96424	0.0360598	3.96863	0.0450124	3.96179	0.0447623	3.97951
0.0394288	2.9622	0.0152057	4.10002	0.0258081	3.96479	0.02519	3.97584	0.0393974	3.97438	0.0367	3.97879	0.0449998	3.97197	0.0447403	3.98969
0.0394005	2.97238	0.0139632	4.11016	0.0259969	3.97498	0.0249305	3.98596	0.0388422	3.98451	0.0369453	3.98897	0.0452357	3.98215	0.0443581	3.99986
0.0390875	2.98255	0.0124014	4.12033	0.0267943	3.98518	0.0243643	3.99608	0.0385575	3.99464	0.0369532	3.99916	0.0456195	3.99233	0.043795	4.01003
0.0386456	2.99271	0.0111038	4.13051	0.027469	3.99537	0.0238688	4.00619	0.0385795	4.00479	0.0369154	4.00935	0.0458145	4.00252	0.0433357	4.02021
0.0383184	3.00287	0.0104007	4.14069	0.027469	4.00556	0.0236408	4.01629	0.0386676	4.01496	0.0368242	4.01955	0.0455204	4.01271	0.0430684	4.0304
0.0382665	3.01304	0.0101475	4.15085	0.0266669	4.01575	0.0236313	4.02638	0.0387148	4.02514	0.0365049	4.02974	0.0447135	4.02291	0.0428702	4.04057
0.038493	3.02321	0.0100563	4.161	0.0254731	4.02593	0.0237871	4.03646	0.0387855	4.03532	0.0357484	4.03993	0.0436063	4.0331	0.0426358	4.05073
0.038784	3.0334	0.010061	4.17113	0.0245483	4.03609	0.0241173	4.04652	0.0388343	4.04548	0.0346348	4.0501	0.0425525	4.0433	0.0423999	4.06087
0.038817	3.04359	0.0102073	4.18126	0.0241755	4.04625	0.0244476	4.05658	0.0386314	4.05564	0.033655	4.06024	0.0418604	4.05349	0.0422363	4.07097
0.0384442	3.05378	0.0103677	4.1914	0.0240938	4.05642	0.0243564	4.06665	0.0380384	4.0658	0.0331831	4.07037	0.0414845	4.06369	0.0420853	4.08106
0.0377774	3.06395	0.0103614	4.20152	0.0239931	4.06659	0.0236502	4.07675	0.0372489	4.07598	0.0330306	4.0805	0.0410646	4.07387	0.0417519	4.09115
0.0370586	3.07409	0.0101789	4.21164	0.0238484	4.07676	0.0227616	4.08689	0.0366355	4.08616	0.0328214	4.09064	0.0404606	4.08405	0.0411055	4.10125
0.0366009	3.08422	0.00981248	4.22177	0.0237289	4.08692	0.0222661	4.09705	0.0363807	4.09636	0.0325147	4.10081	0.0400422	4.09421	0.0402247	4.11139
0.0366433	3.09434	0.00915346	4.2319	0.0236376	4.09706	0.0220758	4.10721	0.0363602	4.10656	0.0323307	4.111	0.0402215	4.10437	0.0393738	4.12155
0.0370523	3.10446	0.00831986	4.24205	0.0235936	4.10719	0.0216008	4.11737	0.0363319	4.11675	0.0324203	4.12119	0.0408837	4.11453	0.0388799	4.13171
0.0373621	3.11458	0.00772376	4.25219	0.0236015	4.11733	0.020676	4.12751	0.0361149	4.12694	0.0326987	4.13137	0.0415569	4.12469	0.0388862	4.14185
0.0372143	3.12469	0.00753974	4.26232	0.0235448	4.12748	0.0197512	4.13764	0.0356886	4.13711	0.0328481	4.14154	0.0420098	4.13484	0.0391945	4.15196
0.0365946	3.13479	0.00740605	4.27246	0.023301	4.13765	0.0190969	4.14778	0.0352294	4.14727	0.0325115	4.15169	0.042348	4.14499	0.0395201	4.16205
0.0357075	3.14488	0.00690589	4.28261	0.0229251	4.14781	0.0184394	4.15794	0.0349195	4.15743	0.031571	4.16181	0.0426107	4.15514	0.0397827	4.17214
0.0347937	3.15496	0.00611004	4.29277	0.0225901	4.15796	0.0176247	4.16811	0.0347214	4.16759	0.0302797	4.17193	0.0426437	4.16528	0.0399542	4.18225
0.0339884	3.16505	0.00541171	4.30293	0.0223511	4.16808	0.0170742	4.1783	0.0345389	4.17774	0.0292149	4.18206	0.0423386	4.17541	0.0398802	4.19238
0.0333027	3.17516	0.0050531	4.31308	0.0220569	4.17821	0.0171686	4.1885	0.0344791	4.18787	0.0289821	4.1922	0.0417472	4.18554	0.039487	4.20254
0.0328292	3.1853	0.00503108	4.32324	0.0215521	4.18835	0.017576	4.19869	0.0346443	4.19798	0.0296679	4.20235	0.041052	4.19567	0.0389334	4.21271
0.032834	3.19547	0.00521667	4.33342	0.0208789	4.19852	0.0176373	4.20889	0.0348204	4.20808	0.0306446	4.21251	0.0405361	4.20581	0.0383892	4.2229
0.0334332	3.20565	0.00538339	4.3436	0.0201711	4.2087	0.0172063	4.21909	0.0347182	4.21819	0.0311856	4.22269	0.0403851	4.21595	0.037812	4.23308
0.0343093	3.21584	0.00533936	4.3538	0.0194571	4.21887	0.0167738	4.22928	0.0344052	4.22833	0.0311793	4.23288	0.0404622	4.2261	0.0370444	4.24325
0.0349824	3.22604	0.00508613	4.36399	0.0187288	4.22904	0.0168745	4.23947	0.0342291	4.23849	0.0310284	4.24308	0.0404858	4.23625	0.0360834	4.2534
0.0353127	3.23623	0.00468349	4.37419	0.0180824	4.23919	0.0175429	4.24966	0.0343863	4.24868	0.0310016	4.25328	0.040393	4.24641	0.0352341	4.26352
0.0355141	3.24643	0.00409839	4.38438	0.0175822	4.24935	0.0182554	4.25985	0.0346915	4.25888	0.0309639	4.26349	0.0402797	4.25657	0.0349982	4.27363
0.0356415	3.25661	0.0033513	4.39458	0.0171167	4.2595	0.0183923	4.27003	0.0347103	4.26908	0.0307106	4.27371	0.0400768	4.26673	0.0357201	4.28373
0.0353458	3.26678	0.00261522	4.40477	0.0166464	4.26963	0.0178386	4.28021	0.0341315	4.27928	0.0302907	4.28393	0.0396301	4.2769	0.037197	4.29384
0.0343816	3.27693	0.00206787	4.41495	0.0164592	4.27974	0.017005	4.29039	0.0331013	4.28947	0.0298928	4.29412	0.0390875	4.28708	0.0386283	4.30395
0.033147	3.28705	0.00178005	4.42512	0.0168729	4.28983	0.0162847	4.30056	0.0321734	4.29966	0.0296112	4.3043	0.0388831	4.29726	0.0391992	4.31405
0.0323778	3.29718	0.0017077	4.43528	0.0177883	4.29992	0.0157908	4.3107	0.0318195	4.30983	0.0294162	4.31446	0.0392417	4.30746	0.0388658	4.32417
0.0323951	3.30732	0.00168096	4.44544	0.018787	4.31002	0.0155234	4.32084	0.03195	4.31999	0.0291944	4.32462	0.0398393	4.31765	0.0382964	4.33431
0.0328827	3.31746	0.0015048	4.45561	0.0195341	4.32012	0.0153976	4.33097	0.0319941	4.33013	0.0288248	4.33478	0.0400721	4.32784	0.0379189	4.34448
0.0333011	3.3276	0.00116507	4.46577	0.0198282	4.33022	0.0151491	4.34114	0.0315002	4.34024	0.0283593	4.34495	0.0397104	4.33804	0.0374486	4.35467
0.0333247	3.33771	0.000815903	4.47594	0.0194099	4.34031	0.0144822	4.35139	0.0305738	4.35036	0.0279802	4.35513	0.0391379	4.34823	0.0365395	4.36486
0.0329739	3.34782	0.000504483	4.4861	0.0181532	4.35039	0.0133372	4.36171	0.0296993	4.36047	0.0276531	4.36531	0.0387399	4.35843	0.0354338	4.37503
0.0325273	3.35793	0.000120713	4.49625	0.016519	4.36048	0.0119673	4.37207	0.0292731	4.37062	0.0271246	4.37551	0.038309	4.36862	0.0346915	4.38517
0.0323165	3.36805	-0.000307097	4.5064	0.0153771	4.37059	0.0107798	4.38237	0.0293564	4.38079	0.0263932	4.3857	0.0374423	4.37882	0.0345892	4.39529
0.0325052	3.37817	-0.000605934	4.51652	0.0151617	4.38072	0.0100799	4.3926	0.0297261	4.39097	0.0257924	4.39588	0.0362549	4.38901	0.0349824	4.40539
0.0329598	3.38831	-0.000845004	4.52662	0.0155329	4.39088	0.00989741	4.40275	0.0300595	4.40116	0.0254716	4.40606	0.0352435	4.3992	0.0355125	4.41549
0.0332508	3.39846	-0.00132	4.53671	0.0159402	4.40105	0.0100122	4.41287	0.0301397	4.41135	0.0251711	4.4162	0.0346757	4.4094	0.0358097	4.42559
0.0329095	3.40864	-0.00208911	4.54681	0.0160708	4.41124	0.0101349	4.42297	0.0299431	4.42153	0.0246442	4.42632	0.0344854	4.41959	0.0356949	4.43572
0.0319296	3.41883	-0.00292743	4.55694	0.0157373	4.42144	0.0100956	4.43309	0.0295641	4.4317	0.0240088	4.43644	0.0345798	4.42979	0.035308	4.44587
0.0309214	3.429	-0.00371699	4.56707	0.0148597	4.43163	0.00989112	4.44324	0.0291661	4.44185	0.0235716	4.44658	0.0349604	4.43998	0.0349227	4.45605
0.0304967	3.43916	-0.00450497	4.57723	0.0136282	4.44181	0.00956397	4.45341	0.0289931	4.45202	0.0234725	4.45676	0.0356147	4.45018	0.0346097	4.46623
0.030621	3.44929	-0.00521275	4.58739	0.0123542	4.45197	0.00912987	4.46359	0.0291803	4.46219	0.023603	4.46696	0.036398	4.46037	0.0342495	4.47639
0.0308113	3.45942	-0.00558236	4.59756	0.011206	4.46213	0.00873195	4.47379	0.0294996	4.47238	0.0238217	4.47716	0.037013	4.47057	0.0338374	4.48653
0.0307437	3.46955	-0.0054471	4.60775	0.0102544	4.4723	0.00871622	4.48399	0.02952	4.48256	0.0240859	4.48735	0.0371797	4.48076	0.0335008	4.49665
0.0303803	3.47968	-0.00495323	4.61795	0.00958756	4.48247	0.00928558	4.49419	0.0290513	4.49274	0.0243061	4.49752	0.0368871	4.49096	0.0332649	4.50677
0.0297795	3.48981	-0.00451284	4.62816	0.00920694	4.49264	0.0101428	4.5044	0.0282728	4.5029	0.024325	4.50767	0.036387	4.50117	0.0330825	4.51692
0.0291174	3.49994	-0.00450969	4.63838	0.00891754	4.5028	0.0107074	4.51461	0.027458	4.51306	0.0241803	4.51783	0.0359198	4.51137	0.0329566	4.52709
0.0286424	3.51008	-0.00496424	4.64859	0.00847557	4.51295	0.0105957	4.52482	0.0267188	4.52321	0.0240686	4.52798	0.0355518	4.52156	0.0328072	4.53727
0.0283074	3.52023	-0.00556191	4.65878	0.00788734	4.52309	0.00976844	4.53502	0.0260582	4.53337	0.0239239	4.53812	0.0352514	4.53173	0.0324675	4.54745
0.0277396	3.53041	-0.00609038	4.66896	0.00748312	4.53321	0.00848501	4.54521	0.0255738	4.54353	0.0234096	4.54824	0.0349809	4.54189	0.0319768	4.55761
0.0268509	3.54059	-0.00661885	4.67912	0.00762467	4.54331	0.00726135	4.55541	0.0254181	4.55369	0.0224879	4.55836	0.034693	4.55205	0.0316087	4.56776
0.0261164	3.55078	-0.00716463	4.68928	0.00836233	4.55338	0.00657245	4.5656	0.0255219	4.56386	0.0216653	4.56851	0.034358	4.56221	0.0315395	4.57792
0.0259308	3.56098	-0.00759715	4.69944	0.00932333	4.56344	0.00649538	4.5758	0.0255754	4.57403	0.0214451	4.57867	0.0340214	4.57237	0.031711	4.5881
0.0260456	3.57117	-0.00798092	4.70958	0.0098691	4.57351	0.0068131	4.58599	0.0254181	4.58422	0.0217345	4.58884	0.0337446	4.58251	0.0320129	4.59829
0.0259843	3.58137	-0.0085204	4.71972	0.0095624	4.58361	0.00731483	4.59619	0.0252922	4.59441	0.0220365	4.599	0.0335087	4.59266	0.0323967	4.60848
0.0257012	3.59157	-0.00909134	4.72987	0.00864229	4.59375	0.0078087	4.60638	0.0255439	4.60458	0.022079	4.60913	0.0332571	4.6028	0.0327868	4.61868
0.0254794	3.60178	-0.00936344	4.74002	0.00784172	4.6039	0.00810596	4.61657	0.0261321	4.61474	0.0219657	4.61926	0.0329739	4.61295	0.033007	4.62887
0.0254228	3.61199	-0.00945781	4.75018	0.00762782	4.61406	0.00817045	4.62674	0.0266071	4.62488	0.0218336	4.62938	0.0327034	4.62311	0.0328528	4.63906
0.0254086	3.62219	-0.00993595	4.76035	0.00778825	4.62421	0.0080572	4.63687	0.0266134	4.63501	0.0216873	4.63949	0.0325509	4.63329	0.0322693	4.64925
0.0254102	3.63237	-0.0109756	4.77051	0.0077678	4.63434	0.00768287	4.64698	0.0262438	4.64513	0.0215316	4.64961	0.0325729	4.64348	0.0314971	4.65945
0.025525	3.64254	-0.0120152	4.78066	0.00725663	4.64447	0.00691218	4.65708	0.025816	4.65526	0.0214372	4.65973	0.0326185	4.65367	0.0309576	4.66964
0.0256855	3.65269	-0.0124462	4.79083	0.00642461	4.65461	0.00582221	4.66719	0.0254999	4.6654	0.0214608	4.66987	0.0324643	4.66386	0.0308742	4.67983
0.0256115	3.66286	-0.0122842	4.80101	0.0056492	4.66477	0.00466147	4.67733	0.0252781	4.67555	0.0215473	4.68002	0.0321325	4.67405	0.0310598	4.69003
0.0251365	3.67303	-0.0118674	4.8112	0.00513017	4.67493	0.0036407	4.68749	0.0250894	4.68573	0.0215096	4.69016	0.0318305	4.68423	0.031151	4.70022
0.0244288	3.6832	-0.0112272	4.82139	0.00483762	4.68507	0.00291248	4.69766	0.0248597	4.69592	0.0212155	4.70029	0.031571	4.6944	0.0309591	4.71041
0.0238217	3.69336	-0.0102427	4.83158	0.0047118	4.69519	0.00259005	4.70784	0.0244822	4.70611	0.0208176	4.71041	0.0311589	4.70455	0.0305439	4.7206
0.0234756	3.70351	-0.00930053	4.84175	0.00476842	4.7053	0.00261364	4.718	0.0239129	4.7163	0.020558	4.72056	0.0305895	4.71469	0.0301067	4.73079
0.0232193	3.71368	-0.00919672	4.85191	0.0049839	4.7154	0.00272846	4.72818	0.0232979	4.72648	0.0203489	4.73073	0.030135	4.72484	0.0299069	4.74096
0.0227521	3.72385	-0.0102002	4.86205	0.00513017	4.72552	0.00273318	4.73837	0.0228968	4.73666	0.0198849	4.74091	0.0300029	4.73499	0.0301098	4.75111
0.0220381	3.73404	-0.0116912	4.87218	0.00488324	4.73565	0.00265926	4.74856	0.0228072	4.74681	0.0191378	4.7511	0.0301853	4.74514	0.0305958	4.76123
0.0214011	3.74423	-0.0129007	4.88231	0.00417861	4.74579	0.00264353	4.75875	0.0228135	4.75695	0.0183985	4.7613	0.0306068	4.7553	0.0310567	4.77134
0.0211557	3.75441	-0.0136289	4.89244	0.00332771	4.75594	0.00272689	4.76894	0.0225807	4.76709	0.0179031	4.77149	0.0311746	4.76546	0.031291	4.78145
0.0212422	3.76457	-0.0141716	4.90256	0.0027552	4.76611	0.0028244	4.77913	0.0219814	4.77723	0.0176515	4.78168	0.0317078	4.77561	0.0312281	4.79159
0.0213146	3.77473	-0.0148212	4.91268	0.00271116	4.77628	0.00284485	4.78932	0.021184	4.78738	0.01748	4.79188	0.031972	4.78577	0.0307861	4.80174
0.0211211	3.78489	-0.0155006	4.9228	0.00313268	4.78644	0.00284013	4.79949	0.02047	4.79756	0.0171812	4.80207	0.0318431	4.79595	0.0300044	4.81191
0.0207012	3.79506	-0.0158922	4.93293	0.00369732	4.7966	0.00300213	4.80964	0.0200579	4.80774	0.0166826	4.81227	0.03142	4.80613	0.0291976	4.82208
0.020223	3.80523	-0.0159662	4.94309	0.00409997	4.80676	0.00340792	4.81977	0.0200201	4.81793	0.0161934	4.82246	0.0308899	4.81632	0.0287399	4.83225
0.0197323	3.81538	-0.0161329	4.95327	0.00423366	4.81694	0.0038373	4.82989	0.0201664	4.82811	0.0160598	4.83265	0.0302986	4.8265	0.0287981	4.8424
0.0191362	3.82552	-0.0166566	4.96347	0.00409839	4.82712	0.00400717	4.84004	0.0200642	4.83827	0.0163853	4.84284	0.0296081	4.83666	0.029292	4.85256
0.0184347	3.83565	-0.0171788	4.97368	0.00378855	4.8373	0.00388606	4.85021	0.0194445	4.84843	0.0168933	4.85302	0.028916	4.84682	0.0299069	4.86272
0.0178732	3.84579	-0.0171426	4.98386	0.00357464	4.84746	0.00358093	4.86039	0.018559	4.85859	0.0172803	4.86318	0.028397	4.85699	0.030201	4.87286
0.0177411	3.85595	-0.0165937	4.994	0.00372721	4.85762	0.00303202	4.87056	0.0179157	4.86877	0.017587	4.87334	0.0280824	4.86716	0.0298881	4.88301
0.0180478	3.86613	-0.0162697	5.00413	0.00425725	4.86777	0.00209776	4.88072	0.0177663	4.87895	0.0180258	4.8835	0.0278591	4.87735	0.0289758	4.89314
0.0185307	3.87631	-0.016784	5.01426	0.00490368	4.87795	0.000930719	4.89088	0.0179833	4.88911	0.0185668	4.89368	0.0276169	4.88754	0.0276546	4.90327
0.0189286	3.88651	-0.0178803	5.02439	0.00526543	4.88814	-5.54E-05	4.90105	0.0182413	4.89926	0.0189805	4.90387	0.0273055	4.89773	0.0262265	4.91338
0.0190701	3.8967	-0.0187108	5.03451	0.0050012	4.89834	-0.000717605	4.91122	0.0182696	4.90938	0.0191913	4.91406	0.0269154	4.9079	0.0250768	4.92348
0.0187697	3.90689	-0.01878	5.04463	0.00408896	4.90854	-0.00132786	4.92141	0.0181013	4.9195	0.0192699	4.92426	0.0264656	4.91806	0.0244854	4.9336
0.0179456	3.91709	-0.0183773	5.05475	0.00287316	4.91873	-0.001968	4.93159	0.0179912	4.92962	0.0191582	4.93445	0.0259796	4.9282	0.0244319	4.94374
0.0169044	3.92728	-0.0181194	5.0649	0.00177533	4.92889	-0.0021709	4.94176	0.0180195	4.93974	0.0187021	4.94465	0.0254778	4.93833	0.0246757	4.95389
0.0162139	3.93748	-0.0182924	5.07507	0.000998351	4.93901	-0.00149615	4.95192	0.0180053	4.94983	0.0179314	4.95485	0.0250422	4.94847	0.0250233	4.96405
0.01614	3.94767	-0.0186824	5.08526	0.000521784	4.94909	-0.000196999	4.96208	0.0178465	4.95991	0.0171639	4.96504	0.0248031	4.95862	0.025448	4.97421
0.0163853	3.95786	-0.018942	5.09545	0.00026384	4.95917	0.000949593	4.97226	0.0176798	4.96998	0.0168147	4.97524	0.0247182	4.96879	0.0259764	4.98437
0.0164199	3.96806	-0.0190033	5.10562	0.000142732	4.96925	0.00135696	4.98245	0.0176342	4.98006	0.0170082	4.98543	0.0245074	4.97895	0.0265835	4.99454
0.0159009	3.97825	-0.0190348	5.11578	3.58E-05	4.97936	0.00110373	4.99263	0.0176153	4.99017	0.0173212	4.99563	0.024056	4.9891	0.0271969	5.00471
0.0148597	3.98846	-0.019115	5.12594	-0.000184416	4.98949	0.000762426	5.0028	0.01748	5.00028	0.0170727	5.00582	0.0236958	4.99922	0.0276987	5.01487
0.0136974	3.99866	-0.0192015	5.1361	-0.000519428	4.99964	0.000746698	5.01296	0.0173526	5.0104	0.0159732	5.01602	0.0237666	5.00932	0.0279598	5.02501
0.0129094	4.00886	-0.0193367	5.14628	-0.000791528	5.00981	0.000914991	5.02312	0.0175492	5.02053	0.0144287	5.02621	0.0241048	5.01942	0.0279236	5.03514
0.012642	4.01906	-0.0196434	5.15647	-0.000799392	5.01997	0.00088668	5.03329	0.0181343	5.03067	0.013183	5.0364	0.024347	5.02952	0.0275666	5.04527
0.0125807	4.02925	-0.0202018	5.16666	-0.000585487	5.03013	0.000487181	5.04346	0.0187745	5.04082	0.0127301	5.04659	0.0245483	5.03963	0.0268651	5.05543
0.0123494	4.03943	-0.0210244	5.17683	-0.000502127	5.04029	-0.000258339	5.05364	0.0191519	5.05097	0.0130478	5.05678	0.0250736	5.04975	0.0259922	5.0656
0.0119169	4.04959	-0.0219571	5.18699	-0.000918927	5.05043	-0.0012272	5.06383	0.0192966	5.06113	0.0136816	5.06695	0.0259607	5.05986	0.0253457	5.07578
0.011519	4.05973	-0.0226302	5.19713	-0.0018642	5.06058	-0.00211113	5.07406	0.0193218	5.0713	0.0139805	5.07711	0.0267361	5.06996	0.0251287	5.08596
0.0112673	4.06986	-0.022797	5.20727	-0.00299663	5.07072	-0.00254051	5.08431	0.0190906	5.08149	0.0135244	5.08725	0.0268871	5.08005	0.0251381	5.09613
0.0109748	4.08	-0.0226397	5.21741	-0.00389157	5.08087	-0.00249018	5.09456	0.0184725	5.09168	0.0125225	5.09737	0.0263665	5.09016	0.025157	5.1063
0.0103866	4.09016	-0.0224635	5.22755	-0.00430837	5.09101	-0.00237851	5.1048	0.0177222	5.10188	0.0116244	5.1075	0.025621	5.10029	0.0252498	5.11649
0.00951836	4.10034	-0.0222669	5.2377	-0.0042722	5.10116	-0.00265533	5.11501	0.017189	5.11207	0.0112752	5.11762	0.025157	5.11045	0.0254951	5.12673
0.00874296	4.11052	-0.0219398	5.24784	-0.00402841	5.11129	-0.00341972	5.12521	0.0167408	5.12226	0.0113995	5.12776	0.0250689	5.1206	0.0257169	5.13696
0.00849602	4.12071	-0.0216913	5.25799	-0.00386011	5.12142	-0.00447352	5.13539	0.0158757	5.13243	0.0116417	5.13792	0.0250217	5.13075	0.025709	5.14717
0.00882789	4.13089	-0.021913	5.26813	-0.00382394	5.13154	-0.0055336	5.14556	0.0144743	5.14258	0.0117109	5.1481	0.0247072	5.14089	0.0255722	5.15733
0.00932647	4.14106	-0.0226979	5.27828	-0.00371856	5.14166	-0.00630114	5.15571	0.0131595	5.15271	0.0115159	5.15829	0.0242007	5.15101	0.0256068	5.16747
0.00953723	4.15121	-0.0237454	5.28844	-0.00337883	5.15182	-0.00657324	5.16588	0.012686	5.16285	0.0111384	5.1685	0.0237949	5.1611	0.0258978	5.17762
0.00930603	4.16134	-0.0246922	5.29862	-0.00288653	5.16203	-0.00641596	5.17605	0.0130918	5.173	0.0107562	5.1787	0.0236093	5.17117	0.026162	5.18779
0.0087288	4.17147	-0.0253811	5.30881	-0.00244457	5.17226	-0.00604635	5.18624	0.0137272	5.18317	0.0105297	5.18889	0.0235212	5.18123	0.0260519	5.19798
0.00802889	4.18163	-0.0258372	5.319	-0.00219292	5.18247	-0.00554619	5.19643	0.0140418	5.19336	0.0104715	5.19907	0.0234583	5.19131	0.0255062	5.20817
0.0074784	4.1918	-0.0260936	5.3292	-0.00218348	5.19266	-0.00489189	5.20663	0.0140104	5.20355	0.0104573	5.20926	0.023592	5.20146	0.0247197	5.21836
0.00718743	4.20198	-0.0261487	5.33939	-0.00237222	5.20281	-0.00420456	5.21682	0.0138232	5.21375	0.010451	5.21945	0.024163	5.21169	0.0238909	5.22855
0.00693106	4.21216	-0.0261439	5.34959	-0.00259399	5.21294	-0.00377675	5.22702	0.0134882	5.22394	0.0106335	5.22964	0.0252356	5.22198	0.0231501	5.23874
0.00633024	4.22231	-0.0263704	5.35978	-0.00268207	5.22307	-0.00386011	5.23721	0.0129172	5.23411	0.0111399	5.23984	0.0266496	5.23227	0.0225917	5.24891
0.00529846	4.23244	-0.0268423	5.36996	-0.00265061	5.23321	-0.00444993	5.24741	0.0123589	5.24428	0.0117581	5.25004	0.0280243	5.24251	0.0221718	5.25905
0.00431859	4.24256	-0.0270578	5.38014	-0.00266477	5.24335	-0.0052096	5.2576	0.0124328	5.25444	0.012123	5.26023	0.0288248	5.25272	0.0217345	5.26918
0.00410783	4.25267	-0.026534	5.3903	-0.00285193	5.25349	-0.00567988	5.26779	0.0134268	5.2646	0.0121245	5.27042	0.0286785	5.26292	0.021313	5.27932
0.00479988	4.26278	-0.0254519	5.40046	-0.00323885	5.26361	-0.00567359	5.27796	0.01477	5.27478	0.0118792	5.28061	0.0276704	5.27311	0.0211872	5.28946
0.00566808	4.27291	-0.024483	5.41063	-0.00375159	5.27372	-0.00540463	5.28811	0.015536	5.28496	0.0114498	5.29079	0.0262218	5.28331	0.0214781	5.2996
0.00595748	4.28304	-0.0241606	5.42079	-0.00414165	5.28384	-0.00522376	5.29823	0.0153079	5.29515	0.0108757	5.30095	0.0247622	5.29351	0.0218855	5.30973
0.00567437	4.29317	-0.0246796	5.43096	-0.00412907	5.29398	-0.00533228	5.30834	0.0143768	5.30534	0.0103441	5.31111	0.0235763	5.3037	0.0219862	5.31985
0.00522297	4.30329	-0.0259977	5.44111	-0.00377518	5.30413	-0.0056956	5.31846	0.0133262	5.31551	0.0100626	5.32127	0.0227631	5.31388	0.021681	5.32998
0.00468034	4.3134	-0.0277246	5.45128	-0.00346219	5.31431	-0.0060951	5.32859	0.0125885	5.32566	0.0099965	5.33145	0.0222079	5.32402	0.0212328	5.34012
0.00387505	4.32351	-0.0291716	5.46146	-0.00340557	5.32448	-0.00628227	5.33875	0.0122661	5.33578	0.00988955	5.34163	0.021755	5.33412	0.0209418	5.35029
0.00293765	4.33359	-0.0299046	5.47164	-0.00346533	5.33465	-0.00618318	5.34893	0.0121969	5.3459	0.0095624	5.35182	0.0214813	5.34421	0.0209041	5.36048
0.00228492	4.34368	-0.0300571	5.48184	-0.00346691	5.34479	-0.00598501	5.35912	0.0121041	5.35603	0.00909999	5.36202	0.0215961	5.35431	0.0210283	5.37067
0.00201282	4.35377	-0.0299203	5.49203	-0.00337568	5.35491	-0.00597871	5.36931	0.0117549	5.36617	0.00870993	5.37221	0.0220334	5.36442	0.0211604	5.38084
0.00175488	4.36387	-0.0295932	5.50223	-0.00311459	5.36504	-0.00628542	5.3795	0.0111557	5.37632	0.00854478	5.38241	0.0224108	5.37456	0.021173	5.391
0.00131606	4.374	-0.0291968	5.51242	-0.00259399	5.37518	-0.0068013	5.38967	0.0105989	5.38648	0.0087288	5.3926	0.0224643	5.3847	0.020978	5.40113
0.000962176	4.38414	-0.0290285	5.52261	-0.00206395	5.38535	-0.00743201	5.39983	0.0103457	5.39665	0.00928715	5.40279	0.022307	5.39483	0.020558	5.41124
0.000896117	4.39428	-0.0292927	5.53279	-0.00203721	5.39553	-0.00818225	5.40997	0.010267	5.40684	0.00992415	5.41298	0.0221954	5.40496	0.0200736	5.42135
0.000940156	4.40443	-0.0298621	5.54295	-0.00262073	5.40573	-0.0089026	5.4201	0.0100217	5.41703	0.0101789	5.42317	0.0221545	5.41508	0.0197968	5.43147
0.000859942	4.41459	-0.0303796	5.55312	-0.00329862	5.41593	-0.00923447	5.43022	0.00959071	5.42721	0.00989269	5.43336	0.0218887	5.42522	0.0198172	5.44162
0.00058627	4.42477	-0.0305416	5.56329	-0.00361161	5.42612	-0.00900955	5.44035	0.00935164	5.43737	0.00926671	5.44355	0.0211038	5.43538	0.0199462	5.45179
7.04E-05	4.43496	-0.0303056	5.57347	-0.00369182	5.43632	-0.00845592	5.45049	0.009597	5.44753	0.00854006	5.45372	0.0199651	5.44554	0.0199415	5.46197
-0.000747488	4.44515	-0.02987	5.58365	-0.00394347	5.44651	-0.00788655	5.46064	0.0102576	5.45768	0.0079125	5.46387	0.0191315	5.45571	0.0196867	5.47217
-0.00175567	4.45535	-0.0295066	5.59381	-0.00449239	5.4567	-0.00743515	5.47082	0.0110613	5.46784	0.00763254	5.47399	0.0191865	5.46585	0.0191913	5.48236
-0.0026742	4.46555	-0.0294233	5.60395	-0.0050995	5.4669	-0.00714418	5.481	0.0116826	5.47799	0.00778982	5.48412	0.0200595	5.47598	0.0185432	5.49255
-0.00332693	4.47576	-0.0296388	5.61407	-0.00545968	5.47708	-0.00707812	5.49117	0.0118194	5.48812	0.00809967	5.49426	0.0210944	5.4861	0.017837	5.50274
-0.00376417	4.48596	-0.0299014	5.6242	-0.00547855	5.48725	-0.0072763	5.50133	0.011401	5.49825	0.00822235	5.50443	0.0216103	5.49624	0.0171308	5.51291
-0.00407245	4.49614	-0.0298574	5.63434	-0.0053024	5.49739	-0.00768523	5.51148	0.0107216	5.50837	0.0082365	5.5146	0.0213036	5.50639	0.0165442	5.52306
-0.0042313	4.50631	-0.029417	5.64451	-0.00514983	5.50749	-0.00819168	5.52164	0.0102419	5.51848	0.00849759	5.52476	0.0202828	5.51654	0.0163004	5.53318
-0.00421086	4.51646	-0.028909	5.65469	-0.00511523	5.51757	-0.008706	5.5318	0.0102544	5.52858	0.00908269	5.53493	0.0189962	5.5267	0.0164718	5.5433
-0.00407874	4.52663	-0.0287721	5.66486	-0.00511366	5.52765	-0.00916054	5.54195	0.010775	5.5387	0.0096552	5.54509	0.0181249	5.53686	0.0167864	5.55343
-0.00392932	4.5368	-0.029104	5.67502	-0.00503187	5.53775	-0.00946725	5.55208	0.0116417	5.54885	0.00986438	5.55527	0.0182161	5.54704	0.0169217	5.56356
-0.00373901	4.54699	-0.0296356	5.68519	-0.00488874	5.54789	-0.00959465	5.56221	0.0125193	5.55902	0.0096552	5.56544	0.0191472	5.55723	0.0168729	5.57369
-0.0033977	4.55717	-0.030109	5.69538	-0.00478494	5.55805	-0.00965441	5.57232	0.0129235	5.5692	0.00917076	5.57561	0.0200799	5.56742	0.0168698	5.58381
-0.00297619	4.56734	-0.0304661	5.70558	-0.00477078	5.56822	-0.0097881	5.58242	0.0126011	5.57939	0.00856837	5.58578	0.0202042	5.57761	0.0170962	5.59392
-0.00287867	4.57748	-0.0307162	5.71578	-0.00481639	5.57837	-0.00997842	5.5925	0.0118666	5.58958	0.00804462	5.59595	0.0194413	5.5878	0.0175791	5.60403
-0.00353139	4.58758	-0.0308907	5.72598	-0.00482583	5.5885	-0.0100335	5.60257	0.0112579	5.59976	0.00786374	5.60613	0.0183136	5.598	0.0182051	5.61411
-0.00487931	4.59766	-0.0311219	5.73617	-0.00469529	5.59862	-0.00975193	5.61264	0.010926	5.60992	0.00814528	5.61631	0.0174155	5.6082	0.0187792	5.62418
-0.00633732	4.60773	-0.0315262	5.74636	-0.00444049	5.60873	-0.0091055	5.62272	0.0106209	5.62008	0.00867847	5.62647	0.0171198	5.61839	0.0190466	5.63424
-0.00728102	4.61782	-0.0319681	5.75655	-0.00419827	5.61885	-0.00829706	5.63281	0.0101522	5.63023	0.00911257	5.63663	0.0174124	5.62858	0.01871	5.64431
-0.00746818	4.62792	-0.0321002	5.76674	-0.00405986	5.62899	-0.00768995	5.64289	0.0095797	5.64039	0.00930288	5.64679	0.0178685	5.63878	0.0177081	5.65441
-0.00705138	4.63803	-0.0316929	5.77693	-0.00400481	5.63916	-0.00767422	5.65298	0.00902449	5.65055	0.00937051	5.65697	0.0180557	5.64896	0.0165489	5.66454
-0.00644899	4.64815	-0.0308703	5.78711	-0.00400639	5.64934	-0.00844963	5.66307	0.00855893	5.66071	0.00948848	5.66714	0.0179503	5.65914	0.0159465	5.67471
-0.0061879	4.65829	-0.0300351	5.79727	-0.00406144	5.65952	-0.00980226	5.67318	0.00826796	5.67087	0.00969923	5.67729	0.0177663	5.6693	0.0159764	5.6849
-0.00655909	4.66845	-0.02959	5.80743	-0.0040693	5.66968	-0.0111596	5.68332	0.00822864	5.68104	0.00987382	5.68743	0.0175807	5.67946	0.0160346	5.69509
-0.0073455	4.67863	-0.0296938	5.81759	-0.00384124	5.67983	-0.0119507	5.69349	0.00843783	5.69122	0.00978417	5.69756	0.0173872	5.68963	0.01572	5.70526
-0.00806743	4.68881	-0.0302616	5.82776	-0.00335996	5.68998	-0.0119177	5.70366	0.00883575	5.7014	0.00929974	5.70768	0.0172881	5.6998	0.0152718	5.71541
-0.00850468	4.69898	-0.0311267	5.83795	-0.00290698	5.70012	-0.0111911	5.71383	0.00932176	5.71156	0.00856208	5.71778	0.0173353	5.70999	0.0150877	5.72554
-0.00883811	4.70915	-0.0320625	5.84814	-0.00280947	5.71027	-0.0102018	5.72398	0.00974956	5.72171	0.00787633	5.72789	0.0173243	5.72018	0.0152372	5.73567
-0.00930996	4.7193	-0.0327121	5.85834	-0.00316178	5.72043	-0.00943264	5.73413	0.0100453	5.73185	0.00743908	5.73799	0.0170223	5.73036	0.0154809	5.74583
-0.00990292	4.72947	-0.0327577	5.86853	-0.00383023	5.7306	-0.00909134	5.74428	0.0102686	5.74197	0.00726922	5.7481	0.0165678	5.74052	0.0155612	5.75602
-0.0104251	4.73964	-0.0322276	5.87873	-0.00456474	5.74076	-0.00900798	5.75443	0.0104086	5.75209	0.0072818	5.75823	0.0164105	5.75066	0.0155077	5.76622
-0.0108167	4.74984	-0.0314994	5.88892	-0.00505704	5.7509	-0.00887744	5.76457	0.0102497	5.76222	0.00727708	5.76838	0.0167927	5.76079	0.0156146	5.77642
-0.0111753	4.76004	-0.0309961	5.8991	-0.0050649	5.76103	-0.0085786	5.7747	0.0096143	5.77237	0.00703172	5.77855	0.0174533	5.77092	0.0159465	5.78662
-0.0115041	4.77024	-0.0309474	5.90927	-0.00462451	5.77115	-0.00824988	5.78483	0.00862814	5.78255	0.00658504	5.78871	0.0179377	5.78108	0.0161101	5.79684
-0.011729	4.78045	-0.0313233	5.91942	-0.00407874	5.7813	-0.00808001	5.79497	0.0076404	5.79274	0.00628934	5.79885	0.0181029	5.79125	0.0158333	5.8071
-0.0119334	4.79065	-0.0318329	5.92955	-0.00375788	5.79146	-0.0081099	5.80512	0.00698296	5.80294	0.00641202	5.80898	0.0182177	5.80144	0.0154731	5.81736
-0.0122071	4.80085	-0.0320436	5.93967	-0.00365093	5.80163	-0.00830335	5.81525	0.00682882	5.81313	0.00680838	5.81911	0.0185464	5.81163	0.0155973	5.8276
-0.0123455	4.81104	-0.0316756	5.94982	-0.00349994	5.81179	-0.0086651	5.82537	0.00712294	5.82331	0.00715754	5.82927	0.0189349	5.82183	0.0163161	5.8378
-0.0121348	4.82123	-0.0308168	5.95999	-0.0031838	5.82195	-0.00911808	5.83549	0.00759007	5.83348	0.00739347	5.83945	0.0190104	5.83201	0.0171938	5.84796
-0.0118517	4.83141	-0.0297913	5.9702	-0.00289125	5.83211	-0.00942478	5.84564	0.00793295	5.84363	0.00766085	5.84962	0.0187257	5.84218	0.0175335	5.85812
-0.0120278	4.8416	-0.0288791	5.98048	-0.00289125	5.84229	-0.00946095	5.8558	0.00809495	5.85377	0.00794239	5.85979	0.0183734	5.85232	0.0168241	5.86829
-0.0127513	4.85179	-0.0282704	5.99084	-0.0032011	5.85247	-0.00943422	5.86597	0.00827425	5.86392	0.00802575	5.86996	0.018084	5.86242	0.0152859	5.87848
-0.0136054	4.86197	-0.0281399	6.00122	-0.00358015	5.86267	-0.00962925	5.87617	0.00866274	5.87406	0.00782442	5.88013	0.0176971	5.87249	0.0138248	5.8887
-0.014277	4.87213	-0.0285252	6.01155	-0.00383023	5.87286	-0.0100917	5.88641	0.00921008	5.88421	0.00748627	5.8903	0.0171702	5.88255	0.0131657	5.89894
-0.0148636	4.88228	-0.029211	6.02178	-0.00392146	5.88305	-0.0107208	5.89671	0.00961745	5.89435	0.00716698	5.90046	0.0167455	5.89263	0.0132114	5.9092
-0.0155572	4.89245	-0.0298873	6.03194	-0.00384753	5.89325	-0.0114459	5.90705	0.00955611	5.9045	0.006865	5.91062	0.0165772	5.90273	0.0133325	5.91946
-0.0162996	4.90262	-0.0303198	6.04207	-0.00362576	5.90344	-0.0121552	5.91736	0.00899775	5.91464	0.00650954	5.92078	0.0164765	5.91286	0.0130541	5.92968
-0.0168643	4.9128	-0.0303371	6.05222	-0.00340242	5.91362	-0.0127041	5.9276	0.00833874	5.92478	0.00612577	5.93095	0.0162233	5.92303	0.0124265	5.93989
-0.0172087	4.92297	-0.0298873	6.06237	-0.00331749	5.92378	-0.0131068	5.93779	0.00806507	5.93491	0.00586468	5.94114	0.0159449	5.93321	0.0118713	5.95008
-0.0175925	4.93311	-0.0291921	6.07253	-0.00338198	5.93394	-0.0134748	5.94793	0.00827268	5.94505	0.00586468	5.95134	0.0159402	5.94337	0.011703	5.96028
-0.0181964	4.94321	-0.0286668	6.0827	-0.00362419	5.9441	-0.0137611	5.95806	0.00859825	5.95518	0.00611004	5.96153	0.0161887	5.95351	0.011821	5.97048
-0.0187516	4.95329	-0.0285645	6.09288	-0.00409447	5.95427	-0.0138696	5.96819	0.00862814	5.96534	0.0064309	5.97173	0.0163035	5.96362	0.0118745	5.98067
-0.0188382	4.96336	-0.028758	6.10306	-0.00459463	5.96443	-0.0139718	5.97833	0.00833402	5.97551	0.00661492	5.98192	0.0160314	5.97371	0.0116558	5.99085
-0.0184748	4.97343	-0.0289656	6.11326	-0.00469371	5.97457	-0.0143163	5.9885	0.00808866	5.98567	0.00654729	5.99212	0.0155454	5.98382	0.0112925	6.00102
-0.0180738	4.98352	-0.0291339	6.12345	-0.00420456	5.98467	-0.0147142	5.99869	0.00828054	5.99583	0.00627519	6.00231	0.0151255	5.99396	0.0110896	6.01117
-0.0178551	4.99362	-0.0294485	6.13364	-0.00347792	5.99477	-0.0146167	6.00889	0.00893799	6.00597	0.00593546	6.0125	0.0148062	6.00411	0.011217	6.02132
-0.0176428	5.00374	-0.0299974	6.14381	-0.00304854	6.00488	-0.0137941	6.01908	0.00968351	6.01609	0.00567437	6.0227	0.0144979	6.01426	0.0115442	6.03146
-0.01727	5.01388	-0.030573	6.15397	-0.00309729	6.01501	-0.0126632	6.02926	0.0100468	6.02621	0.00561932	6.03289	0.0142274	6.02442	0.0117518	6.04161
-0.0169382	5.02403	-0.0308483	6.1641	-0.00342916	6.02517	-0.0118548	6.03943	0.00988955	6.03634	0.00577817	6.04309	0.0140733	6.03457	0.0115961	6.05177
-0.0170325	5.03418	-0.0307099	6.17423	-0.00384281	6.03533	-0.0116047	6.04958	0.00950892	6.04647	0.00602511	6.05329	0.0140088	6.04473	0.0110943	6.06194
-0.0176522	5.04434	-0.0303607	6.18435	-0.00425961	6.04549	-0.011655	6.0597	0.00930603	6.05662	0.00640101	6.06352	0.0139647	6.05489	0.0104872	6.07213
-0.0184544	5.0545	-0.030054	6.19447	-0.00456002	6.05565	-0.0116724	6.06981	0.00945545	6.06678	0.00725034	6.07378	0.0139758	6.06505	0.010039	6.08231
-0.0189844	5.06467	-0.0298086	6.2046	-0.00457575	6.0658	-0.0115811	6.07992	0.00991471	6.07694	0.00868161	6.08408	0.0141393	6.07521	0.00986595	6.09248
-0.0191134	5.07484	-0.0294862	6.21472	-0.00426276	6.07595	-0.0114647	6.09003	0.0105769	6.08709	0.0100563	6.09439	0.0144366	6.08538	0.0099037	6.10262
-0.0191543	5.085	-0.029082	6.22486	-0.00371541	6.08609	-0.0113531	6.10016	0.0112815	6.09723	0.0104762	6.10469	0.0146961	6.09555	0.00999807	6.11273
-0.0195271	5.09514	-0.0288115	6.23502	-0.00305168	6.09622	-0.0112099	6.11031	0.0117502	6.10736	0.00973856	6.11495	0.0147622	6.10571	0.0100453	6.12283
-0.0202993	5.10527	-0.0288885	6.2452	-0.00241626	6.10636	-0.0110401	6.12048	0.0116967	6.11747	0.00849445	6.12519	0.0145986	6.11586	0.010028	6.13294
-0.0211392	5.11541	-0.0292754	6.25539	-0.00201676	6.11652	-0.0109488	6.13067	0.0110959	6.12758	0.00754446	6.13548	0.0142321	6.12603	0.00990213	6.14308
-0.0217007	5.12557	-0.0296844	6.2656	-0.00200103	6.12669	-0.0110416	6.14088	0.0102592	6.1377	0.00721102	6.14584	0.013743	6.13621	0.00954667	6.15325
-0.0219413	5.13573	-0.0297803	6.27581	-0.00228729	6.13688	-0.0112414	6.1511	0.00957813	6.14783	0.00729753	6.15625	0.0132774	6.1464	0.00886406	6.16344
-0.0221096	5.1459	-0.0293714	6.28602	-0.00259084	6.14706	-0.0113389	6.16133	0.00926828	6.15798	0.00741077	6.16663	0.0129361	6.1566	0.00787475	6.17363
-0.0225296	5.15607	-0.0285535	6.29622	-0.00263331	6.15724	-0.0112729	6.17156	0.00934535	6.16815	0.00728337	6.17692	0.0127505	6.1668	0.0068068	6.18381
-0.0233443	5.16622	-0.0277577	6.30641	-0.00228886	6.1674	-0.0112021	6.18178	0.00969294	6.17833	0.00690432	6.18713	0.0127977	6.17697	0.00615565	6.19398
-0.0243824	5.17639	-0.0274683	6.31661	-0.00159052	6.17756	-0.0112666	6.19199	0.0101255	6.1885	0.00645134	6.19729	0.013084	6.18712	0.0064136	6.20412
-0.0253119	5.18656	-0.0277577	6.3268	-0.00072075	6.18772	-0.0113971	6.20218	0.0104699	6.19865	0.00614779	6.20741	0.0133309	6.19724	0.00755547	6.21425
-0.0259583	5.19674	-0.0282295	6.33697	9.04E-06	6.19788	-0.0113719	6.21237	0.0106146	6.20878	0.00613521	6.21752	0.0132192	6.20737	0.00893484	6.22438
-0.0263657	5.20692	-0.0284859	6.34711	0.00028586	6.20803	-0.0110527	6.22254	0.0105706	6.2189	0.00639944	6.22763	0.0128323	6.21751	0.00982191	6.23452
-0.0265293	5.21708	-0.0285126	6.35724	9.04E-06	6.21817	-0.0106075	6.23267	0.0105784	6.22905	0.00681939	6.23774	0.0125445	6.22766	0.00995718	6.24469
-0.026317	5.22724	-0.0285913	6.36736	-0.000599643	6.2283	-0.0104172	6.24277	0.0109717	6.23922	0.0072991	6.24784	0.012513	6.2378	0.00953881	6.25487
-0.0257665	5.2374	-0.0289829	6.37751	-0.00118473	6.23844	-0.0107003	6.25285	0.0117518	6.24941	0.00778825	6.25795	0.0125539	6.24792	0.00888608	6.26505
-0.0251971	5.24758	-0.0296624	6.38765	-0.00159839	6.24859	-0.0113908	6.26294	0.0124784	6.25961	0.00815629	6.26806	0.0124564	6.25805	0.00827897	6.27521
-0.0248825	5.25777	-0.0301987	6.39779	-0.00197901	6.25877	-0.0123864	6.27304	0.0127191	6.2698	0.00815472	6.27821	0.0121937	6.26819	0.00792351	6.28537
-0.0247992	5.26796	-0.0300273	6.40791	-0.00246187	6.26895	-0.0135833	6.28314	0.0124297	6.27999	0.00758693	6.28838	0.0118619	6.27836	0.00786689	6.29553
-0.0247787	5.27815	-0.0290725	6.41803	-0.00289754	6.27914	-0.0145962	6.29325	0.0118493	6.29017	0.00649381	6.29856	0.0115394	6.28854	0.00805406	6.30568
-0.0247488	5.28834	-0.0279668	6.42818	-0.00296989	6.28931	-0.0148652	6.30337	0.0112406	6.30033	0.00518207	6.30876	0.0112327	6.29873	0.00849602	6.31581
-0.0247205	5.29853	-0.0274447	6.43834	-0.00261601	6.29948	-0.0142203	6.31349	0.0107971	6.31048	0.0040921	6.31895	0.011011	6.30893	0.00919278	6.32592
-0.0246356	5.3087	-0.0276208	6.4485	-0.00219449	6.30963	-0.0130816	6.32361	0.0106712	6.32063	0.00353847	6.32914	0.011162	6.31912	0.00993988	6.33601
-0.0244075	5.31885	-0.0279653	6.45866	-0.00211428	6.31979	-0.0120766	6.33371	0.0109842	6.33077	0.00352274	6.33931	0.0119468	6.32931	0.0104243	6.34613
-0.0241732	5.32896	-0.0278914	6.46881	-0.00240053	6.32994	-0.0116299	6.34382	0.0117062	6.34092	0.00384674	6.34947	0.013084	6.33951	0.0104259	6.35628
-0.0243509	5.33907	-0.027311	6.47895	-0.00277644	6.34008	-0.0117824	6.35393	0.0125099	6.35108	0.00431544	6.35962	0.0138122	6.3497	0.00983607	6.36646
-0.0252616	5.34916	-0.0266645	6.48909	-0.00305168	6.3502	-0.0122417	6.36405	0.0129141	6.36126	0.00473067	6.36976	0.013721	6.3599	0.00874453	6.37667
-0.0266866	5.35924	-0.0264412	6.49923	-0.00321054	6.36031	-0.0126585	6.37417	0.0127018	6.37145	0.00486279	6.37989	0.0131893	6.37009	0.0075712	6.38685
-0.0279228	5.36932	-0.0266708	6.50937	-0.00319009	6.37043	-0.0128614	6.3843	0.0121355	6.38163	0.00461271	6.39003	0.0127206	6.38028	0.00677377	6.39701
-0.0283333	5.37941	-0.0269241	6.51951	-0.00284407	6.38056	-0.0128677	6.39442	0.0116936	6.39181	0.00413772	6.40016	0.0122708	6.39048	0.00638057	6.40713
-0.027819	5.3895	-0.0268265	6.52965	-0.00221336	6.39071	-0.0127891	6.40453	0.0116244	6.40197	0.00373035	6.41029	0.0116338	6.40067	0.00607544	6.41724
-0.0267904	5.3996	-0.0264412	6.53979	-0.00166445	6.40089	-0.0126994	6.41462	0.0117974	6.41213	0.00359981	6.42042	0.0110629	6.41086	0.00568066	6.42737
-0.0258121	5.40972	-0.026059	6.54994	-0.00160625	6.41108	-0.0126003	6.42468	0.0119688	6.4223	0.00376653	6.43056	0.0109717	6.42103	0.00532677	6.43751
-0.0252726	5.41986	-0.0258215	6.56014	-0.00211428	6.42128	-0.0125752	6.43474	0.0120947	6.43247	0.00408581	6.44071	0.0112469	6.43117	0.00522454	6.44768
-0.0251892	5.43003	-0.0257161	6.57054	-0.00288653	6.43149	-0.0127922	6.44481	0.0122771	6.44266	0.00433746	6.45089	0.011324	6.4413	0.00545103	6.45785
-0.0252443	5.44021	-0.0257555	6.58137	-0.00348106	6.4417	-0.0132295	6.45491	0.0125052	6.45285	0.00437836	6.46108	0.0108678	6.45142	0.00591658	6.468
-0.0251295	5.45038	-0.026004	6.59273	-0.00359745	6.4519	-0.0135912	6.46505	0.0126593	6.46305	0.00428242	6.47127	0.0100956	6.46154	0.00641989	6.47814
-0.0248668	5.46054	-0.0264931	6.60431	-0.00326401	6.46209	-0.0135912	6.47523	0.0126782	6.47324	0.0042604	6.48147	0.00949162	6.47165	0.00676434	6.48827
-0.0247095	5.47067	-0.027064	6.61565	-0.00277329	6.47226	-0.0132342	6.48542	0.0125083	6.48343	0.00437993	6.49166	0.00937366	6.48176	0.00690589	6.49838
-0.0247976	5.48081	-0.0272748	6.62646	-0.00238166	6.48239	-0.0128347	6.49561	0.0120695	6.49362	0.00445543	6.50184	0.00967564	6.49185	0.00698768	6.50849
-0.0250241	5.49094	-0.0267479	6.63683	-0.00211113	6.4925	-0.0127387	6.50581	0.0114844	6.5038	0.00425882	6.51201	0.0100909	6.50196	0.00722046	6.5186
-0.0252144	5.5011	-0.0257161	6.64702	-0.00185004	6.50257	-0.0129369	6.516	0.0111053	6.51396	0.00374608	6.52216	0.0104746	6.5121	0.00772534	6.52872
-0.0253481	5.51128	-0.0248825	6.65717	-0.00150559	6.51265	-0.013036	6.52617	0.0111006	6.52411	0.00308235	6.53228	0.0109764	6.52226	0.00841895	6.53886
-0.0255447	5.52148	-0.0246026	6.66734	-0.00100071	6.52273	-0.012712	6.53632	0.0112076	6.53428	0.002535	6.54241	0.0115929	6.53243	0.00900404	6.549
-0.0258325	5.53168	-0.0245255	6.67752	-0.000308669	6.53283	-0.012086	6.54643	0.0110566	6.54445	0.00230222	6.55256	0.011832	6.54259	0.00914245	6.55914
-0.0260449	5.54188	-0.0241559	6.68768	0.00041955	6.54294	-0.0115843	6.55651	0.0106162	6.55464	0.00238716	6.56273	0.011206	6.55275	0.00870993	6.56926
-0.026048	5.55207	-0.0234686	6.69782	0.000968467	6.55306	-0.0115277	6.56657	0.0102214	6.56481	0.00265926	6.57291	0.00994302	6.5629	0.00786374	6.57938
-0.0259678	5.56226	-0.0228567	6.70792	0.00135538	6.56318	-0.0118863	6.57663	0.0102246	6.57495	0.00301314	6.58307	0.00885463	6.57305	0.00686028	6.58952
-0.026048	5.57243	-0.0226837	6.71799	0.00178319	6.57328	-0.0123392	6.58671	0.010665	6.58507	0.00343781	6.5932	0.00853691	6.58319	0.00590872	6.59968
-0.0263311	5.58257	-0.0229826	6.72805	0.00228178	6.58339	-0.0125657	6.5968	0.0112815	6.59519	0.00395527	6.60333	0.00890967	6.59329	0.00521825	6.60983
-0.0265513	5.5927	-0.0234969	6.73812	0.00261994	6.59351	-0.0125516	6.60692	0.0117895	6.60532	0.00449789	6.61345	0.00946174	6.60339	0.00497918	6.61998
-0.026372	5.60282	-0.0239137	6.74822	0.0025586	6.60365	-0.0125752	6.61708	0.0120081	6.61545	0.0048565	6.62358	0.00976372	6.6135	0.00517735	6.63012
-0.0258026	5.61297	-0.0240364	6.75837	0.00205057	6.61381	-0.0128174	6.62726	0.0118068	6.62558	0.00480774	6.6337	0.00974327	6.62364	0.00558157	6.64027
-0.0253182	5.62314	-0.0238382	6.76855	0.00127674	6.62397	-0.0130816	6.63746	0.0112453	6.63571	0.00435477	6.64382	0.0095624	6.63379	0.00596062	6.65041
-0.0254031	5.63331	-0.0234701	6.77875	0.000562677	6.63412	-0.0130108	6.64766	0.0107184	6.64585	0.00380585	6.65395	0.00933591	6.64395	0.00616824	6.66055
-0.0260496	5.64349	-0.0231807	6.78895	0.00015846	6.64424	-0.0124792	6.65785	0.0106256	6.65601	0.00348971	6.66409	0.00905909	6.6541	0.00612577	6.67069
-0.0268517	5.65365	-0.0231383	6.79913	9.40E-05	6.65434	-0.011707	6.66802	0.0109433	6.66618	0.00342994	6.67426	0.00874925	6.66426	0.00592445	6.68083
-0.0274714	5.6638	-0.023327	6.80931	0.000295297	6.66446	-0.0111124	6.67816	0.0113476	6.67637	0.00347241	6.68444	0.0085086	6.67441	0.00573099	6.69096
-0.0278253	5.67394	-0.0236038	6.81949	0.000716814	6.67459	-0.0109992	6.68828	0.0116275	6.68656	0.00363441	6.69461	0.00843625	6.68454	0.00542586	6.70111
-0.0278599	5.68406	-0.0238413	6.82968	0.00126259	6.68474	-0.0112351	6.69841	0.0117895	6.69676	0.00406222	6.70477	0.00856051	6.69464	0.00469292	6.71128
-0.027377	5.69418	-0.0240584	6.83987	0.00169669	6.6949	-0.0113798	6.70855	0.0118855	6.70695	0.00468663	6.71493	0.00886721	6.70471	0.0036234	6.72145
-0.026317	5.70428	-0.0243588	6.85007	0.00176904	6.70506	-0.0112115	6.71872	0.0119279	6.71715	0.00516477	6.72509	0.00932176	6.71477	0.00281339	6.73162
-0.0251499	5.71438	-0.0247111	6.86026	0.00141987	6.71521	-0.0108859	6.72891	0.0119232	6.72733	0.00521353	6.73527	0.00979832	6.72483	0.00268128	6.74177
-0.0245837	5.72448	-0.0249722	6.87044	0.000817475	6.72536	-0.0105808	6.7391	0.0118587	6.7375	0.00486436	6.74546	0.0100531	6.73491	0.00300842	6.75192
-0.0247488	5.7346	-0.025109	6.8806	0.000246539	6.7355	-0.0103197	6.74927	0.011692	6.74764	0.00432803	6.75565	0.00991314	6.745	0.00330883	6.76208
-0.0250351	5.74475	-0.025109	6.89076	-1.46E-05	6.74565	-0.0101672	6.75941	0.0114136	6.75774	0.00372878	6.76583	0.00948848	6.7551	0.00343781	6.77226
-0.0248228	5.75492	-0.0247661	6.90092	0.000172616	6.7558	-0.010304	6.76954	0.0110377	6.76782	0.00306505	6.77601	0.00908426	6.76522	0.00366429	6.78244
-0.0240458	5.7651	-0.0239404	6.9111	0.000657047	6.76595	-0.0108199	6.77965	0.0105438	6.77789	0.00236357	6.78619	0.00892698	6.77536	0.00419906	6.79264
-0.0230895	5.7753	-0.0230282	6.92128	0.000955884	6.77609	-0.0115528	6.78977	0.00999964	6.78797	0.00180207	6.79635	0.00905595	6.78553	0.00480774	6.80283
-0.0224494	5.78549	-0.0227954	6.93144	0.000485609	6.78622	-0.0122024	6.7999	0.00965048	6.79808	0.00161804	6.80651	0.00936108	6.79572	0.00501693	6.81302
-0.0223896	5.79567	-0.0235299	6.94159	-0.000893761	6.79634	-0.0125893	6.81001	0.00965362	6.8082	0.00183667	6.81666	0.00960958	6.80591	0.00468349	6.82321
-0.0227608	5.80585	-0.0246513	6.95171	-0.00247603	6.80648	-0.0127545	6.82014	0.00990527	6.81833	0.00220628	6.82681	0.00961902	6.81609	0.00418018	6.8334
-0.0232389	5.816	-0.0254661	6.96182	-0.00316178	6.81663	-0.0127828	6.83028	0.0103299	6.82846	0.00249096	6.83696	0.00951993	6.82627	0.00390965	6.84359
-0.0237108	5.82614	-0.0259583	6.97193	-0.00251849	6.82678	-0.0126538	6.84042	0.0109937	6.83858	0.00266083	6.84713	0.00961902	6.83643	0.00378383	6.85379
-0.0243084	5.83624	-0.0264601	6.98206	-0.00115957	6.83692	-0.0123974	6.85055	0.0117518	6.84871	0.00276778	6.85731	0.00993673	6.84659	0.00341107	6.864
-0.0251405	5.84633	-0.0269319	6.99219	4.68E-05	6.84705	-0.0122606	6.86066	0.0122173	6.85885	0.00287945	6.86749	0.0101349	6.85677	0.00276149	6.8742
-0.0260417	5.85642	-0.0270405	7.00232	0.000839495	6.85719	-0.0124603	6.87076	0.0122567	6.86902	0.00315155	6.87769	0.00994302	6.86696	0.00232424	6.88438
-0.026578	5.8665	-0.0267432	7.01243	0.00144346	6.86734	-0.0128032	6.88086	0.0121827	6.87921	0.00368946	6.88788	0.00946016	6.87715	0.00247681	6.89455
-0.0264097	5.87661	-0.0263814	7.02255	0.00189329	6.87749	-0.0128221	6.891	0.01234	6.88939	0.00426354	6.89807	0.00901977	6.88734	0.00301943	6.90471
-0.025691	5.88674	-0.0261896	7.03267	0.00189958	6.88764	-0.0123502	6.90117	0.0126908	6.89957	0.00439251	6.90825	0.0088735	6.89753	0.00351016	6.91486
-0.0249926	5.89687	-0.0260354	7.0428	0.00137583	6.89778	-0.0117337	6.91134	0.0129251	6.90973	0.00385303	6.91841	0.00900562	6.90771	0.00371934	6.925
-0.0247913	5.90702	-0.025757	7.05291	0.000724679	6.9079	-0.0113625	6.9215	0.0129172	6.91988	0.00295652	6.92857	0.00917706	6.91786	0.00359352	6.93514
-0.025065	5.91716	-0.0254487	7.06301	0.00041955	6.91801	-0.0111974	6.93166	0.0128528	6.93003	0.00219055	6.93873	0.00911572	6.92799	0.00316099	6.94527
-0.0254	5.92731	-0.0252144	7.07311	0.000484036	6.92812	-0.0109693	6.94183	0.012815	6.94018	0.00176117	6.9489	0.00867218	6.93811	0.00267656	6.9554
-0.0254944	5.93745	-0.0248967	7.0832	0.000548522	6.93822	-0.010683	6.952	0.0125728	6.95033	0.00161018	6.95907	0.00786689	6.94822	0.00252714	6.96554
-0.0254488	5.9476	-0.0242849	7.0933	0.0003472	6.94832	-0.0106296	6.96219	0.0119861	6.96049	0.00164006	6.96924	0.00691218	6.95833	0.00277722	6.9757
-0.0254755	5.95775	-0.0234575	7.10341	5.62E-05	6.95842	-0.0109756	6.97238	0.0112799	6.97067	0.0017769	6.97939	0.00615251	6.96848	0.00304617	6.98588
-0.0255195	5.96791	-0.0227812	7.11352	0.000115994	6.96852	-0.0115308	6.98255	0.0107216	6.98085	0.00198609	6.98953	0.00582536	6.97864	0.00300371	6.99607
-0.0253685	5.97806	-0.0225909	7.12365	0.000668057	6.97863	-0.0118485	6.9927	0.0103614	6.99104	0.00223931	6.99965	0.00591029	6.98881	0.00274734	7.00627
-0.0249895	5.9882	-0.0228898	7.1338	0.00122326	6.98875	-0.0116016	7.00282	0.0102183	7.00121	0.002373	7.00976	0.00627519	6.99898	0.00252399	7.01647
-0.0245522	5.99833	-0.0234167	7.14402	0.00113676	6.99889	-0.0110589	7.01295	0.0103787	7.01138	0.00217011	7.01987	0.00682882	7.00914	0.00234469	7.02667
-0.0241936	6.00847	-0.0239955	7.1543	0.000427414	7.00904	-0.0109819	7.02309	0.0107373	7.02154	0.0017014	7.02997	0.00750042	7.0193	0.00211034	7.03686
-0.0239263	6.01863	-0.0245884	7.16461	-0.0002143	7.0192	-0.0117353	7.03326	0.0108757	7.0317	0.00140729	7.04008	0.00822235	7.02948	0.00191374	7.04705
-0.0237485	6.0288	-0.0249879	7.17489	-0.000269349	7.02936	-0.0127466	7.04344	0.0104463	7.04187	0.00175331	7.05019	0.0089081	7.03966	0.00192475	7.05724
-0.0236636	6.03898	-0.0248401	7.18511	0.000120713	7.03951	-0.0131744	7.05362	0.00961273	7.05206	0.00280553	7.06029	0.00936422	7.04985	0.00208046	7.06741
-0.0235834	6.04915	-0.0241307	7.19529	0.000507628	7.04967	-0.0128897	7.06378	0.0088908	7.06225	0.00409525	7.07041	0.00937523	7.06005	0.00220628	7.07755
-0.0234292	6.05928	-0.0233522	7.20545	0.000627163	7.05983	-0.0124871	7.07394	0.00860612	7.07245	0.0049839	7.08055	0.0090009	7.07024	0.00238401	7.08767
-0.0233616	6.06938	-0.0230203	7.21562	0.000501337	7.07001	-0.0124902	7.0841	0.00873509	7.08263	0.00523083	7.0907	0.00863128	7.08042	0.00281025	7.09778
-0.0236573	6.07946	-0.0231949	7.22579	0.000279568	7.0802	-0.0128237	7.09428	0.00912673	7.09281	0.00508928	7.10085	0.00858725	7.09058	0.00326794	7.10788
-0.0242927	6.08952	-0.0235488	7.23598	8.77E-05	7.0904	-0.0130093	7.10446	0.00954982	7.10297	0.00486279	7.11098	0.00877284	7.10074	0.00314369	7.118
-0.0249187	6.09958	-0.023747	7.24617	2.75E-06	7.1006	-0.0127261	7.11463	0.0096725	7.11312	0.00455766	7.1211	0.00888451	7.11089	0.0021591	7.12814
-0.0253119	6.10966	-0.0237218	7.25636	3.74E-05	7.1108	-0.0121489	7.12479	0.0093249	7.12327	0.00399931	7.1312	0.00888923	7.12104	0.000877243	7.13833
-0.025529	6.11977	-0.0237202	7.26653	7.20E-05	7.12099	-0.0117101	7.13494	0.00869262	7.13341	0.00316256	7.14131	0.00907325	7.13118	0.000219801	7.14856
-0.0255714	6.1299	-0.0240505	7.27669	-4.60E-05	7.13117	-0.0115796	7.14508	0.00809495	7.14356	0.00229908	7.15143	0.00956083	7.1413	0.000479317	7.15881
-0.0253339	6.14003	-0.0246419	7.28682	-0.000261485	7.14134	-0.011556	7.15523	0.00774264	7.15369	0.00174387	7.16155	0.00999178	7.15142	0.00108957	7.16906
-0.0249816	6.15018	-0.0249659	7.29694	-0.000318106	7.1515	-0.0114773	7.16538	0.0077851	7.16382	0.00165894	7.17164	0.00987225	7.16155	0.00142931	7.17927
-0.024892	6.16033	-0.0245947	7.30705	-4.29E-05	7.16165	-0.0115056	7.17554	0.00833087	7.17393	0.00194991	7.18171	0.0091456	7.17169	0.00144975	7.18946
-0.025043	6.17048	-0.0237517	7.31717	0.000465162	7.17179	-0.0118878	7.18572	0.00926671	7.18403	0.00233683	7.19176	0.00820977	7.18184	0.00137426	7.19963
-0.024914	6.18064	-0.0231084	7.32731	0.000926	7.18192	-0.012594	7.19591	0.0101805	7.19412	0.00253815	7.20181	0.00745009	7.192	0.00122169	7.20978
-0.0242125	6.1908	-0.0230911	7.33746	0.00114148	7.19204	-0.0133427	7.20611	0.010569	7.2042	0.00250669	7.21186	0.00698139	7.20215	0.000877243	7.21991
-0.0233066	6.20095	-0.0235614	7.34761	0.00118237	7.20214	-0.0138743	7.21631	0.0101758	7.21427	0.0024831	7.22193	0.00677692	7.21231	0.000395957	7.23003
-0.0227372	6.21109	-0.0241118	7.35777	0.00127989	7.21225	-0.0140693	7.2265	0.00922267	7.22434	0.00273475	7.23203	0.00677535	7.22246	2.16E-05	7.24014
-0.0226318	6.22124	-0.0244469	7.36793	0.00154255	7.22238	-0.0139215	7.2367	0.00828998	7.23442	0.0032239	7.24217	0.00682096	7.23262	-8.69E-05	7.25027
-0.0227592	6.23139	-0.0244673	7.37811	0.0018351	7.23253	-0.0135393	7.2469	0.0078606	7.24453	0.00360295	7.25234	0.00669199	7.24279	-6.65E-05	7.26041
-0.0229102	6.24155	-0.0242251	7.3883	0.00189644	7.24267	-0.0131099	7.25709	0.00801002	7.25466	0.00359037	7.26253	0.0062862	7.25296	-0.000223737	7.27059
-0.0230612	6.25172	-0.0239137	7.3985	0.00156929	7.25281	-0.0128111	7.26729	0.00853534	7.26481	0.00327266	7.27272	0.00573885	7.26312	-0.000727042	7.2808
-0.0232436	6.26191	-0.0237784	7.40869	0.00101408	7.26291	-0.0127843	7.27749	0.00915032	7.27498	0.00298483	7.28291	0.00535194	7.27326	-0.00148357	7.29107
-0.0233695	6.2721	-0.0239498	7.41889	0.000631882	7.273	-0.0130832	7.28768	0.00949005	7.28517	0.00300842	7.29308	0.00538654	7.28339	-0.00227156	7.3014
-0.023294	6.28229	-0.0243965	7.42907	0.000605144	7.28309	-0.0135472	7.29787	0.00924941	7.29537	0.00338433	7.30324	0.00580806	7.29353	-0.00289754	7.31179
-0.0230455	6.29248	-0.0249911	7.43925	0.00064761	7.2932	-0.0138429	7.30804	0.00854163	7.30557	0.0038436	7.3134	0.00621227	7.30368	-0.00324042	7.32221
-0.0228111	6.30267	-0.02554	7.44939	0.000435278	7.30332	-0.0137186	7.3182	0.0079534	7.31578	0.00395212	7.32356	0.00613678	7.31385	-0.00324042	7.33263
-0.0226979	6.31285	-0.0258357	7.45951	0.000106557	7.31343	-0.0131838	7.32834	0.00803204	7.32599	0.00351173	7.33373	0.00548877	7.32402	-0.00289597	7.34304
-0.0227388	6.32301	-0.0258325	7.46961	5.47E-05	7.32355	-0.0124525	7.33847	0.00874295	7.33619	0.00277879	7.34391	0.00459541	7.33418	-0.00226055	7.35341
-0.023025	6.33314	-0.0257334	7.47971	0.000348773	7.33367	-0.0117227	7.34862	0.00953094	7.34638	0.0021591	7.35407	0.00389235	7.34433	-0.00146155	7.36373
-0.0234906	6.34326	-0.025746	7.4898	0.000639746	7.34381	-0.0110369	7.35877	0.00988955	7.35658	0.00179263	7.36422	0.00364542	7.35448	-0.000774226	7.37402
-0.0237296	6.35337	-0.0258011	7.4999	0.000628736	7.35396	-0.0104943	7.36895	0.00978417	7.36677	0.0015567	7.37434	0.00380742	7.36461	-0.000610652	7.38428
-0.0234371	6.36347	-0.0256784	7.51002	0.000380229	7.36411	-0.0105132	7.37913	0.0095105	7.37694	0.00132078	7.38445	0.00399459	7.37474	-0.0012272	7.39452
-0.0229008	6.37358	-0.0253182	7.52014	7.51E-05	7.37426	-0.011482	7.3893	0.00927929	7.38708	0.00102823	7.39457	0.00378855	7.38485	-0.00237222	7.40475
-0.0226759	6.38372	-0.0248338	7.53028	-0.000261485	7.3844	-0.0130848	7.39947	0.00909999	7.39721	0.000641319	7.40471	0.00321132	7.39496	-0.00340399	7.41494
-0.022863	6.39387	-0.0243635	7.5404	-0.00056504	7.39454	-0.0143745	7.40962	0.00896944	7.40733	0.000211937	7.41487	0.00273947	7.40507	-0.00384124	7.42512
-0.0230565	6.40404	-0.0240835	7.5505	-0.000590206	7.40467	-0.0146576	7.41978	0.0089254	7.41746	-1.30E-05	7.42504	0.00277407	7.4152	-0.00365093	7.43529
-0.0229385	6.41421	-0.0241653	7.56058	-0.000285077	7.41481	-0.0140615	7.42994	0.00893169	7.42759	0.000211937	7.43524	0.00327423	7.42534	-0.00303595	7.44546
-0.0225673	6.42438	-0.0245113	7.57066	-2.24E-05	7.42495	-0.0132074	7.44009	0.00887193	7.43772	0.000762426	7.44543	0.00393639	7.43549	-0.00223853	7.45562
-0.0221049	6.43454	-0.0247205	7.58077	-0.000149814	7.43509	-0.0125862	7.45025	0.00862657	7.44785	0.0012154	7.45562	0.00448531	7.44564	-0.00154963	7.46577
-0.0216111	6.4447	-0.0245428	7.59093	-0.000532011	7.44523	-0.0123487	7.46041	0.00814213	7.45799	0.00133494	7.46582	0.00471494	7.4558	-0.00119103	7.47594
-0.0211093	6.45488	-0.0242031	7.60113	-0.000780518	7.45537	-0.0124682	7.47059	0.00754918	7.46815	0.00121697	7.476	0.00453407	7.46596	-0.00116743	7.48611
-0.0205887	6.46507	-0.0240568	7.61136	-0.000739624	7.46552	-0.0128016	7.48078	0.00714024	7.47832	0.00102037	7.48618	0.00413929	7.47612	-0.00142852	7.4963
-0.0199863	6.47526	-0.0241166	7.62159	-0.000521001	7.47569	-0.013069	7.49095	0.00703329	7.48848	0.000883534	7.49634	0.00390179	7.48628	-0.00203249	7.50649
-0.0193572	6.48545	-0.0241622	7.63181	-0.000250475	7.48586	-0.0131256	7.50111	0.00696566	7.49864	0.00095903	7.5065	0.00391437	7.49646	-0.00291642	7.51668
-0.0189545	6.49565	-0.0241339	7.64204	-4.13E-05	7.49605	-0.0131933	7.51126	0.00664638	7.50878	0.00121383	7.51666	0.00388764	7.50664	-0.00367767	7.52685
-0.019008	6.50584	-0.0241464	7.65229	-6.17E-05	7.50624	-0.013489	7.52139	0.00616194	7.51891	0.00136797	7.52683	0.00366901	7.51681	-0.00389629	7.537
-0.0195208	6.51603	-0.0242125	7.66257	-0.000385738	7.51644	-0.0138098	7.53152	0.0057766	7.52904	0.00125	7.53701	0.00357622	7.52697	-0.00365093	7.54714
-0.0203087	6.52622	-0.0241858	7.67286	-0.000874887	7.52663	-0.0138208	7.54165	0.0055391	7.53918	0.00100307	7.54719	0.00392381	7.53713	-0.00344017	7.55725
-0.0210936	6.53639	-0.0239719	7.68311	-0.00132	7.53683	-0.0134858	7.55179	0.00541328	7.54932	0.000782873	7.55736	0.00444284	7.5473	-0.00355499	7.56737
-0.0215686	6.54653	-0.023651	7.6933	-0.00159996	7.54702	-0.0129511	7.56195	0.00555641	7.55947	0.00048089	7.56752	0.00453249	7.55747	-0.00383338	7.57749
-0.0215607	6.55665	-0.0233946	7.70345	-0.00170062	7.55722	-0.0123282	7.57212	0.00607072	7.56962	-7.59E-05	7.57768	0.00401032	7.56766	-0.00409761	7.58764
-0.0211691	6.56675	-0.0233427	7.71359	-0.00167074	7.56741	-0.0117809	7.58231	0.00666053	7.57978	-0.000796246	7.58784	0.0033167	7.57785	-0.00444049	7.59781
-0.0206469	6.57684	-0.0235016	7.72375	-0.00156064	7.5776	-0.0115685	7.59249	0.00688545	7.58993	-0.00134516	7.598	0.00295495	7.58804	-0.0049375	7.60799
-0.0201656	6.58692	-0.0237029	7.73393	-0.00143639	7.5878	-0.0119146	7.60266	0.00666053	7.60009	-0.00143481	7.60816	0.00294079	7.59823	-0.00542351	7.61817
-0.0197661	6.59698	-0.0237816	7.74411	-0.00145369	7.59798	-0.0128661	7.61283	0.00630193	7.61025	-0.00105576	7.61833	0.00293765	7.6084	-0.00566887	7.62833
-0.0194751	6.60704	-0.0238004	7.75431	-0.00178241	7.60815	-0.014148	7.62301	0.00614307	7.62043	-0.000516283	7.62852	0.00282126	7.61854	-0.00553203	7.63848
-0.0193509	6.61711	-0.0239231	7.7645	-0.00244142	7.61829	-0.0152144	7.63318	0.00622958	7.63062	-0.000272494	7.63874	0.00282598	7.62865	-0.00498941	7.64861
-0.0194059	6.62719	-0.0241103	7.77467	-0.00326559	7.62841	-0.0156642	7.64334	0.00635068	7.64081	-0.000593351	7.64897	0.00306976	7.63875	-0.00427062	7.65874
-0.0195758	6.6373	-0.0241433	7.78483	-0.00396707	7.63851	-0.015499	7.65347	0.00628148	7.651	-0.00131371	7.6592	0.00326794	7.64887	-0.00382866	7.66885
-0.0198165	6.64742	-0.0238979	7.79497	-0.00426748	7.64863	-0.0148888	7.66358	0.00603769	7.6612	-0.00199474	7.66942	0.00312796	7.65904	-0.00390887	7.67895
-0.0201467	6.65756	-0.0234591	7.8051	-0.0041039	7.65876	-0.0140253	7.6737	0.00591816	7.67139	-0.00243356	7.67963	0.00276935	7.6693	-0.00424546	7.68907
-0.0204912	6.6677	-0.0230345	7.81522	-0.00366666	7.6689	-0.013338	7.68386	0.00617767	7.68158	-0.0028944	7.68983	0.00253343	7.67962	-0.00436027	7.6992
-0.0205777	6.67784	-0.0228221	7.82534	-0.00321997	7.67902	-0.0134072	7.69407	0.00671086	7.69175	-0.00362734	7.70001	0.00258062	7.68996	-0.00410862	7.70936
-0.0201829	6.68798	-0.0228803	7.83549	-0.00297776	7.68914	-0.0143871	7.70432	0.00723776	7.70191	-0.00436657	7.71016	0.00284013	7.70024	-0.00383495	7.71954
-0.0194484	6.6981	-0.0231178	7.84566	-0.00306426	7.69925	-0.0157806	7.71457	0.00763883	7.71204	-0.0046827	7.72029	0.00314054	7.71045	-0.00396864	7.72976
-0.018769	6.70822	-0.0234827	7.85585	-0.00345118	7.70936	-0.0169492	7.72478	0.00790149	7.72218	-0.00462923	7.73043	0.00323334	7.72062	-0.00451441	7.74
-0.0183742	6.71832	-0.0240474	7.86605	-0.00398909	7.7195	-0.017646	7.73495	0.00795969	7.73234	-0.00461507	7.74057	0.00288417	7.73078	-0.00505861	7.75023
-0.0181807	6.72841	-0.0247661	7.87624	-0.00454429	7.72965	-0.0180203	7.7451	0.0077851	7.74252	-0.00480696	7.75071	0.00212135	7.74093	-0.00527251	7.76044
-0.0180486	6.73849	-0.025293	7.88643	-0.00502715	7.73982	-0.0183128	7.75527	0.0074957	7.75272	-0.00500671	7.76084	0.00131763	7.75106	-0.00521904	7.77061
-0.0179904	6.74856	-0.0252647	7.89659	-0.00532442	7.74999	-0.0185834	7.76548	0.00728337	7.76292	-0.00496739	7.77098	0.000902408	7.76117	-0.00511051	7.78076
-0.0180643	6.75863	-0.0247457	7.90673	-0.00536846	7.76015	-0.0186636	7.7757	0.00728494	7.7731	-0.00462451	7.78114	0.000993632	7.77126	-0.00500041	7.79092
-0.0182468	6.76871	-0.0242015	7.91685	-0.00529139	7.77031	-0.0184041	7.78591	0.00751143	7.78325	-0.0041794	7.79132	0.00135696	7.78135	-0.0048856	7.80109
-0.0185142	6.77881	-0.0239719	7.92697	-0.00531813	7.78047	-0.0179416	7.79608	0.00785116	7.79336	-0.00398909	7.80151	0.00169669	7.79145	-0.00493593	7.81127
-0.0188743	6.78893	-0.023942	7.93709	-0.00542822	7.79065	-0.0175909	7.80622	0.00809652	7.80346	-0.00414952	7.8117	0.00192789	7.80159	-0.00538104	7.82144
-0.0192361	6.79905	-0.0238162	7.94723	-0.00534015	7.80082	-0.0174698	7.81633	0.00797699	7.81357	-0.00429893	7.82189	0.0021418	7.81176	-0.00619891	7.83161
-0.019439	6.80919	-0.023511	7.95738	-0.00494065	7.811	-0.0174147	7.82646	0.0072991	7.82372	-0.00412907	7.83209	0.00232896	7.82195	-0.00704037	7.84176
-0.0194311	6.81933	-0.0231383	7.96756	-0.0045034	7.82116	-0.0173235	7.83669	0.00617767	7.83389	-0.00386326	7.84228	0.00227391	7.83214	-0.00746504	7.85193
-0.0191983	6.82949	-0.0227718	7.97774	-0.00439645	7.83131	-0.0173959	7.84712	0.00508613	7.84408	-0.00384124	7.85247	0.00183509	7.84233	-0.00726529	7.86211
-0.018618	6.83964	-0.0224431	7.98794	-0.00479595	7.84145	-0.0178929	7.85779	0.00453564	7.85428	-0.00389157	7.86267	0.00116035	7.8525	-0.00662829	7.87229
-0.0177089	6.84977	-0.022322	7.99813	-0.00567988	7.85159	-0.0186919	7.86855	0.00464888	7.86447	-0.00360217	7.87286	0.000476172	7.86267	-0.00597714	7.88248
-0.0168863	6.85989	-0.0226444	8.00832	-0.00680602	7.86172	-0.0192219	7.87921	0.0051113	7.87464	-0.00304854	7.88305	-0.000127794	7.87282	-0.00562168	7.89268
-0.0165733	6.87	-0.0232971	8.01848	-0.00771354	7.87186	-0.0189939	7.88964	0.00550922	7.88481	-0.00274813	7.89322	-0.000594924	7.88299	-0.00560753	7.90287
-0.0166535	6.88012	-0.0236856	8.02862	-0.00805013	7.882	-0.0181131	7.8999	0.00560044	7.89496	-0.002929	7.90337	-0.000851295	7.89317	-0.00590007	7.91307
-0.0166441	6.89025	-0.0233648	8.03872	-0.00787083	7.89215	-0.0171238	7.91008	0.00536295	7.9051	-0.00328446	7.9135	-0.000977121	7.90336	-0.00651977	7.92326
-0.0163153	6.9004	-0.022734	8.0488	-0.00740841	7.90233	-0.0165403	7.92024	0.00499491	7.91524	-0.0034905	7.92362	-0.00119889	7.91356	-0.00732663	7.93345
-0.0158592	6.91056	-0.0227042	8.05888	-0.0067321	7.91252	-0.0166173	7.93039	0.00478729	7.92536	-0.00363048	7.93377	-0.00158109	7.92375	-0.0078724	7.94363
-0.0155651	6.92071	-0.0236133	8.06899	-0.00587019	7.92271	-0.0172276	7.94055	0.00479358	7.93547	-0.00403313	7.94394	-0.00186891	7.93395	-0.00780949	7.95378
-0.0155871	6.93087	-0.0248165	8.07917	-0.00506018	7.93289	-0.017874	7.95071	0.00468191	7.94557	-0.00486043	7.95413	-0.00174623	7.94414	-0.00735494	7.96391
-0.0158954	6.94102	-0.0254173	8.08938	-0.00464024	7.94306	-0.0181257	7.96087	0.00408581	7.95567	-0.00587176	7.96432	-0.00115485	7.95433	-0.00703251	7.97404
-0.0162603	6.95116	-0.0250917	8.0996	-0.00478179	7.95321	-0.0180423	7.97104	0.00309178	7.96576	-0.00655751	7.97451	-0.000316534	7.9645	-0.00707655	7.98415
-0.0164349	6.96127	-0.0241543	8.10981	-0.00540149	7.96332	-0.0179731	7.9812	0.0022283	7.97587	-0.00661256	7.9847	0.00040854	7.97463	-0.00736438	7.99426
-0.0164302	6.97138	-0.0231634	8.11999	-0.0062571	7.97342	-0.0180392	7.99136	0.00191845	7.98599	-0.00628227	7.9949	0.000660193	7.98474	-0.00775286	8.00438
-0.0164695	6.98147	-0.0225862	8.13015	-0.00710486	7.98352	-0.0180297	8.00152	0.00207102	7.99613	-0.00607308	8.00509	0.00027485	7.99481	-0.00819797	8.01451
-0.0167227	6.99155	-0.0225831	8.1403	-0.00780005	7.99364	-0.0177985	8.01167	0.0022865	8.00628	-0.00616431	8.01529	-0.00058706	8.00488	-0.00864151	8.02467
-0.0171584	7.00164	-0.0229259	8.15045	-0.00828133	8.00375	-0.0175406	8.02185	0.00233211	8.01643	-0.0063153	8.02549	-0.0015748	8.01497	-0.00898753	8.03484
-0.0175248	7.01174	-0.0232279	8.16061	-0.00852198	8.01387	-0.0175091	8.03214	0.00231481	8.02656	-0.00627283	8.0357	-0.0023675	8.02507	-0.00920616	8.04503
-0.0175028	7.02188	-0.0233364	8.1708	-0.00854871	8.02399	-0.0176224	8.04269	0.00248625	8.03669	-0.00604163	8.0459	-0.00278902	8.03518	-0.00939018	8.05523
-0.0170215	7.03205	-0.0234041	8.18101	-0.0084685	8.03414	-0.0176145	8.05356	0.00295495	8.04683	-0.00581671	8.05609	-0.00288182	8.04531	-0.00967014	8.06542
-0.0163672	7.04224	-0.0236101	8.19121	-0.00841188	8.0443	-0.0174509	8.0646	0.00354004	8.05698	-0.00583716	8.06629	-0.00290069	8.05544	-0.0100649	8.07561
-0.0159489	7.05242	-0.0240112	8.20139	-0.00846693	8.05446	-0.0173031	8.07552	0.00388921	8.06714	-0.00627126	8.07647	-0.00313504	8.06559	-0.010433	8.08579
-0.0160511	7.06259	-0.0246136	8.21155	-0.00865567	8.06461	-0.0172197	8.08613	0.00374923	8.07729	-0.00711272	8.08665	-0.00370126	8.07575	-0.010584	8.09595
-0.0167337	7.07275	-0.025367	8.22169	-0.00888058	8.07473	-0.0170986	8.09649	0.00311223	8.08745	-0.00817281	8.09681	-0.00444363	8.0859	-0.0104377	8.1061
-0.0177781	7.08291	-0.0261125	8.23183	-0.0089372	8.08485	-0.0168989	8.10672	0.00220471	8.09761	-0.00916998	8.10694	-0.0049721	8.09603	-0.0101184	8.11625
-0.0187375	7.09309	-0.0266976	8.24199	-0.00872487	8.09497	-0.0166991	8.11693	0.00141672	8.10776	-0.0097881	8.11706	-0.00490605	8.10613	-0.00994853	8.12638
-0.0191968	7.10327	-0.0271034	8.25217	-0.00843547	8.1051	-0.0166692	8.12712	0.00105025	8.11792	-0.00978496	8.12716	-0.00421086	8.11621	-0.0102741	8.13651
-0.0190458	7.11346	-0.0273534	8.26236	-0.00844805	8.11523	-0.0170467	8.13732	0.00100464	8.12808	-0.00925491	8.13726	-0.00326716	8.12628	-0.0111344	8.14662
-0.0184717	7.12363	-0.0273991	8.27255	-0.00900483	8.12538	-0.017896	8.14752	0.000922855	8.13824	-0.00866039	8.14736	-0.0025641	8.13635	-0.0121175	8.15673
-0.0177325	7.13379	-0.0272481	8.28274	-0.0099564	8.13556	-0.0188444	8.15771	0.000710523	8.14842	-0.00836155	8.15748	-0.00235177	8.14644	-0.0127482	8.16685
-0.01702	7.14393	-0.0270939	8.29292	-0.0108545	8.14575	-0.0193163	8.16791	0.000594134	8.15861	-0.00827819	8.1676	-0.00256568	8.15654	-0.0130093	8.17699
-0.0164805	7.15406	-0.0271238	8.30314	-0.0113546	8.15593	-0.0190694	8.1781	0.000624018	8.1688	-0.00822314	8.17774	-0.00295731	8.16665	-0.0131996	8.18716
-0.0161816	7.1642	-0.0273047	8.3134	-0.0114459	8.16609	-0.0183632	8.1883	0.000540658	8.17899	-0.00828291	8.1879	-0.00323727	8.17678	-0.013338	8.19732
-0.0159756	7.17436	-0.0275202	8.32368	-0.011265	8.17623	-0.0176664	8.19849	0.000259121	8.18915	-0.00859905	8.19808	-0.00321997	8.18691	-0.0131178	8.20747
-0.0155761	7.18454	-0.027775	8.33394	-0.0109095	8.18637	-0.0172779	8.20867	7.51E-05	8.1993	-0.00904887	8.20826	-0.00295417	8.19705	-0.0124761	8.2176
-0.0149721	7.19473	-0.0281241	8.34414	-0.01051	8.1965	-0.0171678	8.21884	0.00016947	8.20942	-0.00944208	8.21842	-0.00268993	8.20719	-0.0118564	8.22774
-0.0145931	7.20492	-0.0285315	8.35428	-0.0102552	8.20663	-0.0171788	8.22899	0.000229238	8.21954	-0.00986674	8.22857	-0.00267735	8.21733	-0.0117935	8.23789
-0.014829	7.21512	-0.028887	8.36439	-0.0102631	8.21677	-0.017333	8.23912	-0.000154532	8.22966	-0.0105619	8.23869	-0.00299978	8.22748	-0.0123581	8.24807
-0.0155997	7.2253	-0.029071	8.3745	-0.0105525	8.22693	-0.0177907	8.24924	-0.000912635	8.23978	-0.0114757	8.24878	-0.00358015	8.23761	-0.0130643	8.25826
-0.0165733	7.23548	-0.0289908	8.38464	-0.0110778	8.2371	-0.0185566	8.25936	-0.00159367	8.2499	-0.0121867	8.25887	-0.00427849	8.24775	-0.0133222	8.26846
-0.0175044	7.24564	-0.0286699	8.39479	-0.0116897	8.24727	-0.0194138	8.26951	-0.00190509	8.26002	-0.0123455	8.26895	-0.00492806	8.25788	-0.0129794	8.27864
-0.0182169	7.25579	-0.0283239	8.40497	-0.0122071	8.25744	-0.0201342	8.27966	-0.00195542	8.27017	-0.0120105	8.27904	-0.00534486	8.26802	-0.0123974	8.28883
-0.0185503	7.26594	-0.0282342	8.41515	-0.0125814	8.26759	-0.0206123	8.28982	-0.00208911	8.28034	-0.0114663	8.28914	-0.00539991	8.27818	-0.0120137	8.29904
-0.0184717	7.27608	-0.0285126	8.42533	-0.012852	8.27771	-0.0208246	8.29999	-0.00261129	8.29052	-0.010941	8.29928	-0.00505075	8.28835	-0.0118957	8.30932
-0.0181508	7.28623	-0.0290521	8.43549	-0.0129951	8.28783	-0.0208734	8.31018	-0.00349679	8.30069	-0.010617	8.30945	-0.00432882	8.29854	-0.0117793	8.3197
-0.0178945	7.2964	-0.0296482	8.44564	-0.0129432	8.29796	-0.0211015	8.32037	-0.00427377	8.31085	-0.0107019	8.31964	-0.00344332	8.30873	-0.011493	8.3302
-0.0179464	7.30658	-0.0300729	8.4558	-0.0127167	8.30809	-0.0218611	8.33057	-0.0044106	8.321	-0.011276	8.32984	-0.00281104	8.31892	-0.0112084	8.34073
-0.0182295	7.31676	-0.0301358	8.46599	-0.0125122	8.31822	-0.023036	8.34076	-0.00391516	8.33115	-0.0121017	8.34003	-0.00276857	8.32912	-0.0111958	8.3512
-0.0183411	7.32696	-0.0297976	8.47619	-0.0125925	8.32833	-0.0240411	8.35095	-0.00335366	8.3413	-0.0127812	8.3502	-0.0033285	8.33931	-0.0114333	8.36154
-0.0180077	7.33715	-0.0292534	8.4864	-0.0129684	8.33844	-0.0243745	8.36113	-0.00323885	8.35145	-0.0131886	8.36037	-0.00429107	8.34951	-0.0116126	8.37179
-0.017506	7.34734	-0.0289357	8.49658	-0.0133317	8.34854	-0.0240065	8.37129	-0.00361318	8.36161	-0.013544	8.37053	-0.00538733	8.35969	-0.0115245	8.38199
-0.0173691	7.35751	-0.0292817	8.50674	-0.0134481	8.35867	-0.0233302	8.38145	-0.00419513	8.37179	-0.0139624	8.38071	-0.00630429	8.36986	-0.0112964	8.39219
-0.017712	7.36768	-0.0302805	8.51686	-0.0133742	8.36884	-0.0229023	8.39161	-0.00465125	8.38198	-0.0142172	8.3909	-0.0068595	8.38002	-0.0112272	8.40238
-0.0181461	7.37783	-0.0314019	8.52697	-0.0131665	8.37906	-0.0230455	8.40176	-0.00474404	8.39217	-0.0140583	8.40109	-0.00719608	8.39018	-0.0114742	8.41256
-0.0183065	7.38799	-0.0321679	8.53709	-0.0127372	8.3893	-0.0235897	8.41192	-0.00446408	8.40236	-0.0134921	8.41128	-0.00758614	8.40036	-0.011902	8.42275
-0.0181634	7.39814	-0.0325973	8.54722	-0.0121788	8.39954	-0.0241685	8.42208	-0.00405043	8.41256	-0.012756	8.42148	-0.00803125	8.41055	-0.0122386	8.43292
-0.0178803	7.40828	-0.032959	8.55738	-0.0118973	8.40975	-0.0246419	8.43224	-0.00380664	8.42275	-0.0122464	8.43166	-0.00831122	8.42073	-0.0124194	8.44309
-0.0176318	7.4184	-0.0333412	8.56756	-0.0121882	8.41993	-0.0249517	8.44242	-0.00389472	8.43295	-0.0122905	8.44184	-0.00846693	8.43091	-0.0126695	8.45325
-0.0175044	7.42853	-0.0336306	8.57774	-0.0128834	8.43009	-0.0248479	8.4526	-0.00422501	8.44314	-0.0127718	8.45199	-0.00886328	8.44106	-0.0131634	8.46343
-0.0174242	7.43868	-0.0337124	8.58792	-0.0135566	8.44025	-0.0242235	8.46279	-0.0045034	8.45334	-0.0132169	8.46213	-0.00960565	8.45119	-0.0137799	8.47363
-0.0172999	7.44884	-0.0334875	8.59807	-0.0139058	8.45041	-0.0235393	8.47299	-0.00453171	8.46353	-0.01336	8.47226	-0.0102647	8.46131	-0.0142848	8.48386
-0.0172873	7.45903	-0.0328363	8.6082	-0.013868	8.46055	-0.0234607	8.48318	-0.00447037	8.47372	-0.0133411	8.48238	-0.0103685	8.47141	-0.0145962	8.49411
-0.0177089	7.4692	-0.0318203	8.61832	-0.0135881	8.47067	-0.024115	8.49335	-0.00463395	8.48389	-0.0133191	8.49251	-0.00987146	8.48152	-0.0147803	8.50434
-0.0186667	7.47937	-0.0308561	8.62843	-0.0133757	8.48079	-0.0250461	8.50351	-0.0050822	8.49406	-0.0132216	8.50265	-0.0090646	8.49164	-0.0148416	8.51456
-0.0198259	7.48952	-0.0304346	8.63853	-0.013522	8.49093	-0.0258655	8.51365	-0.00561854	8.50422	-0.0129809	8.51281	-0.00830178	8.50177	-0.0146261	8.52477
-0.0205557	7.49969	-0.0306847	8.64864	-0.0141008	8.50111	-0.0265466	8.52378	-0.00615959	8.51438	-0.0127702	8.52298	-0.00785824	8.51189	-0.0140505	8.53501
-0.0204267	7.50986	-0.0314035	8.65877	-0.0150445	8.51133	-0.0270058	8.53392	-0.00688938	8.52455	-0.0128535	8.53316	-0.00788498	8.52201	-0.0133789	8.54527
-0.0197378	7.52004	-0.0323928	8.66894	-0.0162807	8.52161	-0.0268895	8.54407	-0.00792587	8.53474	-0.0132939	8.54333	-0.00840716	8.53213	-0.0130816	8.55555
-0.0192534	7.53022	-0.0334969	8.67913	-0.0176035	8.53196	-0.0260653	8.55423	-0.00892934	8.54493	-0.0138539	8.55348	-0.00925806	8.54227	-0.0133946	8.56581
-0.0192408	7.54038	-0.0343918	8.68935	-0.0185944	8.54234	-0.0249863	8.56439	-0.00927693	8.55513	-0.0141669	8.5636	-0.0100099	8.55242	-0.0141039	8.57604
-0.0192377	7.55051	-0.0346482	8.69958	-0.0189247	8.55268	-0.0243084	8.57454	-0.00871229	8.56532	-0.0140882	8.57373	-0.0102458	8.56258	-0.0147488	8.58625
-0.0189325	7.56063	-0.0341339	8.7098	-0.0186431	8.56295	-0.0243195	8.5847	-0.00766164	8.5755	-0.0138759	8.58387	-0.0100067	8.57275	-0.0150366	8.59645
-0.0187029	7.57073	-0.0332972	8.71998	-0.0180785	8.57315	-0.0247583	8.59486	-0.00684691	8.58567	-0.013901	8.59404	-0.00971261	8.58293	-0.0151121	8.60665
-0.0190426	7.58083	-0.0329228	8.73012	-0.0175705	8.5833	-0.0250697	8.60502	-0.00670536	8.59581	-0.0142565	8.60422	-0.00962453	8.59311	-0.0153905	8.61684
-0.0198636	7.59095	-0.033456	8.74023	-0.0172685	8.59341	-0.0249722	8.61518	-0.00713632	8.60592	-0.014818	8.61442	-0.00966228	8.60326	-0.0160889	8.62704
-0.0205871	7.60108	-0.0345696	8.7503	-0.0170923	8.60351	-0.0247599	8.62535	-0.00767265	8.61602	-0.0155368	8.6246	-0.00969845	8.61341	-0.0169445	8.63723
-0.0207633	7.61123	-0.0355447	8.76035	-0.016935	8.61362	-0.0248149	8.63555	-0.00796834	8.62612	-0.0163956	8.63477	-0.0097535	8.62354	-0.0174258	8.64742
-0.0204613	7.62141	-0.0360134	8.7704	-0.0168674	8.62375	-0.0250367	8.64578	-0.00816494	8.63626	-0.0171788	8.64492	-0.00993123	8.63368	-0.0172575	8.65762
-0.020054	7.63159	-0.0361283	8.78044	-0.01702	8.63389	-0.0250776	8.65601	-0.00864938	8.64643	-0.0176239	8.65505	-0.0103276	8.64383	-0.0167148	8.66781
-0.0197535	7.64178	-0.0361864	8.79049	-0.0173377	8.64403	-0.0248857	8.66623	-0.00949398	8.65661	-0.017819	8.66518	-0.0109567	8.65401	-0.0163405	8.67801
-0.0195192	7.65196	-0.0364397	8.80054	-0.0176035	8.65415	-0.0247315	8.6764	-0.0103653	8.66681	-0.0181445	8.67532	-0.0116881	8.66419	-0.0164569	8.6882
-0.0193226	7.66212	-0.0371097	8.8106	-0.0177089	8.66428	-0.024892	8.68654	-0.0109787	8.67699	-0.0187312	8.68548	-0.0123266	8.67439	-0.0170152	8.69839
-0.0192408	7.67228	-0.0382044	8.82069	-0.017808	8.67442	-0.0254299	8.69665	-0.0113688	8.68717	-0.0192361	8.69565	-0.0127765	8.68458	-0.0177372	8.70856
-0.0192691	7.68244	-0.0393872	8.83079	-0.0181351	8.68458	-0.0261203	8.70674	-0.0116031	8.69734	-0.0192612	8.70581	-0.0130344	8.69477	-0.0182829	8.7187
-0.0192377	7.69262	-0.0402286	8.84092	-0.0187155	8.69475	-0.0265592	8.71684	-0.0115088	8.70749	-0.0187988	8.71597	-0.0130737	8.70494	-0.0184245	8.72883
-0.0189813	7.7028	-0.0404803	8.85104	-0.0193226	8.70491	-0.0264994	8.72697	-0.0109835	8.71765	-0.0182405	8.72613	-0.0128803	8.71508	-0.0182169	8.73896
-0.0185267	7.71297	-0.0400918	8.86117	-0.0196733	8.71508	-0.0261597	8.73712	-0.0104204	8.72781	-0.0180848	8.73631	-0.0125594	8.7252	-0.0180234	8.7491
-0.0180974	7.72311	-0.0392314	8.87128	-0.0196529	8.72526	-0.0261046	8.74728	-0.0104282	8.73796	-0.0185204	8.7465	-0.0122527	8.7353	-0.0182452	8.75927
-0.0179574	7.73324	-0.0383522	8.8814	-0.0194264	8.73545	-0.0266944	8.75743	-0.0111266	8.74811	-0.019181	8.75669	-0.0118988	8.74539	-0.0188649	8.76945
-0.0182153	7.74336	-0.0379826	8.89152	-0.0193242	8.74565	-0.0277168	8.76759	-0.0120058	8.75825	-0.019483	8.76687	-0.0112225	8.75548	-0.0193352	8.77964
-0.0187186	7.75351	-0.038305	8.90164	-0.0195506	8.75584	-0.0286825	8.77777	-0.0124792	8.76838	-0.0192534	8.77702	-0.0102159	8.76557	-0.0191527	8.78981
-0.0191401	7.76367	-0.0390175	8.91176	-0.0199816	8.76603	-0.0293242	8.78793	-0.0123896	8.7785	-0.0188382	8.78715	-0.00950814	8.77568	-0.0184921	8.79995
-0.0192345	7.77384	-0.0396561	8.92188	-0.020282	8.77622	-0.0296136	8.79809	-0.012053	8.78862	-0.0186132	8.79728	-0.00976766	8.78581	-0.0179747	8.81007
-0.0191008	7.784	-0.0399848	8.93201	-0.020293	8.78641	-0.0294956	8.80823	-0.0119618	8.79874	-0.0185912	8.80742	-0.0107916	8.79598	-0.0178677	8.82018
-0.01917	7.79415	-0.0400525	8.94215	-0.0202616	8.7966	-0.0288932	8.81836	-0.0123628	8.80888	-0.0185157	8.81757	-0.0117353	8.80616	-0.0179243	8.8303
-0.0197535	7.8043	-0.0400006	8.9523	-0.0205698	8.8068	-0.0279448	8.8285	-0.0130171	8.81903	-0.0181618	8.82774	-0.0121788	8.81635	-0.0179574	8.84043
-0.0206092	7.81443	-0.0399502	8.96245	-0.0212792	8.817	-0.0271065	8.83865	-0.0134119	8.82919	-0.0174918	8.83791	-0.0124289	8.82652	-0.0180407	8.85059
-0.0211911	7.82457	-0.0400068	8.97261	-0.0220436	8.8272	-0.0269272	8.84882	-0.013253	8.83935	-0.0166912	8.84807	-0.0128189	8.83668	-0.0181335	8.86077
-0.0212619	7.83469	-0.0402239	8.98277	-0.0224242	8.8374	-0.0275957	8.859	-0.0127718	8.84949	-0.0161392	8.85821	-0.0132169	8.84684	-0.0180014	8.87096
-0.0209914	7.84483	-0.0405841	8.99292	-0.022248	8.8476	-0.0287391	8.86916	-0.0125563	8.85959	-0.0161455	8.86834	-0.0132924	8.85701	-0.0176019	8.88115
-0.0206123	7.85496	-0.0410858	9.00309	-0.0217369	8.8578	-0.0298228	8.87932	-0.0129636	8.86966	-0.0166157	8.87848	-0.0129401	8.86718	-0.0172527	8.89134
-0.0202679	7.86509	-0.0417794	9.01329	-0.0213327	8.868	-0.0306139	8.88948	-0.0136698	8.87971	-0.0171568	8.88864	-0.0123738	8.87737	-0.0172716	8.90154
-0.0200681	7.87521	-0.0426775	9.02352	-0.0214066	8.87819	-0.031059	8.89966	-0.014019	8.88977	-0.0175248	8.89882	-0.0119696	8.88757	-0.017517	8.91172
-0.0200713	7.88533	-0.0436778	9.03379	-0.0221175	8.88838	-0.0310386	8.90985	-0.0138208	8.89983	-0.0177686	8.909	-0.0119806	8.89776	-0.0174981	8.92189
-0.0202364	7.89548	-0.0445649	9.0441	-0.0233773	8.89858	-0.0306234	8.92004	-0.0135031	8.90991	-0.0180014	8.91917	-0.0123345	8.90795	-0.0170514	8.93204
-0.0204424	7.90565	-0.0450808	9.05446	-0.0248291	8.90877	-0.0303009	8.93023	-0.0134669	8.92002	-0.0182546	8.92932	-0.0127891	8.91814	-0.0166472	8.94215
-0.0205101	7.91583	-0.0450698	9.06484	-0.0260055	8.91896	-0.030584	8.94043	-0.0136054	8.93015	-0.0185126	8.93945	-0.0132184	8.92831	-0.0168249	8.95224
-0.0203056	7.926	-0.0446262	9.07519	-0.0265985	8.92913	-0.0314711	8.95061	-0.0135314	8.94031	-0.0187674	8.94958	-0.0135881	8.93845	-0.017561	8.96235
-0.0199753	7.93615	-0.0441056	9.08548	-0.0265387	8.93929	-0.0323755	8.96079	-0.0130454	8.95048	-0.0190678	8.95973	-0.0137988	8.94857	-0.0183522	8.97249
-0.0199344	7.94629	-0.0438823	9.09572	-0.0260118	8.94945	-0.0325627	8.97095	-0.0122905	8.96067	-0.019494	8.9699	-0.0137988	8.95868	-0.0187249	8.98266
-0.0204141	7.9564	-0.044005	9.10594	-0.0254849	8.95962	-0.0318061	8.9811	-0.0116204	8.97086	-0.0200083	8.98009	-0.0137359	8.9688	-0.0185896	8.99285
-0.021125	7.96649	-0.0442126	9.11614	-0.0253921	8.9698	-0.0307036	8.99126	-0.0113767	8.98106	-0.0204361	8.99027	-0.0137941	8.97893	-0.0182531	9.00303
-0.0215308	7.97657	-0.044351	9.12634	-0.025713	8.97999	-0.0301987	9.00141	-0.0116598	8.99125	-0.0207035	9.00042	-0.013997	8.98908	-0.0181288	9.0132
-0.0214302	7.98665	-0.0445586	9.13653	-0.0261125	8.99017	-0.0306847	9.01155	-0.0122716	9.00144	-0.0209049	9.01055	-0.0142974	8.99923	-0.0183695	9.02336
-0.0211974	7.99675	-0.0449896	9.14669	-0.0263767	9.00034	-0.0316158	9.02168	-0.0129275	9.01162	-0.0210165	9.02067	-0.014678	9.00937	-0.0187737	9.0335
-0.0213452	8.00685	-0.0455935	9.15684	-0.0264727	9.01048	-0.0320232	9.03181	-0.0134984	9.02177	-0.0208482	9.03082	-0.0151058	9.0195	-0.01903	9.04365
-0.0218407	8.01696	-0.0462054	9.16697	-0.0263924	9.02059	-0.0313689	9.04195	-0.01403	9.0319	-0.020433	9.04099	-0.0155918	9.02962	-0.0189986	9.0538
-0.0221238	8.0271	-0.0466835	9.1771	-0.0261754	9.03067	-0.0298967	9.05212	-0.0146057	9.04202	-0.020109	9.05118	-0.0162351	9.03977	-0.0188224	9.06395
-0.0218957	8.03727	-0.0469635	9.18724	-0.0259694	9.04076	-0.0283255	9.06231	-0.0152096	9.05212	-0.0200838	9.06139	-0.0169964	9.04993	-0.0188555	9.0741
-0.0215041	8.04746	-0.0470657	9.19739	-0.0259253	9.05087	-0.0273912	9.0725	-0.0156783	9.06224	-0.0202804	9.07161	-0.0176161	9.0601	-0.0193792	9.08424
-0.0214207	8.05765	-0.0470515	9.20754	-0.0260401	9.06101	-0.0275642	9.0827	-0.0158529	9.07236	-0.0206422	9.08183	-0.0179841	9.07026	-0.0202741	9.09438
-0.0217479	8.06783	-0.0469792	9.21768	-0.0261565	9.07117	-0.0288634	9.09289	-0.0158152	9.08247	-0.0212005	9.09205	-0.0183443	9.08042	-0.021059	9.10451
-0.0223204	8.07801	-0.0469131	9.22781	-0.0261424	9.08136	-0.0307618	9.10308	-0.0158388	9.09257	-0.0218658	9.10222	-0.0189168	9.09058	-0.0213421	9.11462
-0.0229008	8.08817	-0.0469147	9.23794	-0.02607	9.09156	-0.0323896	9.11328	-0.0160873	9.10266	-0.0224966	9.11236	-0.0195522	9.10073	-0.0211518	9.12473
-0.0232436	8.09833	-0.0469965	9.24809	-0.0262116	9.10177	-0.0330817	9.12347	-0.0164773	9.11277	-0.0231178	9.12247	-0.0199234	9.11089	-0.0207822	9.13485
-0.0232845	8.1085	-0.0471412	9.25825	-0.0267967	9.11198	-0.0328521	9.13366	-0.0167699	9.1229	-0.0238224	9.13258	-0.0198652	9.12104	-0.0204645	9.14498
-0.0232609	8.11868	-0.0473567	9.2684	-0.0277356	9.12219	-0.0322921	9.14385	-0.0167038	9.13305	-0.0245365	9.14271	-0.0194217	9.13119	-0.0202977	9.15511
-0.023456	8.12887	-0.0476288	9.27853	-0.0286825	9.13239	-0.0320153	9.15404	-0.016232	9.14319	-0.0250335	9.15284	-0.0187375	9.14133	-0.0203449	9.16524
-0.0238665	8.13908	-0.0478427	9.28864	-0.029395	9.14259	-0.0322497	9.16422	-0.0157491	9.15331	-0.0251106	9.16297	-0.018025	9.15147	-0.0205934	9.17536
-0.0242235	8.14929	-0.0478883	9.29874	-0.0298763	9.15278	-0.0328253	9.17438	-0.0158388	9.16344	-0.0247221	9.17309	-0.0175264	9.16162	-0.020875	9.18547
-0.0242974	8.15948	-0.0478836	9.30884	-0.0301735	9.16297	-0.0333554	9.18453	-0.0166252	9.17359	-0.0240364	9.18321	-0.0173691	9.17176	-0.0209788	9.19558
-0.0241512	8.16966	-0.0481745	9.31893	-0.0302569	9.17313	-0.0334466	9.19468	-0.0175752	9.18376	-0.02336	9.19335	-0.0174698	9.1819	-0.0208372	9.20571
-0.0240741	8.17981	-0.0490113	9.32904	-0.0301468	9.18327	-0.0328741	9.20483	-0.018058	9.19394	-0.0229495	9.20352	-0.0176334	9.19204	-0.0205525	9.21586
-0.0242188	8.18994	-0.0502349	9.33916	-0.030032	9.19338	-0.0317023	9.21498	-0.0179275	9.20413	-0.0229086	9.21367	-0.0177089	9.20217	-0.0203135	9.22604
-0.0244075	8.20004	-0.0513548	9.3493	-0.0301971	9.20345	-0.0304	9.22515	-0.0175091	9.21432	-0.0232405	9.22381	-0.0176538	9.21229	-0.0203355	9.23622
-0.0244201	8.21011	-0.0520358	9.35947	-0.0308137	9.21352	-0.0297473	9.23533	-0.0172024	9.22449	-0.0238633	9.23392	-0.0175657	9.22241	-0.02079	9.2464
-0.0242927	8.22017	-0.0525376	9.36966	-0.0317684	9.2236	-0.0302852	9.24552	-0.0171348	9.23466	-0.0245145	9.24401	-0.0176538	9.23253	-0.0216708	9.25656
-0.0241622	8.23024	-0.0534718	9.37985	-0.0327184	9.23369	-0.0317872	9.25572	-0.0171049	9.24481	-0.0248023	9.2541	-0.0180329	9.24267	-0.0226916	9.26672
-0.0240442	8.24032	-0.054944	9.39005	-0.0333412	9.24378	-0.0335032	9.26591	-0.0169067	9.25497	-0.0245459	9.26421	-0.0185142	9.2528	-0.0233836	9.27687
-0.0239734	8.25041	-0.0561566	9.40024	-0.0335126	9.25388	-0.0349062	9.27609	-0.0167211	9.26512	-0.024008	9.27435	-0.018695	9.26293	-0.0234355	9.28703
-0.0241197	8.2605	-0.056207	9.41043	-0.0332877	9.264	-0.0359993	9.28628	-0.0169618	9.27525	-0.0236416	9.28452	-0.0182908	9.27307	-0.0229826	9.29718
-0.0245224	8.27059	-0.0551374	9.42063	-0.0328096	9.27413	-0.0369823	9.29646	-0.0176648	9.28536	-0.0236306	9.2947	-0.0173959	9.2832	-0.0224509	9.30734
-0.0249313	8.28068	-0.0538147	9.43081	-0.0322465	9.28427	-0.0378505	9.30664	-0.0183348	9.29544	-0.023747	9.30488	-0.0164742	9.29331	-0.0221033	9.31751
-0.0251279	8.29076	-0.0528915	9.44099	-0.0317778	9.29442	-0.0383396	9.3168	-0.0185126	9.30553	-0.0236369	9.31502	-0.0160605	9.30341	-0.0218831	9.32768
-0.0251593	8.30085	-0.0523315	9.45115	-0.0315875	9.30456	-0.0382327	9.32696	-0.0182342	9.31561	-0.0232421	9.32514	-0.0164113	9.3135	-0.021707	9.33787
-0.0251059	8.31095	-0.05191	9.46131	-0.0317589	9.31466	-0.03772	9.33712	-0.017885	9.32569	-0.0229196	9.33525	-0.0174839	9.32361	-0.0217196	9.34807
-0.0249219	8.32109	-0.0517103	9.47148	-0.0321632	9.32472	-0.0373315	9.3473	-0.0178331	9.33578	-0.0230581	9.34535	-0.0191055	9.33375	-0.0221773	9.35826
-0.024634	8.33125	-0.0519493	9.48164	-0.0325689	9.33478	-0.0374652	9.35749	-0.0181901	9.34589	-0.0235928	9.35547	-0.0208592	9.34391	-0.0231681	9.36844
-0.024428	8.34142	-0.052547	9.49181	-0.0328709	9.34482	-0.0381084	9.36766	-0.0187642	9.35603	-0.0240678	9.36561	-0.0220231	9.35408	-0.0244296	9.37862
-0.0244358	8.35158	-0.0531054	9.50195	-0.0331446	9.35487	-0.0389892	9.37782	-0.0192817	9.3662	-0.0242282	9.37578	-0.0221206	9.36424	-0.0253166	9.38877
-0.0245648	8.36173	-0.0533271	9.51208	-0.0334985	9.36494	-0.039826	9.38795	-0.0196765	9.37638	-0.0243493	9.38596	-0.0214066	9.3744	-0.0251373	9.39891
-0.0245648	8.37188	-0.0533145	9.52221	-0.0338933	9.37504	-0.0404488	9.39808	-0.0200492	9.38658	-0.0248291	9.39615	-0.0204959	9.38456	-0.0238775	9.40903
-0.0242534	8.38202	-0.0533743	9.53236	-0.0340946	9.38517	-0.0408153	9.40822	-0.0204157	9.39677	-0.0256642	9.40632	-0.0197944	9.39472	-0.0224226	9.41916
-0.0237328	8.39216	-0.0536448	9.54253	-0.0338571	9.39531	-0.0409458	9.41838	-0.0207082	9.40697	-0.026534	9.41649	-0.0194783	9.40487	-0.0216708	9.42928
-0.0234041	8.40227	-0.0540349	9.55272	-0.0332673	9.40545	-0.0408231	9.42854	-0.0209741	9.41716	-0.0271458	9.42665	-0.0195947	9.41503	-0.0216755	9.43942
-0.0236652	8.41235	-0.0544077	9.56291	-0.0328867	9.41558	-0.0403953	9.43871	-0.0213437	9.42736	-0.0272449	9.43681	-0.0199376	9.42519	-0.0220027	9.44957
-0.0244909	8.42243	-0.0546923	9.57311	-0.0333208	9.4257	-0.0397678	9.44887	-0.0218092	9.43755	-0.026641	9.44699	-0.0201153	9.43535	-0.0224934	9.45975
-0.0253827	8.43253	-0.0549094	9.5833	-0.0345712	9.43583	-0.0393573	9.45903	-0.0222024	9.44774	-0.0256328	9.45718	-0.0199218	9.44551	-0.0232075	9.46993
-0.0258372	8.44265	-0.0551626	9.59348	-0.0360669	9.44597	-0.0396294	9.46919	-0.022388	9.4579	-0.025054	9.46739	-0.0195428	9.45566	-0.023975	9.48013
-0.0257853	8.45278	-0.05557	9.60365	-0.0373503	9.45613	-0.0405699	9.47935	-0.0223754	9.46804	-0.0253953	9.47759	-0.0193635	9.46581	-0.0244862	9.49032
-0.0255368	8.4629	-0.0562337	9.6138	-0.0383585	9.4663	-0.0416221	9.48952	-0.0222842	9.47815	-0.0261754	9.48777	-0.0195978	9.47597	-0.024656	9.50052
-0.0254566	8.473	-0.0572498	9.62392	-0.039005	9.47649	-0.0422985	9.49969	-0.0223078	9.48824	-0.0266472	9.49793	-0.0200744	9.48613	-0.0245884	9.51071
-0.025713	8.48309	-0.0585851	9.63404	-0.0390175	9.48669	-0.0426759	9.50986	-0.0226586	9.49833	-0.0267982	9.50807	-0.0204141	9.49628	-0.0243258	9.52088
-0.0261644	8.49316	-0.059944	9.64416	-0.038456	9.49686	-0.0431462	9.52001	-0.0233679	9.50844	-0.0271773	9.51822	-0.0204503	9.50645	-0.0238964	9.53103
-0.0264632	8.50324	-0.0608924	9.6543	-0.037948	9.50701	-0.0438508	9.53015	-0.024093	9.51857	-0.028025	9.52839	-0.0203842	9.51662	-0.0234827	9.54115
-0.0263673	8.51334	-0.0611409	9.66444	-0.0380392	9.51714	-0.0445712	9.54027	-0.0243053	9.52873	-0.0290285	9.53856	-0.0205006	9.52681	-0.0232751	9.55126
-0.0259678	8.52348	-0.0607729	9.67459	-0.0386039	9.52726	-0.045117	9.5504	-0.0238287	9.5389	-0.0297787	9.54871	-0.0208828	9.53699	-0.0232421	9.56137
-0.0256359	8.53365	-0.0603246	9.68478	-0.0391497	9.53739	-0.0455857	9.56055	-0.0230848	9.54909	-0.0301358	9.55885	-0.0214616	9.54716	-0.0232877	9.5715
-0.0257617	8.54383	-0.0604788	9.69502	-0.039384	9.54753	-0.046144	9.57072	-0.0226664	9.55927	-0.0301735	9.56896	-0.0221663	9.5573	-0.023522	9.58166
-0.0264522	8.55403	-0.061402	9.70529	-0.0392865	9.55765	-0.0467197	9.58092	-0.0228064	9.56944	-0.0300131	9.57907	-0.0229605	9.56742	-0.024082	9.59182
-0.0274431	8.56424	-0.0624857	9.71555	-0.0389499	9.56776	-0.0470657	9.59111	-0.0233789	9.57959	-0.0298133	9.5892	-0.0238743	9.57752	-0.0247646	9.60199
-0.0283679	8.57444	-0.0629638	9.72577	-0.0385756	9.57785	-0.0470515	9.60131	-0.0241386	9.58971	-0.0297394	9.59934	-0.024936	9.58762	-0.0251546	9.61213
-0.0290883	8.58463	-0.0627043	9.73593	-0.0384513	9.58793	-0.0467496	9.61149	-0.0247473	9.59984	-0.0297787	9.60952	-0.0258844	9.59772	-0.0250964	9.62226
-0.0296828	8.59479	-0.0622372	9.74604	-0.038714	9.59804	-0.0463029	9.62166	-0.0248731	9.60998	-0.0297599	9.6197	-0.0262021	9.60784	-0.0247866	9.63239
-0.0301908	8.60492	-0.0620783	9.75613	-0.0391276	9.60818	-0.0458939	9.63182	-0.0245129	9.62015	-0.0296749	9.6299	-0.0257696	9.61798	-0.0244437	9.64254
-0.0305353	8.61504	-0.062212	9.7662	-0.0392849	9.61835	-0.0458184	9.64198	-0.0240269	9.63034	-0.0297803	9.6401	-0.0251719	9.62814	-0.024126	9.65271
-0.0306768	8.62514	-0.0623158	9.77628	-0.0391135	9.62854	-0.0463296	9.65214	-0.0237863	9.64052	-0.0303088	9.65031	-0.0249549	9.6383	-0.0238586	9.6629
-0.0306768	8.63524	-0.0623017	9.78639	-0.0389877	9.63872	-0.0472544	9.66231	-0.0239797	9.6507	-0.0312336	9.66053	-0.0248983	9.64846	-0.0237296	9.6731
-0.0306218	8.64535	-0.06233	9.79654	-0.0392692	9.64889	-0.0479701	9.67248	-0.0246812	9.66085	-0.032267	9.67079	-0.0244752	9.65862	-0.0237721	9.68329
-0.0306108	8.65546	-0.0623677	9.80671	-0.0399549	9.65903	-0.0480408	9.68263	-0.0258136	9.67099	-0.0329983	9.68107	-0.0237753	9.66879	-0.0238649	9.69347
-0.0307492	8.66557	-0.0621413	9.8169	-0.0407775	9.66914	-0.0477389	9.69277	-0.0270184	9.68112	-0.0331745	9.69134	-0.0234638	9.67895	-0.0238948	9.70366
-0.0310763	8.67569	-0.0615719	9.82709	-0.0414318	9.67923	-0.0476791	9.7029	-0.0277467	9.69124	-0.0328835	9.70159	-0.0238775	9.68909	-0.023931	9.71386
-0.0316079	8.68579	-0.0609176	9.83725	-0.0417574	9.68931	-0.0481336	9.71304	-0.0276601	9.70136	-0.0323503	9.71179	-0.0245711	9.69922	-0.0240505	9.72405
-0.0324006	8.6959	-0.0604457	9.84741	-0.0418848	9.6994	-0.0488886	9.7232	-0.0269838	9.7115	-0.0317007	9.72194	-0.0248526	9.70935	-0.0241056	9.73423
-0.0333648	8.70601	-0.0602444	9.85757	-0.0421522	9.7095	-0.0495083	9.73337	-0.0262792	9.72166	-0.0311282	9.73207	-0.0245208	9.7195	-0.0238901	9.7444
-0.0341512	8.71613	-0.060375	9.86772	-0.0427719	9.7196	-0.0495901	9.74356	-0.0258451	9.73183	-0.0310118	9.74217	-0.0239609	9.72968	-0.0234387	9.75455
-0.0344862	8.72626	-0.0609412	9.87786	-0.0436023	9.72972	-0.0489783	9.75377	-0.0256218	9.74202	-0.031523	9.75228	-0.0236777	9.73988	-0.0229873	9.76468
-0.0344485	8.73638	-0.0618723	9.88799	-0.0442818	9.73985	-0.0478946	9.76399	-0.0256013	9.75221	-0.0323456	9.7624	-0.0238712	9.75008	-0.0227325	9.7748
-0.0342377	8.7465	-0.0627955	9.89811	-0.0445696	9.74999	-0.0468864	9.77424	-0.0258718	9.76238	-0.0330597	9.77251	-0.0243761	9.76026	-0.0227592	9.78492
-0.0339011	8.75665	-0.0633287	9.90826	-0.0445161	9.76013	-0.0465797	9.78448	-0.0262902	9.77252	-0.0335598	9.78264	-0.0248715	9.77043	-0.0231178	9.79504
-0.0333884	8.76681	-0.0634671	9.91843	-0.0442865	9.77027	-0.0472544	9.79469	-0.0265812	9.78263	-0.0339389	9.79276	-0.0251169	9.7806	-0.023791	9.80515
-0.0327168	8.77698	-0.0635552	9.92861	-0.0439216	9.78043	-0.0485662	9.80486	-0.0268265	9.79273	-0.0342314	9.8029	-0.0250225	9.79076	-0.0245538	9.81526
-0.0320908	8.78713	-0.063917	9.93881	-0.0434136	9.79058	-0.0498465	9.81501	-0.0274793	9.80283	-0.0344123	9.81304	-0.024568	9.80093	-0.0250162	9.82537
-0.0318785	8.79727	-0.0645744	9.949	-0.0429701	9.80074	-0.0506628	9.82517	-0.0287092	9.81297	-0.0345145	9.8232	-0.0237595	9.8111	-0.0249046	9.8355
-0.0323393	8.8074	-0.0652728	9.95919	-0.0429779	9.81089	-0.0509506	9.83534	-0.0299864	9.82314	-0.0346828	9.83337	-0.022734	9.82126	-0.0242676	9.84563
-0.0333412	8.81754	-0.0657352	9.96939	-0.043607	9.82105	-0.0508326	9.84552	-0.0305667	9.83332	-0.0351043	9.84355	-0.0218423	9.83142	-0.0234214	9.85575
-0.0343714	8.82769	-0.0658924	9.97959	-0.0445555	9.83121	-0.0505747	9.85571	-0.030249	9.84351	-0.0358215	9.85372	-0.0214585	9.84158	-0.0227466	9.86587
-0.034881	8.83784	-0.0659145	9.98979	-0.0452538	9.84136	-0.0505118	9.86589	-0.0294705	9.85371	-0.0365749	9.86389	-0.0216645	9.85176	-0.0224871	9.876
-0.0347851	8.84797	-0.0660985	9.99999	-0.0453419	9.85151	-0.0508153	9.87607	-0.0288523	9.8639	-0.0369005	9.87404	-0.0222748	9.86195	-0.0226759	9.88614
-0.0346215	8.85807	-0.0666899	10.0102	-0.0449833	9.86167	-0.0514617	9.88623	-0.0287957	9.8741	-0.0365199	9.8842	-0.0231288	9.87215	-0.0231823	9.89631
-0.0350257	8.86815	-0.0676965	10.0203	-0.0446247	9.87183	-0.0523771	9.89639	-0.0293053	9.88429	-0.0356879	9.89436	-0.024093	9.88233	-0.0237281	9.9065
-0.0360795	8.87822	-0.0688305	10.0305	-0.0444391	9.88199	-0.0533948	9.90654	-0.0300603	9.89449	-0.0350367	9.90452	-0.0248558	9.8925	-0.0239797	9.91669
-0.0373094	8.88832	-0.0696515	10.0406	-0.0442566	9.89215	-0.0542063	9.91669	-0.0306847	9.90467	-0.0349769	9.91468	-0.0250776	9.90266	-0.0238633	9.92688
-0.0382075	8.89846	-0.0698513	10.0507	-0.044016	9.90231	-0.0545571	9.92684	-0.0309474	9.91485	-0.035367	9.92485	-0.0247599	9.91282	-0.0236888	9.93706
-0.038607	8.90863	-0.0694628	10.0608	-0.0439059	9.91248	-0.0543825	9.93705	-0.0308388	9.92501	-0.0358467	9.93502	-0.0242801	9.92298	-0.0237941	9.94722
-0.038618	8.9188	-0.0687802	10.0709	-0.0440663	9.92267	-0.0537832	9.9474	-0.0306344	9.93516	-0.0362651	9.94521	-0.0240804	9.93313	-0.0242204	9.95739
-0.0383711	8.92897	-0.0681495	10.081	-0.0444406	9.93286	-0.0530975	9.95795	-0.0307539	9.9453	-0.0366614	9.9554	-0.0243556	9.94326	-0.024785	9.96758
-0.0379795	8.93912	-0.0678805	10.0912	-0.0448653	9.94305	-0.0528741	9.96865	-0.0313815	9.95543	-0.037105	9.96559	-0.0249313	9.9534	-0.0252474	9.97779
-0.0377011	8.94924	-0.0681369	10.1013	-0.0451689	9.95325	-0.053453	9.97941	-0.0322764	9.96555	-0.0376854	9.97578	-0.0254267	9.96353	-0.0254189	9.98801
-0.0378757	8.95935	-0.0687613	10.1115	-0.04529	9.96344	-0.0545744	9.99014	-0.0330298	9.97567	-0.0384262	9.98595	-0.0256375	9.97369	-0.0253418	9.99823
-0.0386165	8.96946	-0.0693778	10.1217	-0.0453136	9.97364	-0.0555432	10.0008	-0.0334859	9.98581	-0.0391497	9.99609	-0.0257035	9.98386	-0.0252789	10.0084
-0.0396891	8.9796	-0.0697317	10.1319	-0.0453261	9.98383	-0.0557886	10.0115	-0.0338712	9.99598	-0.0396231	10.0062	-0.0258074	9.99404	-0.0253355	10.0186
-0.0406769	8.98975	-0.0697899	10.1421	-0.0453466	9.99403	-0.0552963	10.0221	-0.0344563	10.0061	-0.0398213	10.0163	-0.0258624	10.0042	-0.0253151	10.0288
-0.0411959	8.99993	-0.069576	10.1523	-0.0454457	10.0042	-0.0545382	10.0325	-0.0351342	10.0163	-0.0398669	10.0265	-0.0256689	10.0144	-0.0251625	10.0389
-0.0410905	9.01012	-0.0691167	10.1625	-0.0457508	10.0144	-0.0539688	10.0428	-0.0354787	10.0265	-0.0397709	10.0367	-0.0252443	10.0245	-0.0251782	10.0491
-0.0405746	9.02031	-0.0685427	10.1726	-0.0462337	10.0246	-0.053637	10.0531	-0.0352239	10.0366	-0.0394328	10.0468	-0.0248353	10.0346	-0.0255022	10.0593
-0.0401358	9.03051	-0.0681149	10.1828	-0.0466363	10.0348	-0.0533004	10.0633	-0.0345444	10.0468	-0.0388901	10.057	-0.0246718	10.0447	-0.0257869	10.0695
-0.040161	9.0407	-0.0681054	10.193	-0.0467165	10.045	-0.0527892	10.0734	-0.0338539	10.057	-0.0383868	10.0672	-0.0247882	10.0548	-0.0256422	10.0797
-0.0405746	9.05089	-0.068604	10.2033	-0.0464649	10.0552	-0.0521947	10.0836	-0.0334576	10.0672	-0.0381383	10.0773	-0.0250524	10.0649	-0.0251027	10.0899
-0.0409049	9.06107	-0.0694061	10.2136	-0.0460245	10.0654	-0.0517968	10.0938	-0.0334057	10.0773	-0.0381965	10.0875	-0.0253449	10.075	-0.024579	10.1001
-0.0408389	9.07124	-0.0701737	10.2239	-0.0455448	10.0756	-0.0518518	10.1039	-0.0335583	10.0875	-0.0385724	10.0977	-0.0257051	10.0851	-0.0245412	10.1103
-0.0406548	9.08141	-0.0707729	10.2342	-0.0451579	10.0858	-0.0523803	10.114	-0.0337187	10.0976	-0.0391968	10.1079	-0.0262666	10.0953	-0.0251279	10.1204
-0.0409112	9.09157	-0.0713486	10.2445	-0.0449125	10.096	-0.0531038	10.1242	-0.0337124	10.1077	-0.0397206	10.1181	-0.0270609	10.1054	-0.0259222	10.1306
-0.0417605	9.10174	-0.0719872	10.2547	-0.0446797	10.1062	-0.0536244	10.1343	-0.0334277	10.1178	-0.0397583	10.1282	-0.0279228	10.1156	-0.0263059	10.1408
-0.0428002	9.11191	-0.0725078	10.2649	-0.0443494	10.1164	-0.0537581	10.1445	-0.0329496	10.1279	-0.0393997	10.1384	-0.0285771	10.1258	-0.0261266	10.151
-0.0435803	9.12207	-0.0727657	10.2751	-0.0442016	10.1266	-0.0537109	10.1546	-0.0326492	10.1381	-0.0391324	10.1486	-0.0288398	10.136	-0.0258247	10.1611
-0.0440427	9.13221	-0.0729419	10.2852	-0.0447584	10.1368	-0.0538257	10.1648	-0.032915	10.1483	-0.0392582	10.1588	-0.0287847	10.1462	-0.0258577	10.1712
-0.0444076	9.14231	-0.0732674	10.2954	-0.0460512	10.147	-0.0541481	10.175	-0.0337234	10.1584	-0.0396341	10.169	-0.028629	10.1563	-0.0262163	10.1814
-0.0447851	9.15239	-0.073626	10.3055	-0.0473535	10.1571	-0.0544139	10.1851	-0.0346246	10.1686	-0.0399078	10.1792	-0.0284135	10.1664	-0.0265828	10.1915
-0.045043	9.16246	-0.0736701	10.3156	-0.0478851	10.1673	-0.0544721	10.1953	-0.0351783	10.1787	-0.0398354	10.1894	-0.0280046	10.1765	-0.0267746	10.2017
-0.0450572	9.17254	-0.0731982	10.3258	-0.0475124	10.1775	-0.0544548	10.2055	-0.0352852	10.1889	-0.0394595	10.1996	-0.0274824	10.1867	-0.0269115	10.2119
-0.0449959	9.18263	-0.0722655	10.3359	-0.0466552	10.1876	-0.0544486	10.2156	-0.0351169	10.1991	-0.0390726	10.2098	-0.0272575	10.1969	-0.0272323	10.222
-0.0452428	9.19273	-0.0711252	10.3461	-0.0458483	10.1977	-0.0542787	10.2258	-0.0348889	10.2093	-0.0389578	10.22	-0.027635	10.207	-0.0278347	10.2322
-0.0459679	9.20284	-0.0702067	10.3562	-0.0454866	10.2078	-0.0537848	10.236	-0.0347221	10.2195	-0.0391607	10.2302	-0.0283805	10.2171	-0.0285645	10.2423
-0.0468675	9.21298	-0.0699346	10.3664	-0.0457146	10.2179	-0.0531006	10.2462	-0.0345633	10.2297	-0.0395114	10.2404	-0.0288539	10.2273	-0.029115	10.2524
-0.0474778	9.22312	-0.0704159	10.3765	-0.0463988	10.2279	-0.0525376	10.2564	-0.0342361	10.2399	-0.0397851	10.2506	-0.0286149	10.2374	-0.0292723	10.2626
-0.0476571	9.23325	-0.0713848	10.3867	-0.0472419	10.238	-0.0523756	10.2665	-0.0337187	10.2501	-0.0398543	10.2607	-0.027852	10.2475	-0.029104	10.2728
-0.0475989	9.24336	-0.0724606	10.3969	-0.0479842	10.248	-0.0527625	10.2767	-0.0332799	10.2602	-0.0397709	10.2709	-0.0271317	10.2576	-0.0288665	10.283
-0.0474699	9.25345	-0.0734027	10.4071	-0.0485379	10.2581	-0.0535882	10.2868	-0.0331871	10.2703	-0.0396939	10.2811	-0.0268077	10.2677	-0.0287627	10.2932
-0.0472356	9.26356	-0.0741498	10.4173	-0.0489358	10.2682	-0.0545067	10.297	-0.0334136	10.2805	-0.0397395	10.2912	-0.0268816	10.2779	-0.0288523	10.3033
-0.0468675	9.27368	-0.0746547	10.4275	-0.0491607	10.2783	-0.0552098	10.3072	-0.0337407	10.2906	-0.0399203	10.3014	-0.0273047	10.288	-0.0290741	10.3135
-0.0465765	9.28382	-0.0747569	10.4377	-0.0491119	10.2885	-0.0555668	10.3174	-0.0339813	10.3008	-0.0401594	10.3116	-0.0280235	10.2982	-0.0293006	10.3236
-0.0466269	9.29397	-0.0743747	10.4479	-0.0487958	10.2987	-0.0555275	10.3275	-0.0340034	10.311	-0.0403828	10.3218	-0.0287564	10.3083	-0.0294878	10.3337
-0.0469367	9.30412	-0.0737865	10.4581	-0.0484215	10.3088	-0.0550918	10.3377	-0.0336699	10.3211	-0.0406816	10.332	-0.029093	10.3185	-0.0296781	10.3439
-0.0471475	9.31428	-0.0734137	10.4682	-0.0481934	10.319	-0.0543589	10.3479	-0.0329669	10.3313	-0.0412399	10.3421	-0.0288791	10.3286	-0.0297677	10.354
-0.0470924	9.32444	-0.073269	10.4784	-0.0481038	10.3292	-0.0535646	10.358	-0.0322512	10.3415	-0.0419902	10.3523	-0.0283506	10.3388	-0.0295208	10.3642
-0.04691	9.33459	-0.0730126	10.4886	-0.0480235	10.3394	-0.0531415	10.3682	-0.032116	10.3516	-0.0425643	10.3624	-0.0278772	10.3489	-0.0289043	10.3744
-0.0467747	9.34475	-0.0726462	10.4988	-0.0478804	10.3496	-0.0534844	10.3784	-0.032753	10.3618	-0.0427184	10.3725	-0.0276601	10.3591	-0.0281933	10.3845
-0.0468109	9.3549	-0.0726163	10.5089	-0.0476382	10.3598	-0.0543526	10.3886	-0.0336196	10.3719	-0.042602	10.3825	-0.0277435	10.3692	-0.0277404	10.3946
-0.0471538	9.36506	-0.0730425	10.5191	-0.0472387	10.37	-0.0548685	10.3988	-0.033953	10.3821	-0.0424888	10.3926	-0.0282106	10.3793	-0.0277419	10.4048
-0.0478348	9.3752	-0.073431	10.5292	-0.0466882	10.3802	-0.054524	10.409	-0.0334938	10.3923	-0.0424164	10.4028	-0.0291103	10.3895	-0.0281257	10.4149
-0.0486574	9.38533	-0.073442	10.5393	-0.0460811	10.3904	-0.0538116	10.4191	-0.0326319	10.4025	-0.0422654	10.413	-0.0301987	10.3996	-0.0285865	10.425
-0.0493243	9.39547	-0.0734326	10.5494	-0.0454881	10.4006	-0.0534986	10.4293	-0.031954	10.4126	-0.0420908	10.4232	-0.0310307	10.4097	-0.0287973	10.4352
-0.0497128	9.40562	-0.0739249	10.5596	-0.0449408	10.4107	-0.0536669	10.4394	-0.031652	10.4228	-0.0421412	10.4333	-0.0313579	10.4198	-0.0286227	10.4453
-0.0499959	9.41578	-0.0748922	10.5697	-0.0444517	10.4208	-0.0537502	10.4495	-0.0314192	10.433	-0.0425422	10.4435	-0.0313091	10.4299	-0.0281572	10.4555
-0.0504048	9.42593	-0.0758422	10.5799	-0.0439452	10.431	-0.0532217	10.4597	-0.031015	10.4432	-0.0431415	10.4537	-0.0312022	10.4401	-0.0276161	10.4657
-0.0508861	9.43609	-0.0763785	10.5901	-0.0433884	10.4411	-0.0520657	10.4698	-0.0306894	10.4534	-0.0436888	10.4638	-0.0312588	10.4503	-0.0272119	10.4759
-0.0511818	9.44624	-0.0764603	10.6003	-0.0430802	10.4512	-0.050743	10.48	-0.0308262	10.4636	-0.0440553	10.474	-0.0315151	10.4604	-0.0270861	10.486
-0.0512683	9.4564	-0.0762763	10.6105	-0.0434576	10.4613	-0.0497898	10.4901	-0.0314428	10.4737	-0.0442582	10.4842	-0.0319335	10.4706	-0.027311	10.4962
-0.0514822	9.46655	-0.0760592	10.6207	-0.0444658	10.4715	-0.0494265	10.5003	-0.0322512	10.4838	-0.044351	10.4944	-0.0324305	10.4808	-0.0279543	10.5063
-0.0521223	9.47669	-0.0759381	10.6309	-0.045463	10.4816	-0.0495508	10.5104	-0.0329684	10.494	-0.0443431	10.5045	-0.0327828	10.4909	-0.0290678	10.5165
-0.0530959	9.48682	-0.0758925	10.6411	-0.045938	10.4917	-0.0500132	10.5206	-0.0334592	10.5041	-0.044233	10.5147	-0.0327388	10.5011	-0.0304645	10.5267
-0.0540286	9.49696	-0.0759114	10.6513	-0.0460544	10.5019	-0.0507225	10.5307	-0.0337769	10.5142	-0.0440632	10.5248	-0.0323	10.5112	-0.0315922	10.5368
-0.0545838	9.50712	-0.0761347	10.6614	-0.0463076	10.512	-0.0514964	10.5407	-0.034104	10.5244	-0.0438744	10.5349	-0.0317369	10.5214	-0.0318989	10.547
-0.0546672	9.51729	-0.07666	10.6716	-0.0468722	10.5222	-0.0519981	10.5508	-0.0345381	10.5345	-0.0436464	10.545	-0.0313123	10.5315	-0.0313374	10.5571
-0.0544753	9.52747	-0.0772152	10.6818	-0.0474825	10.5323	-0.0518974	10.5609	-0.0349706	10.5447	-0.0433696	10.5551	-0.0310983	10.5416	-0.0303764	10.5673
-0.054307	9.53765	-0.0772907	10.692	-0.0477813	10.5424	-0.0510654	10.571	-0.035249	10.5549	-0.0431336	10.5653	-0.031037	10.5518	-0.0295932	10.5774
-0.0542221	9.5478	-0.0767277	10.7021	-0.0476178	10.5525	-0.049686	10.5811	-0.0353796	10.5651	-0.0430408	10.5754	-0.0310653	10.5619	-0.0293494	10.5876
-0.0540318	9.55794	-0.0759255	10.7123	-0.0471396	10.5626	-0.0482595	10.5912	-0.0354645	10.5752	-0.0430943	10.5856	-0.0311518	10.572	-0.0296875	10.5978
-0.0537203	9.56805	-0.0753609	10.7225	-0.0467181	10.5727	-0.0473866	10.6013	-0.0354787	10.5854	-0.0432893	10.5957	-0.0312556	10.5822	-0.0302994	10.608
-0.0536558	9.57816	-0.0751831	10.7327	-0.0466725	10.5828	-0.0473457	10.6114	-0.0352789	10.5956	-0.0436967	10.6058	-0.0312887	10.5924	-0.0306454	10.6181
-0.0542142	9.58828	-0.0753231	10.7429	-0.0469792	10.5929	-0.0478317	10.6216	-0.0349046	10.6057	-0.0443117	10.616	-0.0311235	10.6026	-0.0304079	10.6283
-0.0553199	9.59842	-0.0756723	10.7531	-0.0472969	10.603	-0.0482327	10.6317	-0.0346592	10.6159	-0.0449707	10.6261	-0.0306957	10.6128	-0.0299093	10.6385
-0.0564979	9.60857	-0.0760419	10.7633	-0.0473063	10.6131	-0.0482029	10.6419	-0.0347269	10.6261	-0.045507	10.6363	-0.0301641	10.6229	-0.029796	10.6486
-0.0573095	9.61873	-0.0761205	10.7735	-0.0469996	10.6233	-0.0478521	10.652	-0.0349014	10.6363	-0.0458027	10.6464	-0.0298212	10.6331	-0.0302396	10.6588
-0.0576414	9.62888	-0.0756471	10.7837	-0.0466159	10.6334	-0.0474117	10.6622	-0.0348543	10.6464	-0.0457131	10.6566	-0.0296655	10.6432	-0.0307869	10.6689
-0.0576555	9.63905	-0.0746798	10.7938	-0.0463233	10.6436	-0.0469635	10.6724	-0.0345051	10.6566	-0.0451956	10.6667	-0.0293163	10.6534	-0.0310087	10.6791
-0.0576241	9.64923	-0.0735914	10.8039	-0.0460811	10.6538	-0.046586	10.6825	-0.0340914	10.6668	-0.044469	10.6769	-0.0286636	10.6635	-0.0308892	10.6893
-0.0578333	9.65941	-0.0727217	10.8141	-0.0458405	10.664	-0.0464979	10.6927	-0.0340317	10.6769	-0.0438335	10.687	-0.0282452	10.6737	-0.0305777	10.6996
-0.0584703	9.6696	-0.0721287	10.8242	-0.0456816	10.6742	-0.046792	10.7028	-0.034612	10.6871	-0.0433916	10.6972	-0.0285535	10.6838	-0.0301657	10.7099
-0.0594439	9.67977	-0.0717103	10.8344	-0.0456549	10.6844	-0.0471837	10.713	-0.0356108	10.6972	-0.043077	10.7073	-0.0293368	10.694	-0.029785	10.7202
-0.0603734	9.68991	-0.0714272	10.8445	-0.0456926	10.6946	-0.0472969	10.7231	-0.036372	10.7074	-0.042871	10.7175	-0.0299738	10.7042	-0.0296136	10.7305
-0.0608846	9.70003	-0.0713203	10.8548	-0.0457791	10.7048	-0.0470437	10.7333	-0.0364224	10.7176	-0.0428395	10.7276	-0.0301845	10.7144	-0.0296403	10.7407
-0.0609428	9.71013	-0.0713627	10.865	-0.0460261	10.715	-0.0465215	10.7436	-0.0358908	10.7278	-0.0430031	10.7378	-0.0301138	10.7245	-0.029623	10.7508
-0.0608956	9.72023	-0.0714209	10.8752	-0.0465011	10.7251	-0.0458263	10.7539	-0.0352254	10.7379	-0.0433271	10.748	-0.0300005	10.7347	-0.0293918	10.7609
-0.0611535	9.73033	-0.0714319	10.8854	-0.0471333	10.7352	-0.0451563	10.7645	-0.0347001	10.7481	-0.043832	10.7582	-0.0299502	10.7448	-0.029071	10.7711
-0.0617292	9.74045	-0.0715106	10.8955	-0.0478301	10.7453	-0.0447804	10.7751	-0.0343777	10.7583	-0.0445397	10.7684	-0.0299533	10.7549	-0.0289451	10.7812
-0.0621601	9.75058	-0.0717717	10.9057	-0.0485017	10.7554	-0.0447521	10.7857	-0.0343415	10.7684	-0.0453167	10.7786	-0.0300288	10.765	-0.0291653	10.7914
-0.0620736	9.76074	-0.0721523	10.9159	-0.0489169	10.7655	-0.0449015	10.7961	-0.0346356	10.7785	-0.0459443	10.7888	-0.0302349	10.7751	-0.029612	10.8016
-0.0616914	9.77089	-0.0724794	10.926	-0.0487659	10.7756	-0.0451343	10.8064	-0.0350634	10.7887	-0.0463359	10.7989	-0.0305337	10.7852	-0.030043	10.8118
-0.0615043	9.78102	-0.0725911	10.9362	-0.0480141	10.7858	-0.0454897	10.8165	-0.0353277	10.7988	-0.0465671	10.809	-0.0307932	10.7953	-0.0303056	10.822
-0.0616238	9.79115	-0.0724055	10.9464	-0.0470578	10.7959	-0.0459223	10.8267	-0.0353277	10.809	-0.0467338	10.8192	-0.0310244	10.8054	-0.0303764	10.8322
-0.0617921	9.80126	-0.0720375	10.9566	-0.046402	10.806	-0.0462525	10.8368	-0.0351688	10.8192	-0.0468424	10.8293	-0.0315262	10.8156	-0.0303497	10.8424
-0.061877	9.81137	-0.0717811	10.9667	-0.0462258	10.816	-0.0463217	10.847	-0.0350178	10.8294	-0.0468062	10.8395	-0.0325249	10.8258	-0.0304441	10.8526
-0.0619792	9.82148	-0.0718016	10.9769	-0.046306	10.8261	-0.0460622	10.8571	-0.0350634	10.8396	-0.0465498	10.8497	-0.0336416	10.836	-0.0308074	10.8627
-0.0621208	9.8316	-0.0719305	10.9871	-0.0463076	10.8361	-0.0455102	10.8673	-0.0354315	10.8498	-0.0461204	10.8599	-0.0341512	10.8462	-0.0312352	10.8729
-0.0622419	9.84174	-0.0719069	10.9973	-0.0460984	10.8462	-0.0448685	10.8774	-0.0360024	10.8599	-0.0457115	10.8702	-0.0339011	10.8564	-0.0313123	10.883
-0.0625518	9.85188	-0.0716915	11.0075	-0.0458027	10.8562	-0.0444548	10.8876	-0.0364129	10.8701	-0.0456234	10.8805	-0.0334922	10.8665	-0.0309458	10.8932
-0.0634687	9.86201	-0.0714021	11.0177	-0.0455982	10.8663	-0.0444721	10.8977	-0.0363469	10.8803	-0.0460717	10.8908	-0.0334513	10.8767	-0.0305463	10.9034
-0.0650321	9.87212	-0.0710985	11.0278	-0.0455259	10.8764	-0.0448291	10.9078	-0.0358278	10.8904	-0.0468738	10.901	-0.0336809	10.8868	-0.0305825	10.9135
-0.0666631	9.88221	-0.0708028	11.038	-0.0455448	10.8865	-0.0451846	10.918	-0.0351515	10.9006	-0.0475202	10.9112	-0.0337879	10.897	-0.0311345	10.9236
-0.0677358	9.89231	-0.0705763	11.0481	-0.0456643	10.8967	-0.0451767	10.9282	-0.0345507	10.9108	-0.0477168	10.9214	-0.0336196	10.9072	-0.0318958	10.9337
-0.0682218	9.90243	-0.0704238	11.0583	-0.0458562	10.9069	-0.0446766	10.9384	-0.0341103	10.921	-0.0475973	10.9315	-0.0333915	10.9174	-0.0324337	10.9439
-0.0685379	9.91256	-0.0702649	11.0684	-0.0459238	10.9171	-0.0438807	10.9485	-0.0339467	10.9312	-0.0473299	10.9417	-0.0334167	10.9276	-0.0324478	10.954
-0.0688808	9.92269	-0.0700746	11.0786	-0.04568	10.9273	-0.0431556	10.9587	-0.0341103	10.9414	-0.0469068	10.9519	-0.033769	10.9377	-0.0318989	10.9642
-0.0689925	9.93282	-0.0699236	11.0888	-0.0452208	10.9375	-0.0427404	10.9688	-0.0343242	10.9516	-0.0464098	10.962	-0.0341811	10.9479	-0.0310134	10.9743
-0.0685206	9.94296	-0.069878	11.099	-0.0448449	10.9477	-0.0426193	10.979	-0.0341764	10.9618	-0.0460732	10.9722	-0.0342519	10.958	-0.0302522	10.9845
-0.067426	9.95309	-0.0699252	11.1092	-0.0447348	10.9578	-0.0427074	10.9891	-0.0335661	10.972	-0.0459521	10.9824	-0.0338005	10.9682	-0.0301043	10.9947
-0.0661237	9.96323	-0.0699676	11.1194	-0.0448291	10.968	-0.0429999	10.9993	-0.0327388	10.9822	-0.0458814	10.9926	-0.0330266	10.9784	-0.0306627	11.0049
-0.065268	9.97337	-0.0699094	11.1295	-0.0449235	10.9782	-0.0434513	11.0095	-0.0319728	10.9923	-0.0458656	11.0027	-0.0323094	10.9886	-0.0315057	11.0151
-0.065246	9.98351	-0.0698009	11.1397	-0.0447993	10.9884	-0.0439326	11.0197	-0.0314113	11.0025	-0.0461078	11.0129	-0.0319382	10.9988	-0.0321333	11.0252
-0.0658877	9.99365	-0.0698119	11.1499	-0.0443667	10.9986	-0.0444155	11.0299	-0.0311267	11.0126	-0.0465262	11.023	-0.0320326	11.009	-0.0323362	11.0354
-0.0667481	10.0038	-0.0699551	11.16	-0.0437942	11.0088	-0.0449754	11.04	-0.0312037	11.0227	-0.0467228	11.0332	-0.0324903	11.0192	-0.0321506	11.0456
-0.0675203	10.0139	-0.069933	11.1702	-0.0434325	11.019	-0.0455353	11.0502	-0.0316976	11.0329	-0.0466159	11.0433	-0.0329496	11.0294	-0.0317762	11.0557
-0.0680724	10.0241	-0.0694738	11.1805	-0.0435017	11.0291	-0.0458059	11.0603	-0.0325139	11.043	-0.0466017	11.0534	-0.0330078	11.0396	-0.0315262	11.0659
-0.0683288	10.0343	-0.0687676	11.1909	-0.0438477	11.0393	-0.0455747	11.0705	-0.0334104	11.0532	-0.0468738	11.0635	-0.0325485	11.0498	-0.0315466	11.0761
-0.0683366	10.0444	-0.0682831	11.2013	-0.0441104	11.0494	-0.044955	11.0806	-0.0341355	11.0634	-0.0470641	11.0737	-0.031803	11.06	-0.0315954	11.0863
-0.068258	10.0546	-0.0681605	11.2115	-0.044156	11.0595	-0.0442818	11.0908	-0.0344878	11.0736	-0.0467952	11.0838	-0.0311408	11.0702	-0.0313689	11.0965
-0.0681384	10.0648	-0.0680928	11.2218	-0.0441906	11.0697	-0.043821	11.1009	-0.0343258	11.0838	-0.0461802	11.0938	-0.0308152	11.0804	-0.0310622	11.1067
-0.0679041	10.075	-0.0678255	11.2319	-0.0443777	11.0798	-0.0436181	11.1111	-0.033725	11.094	-0.0455621	11.1039	-0.0308231	11.0906	-0.0312462	11.1169
-0.0676603	10.0852	-0.0675125	11.242	-0.0444878	11.09	-0.043541	11.1212	-0.0330848	11.1042	-0.0450745	11.114	-0.0309458	11.1008	-0.0320483	11.1271
-0.0676965	10.0954	-0.067525	11.2521	-0.0440522	11.1002	-0.0434104	11.1314	-0.0328631	11.1144	-0.0446451	11.1242	-0.0309489	11.1109	-0.0329071	11.1373
-0.0681086	10.1056	-0.0679953	11.2622	-0.0428977	11.1103	-0.0431745	11.1416	-0.0331823	11.1246	-0.0442315	11.1343	-0.0308215	11.1211	-0.0333632	11.1474
-0.0686622	10.1159	-0.0685332	11.2723	-0.04149	11.1205	-0.042959	11.1518	-0.0337973	11.1348	-0.043898	11.1445	-0.0307838	11.1313	-0.0335661	11.1576
-0.0690806	10.1261	-0.0684656	11.2825	-0.0405967	11.1307	-0.0428521	11.1619	-0.0343462	11.1449	-0.043714	11.1547	-0.0309536	11.1415	-0.0337769	11.1678
-0.0692662	10.1363	-0.0675455	11.2925	-0.0405699	11.1408	-0.0427656	11.1721	-0.0345035	11.1551	-0.0436841	11.1649	-0.0311046	11.1517	-0.0339231	11.1779
-0.0692237	10.1465	-0.0663517	11.3026	-0.0410984	11.151	-0.0426791	11.1823	-0.0341024	11.1652	-0.0437974	11.175	-0.0309222	11.1619	-0.033876	11.1881
-0.0690035	10.1566	-0.0657493	11.3127	-0.0416033	11.1611	-0.0428143	11.1925	-0.0333585	11.1753	-0.043983	11.1852	-0.0304157	11.1721	-0.0337627	11.1983
-0.0688258	10.1668	-0.0660214	11.3228	-0.0417149	11.1712	-0.0433145	11.2027	-0.032775	11.1854	-0.0439531	11.1954	-0.0298967	11.1823	-0.0338052	11.2085
-0.0690412	10.177	-0.0667339	11.3329	-0.0415404	11.1813	-0.0439389	11.2128	-0.032613	11.1956	-0.0433916	11.2055	-0.0296042	11.1925	-0.0340065	11.2187
-0.0697443	10.1871	-0.0673253	11.343	-0.0415923	11.1914	-0.0443604	11.223	-0.0326523	11.2057	-0.0424667	11.2157	-0.0295381	11.2026	-0.0341166	11.2289
-0.0705637	10.1973	-0.0675376	11.3532	-0.0421459	11.2015	-0.0445728	11.2332	-0.0325674	11.2158	-0.0418046	11.2259	-0.0296356	11.2128	-0.0339373	11.2391
-0.0710938	10.2074	-0.06733	11.3633	-0.0426539	11.2116	-0.044653	11.2433	-0.0322906	11.2259	-0.0417904	11.2361	-0.0299187	11.2229	-0.0335803	11.2492
-0.0713911	10.2176	-0.0667512	11.3735	-0.0422812	11.2217	-0.0443321	11.2535	-0.0319933	11.236	-0.0422733	11.2464	-0.0303953	11.2331	-0.0332767	11.2594
-0.0717512	10.2278	-0.0660387	11.3837	-0.0409946	11.2319	-0.0432673	11.2637	-0.0319555	11.2461	-0.0430172	11.2568	-0.0308829	11.2433	-0.0330455	11.2695
-0.0721507	10.238	-0.0655763	11.3939	-0.0396199	11.242	-0.0416394	11.2739	-0.0323944	11.2562	-0.0439782	11.2671	-0.0310622	11.2535	-0.0327577	11.2796
-0.0722577	10.2481	-0.0655496	11.404	-0.038876	11.2521	-0.0401012	11.2841	-0.0331886	11.2663	-0.0450635	11.2774	-0.0308121	11.2637	-0.0323912	11.2897
-0.0719494	10.2583	-0.0657446	11.4142	-0.0387879	11.2622	-0.0391843	11.2943	-0.0338634	11.2765	-0.0460339	11.2877	-0.0304425	11.2738	-0.0320483	11.2999
-0.0715625	10.2684	-0.0657477	11.4243	-0.0389751	11.2724	-0.0389924	11.3045	-0.0340678	11.2867	-0.0467291	11.2979	-0.0305022	11.284	-0.031847	11.31
-0.0715814	10.2786	-0.0652444	11.4345	-0.0390946	11.2826	-0.0393919	11.3147	-0.0339908	11.2968	-0.0471082	11.3081	-0.0313453	11.2941	-0.0318454	11.3202
-0.0721554	10.2887	-0.0642473	11.4446	-0.0389688	11.2928	-0.0401987	11.3249	-0.034093	11.307	-0.0470877	11.3182	-0.0328001	11.3042	-0.0319508	11.3304
-0.0729466	10.2988	-0.0632926	11.4547	-0.0386165	11.3029	-0.0410543	11.3351	-0.0345067	11.3172	-0.0466316	11.3284	-0.0341606	11.3143	-0.0319477	11.3406
-0.0734546	10.3089	-0.0632139	11.4649	-0.0382846	11.3131	-0.0414019	11.3452	-0.0348952	11.3274	-0.0459773	11.3386	-0.0346498	11.3244	-0.0317291	11.3507
-0.0734625	10.3191	-0.064285	11.475	-0.0382799	11.3232	-0.0409537	11.3554	-0.0348024	11.3375	-0.0455086	11.3487	-0.0341072	11.3346	-0.0314428	11.3609
-0.0731117	10.3293	-0.0657131	11.4852	-0.0386967	11.3334	-0.0400682	11.3656	-0.0340191	11.3477	-0.0453969	11.3589	-0.0331147	11.3447	-0.0313469	11.371
-0.0726462	10.3394	-0.0664162	11.4954	-0.0393478	11.3435	-0.0393494	11.3757	-0.032819	11.3578	-0.0455149	11.369	-0.0323393	11.3548	-0.0315482	11.3812
-0.0722655	10.3496	-0.0661425	11.5056	-0.0399298	11.3536	-0.0390285	11.3859	-0.0318942	11.3679	-0.0456816	11.3791	-0.0320059	11.365	-0.03188	11.3913
-0.0721507	10.3598	-0.0653954	11.5158	-0.0402097	11.3637	-0.0390018	11.396	-0.0317652	11.378	-0.0458546	11.3893	-0.0320373	11.3751	-0.032042	11.4014
-0.0723819	10.3699	-0.0645603	11.526	-0.0400823	11.3738	-0.039189	11.4062	-0.0322261	11.3881	-0.045993	11.3994	-0.0322497	11.3853	-0.0319084	11.4115
-0.0728286	10.38	-0.0636921	11.5362	-0.0395759	11.3839	-0.0395004	11.4164	-0.0326271	11.3982	-0.0458892	11.4095	-0.0323613	11.3955	-0.0316756	11.4216
-0.073258	10.3902	-0.0629167	11.5464	-0.0389074	11.394	-0.0396545	11.4265	-0.0326444	11.4084	-0.0454079	11.4196	-0.0322418	11.4057	-0.0316551	11.4317
-0.0735097	10.4003	-0.0624511	11.5565	-0.038445	11.4041	-0.0393982	11.4367	-0.0324982	11.4186	-0.0447914	11.4297	-0.0320939	11.4159	-0.0319319	11.4418
-0.0735285	10.4105	-0.062286	11.5667	-0.0384828	11.4143	-0.0388964	11.4469	-0.032473	11.4287	-0.0444312	11.4398	-0.0320955	11.4261	-0.0322953	11.4519
-0.0733555	10.4206	-0.0621821	11.5768	-0.0389955	11.4244	-0.0386636	11.4571	-0.0325328	11.4389	-0.0444045	11.45	-0.0321112	11.4363	-0.0325406	11.4621
-0.0731102	10.4308	-0.062006	11.5869	-0.0396121	11.4346	-0.0390223	11.4673	-0.0325186	11.4491	-0.0444485	11.4601	-0.0319587	11.4465	-0.0326885	11.4722
-0.0728774	10.4409	-0.0619541	11.597	-0.0399597	11.4447	-0.0397395	11.4775	-0.0325453	11.4592	-0.04434	11.4702	-0.03163	11.4567	-0.0327923	11.4824
-0.0726226	10.451	-0.0623316	11.6072	-0.0400729	11.4548	-0.0403041	11.4877	-0.0329826	11.4694	-0.0441151	11.4804	-0.0311786	11.4669	-0.0328049	11.4926
-0.0722907	10.4611	-0.0630614	11.6173	-0.0402207	11.4649	-0.0405353	11.4979	-0.0339971	11.4796	-0.0438886	11.4905	-0.0306973	11.4771	-0.032841	11.5027
-0.0719463	10.4713	-0.0636118	11.6275	-0.040334	11.475	-0.0407634	11.5081	-0.0352129	11.4898	-0.0436432	11.5007	-0.0304016	11.4873	-0.0332453	11.5128
-0.0717198	10.4814	-0.0635426	11.6377	-0.0400084	11.4851	-0.0413186	11.5183	-0.0359395	11.4999	-0.0433082	11.5108	-0.03054	11.4975	-0.0341135	11.5229
-0.0716191	10.4916	-0.0629072	11.6478	-0.0391339	11.4951	-0.0420216	11.5285	-0.0357822	11.5101	-0.0428835	11.5209	-0.0311927	11.5076	-0.0349911	11.533
-0.071509	10.5017	-0.0620374	11.658	-0.0381399	11.5052	-0.042396	11.5387	-0.0349864	11.5202	-0.04244	11.531	-0.032105	11.5178	-0.0352978	11.5431
-0.0713266	10.5119	-0.0612243	11.6681	-0.0375501	11.5153	-0.0422434	11.5489	-0.0341544	11.5303	-0.0421711	11.5412	-0.0327608	11.528	-0.0349014	11.5532
-0.0711787	10.522	-0.0607116	11.6782	-0.0375595	11.5254	-0.0417464	11.5591	-0.0336951	11.5405	-0.0423236	11.5514	-0.0328489	11.5382	-0.0341544	11.5633
-0.0711378	10.5321	-0.0606942	11.6882	-0.0380141	11.5355	-0.0411298	11.5693	-0.0335991	11.5506	-0.0428442	11.5616	-0.0325862	11.5484	-0.0335347	11.5734
-0.0711032	10.5422	-0.0611331	11.6983	-0.0385646	11.5457	-0.0405479	11.5796	-0.0336652	11.5607	-0.0433287	11.5718	-0.032355	11.5586	-0.0333082	11.5835
-0.0709664	10.5523	-0.0617339	11.7085	-0.0388744	11.5559	-0.0402019	11.5898	-0.0337847	11.5708	-0.0435347	11.5819	-0.0322528	11.5688	-0.0334025	11.5936
-0.0707305	10.5624	-0.0621869	11.7186	-0.0388131	11.566	-0.0401515	11.6	-0.0339231	11.5809	-0.0436574	11.5921	-0.0322685	11.579	-0.0335818	11.6036
-0.070408	10.5726	-0.0622875	11.7288	-0.0384891	11.5762	-0.0400462	11.6102	-0.0339577	11.591	-0.0439672	11.6023	-0.0325422	11.5892	-0.0337328	11.6137
-0.0700494	10.5827	-0.0619258	11.7389	-0.0382075	11.5863	-0.0395051	11.6204	-0.0337486	11.6011	-0.0444454	11.6125	-0.0330376	11.5993	-0.0339074	11.6238
-0.0698796	10.5929	-0.0612196	11.7491	-0.0383491	11.5964	-0.0387391	11.6306	-0.0333569	11.6112	-0.0448433	11.6227	-0.0332122	11.6095	-0.0341606	11.6338
-0.070062	10.603	-0.0605731	11.7593	-0.0389892	11.6064	-0.0383223	11.6407	-0.0330361	11.6213	-0.044944	11.6329	-0.0325233	11.6196	-0.0344453	11.6439
-0.0703435	10.6132	-0.0603907	11.7694	-0.0396671	11.6165	-0.0384309	11.6509	-0.0329936	11.6314	-0.0447379	11.6431	-0.0312745	11.6298	-0.0345947	11.654
-0.0702916	10.6234	-0.0607414	11.7796	-0.0398464	11.6267	-0.0387659	11.661	-0.0332248	11.6415	-0.0443903	11.6533	-0.0304944	11.6399	-0.0344139	11.6641
-0.0698056	10.6336	-0.0612746	11.7897	-0.0395177	11.6368	-0.039082	11.6711	-0.0335252	11.6516	-0.0440663	11.6635	-0.0307964	11.65	-0.0339153	11.6743
-0.069134	10.6438	-0.0614225	11.7999	-0.039082	11.647	-0.0393573	11.6813	-0.0335944	11.6618	-0.0438351	11.6736	-0.0317574	11.66	-0.0334088	11.6845
-0.0685898	10.654	-0.0608657	11.81	-0.0388099	11.6572	-0.0395319	11.6914	-0.0331776	11.672	-0.0437234	11.6838	-0.0326334	11.6702	-0.0331934	11.6947
-0.0683917	10.6642	-0.0598717	11.8202	-0.0386983	11.6674	-0.0393777	11.7016	-0.0322622	11.6821	-0.0437659	11.6939	-0.0332594	11.6803	-0.0332044	11.7048
-0.0685458	10.6743	-0.0590271	11.8303	-0.038736	11.6775	-0.0386872	11.7118	-0.0312415	11.6923	-0.0439625	11.7041	-0.0339106	11.6904	-0.0331509	11.715
-0.0688509	10.6845	-0.0586606	11.8404	-0.0390018	11.6877	-0.0376146	11.7219	-0.0307382	11.7025	-0.0442267	11.7142	-0.0345995	11.7004	-0.032981	11.7252
-0.069134	10.6946	-0.0586511	11.8506	-0.0394737	11.6978	-0.0367621	11.7321	-0.0310543	11.7127	-0.044384	11.7244	-0.0349612	11.7105	-0.0329087	11.7353
-0.069359	10.7048	-0.0586968	11.8607	-0.0399408	11.7079	-0.036685	11.7422	-0.03188	11.7229	-0.0442142	11.7346	-0.0347851	11.7206	-0.0328961	11.7455
-0.0695037	10.7149	-0.0586307	11.8708	-0.0401295	11.718	-0.0373126	11.7523	-0.0326775	11.7331	-0.0436369	11.7449	-0.0343022	11.7308	-0.0325815	11.7557
-0.0695508	10.7251	-0.0585253	11.8809	-0.0398574	11.7281	-0.0380723	11.7625	-0.0331792	11.7432	-0.0430031	11.7551	-0.0338366	11.7409	-0.0319744	11.7659
-0.0695414	10.7352	-0.0585568	11.8911	-0.0392063	11.7382	-0.0385032	11.7727	-0.0333962	11.7534	-0.0429763	11.7653	-0.0333821	11.7511	-0.0316897	11.7761
-0.0694486	10.7454	-0.0588053	11.9012	-0.038563	11.7482	-0.0385583	11.7829	-0.0333538	11.7635	-0.0438021	11.7755	-0.0327215	11.7613	-0.0321411	11.7863
-0.0691608	10.7555	-0.0592284	11.9113	-0.0382579	11.7583	-0.0384246	11.793	-0.0330172	11.7735	-0.0448779	11.7857	-0.0319084	11.7714	-0.0329716	11.7965
-0.0687581	10.7656	-0.0597191	11.9214	-0.038217	11.7684	-0.0382516	11.8032	-0.03244	11.7836	-0.0453796	11.7959	-0.0313736	11.7816	-0.033596	11.8067
-0.0685898	10.7757	-0.0600683	11.9316	-0.038206	11.7785	-0.038066	11.8133	-0.0318549	11.7937	-0.0451453	11.8061	-0.031457	11.7918	-0.0339106	11.8169
-0.0689091	10.7858	-0.0600242	11.9417	-0.0382327	11.7887	-0.0378678	11.8235	-0.0315089	11.8038	-0.0447269	11.8163	-0.0320468	11.8019	-0.0341921	11.8271
-0.0695587	10.7959	-0.0595838	11.9519	-0.038434	11.7989	-0.0377231	11.8337	-0.0314035	11.8138	-0.0447741	11.8265	-0.0327891	11.8121	-0.0345806	11.8372
-0.0700699	10.806	-0.0591324	11.9621	-0.0387439	11.8091	-0.0377074	11.8438	-0.0313201	11.8239	-0.0454488	11.8367	-0.0334309	11.8223	-0.0349062	11.8474
-0.0700306	10.8162	-0.0591104	11.9722	-0.0389342	11.8193	-0.037775	11.854	-0.0311298	11.8341	-0.0462242	11.8469	-0.0338366	11.8324	-0.0348999	11.8576
-0.0694423	10.8263	-0.0595838	11.9824	-0.0388901	11.8294	-0.0377451	11.8642	-0.0309536	11.8442	-0.0463202	11.8571	-0.0338634	11.8426	-0.0344532	11.8679
-0.068766	10.8364	-0.0602696	11.9926	-0.0386574	11.8395	-0.037462	11.8743	-0.0310134	11.8544	-0.0455432	11.8672	-0.0333962	11.8528	-0.0337737	11.8781
-0.0685254	10.8465	-0.0608468	12.0028	-0.0383129	11.8496	-0.036987	11.8845	-0.0314475	11.8646	-0.0445051	11.8774	-0.032528	11.863	-0.0333097	11.8883
-0.0688195	10.8567	-0.0610827	12.013	-0.0380015	11.8597	-0.036608	11.8947	-0.0322449	11.8748	-0.0439012	11.8876	-0.0316834	11.8732	-0.0333428	11.8985
-0.0692504	10.8669	-0.0608625	12.0231	-0.0379527	11.8698	-0.0365891	11.9049	-0.0332138	11.885	-0.0438917	11.8977	-0.0314176	11.8833	-0.0336432	11.9087
-0.0693275	10.877	-0.0603183	12.0332	-0.0381729	11.8799	-0.0368706	11.9151	-0.0340081	11.8952	-0.044222	11.9079	-0.0318627	11.8935	-0.0337391	11.9189
-0.068917	10.8872	-0.059793	12.0434	-0.0383176	11.89	-0.0370751	11.9252	-0.0343368	11.9054	-0.0445539	11.9181	-0.032473	11.9037	-0.0335221	11.929
-0.0683004	10.8973	-0.0595178	12.0535	-0.0381525	11.9001	-0.0369052	11.9354	-0.0342346	11.9156	-0.0446231	11.9283	-0.0326208	11.9138	-0.0333569	11.9391
-0.0678506	10.9075	-0.0593621	12.0637	-0.0378757	11.9102	-0.0365215	11.9456	-0.0340254	11.9258	-0.0443667	11.9385	-0.0323409	11.9238	-0.0335693	11.9493
-0.0676965	10.9176	-0.0589547	12.0739	-0.0377986	11.9203	-0.0363972	11.9558	-0.0339546	11.936	-0.0439515	11.9487	-0.0321805	11.9339	-0.0340395	11.9594
-0.0677091	10.9277	-0.0580975	12.0841	-0.0380078	11.9304	-0.0367684	11.9659	-0.0339782	11.9462	-0.0435662	11.9589	-0.0324746	11.944	-0.0344139	11.9696
-0.0677814	10.9379	-0.0571019	12.0943	-0.038379	11.9405	-0.0373661	11.9761	-0.03392	11.9563	-0.043283	11.9691	-0.033066	11.9541	-0.0345743	11.9798
-0.0679293	10.948	-0.0566159	12.1045	-0.0386322	11.9506	-0.037753	11.9863	-0.0336683	11.9665	-0.0431619	11.9793	-0.033552	11.9642	-0.0346891	11.99
-0.0679764	10.9581	-0.0569572	12.1146	-0.0384796	11.9607	-0.0377829	11.9964	-0.0332453	11.9767	-0.0432532	11.9895	-0.033574	11.9743	-0.0347945	12.0002
-0.0674763	10.9683	-0.0576666	12.1248	-0.0379889	11.9709	-0.0376067	12.0065	-0.0328174	11.9869	-0.0434388	11.9996	-0.0330927	11.9845	-0.0345885	12.0104
-0.0662935	10.9784	-0.0579434	12.135	-0.0376161	11.9811	-0.0373189	12.0166	-0.032591	11.9971	-0.0434907	12.0098	-0.0325516	11.9946	-0.033813	12.0206
-0.0649613	10.9885	-0.0575266	12.1451	-0.0376602	11.9912	-0.0368171	12.0267	-0.0326413	12.0073	-0.0433412	12.02	-0.0325218	12.0048	-0.032668	12.0308
-0.0641104	10.9986	-0.0568534	12.1552	-0.0378898	12.0014	-0.0360842	12.0368	-0.0328694	12.0174	-0.0431729	12.0301	-0.0330219	12.0149	-0.0316819	12.041
-0.0638509	11.0088	-0.0563438	12.1654	-0.0378772	12.0116	-0.0354205	12.047	-0.0330754	12.0275	-0.0432044	12.0403	-0.0334073	12.025	-0.0312698	12.0512
-0.0639893	11.0189	-0.0559773	12.1755	-0.0375281	12.0218	-0.0351846	12.0571	-0.0330943	12.0376	-0.0434309	12.0505	-0.0331304	12.0352	-0.0314554	12.0614
-0.064425	11.0291	-0.0556502	12.1857	-0.0371742	12.0319	-0.0353481	12.0672	-0.0329653	12.0477	-0.0436196	12.0607	-0.0324667	12.0453	-0.0319367	12.0716
-0.0649723	11.0393	-0.0554457	12.1959	-0.0372339	12.0421	-0.0355495	12.0774	-0.0329055	12.0579	-0.043552	12.0709	-0.0322276	12.0555	-0.032429	12.0817
-0.0651957	11.0495	-0.055408	12.2061	-0.0377671	12.0523	-0.0355951	12.0875	-0.0330015	12.068	-0.0431902	12.081	-0.0327939	12.0656	-0.0329102	12.0919
-0.0648402	11.0596	-0.0554143	12.2162	-0.0383255	12.0625	-0.0356265	12.0977	-0.0330424	12.0781	-0.0426303	12.0912	-0.0336856	12.0758	-0.0334403	12.1021
-0.0641938	11.0698	-0.0553655	12.2264	-0.0384041	12.0726	-0.0357869	12.1078	-0.032797	12.0883	-0.0420531	12.1013	-0.0341496	12.0859	-0.0338665	12.1123
-0.0637628	11.08	-0.055257	12.2366	-0.0380455	12.0828	-0.0360024	12.1179	-0.0323519	12.0985	-0.0417118	12.1115	-0.0339782	12.0961	-0.0339137	12.1224
-0.063777	11.0902	-0.0550148	12.2467	-0.0376932	12.093	-0.0360748	12.128	-0.032031	12.1087	-0.0417778	12.1216	-0.0336385	12.1063	-0.033552	12.1326
-0.0640978	11.1003	-0.0545005	12.2569	-0.0374762	12.1031	-0.0358624	12.1381	-0.0320373	12.1189	-0.0421836	12.1318	-0.0336841	12.1165	-0.0331666	12.1428
-0.0644014	11.1104	-0.0537864	12.267	-0.0370657	12.1132	-0.035496	12.1483	-0.032267	12.1291	-0.0427215	12.1419	-0.0341449	12.1267	-0.0332405	12.1529
-0.0644407	11.1206	-0.0532186	12.2772	-0.0362572	12.1234	-0.0353639	12.1584	-0.0324447	12.1392	-0.043261	12.1521	-0.0345334	12.1369	-0.0337564	12.163
-0.0642772	11.1307	-0.0530802	12.2873	-0.0352836	12.1335	-0.0356375	12.1686	-0.0324227	12.1494	-0.0437864	12.1622	-0.0344375	12.1471	-0.034093	12.1731
-0.0641828	11.1409	-0.0533366	12.2974	-0.0345051	12.1437	-0.0359678	12.1787	-0.0323173	12.1596	-0.0442315	12.1723	-0.0339656	12.1572	-0.0337737	12.1832
-0.0642772	11.151	-0.0537565	12.3074	-0.0341087	12.1539	-0.0359395	12.1888	-0.0322213	12.1697	-0.0443762	12.1825	-0.0334969	12.1674	-0.0331053	12.1934
-0.0644156	11.1611	-0.0541497	12.3175	-0.0341433	12.1641	-0.0355856	12.1989	-0.0319068	12.1797	-0.0440443	12.1927	-0.0332044	12.1776	-0.0327891	12.2035
-0.064392	11.1712	-0.054447	12.3276	-0.0345743	12.1743	-0.0351515	12.209	-0.0311959	12.1898	-0.0434042	12.2028	-0.0330314	12.1878	-0.0331336	12.2136
-0.0640507	11.1813	-0.0546263	12.3378	-0.0352129	12.1844	-0.0346907	12.2192	-0.0305243	12.1999	-0.0429071	12.213	-0.0328945	12.198	-0.0338838	12.2238
-0.0633114	11.1914	-0.0546436	12.3479	-0.0357382	12.1946	-0.0342833	12.2294	-0.0305903	12.21	-0.0428647	12.2233	-0.0326916	12.2081	-0.0346089	12.2339
-0.0623253	11.2015	-0.0544564	12.3581	-0.0359206	12.2047	-0.0342959	12.2396	-0.0314271	12.2201	-0.0431855	12.2335	-0.0323487	12.2182	-0.0350351	12.2441
-0.0614586	11.2116	-0.0540899	12.3683	-0.035875	12.2149	-0.0349392	12.2497	-0.0323314	12.2302	-0.0435614	12.2438	-0.0320169	12.2283	-0.0350933	12.2543
-0.0609113	11.2217	-0.0537298	12.3785	-0.0360197	12.2251	-0.035798	12.2599	-0.032786	12.2403	-0.0438021	12.2542	-0.0319854	12.2384	-0.0348244	12.2645
-0.0605574	11.2319	-0.053725	12.3887	-0.036608	12.2352	-0.0362022	12.27	-0.032981	12.2504	-0.0439263	12.2644	-0.0322622	12.2484	-0.0343179	12.2746
-0.0603058	11.2421	-0.0542645	12.3989	-0.0373299	12.2454	-0.0359395	12.2802	-0.0332862	12.2606	-0.044005	12.2747	-0.0324494	12.2585	-0.0337061	12.2848
-0.0603183	11.2522	-0.0550226	12.4091	-0.0376193	12.2555	-0.0353544	12.2903	-0.0336526	12.2707	-0.0440144	12.2849	-0.0322324	12.2685	-0.0331556	12.2949
-0.0607304	11.2624	-0.0553907	12.4193	-0.0373267	12.2656	-0.0348763	12.3005	-0.033791	12.2809	-0.0438681	12.295	-0.0318439	12.2786	-0.0328599	12.305
-0.0613863	11.2726	-0.0550745	12.4295	-0.0368392	12.2757	-0.0346891	12.3107	-0.0336086	12.291	-0.043552	12.3052	-0.0317935	12.2887	-0.0329826	12.3152
-0.0619289	11.2827	-0.0543227	12.4397	-0.0365828	12.2858	-0.0347851	12.3208	-0.0332169	12.3012	-0.043184	12.3154	-0.0322434	12.2988	-0.0334843	12.3254
-0.0620249	11.2929	-0.0536826	12.4499	-0.0366316	12.2959	-0.0350572	12.331	-0.0327577	12.3114	-0.0429339	12.3256	-0.0328835	12.309	-0.0340726	12.3356
-0.0615483	11.3031	-0.0536197	12.4601	-0.036781	12.306	-0.0352852	12.3411	-0.0324227	12.3216	-0.0428505	12.3358	-0.0333097	12.3192	-0.0344988	12.3458
-0.0606958	11.3132	-0.0542158	12.4703	-0.0368753	12.3161	-0.0352459	12.3513	-0.032418	12.3317	-0.0427357	12.3459	-0.0333758	12.3293	-0.0348008	12.356
-0.059922	11.3234	-0.0551264	12.4804	-0.0370106	12.3261	-0.0349549	12.3614	-0.0327309	12.3419	-0.0423331	12.356	-0.0333113	12.3395	-0.0350745	12.3662
-0.0596766	11.3336	-0.0558248	12.4906	-0.0373629	12.3362	-0.0346938	12.3716	-0.0331273	12.352	-0.0417747	12.3662	-0.0335111	12.3496	-0.0352081	12.3764
-0.0601233	11.3437	-0.0559176	12.5008	-0.0378285	12.3463	-0.0346938	12.3817	-0.0334749	12.3622	-0.0416253	12.3763	-0.034082	12.3598	-0.0351012	12.3866
-0.0609947	11.3539	-0.0553781	12.511	-0.0380015	12.3564	-0.03487	12.3918	-0.0338524	12.3724	-0.0422057	12.3864	-0.0347332	12.37	-0.0349659	12.3968
-0.0616836	11.3641	-0.0545618	12.5212	-0.0376791	12.3665	-0.0349895	12.402	-0.0342833	12.3825	-0.0430298	12.3965	-0.0352081	12.3802	-0.0351327	12.407
-0.0616474	11.3742	-0.0538949	12.5314	-0.0372796	12.3767	-0.0350257	12.4121	-0.0345806	12.3926	-0.0432799	12.4066	-0.0355495	12.3904	-0.0356627	12.4172
-0.0609066	11.3843	-0.0535222	12.5415	-0.0374243	12.3868	-0.0351783	12.4222	-0.034513	12.4028	-0.0428033	12.4167	-0.0358215	12.4006	-0.0363437	12.4274
-0.0600856	11.3945	-0.0532941	12.5517	-0.0380801	12.397	-0.0355793	12.4323	-0.0340443	12.4129	-0.0422576	12.4268	-0.0358845	12.4107	-0.036976	12.4375
-0.0597993	11.4046	-0.0530047	12.5619	-0.0385284	12.4072	-0.0361267	12.4424	-0.0334356	12.4229	-0.0422308	12.4369	-0.0355966	12.4209	-0.0375391	12.4477
-0.0600352	11.4148	-0.0526146	12.5721	-0.0383239	12.4173	-0.036597	12.4525	-0.0330754	12.433	-0.0426193	12.4469	-0.0350603	12.4311	-0.038077	12.4579
-0.0602491	11.425	-0.0523126	12.5823	-0.0378552	12.4275	-0.0367904	12.4626	-0.0330754	12.4431	-0.0429826	12.457	-0.0345869	12.4413	-0.0384749	12.4681
-0.0599707	11.4352	-0.0523016	12.5925	-0.0376916	12.4377	-0.0365388	12.4727	-0.0331131	12.4532	-0.0431195	12.4671	-0.0344721	12.4515	-0.0384954	12.4782
-0.0591985	11.4454	-0.0525218	12.6027	-0.0377907	12.4478	-0.0357602	12.4828	-0.0328489	12.4633	-0.0430833	12.4773	-0.0347426	12.4617	-0.0380723	12.4884
-0.0583523	11.4556	-0.052731	12.6129	-0.0377294	12.458	-0.0346907	12.493	-0.0324038	12.4735	-0.0429276	12.4874	-0.0350823	12.4719	-0.0373944	12.4987
-0.058022	11.4657	-0.0528018	12.623	-0.037396	12.4681	-0.0339404	12.5031	-0.0322245	12.4836	-0.0426822	12.4976	-0.0351028	12.4821	-0.036685	12.509
-0.0585992	11.4759	-0.0527625	12.6332	-0.0370688	12.4782	-0.0340836	12.5133	-0.0325218	12.4938	-0.0424337	12.5077	-0.0347379	12.4922	-0.036059	12.5193
-0.0598717	11.4861	-0.0526492	12.6433	-0.0369902	12.4883	-0.0351358	12.5234	-0.0330439	12.504	-0.0422513	12.5179	-0.0343211	12.5024	-0.035551	12.5295
-0.0610764	11.4962	-0.0524982	12.6535	-0.0371128	12.4984	-0.0364491	12.5336	-0.0334403	12.5141	-0.0421207	12.5281	-0.0342314	12.5125	-0.0351421	12.5396
-0.0616096	11.5064	-0.0524117	12.6636	-0.0372182	12.5086	-0.0371679	12.5437	-0.0336778	12.5243	-0.0420971	12.5382	-0.0344815	12.5227	-0.0347992	12.5498
-0.0615436	11.5166	-0.0524982	12.6738	-0.0372324	12.5188	-0.0369225	12.5538	-0.0339782	12.5344	-0.0424101	12.5483	-0.0347017	12.5329	-0.034557	12.5599
-0.0612432	11.5268	-0.0527357	12.684	-0.0374085	12.529	-0.0360779	12.564	-0.0344186	12.5445	-0.0431682	12.5585	-0.034546	12.5431	-0.0344705	12.57
-0.0607462	11.537	-0.0529528	12.6942	-0.0380754	12.5392	-0.0352506	12.5741	-0.0347583	12.5546	-0.044005	12.5686	-0.0340647	12.5532	-0.0344532	12.5801
-0.0598292	11.5472	-0.0529905	12.7044	-0.039189	12.5493	-0.034741	12.5843	-0.0347316	12.5647	-0.0443054	12.5787	-0.0336086	12.5634	-0.0343557	12.5902
-0.0585064	11.5574	-0.0528317	12.7146	-0.0402569	12.5594	-0.0345303	12.5945	-0.0343761	12.5748	-0.0438414	12.5889	-0.0334057	12.5735	-0.0342912	12.6004
-0.0571758	11.5676	-0.0525234	12.7247	-0.0407099	12.5695	-0.0345696	12.6047	-0.0339169	12.5849	-0.0430188	12.5991	-0.0333852	12.5836	-0.0346498	12.6105
-0.0563076	11.5778	-0.0520689	12.7349	-0.0403135	12.5796	-0.0348071	12.6148	-0.033445	12.595	-0.0424746	12.6092	-0.0333931	12.5938	-0.0356234	12.6207
-0.0561047	11.5879	-0.0514728	12.7451	-0.0393227	12.5897	-0.0350697	12.625	-0.0329134	12.6051	-0.0425328	12.6194	-0.0333711	12.604	-0.0368486	12.6309
-0.0563926	11.5981	-0.0508421	12.7552	-0.0383066	12.5999	-0.0352176	12.6351	-0.0323739	12.6153	-0.0430188	12.6295	-0.0333664	12.6142	-0.0376979	12.641
-0.056759	11.6083	-0.0503969	12.7654	-0.0377687	12.61	-0.0353654	12.6452	-0.032031	12.6254	-0.0434844	12.6397	-0.0335457	12.6243	-0.0379244	12.6512
-0.056844	11.6184	-0.0503608	12.7755	-0.0378426	12.6201	-0.0356863	12.6554	-0.0320263	12.6356	-0.0436228	12.6499	-0.0340443	12.6345	-0.0378489	12.6614
-0.0565278	11.6286	-0.0507776	12.7857	-0.0382689	12.6303	-0.0360543	12.6655	-0.0322575	12.6457	-0.0435331	12.6601	-0.0346718	12.6446	-0.0378568	12.6715
-0.0559113	11.6388	-0.0514476	12.7958	-0.0386589	12.6404	-0.036177	12.6756	-0.032506	12.6559	-0.0435504	12.6703	-0.0350634	12.6548	-0.0379685	12.6817
-0.0552318	11.649	-0.0521066	12.806	-0.0388335	12.6505	-0.0360496	12.6858	-0.0326948	12.6661	-0.0438068	12.6805	-0.0352097	12.6649	-0.0380156	12.6918
-0.0547505	11.6592	-0.0525895	12.8161	-0.0388838	12.6606	-0.0359898	12.696	-0.0328694	12.6762	-0.0440364	12.6906	-0.0354802	12.675	-0.0379213	12.702
-0.0545917	11.6693	-0.0527483	12.8262	-0.0389357	12.6707	-0.0362037	12.7061	-0.0330235	12.6864	-0.0438162	12.7008	-0.0360858	12.6852	-0.0376665	12.7121
-0.0546798	11.6795	-0.0524338	12.8363	-0.0389845	12.6809	-0.0365435	12.7162	-0.0331934	12.6966	-0.0429811	12.711	-0.0368297	12.6953	-0.0372607	12.7223
-0.0547851	11.6896	-0.0517606	12.8464	-0.0389452	12.6911	-0.0367605	12.7264	-0.0335756	12.7068	-0.0419115	12.7211	-0.0373566	12.7054	-0.0368376	12.7325
-0.0546263	11.6998	-0.0511959	12.8566	-0.0387596	12.7013	-0.0368392	12.7365	-0.0342031	12.717	-0.0414004	12.7313	-0.0374384	12.7155	-0.0365734	12.7427
-0.054134	11.7099	-0.0511519	12.8668	-0.0385111	12.7114	-0.0369398	12.7466	-0.0346451	12.7271	-0.0419697	12.7415	-0.0371364	12.7256	-0.0364869	12.7528
-0.0536637	11.7201	-0.0516143	12.877	-0.0384781	12.7216	-0.0370908	12.7567	-0.0344312	12.7373	-0.0432532	12.7516	-0.0368046	12.7358	-0.0364758	12.763
-0.053725	11.7303	-0.0523095	12.8872	-0.038898	12.7317	-0.0371097	12.7669	-0.0337297	12.7474	-0.0443227	12.7618	-0.036759	12.746	-0.0365356	12.7731
-0.0544391	11.7405	-0.0530503	12.8974	-0.0395979	12.7418	-0.0368518	12.7771	-0.0332515	12.7575	-0.0446844	12.772	-0.0369021	12.7562	-0.036803	12.7832
-0.0553687	11.7506	-0.0537424	12.9076	-0.0400776	12.752	-0.0364554	12.7873	-0.0334513	12.7677	-0.044653	12.7822	-0.0368879	12.7663	-0.037344	12.7934
-0.0559129	11.7608	-0.0542063	12.9177	-0.0400619	12.7621	-0.0362714	12.7975	-0.0340867	12.7778	-0.0446939	12.7923	-0.0366095	12.7765	-0.037948	12.8035
-0.0558499	11.7709	-0.0542284	12.9279	-0.039752	12.7723	-0.0364947	12.8077	-0.0346136	12.788	-0.0447961	12.8025	-0.0362792	12.7867	-0.0382122	12.8136
-0.0554457	11.7811	-0.0537974	12.938	-0.0394689	12.7824	-0.0369178	12.8179	-0.0347945	12.7981	-0.0447033	12.8127	-0.0361566	12.7969	-0.0379276	12.8237
-0.0550698	11.7913	-0.0531871	12.9482	-0.0392991	12.7925	-0.0371632	12.8281	-0.0348134	12.8083	-0.0444517	12.8228	-0.0363815	12.8071	-0.0373645	12.8338
-0.0548937	11.8015	-0.0527751	12.9583	-0.0391497	12.8026	-0.0371459	12.8384	-0.0348967	12.8185	-0.0444029	12.8328	-0.0368518	12.8173	-0.0370279	12.8439
-0.054933	11.8117	-0.0527766	12.9684	-0.0389216	12.8127	-0.0371632	12.8486	-0.0349612	12.8287	-0.0448512	12.8429	-0.0371773	12.8275	-0.0371081	12.854
-0.0551107	11.8219	-0.0530818	12.9785	-0.0386086	12.8228	-0.0374667	12.8588	-0.0347363	12.8389	-0.0457005	12.8531	-0.0370043	12.8377	-0.0373535	12.8641
-0.0552837	11.832	-0.0533429	12.9887	-0.038401	12.833	-0.037915	12.869	-0.0342188	12.849	-0.0465136	12.8632	-0.0363846	12.8479	-0.037495	12.8743
-0.0554064	11.8421	-0.0533303	12.9988	-0.0385913	12.8431	-0.0381934	12.8791	-0.0337832	12.8592	-0.0469241	12.8734	-0.0356942	12.8581	-0.0375422	12.8844
-0.0555637	11.8523	-0.053206	13.009	-0.0391748	12.8533	-0.0382091	12.8893	-0.0336856	12.8694	-0.046932	12.8836	-0.0353198	12.8683	-0.0376114	12.8945
-0.0557147	11.8624	-0.0533318	13.0191	-0.0396876	12.8635	-0.0381242	12.8995	-0.0337092	12.8795	-0.0466977	12.8938	-0.0354755	12.8784	-0.0377294	12.9046
-0.0556439	11.8726	-0.0538084	13.0293	-0.0396419	12.8737	-0.0381368	12.9096	-0.033552	12.8897	-0.0462903	12.904	-0.0360968	12.8886	-0.0378552	12.9147
-0.0552743	11.8827	-0.0543542	13.0394	-0.0390474	12.8839	-0.0382972	12.9198	-0.0332972	12.8999	-0.0458169	12.9141	-0.0368077	12.8987	-0.0378741	12.9249
-0.0547458	11.8929	-0.0546735	13.0496	-0.0384309	12.8941	-0.0384733	12.93	-0.0332217	12.9101	-0.0454819	12.9242	-0.0371396	12.9089	-0.0376083	12.935
-0.0541969	11.9031	-0.0547348	13.0597	-0.038368	12.9043	-0.0385174	12.9401	-0.0334293	12.9203	-0.0453261	12.9344	-0.036943	12.9191	-0.0370609	12.9452
-0.0537927	11.9132	-0.0546043	13.0698	-0.0389562	12.9144	-0.0384608	12.9503	-0.033898	12.9305	-0.0451547	12.9445	-0.0366017	12.9292	-0.0365545	12.9554
-0.0537848	11.9234	-0.054285	13.0799	-0.0397725	12.9246	-0.0384985	12.9605	-0.0345617	12.9407	-0.0447945	12.9547	-0.0367149	12.9394	-0.0364051	12.9656
-0.0541607	11.9336	-0.0538776	13.09	-0.0403717	12.9348	-0.0388178	12.9707	-0.0351893	12.9509	-0.0442724	12.9649	-0.0374541	12.9495	-0.0365702	12.9758
-0.0545067	11.9437	-0.0536511	13.1001	-0.0406879	12.945	-0.0394202	12.9809	-0.0355148	12.9611	-0.043821	12.9751	-0.0383255	12.9597	-0.0368093	12.986
-0.0545555	11.9539	-0.0537864	13.1103	-0.0409065	12.9552	-0.0400257	12.991	-0.0355856	12.9713	-0.0437675	12.9853	-0.0387187	12.9698	-0.0370688	12.9962
-0.0545445	11.9641	-0.0541875	13.1205	-0.0411204	12.9654	-0.040227	13.0012	-0.0357052	12.9814	-0.0442063	12.9954	-0.0385803	12.9799	-0.0375123	13.0064
-0.054771	11.9742	-0.05462	13.1307	-0.0412368	12.9755	-0.0398983	13.0113	-0.0359993	12.9916	-0.0447725	13.0055	-0.0383381	12.99	-0.0381949	13.0166
-0.0551516	11.9843	-0.0549314	13.1408	-0.041199	12.9857	-0.0394469	13.0215	-0.0362446	13.0017	-0.0449817	13.0157	-0.0382673	13.0001	-0.0388257	13.0268
-0.0555086	11.9945	-0.0551201	13.151	-0.0411692	12.9958	-0.0395004	13.0316	-0.0361581	13.0119	-0.044793	13.0258	-0.0382201	13.0102	-0.0389578	13.037
-0.0559459	12.0046	-0.0552916	13.1611	-0.0413453	13.0059	-0.040227	13.0418	-0.0357634	13.022	-0.0446341	13.036	-0.0379968	13.0204	-0.0384655	13.0472
-0.0565436	12.0147	-0.0555558	13.1713	-0.0416221	13.016	-0.0410748	13.052	-0.0354268	13.0321	-0.0448732	13.0462	-0.03772	13.0305	-0.0377074	13.0574
-0.0569682	12.0249	-0.0558956	13.1815	-0.041619	13.0262	-0.0413736	13.0621	-0.0355196	13.0422	-0.0454315	13.0564	-0.0377152	13.0406	-0.037138	13.0676
-0.0568518	12.035	-0.0561441	13.1917	-0.041177	13.0363	-0.0410716	13.0723	-0.0360732	13.0524	-0.0459175	13.0665	-0.0381666	13.0508	-0.0369335	13.0778
-0.0563265	12.0451	-0.0561409	13.2019	-0.0406973	13.0465	-0.0406391	13.0824	-0.0367794	13.0625	-0.045982	13.0767	-0.0389656	13.0609	-0.0370672	13.0879
-0.0557682	12.0553	-0.0558798	13.2121	-0.0407068	13.0567	-0.0404205	13.0926	-0.0372859	13.0726	-0.0455574	13.0868	-0.0397756	13.0711	-0.0375422	13.0981
-0.0552302	12.0654	-0.0554898	13.2222	-0.041155	13.0669	-0.0403387	13.1026	-0.0374872	13.0827	-0.0449251	13.097	-0.0402506	13.0812	-0.03839	13.1083
-0.0545083	12.0756	-0.0551264	13.2324	-0.041501	13.0771	-0.0401248	13.1128	-0.0375265	13.0929	-0.0445492	13.1072	-0.0403576	13.0913	-0.0394312	13.1184
-0.0536496	12.0857	-0.0548732	13.2425	-0.0414649	13.0873	-0.0396907	13.1229	-0.0375407	13.103	-0.0447017	13.1174	-0.0404582	13.1014	-0.0401751	13.1286
-0.0530629	12.0958	-0.054675	13.2527	-0.0413343	13.0975	-0.0392739	13.133	-0.0375422	13.1131	-0.0451925	13.1276	-0.0409112	13.1115	-0.0402192	13.1387
-0.0530755	12.106	-0.0543715	13.263	-0.0414884	13.1076	-0.0391717	13.1432	-0.0375438	13.1232	-0.0454834	13.1378	-0.0416143	13.1216	-0.0397458	13.1488
-0.0535914	12.1162	-0.0538635	13.2734	-0.0419084	13.1178	-0.0393636	13.1534	-0.0375815	13.1334	-0.0451909	13.1479	-0.0420562	13.1317	-0.0393054	13.159
-0.0542409	12.1263	-0.0532626	13.2838	-0.0423063	13.1279	-0.0395334	13.1635	-0.037624	13.1435	-0.0445665	13.1581	-0.0418062	13.1419	-0.0391182	13.1691
-0.0547206	12.1365	-0.0528238	13.2942	-0.0425249	13.1381	-0.0394737	13.1737	-0.0376555	13.1537	-0.0443022	13.1683	-0.0408829	13.1521	-0.0389688	13.1793
-0.0549487	12.1467	-0.0527121	13.3045	-0.0425737	13.1482	-0.0393541	13.1839	-0.0377766	13.1639	-0.0447442	13.1785	-0.0397064	13.1623	-0.0387564	13.1894
-0.0549581	12.1569	-0.0528741	13.3148	-0.0424337	13.1584	-0.0395224	13.1941	-0.0380534	13.1741	-0.0455275	13.1887	-0.0388099	13.1725	-0.0387203	13.1996
-0.0547663	12.167	-0.0531415	13.325	-0.0421239	13.1686	-0.0400682	13.2043	-0.0383648	13.1843	-0.0460449	13.1989	-0.0385284	13.1827	-0.039071	13.2098
-0.0544863	12.1772	-0.0533995	13.3352	-0.0418879	13.1788	-0.0406816	13.2145	-0.0385016	13.1945	-0.046015	13.2091	-0.0387643	13.1929	-0.039664	13.2199
-0.0544045	12.1874	-0.0535992	13.3454	-0.0420531	13.189	-0.041004	13.2247	-0.0383538	13.2047	-0.0455747	13.2193	-0.0390616	13.2031	-0.0400996	13.2301
-0.0546766	12.1976	-0.053681	13.3555	-0.042698	13.1992	-0.0410496	13.2348	-0.0380125	13.2149	-0.0450839	13.2295	-0.0390616	13.2133	-0.0401154	13.2403
-0.0550651	12.2078	-0.053615	13.3657	-0.0436102	13.2094	-0.0411692	13.245	-0.037731	13.2251	-0.0449471	13.2397	-0.0388681	13.2234	-0.0398496	13.2505
-0.0551894	12.2179	-0.0534813	13.3759	-0.0445004	13.2195	-0.0416363	13.2552	-0.0377215	13.2352	-0.0454504	13.2499	-0.0388807	13.2336	-0.0396545	13.2608
-0.0549519	12.2281	-0.0534372	13.386	-0.045117	13.2297	-0.0423645	13.2653	-0.0379748	13.2453	-0.0465058	13.2601	-0.0393211	13.2437	-0.0397253	13.271
-0.0545885	12.2383	-0.0536747	13.3962	-0.0453277	13.2399	-0.0429543	13.2755	-0.0383255	13.2554	-0.0475281	13.2702	-0.0399549	13.2538	-0.0400021	13.2813
-0.054318	12.2484	-0.0543542	13.4063	-0.0453041	13.25	-0.0429716	13.2857	-0.0386684	13.2656	-0.0478867	13.2804	-0.0402789	13.2639	-0.0403151	13.2916
-0.0540569	12.2585	-0.0554033	13.4164	-0.0454362	13.2601	-0.0423472	13.2959	-0.0390301	13.2757	-0.0475989	13.2905	-0.0400682	13.274	-0.0405243	13.302
-0.0536181	12.2686	-0.0564649	13.4266	-0.0458609	13.2702	-0.0415388	13.3061	-0.0394092	13.2859	-0.0472812	13.3007	-0.0396766	13.2841	-0.0405856	13.3126
-0.0531148	12.2787	-0.0571806	13.4367	-0.0462793	13.2803	-0.0411534	13.3163	-0.0396246	13.296	-0.0473881	13.3109	-0.0395995	13.2943	-0.0405636	13.3234
[truncated: 464 more rows]
