# Supplementary material for: Quantum octets in high mobility pentagonal two-dimensional PdSe2
Source: Nat Commun. 2024 Jan 26;15:761. doi: 10.1038/s41467-024-44972-2 (PMC10817936; doi:10.1038/s41467-024-44972-2)
Supplement: Supplementary file 3 — Source Data [file 41467_2024_44972_MOESM3_ESM.zip › source data/Fig2f.csv]

Temperature	A	fit_A.d
1.7	1	1.02912
2.5	0.891139	1.02566
3	0.787342	1.02218
3.5	0.64557	1.01868
4	0.589873	1.01515
4.5	0.470886	1.01161
5.5	0.283544	1.00804
		1.00445
		1.00085
		0.99722
		0.993576
		0.989913
		0.986232
		0.982534
		0.978818
		0.975086
		0.971337
		0.967573
		0.963793
		0.959999
		0.956189
		0.952366
		0.948529
		0.944678
		0.940815
		0.936939
		0.933052
		0.929152
		0.925242
		0.92132
		0.917388
		0.913446
		0.909495
		0.905534
		0.901565
		0.897587
		0.893601
		0.889607
		0.885606
		0.881598
		0.877584
		0.873564
		0.869537
		0.865506
		0.861469
		0.857428
		0.853382
		0.849333
		0.84528
		0.841224
		0.837164
		0.833103
		0.829039
		0.824973
		0.820906
		0.816837
		0.812768
		0.808698
		0.804628
		0.800558
		0.796488
		0.79242
		0.788352
		0.784285
		0.78022
		0.776158
		0.772097
		0.768039
		0.763983
		0.759931
		0.755882
		0.751837
		0.747796
		0.743758
		0.739726
		0.735698
		0.731675
		0.727657
		0.723644
		0.719638
		0.715637
		0.711642
		0.707654
		0.703673
		0.699698
		0.695731
		0.691771
		0.687818
		0.683873
		0.679936
		0.676008
		0.672088
		0.668176
		0.664273
		0.660379
		0.656494
		0.652619
		0.648753
		0.644897
		0.641051
		0.637214
		0.633388
		0.629573
		0.625768
		0.621973
		0.61819
		0.614418
		0.610656
		0.606906
		0.603168
		0.599441
		0.595726
		0.592023
		0.588331
		0.584652
		0.580985
		0.577331
		0.573689
		0.57006
		0.566443
		0.562839
		0.559248
		0.555671
		0.552106
		0.548555
		0.545017
		0.541492
		0.537981
		0.534483
		0.531
		0.52753
		0.524073
		0.520631
		0.517203
		0.513789
		0.510389
		0.507003
		0.503632
		0.500275
		0.496932
		0.493604
		0.49029
		0.486991
		0.483707
		0.480437
		0.477182
		0.473942
		0.470716
		0.467506
		0.46431
		0.461129
		0.457963
		0.454812
		0.451676
		0.448556
		0.44545
		0.442359
		0.439284
		0.436223
		0.433178
		0.430148
		0.427133
		0.424134
		0.421149
		0.41818
		0.415226
		0.412288
		0.409364
		0.406456
		0.403563
		0.400685
		0.397823
		0.394976
		0.392144
		0.389327
		0.386525
		0.383739
		0.380968
		0.378212
		0.375472
		0.372746
		0.370036
		0.367341
		0.364661
		0.361996
		0.359346
		0.356711
		0.354091
		0.351487
		0.348897
		0.346322
		0.343763
		0.341218
		0.338688
		0.336173
		0.333673
		0.331187
		0.328717
		0.326261
		0.32382
