# Supplementary material for: Quantum octets in high mobility pentagonal two-dimensional PdSe2
Source: Nat Commun. 2024 Jan 26;15:761. doi: 10.1038/s41467-024-44972-2 (PMC10817936; doi:10.1038/s41467-024-44972-2)
Supplement: Supplementary file 3 — Source Data [file 41467_2024_44972_MOESM3_ESM.zip › source data/Fig3a.csv]

RnuB1.x	RnuB1[][107].d	RnuB1[][108].d	RnuB1[][109].d	RnuB1[][110].d	RnuB1[][111].d	RnuB1[][112].d	RnuB1[][113].d	RnuB1[][114].d	RnuB1[][115].d	RnuB1[][116].d	RnuB1[][117].d	RnuB1[][118].d	RnuB1[][119].d	RnuB1[][120].d	RnuB1[][121].d	RnuB1[][122].d	RnuB1[][123].d	RnuB1[][124].d	RnuB1[][125].d	RnuB1[][126].d	RnuB1[][127].d	RnuB1[][128].d	RnuB1[][129].d	RnuB1[][130].d	RnuB1[][131].d	RnuB1[][132].d	RnuB1[][133].d	RnuB1[][134].d	RnuB1[][135].d	RnuB1[][136].d	RnuB1[][137].d	RnuB1[][138].d	RnuB1[][139].d	RnuB1[][140].d	RnuB1[][141].d	RnuB1[][142].d	RnuB1[][143].d	RnuB1[][144].d	RnuB1[][145].d	RnuB1[][146].d	RnuB1[][147].d	RnuB1[][148].d	RnuB1[][149].d	RnuB1[][150].d	RnuB1[][151].d	RnuB1[][152].d	RnuB1[][153].d	RnuB1[][154].d	RnuB1[][155].d
x/y	8.025	8.1	8.175	8.25	8.325	8.4	8.475	8.55	8.625	8.7	8.775	8.85	8.925	9	9.075	9.15	9.225	9.3	9.375	9.45	9.525	9.6	9.675	9.75	9.825	9.9	9.975	10.05	10.125	10.2	10.275	10.35	10.425	10.5	10.575	10.65	10.725	10.8	10.875	10.95	11.025	11.1	11.175	11.25	11.325	11.4	11.475	11.55	11.625
3.03334
3.13334																																																11.7951	12.1404
3.23334																																												12.2489	12.5581	12.6172	12.5548	12.6074	12.5745
3.33334																																							12.1141	12.4956	12.6929	12.8014	12.8507	12.8211	12.8573	12.7488	12.6008	12.5844	12.4725
3.43334																																			12.5383	12.7587	12.8738	12.8803	12.9297	12.9198	12.9034	12.8869	12.8376	12.7521	12.7126	12.512	12.2193	12.0286	11.7688
3.53334																															12.5153	12.9527	13.0546	13.1237	13.104	13.0612	13.0349	12.9395	12.9198	12.8507	12.7685	12.6534	12.3936	12.1371	11.8905	11.5517	11.1144	10.8085	10.3481
3.63334																											12.7521	13.0645	13.2322	13.2947	13.3111	13.2552	13.2125	13.1895	13.0875	12.9987	12.9001	12.7159	12.4824	12.2325	11.976	11.703	11.2262	10.894	10.575	10.2363	9.6871	9.41744	9.11489
3.73335																								13.1993	13.3572	13.4624	13.5348	13.492	13.4427	13.3868	13.321	13.2092	13.0777	12.9461	12.7455	12.5054	12.1009	11.7721	11.4531	10.996	10.6934	10.3909	9.93704	9.6312	9.3418	8.91099	8.57227	8.32562	8.06582
3.83335																					13.4854	13.6729	13.7387	13.7683	13.6696	13.6203	13.5709	13.469	13.3769	13.2125	13.0382	12.6797	12.4101	12.1174	11.6405	11.2919	10.9433	10.4731	10.1771	9.87784	9.46019	9.19053	8.78603	8.51636	8.25985	7.8718	7.60542	7.38837	7.06609
3.93335																	13.3342	13.6959	13.8242	13.936	13.9228	13.9064	13.8373	13.7748	13.6301	13.5183	13.3375	13.1105	12.7422	12.4495	12.124	11.6109	11.2656	10.8085	10.4665	10.0193	9.69039	9.39442	9.00965	8.74656	8.38811	8.13817	7.78958	7.55609	7.32918	6.99374	6.74381	6.46428	6.26038
4.03335															13.8505	14.005	14.1136	14.1267	14.0642	14.0017	13.9327	13.8472	13.6992	13.5282	13.1862	12.9264	12.4923	12.1371	11.6438	11.2985	10.8052	10.4533	9.99294	9.7167	9.28261	9.00636	8.60844	8.34536	7.99676	7.76985	7.46072	7.25025	6.92468	6.70106	6.42153	6.20777	5.92824	5.7671	5.50401
4.13335											14.0281	14.176	14.2977		14.2846	14.2451	14.1958	14.1267	14.0116	13.8538	13.6301	13.3901	13.0086	12.683	12.1536	11.8083	11.3215	10.9762	10.4862	10.0489	9.72986	9.29247	9.00307	8.65448	8.37166	8.03294	7.78301	7.4673	7.22723	6.92468	6.64186	6.45441	6.18475	5.99072	5.7375	5.54347	5.31656	5.17515	4.95481
4.23335								14.0281	14.3668	14.4457	14.4687	14.3997	14.3766		14.2846	14.1991	14.0412	13.8834	13.5742	13.15	12.8474	12.3542	12.0023	11.5024	10.9861	10.6572	10.21	9.77261	9.46677	9.07542	8.79589	8.41442	8.06254	7.83891	7.50676	7.293	6.98388	6.66817	6.46099	6.20119	6.02361	5.7934	5.54676	5.38562	5.17844	4.94495	4.80354	4.62595	4.48783
4.33335					13.9195	14.3997	14.5246	14.6003	14.6003	14.5641	14.4786	14.3438	14.2681		14.0412	13.7354	13.4624	13.0283	12.5285	12.1601	11.6701	11.1801	10.8414	10.3942	9.93375	9.6312	9.23985	8.85509	8.592	8.23354	7.87837	7.64817	7.32589	7.03321	6.79971	6.53334	6.26367	6.06965	5.81314	5.58622	5.43824	5.24092	5.04032	4.88246	4.70159	4.51085	4.3826	4.22803	4.06031
4.43335			14.2648	14.5937	14.7187	14.7121	14.6825	14.6397	14.5674	14.4786	14.278	13.9919	13.7683		13.3243	12.8277	12.3344	11.9924	11.4893	10.9993	10.5487	10.2429	9.80221	9.41086	9.01952	8.75972	8.41442	8.04938	7.81918	7.50347	7.18119	6.8622	6.64515	6.39522	6.12226	5.88548	5.70461	5.48099	5.27381	5.08964	4.95481	4.77723	4.59964	4.47468	4.31025	4.13924	3.97152	3.86957	3.71501
4.53335	14.5213	14.7548	14.8436	14.8338	14.791	14.722	14.6397	14.5016	14.278	14.0511	13.6334	13.1697	12.6666		12.1536	11.7819	11.3084	10.8447	10.3974	9.96992	9.69039	9.30563	8.92415	8.57227	8.31247	7.97046	7.66462	7.34233	7.04965	6.82602	6.53663	6.27025	6.01374	5.78683	5.60595	5.3922	5.20146	4.99756	4.81998	4.70488	4.54045	4.3826	4.22474	4.0636	3.95508	3.80051	3.6591	3.53743	3.40588
4.63335	14.9587	14.9127	14.8798	14.8239	14.7187	14.5542	14.2813	13.9294	13.4953	13.15	12.6403	12.1371	11.634		11.1604	10.6737	10.2626	9.97321	9.56214	9.18395	8.83207	8.48676	8.13817	7.81918	7.58898	7.28643	6.99703	6.69448	6.43468	6.17817	5.91837	5.74079	5.5073	5.32971	5.12911	4.93508	4.76407	4.59635	4.4681	4.3234	4.17541	4.03729	3.8926	3.75119	3.61964	3.52427	3.39602	3.29407	3.18226
4.73335	14.962	14.8897	14.7811	14.5904	14.2846	13.8899	13.4295	12.9527	12.4594	12.1075	11.6109	11.1505	10.677		10.2626	9.8318	9.46019	9.08858	8.72683	8.38811	8.04938	7.74683	7.52978	7.23052	6.93784	6.65173	6.39851	6.13871	5.90522	5.68159	5.45139	5.25079	5.05676	4.88575	4.74434	4.59307	4.43192	4.28065	4.1228	3.98468	3.85313	3.73803	3.61964	3.49467	3.38944	3.27434	3.18226	3.10004	3.00467
4.83335	14.8403	14.5937	14.278	13.8603	13.3802	12.8836	12.4002	11.9069	11.4334	10.9861	10.5421	10.1442	9.84167		9.35167	9.07871	8.74656	8.40784	8.06911	7.75012	7.46072	7.1779	6.88193	6.61555	6.36562	6.10911	5.86904	5.64871	5.44481	5.25407	5.06662	4.87589	4.70159	4.55031	4.38588	4.24447	4.09649	3.95179	3.80709	3.69528	3.59333	3.49467	3.38944	3.28749	3.18555	3.09347	2.99152	2.91917	2.84024
4.93335	14.3734	13.936	13.4756	12.9823	12.4857	11.9793	11.3873	10.9302	10.5191	10.1376	9.73314	9.36482	9.00636		8.65119	8.30589	7.99348	7.68764	7.39495	7.11213	6.82602	6.57609	6.31958	6.0828	5.8526	5.63226	5.43166	5.2475	5.06334	4.89233	4.70817	4.54374	4.3826	4.20501	4.05374	3.92877	3.8038	3.68212	3.56045	3.46508	3.373	3.28092	3.19212	3.10333	3.01454	2.93233	2.84353	2.78105	2.71857
5.03335	13.4197	12.9001	12.4298	11.9398	11.4728	11.0157	10.6013	10.0883	9.72328	9.36482	9.01294	8.67422	8.32562		7.99348	7.68764	7.41797	7.13186	6.84247	6.52018	6.28012	6.04991	5.823	5.62569	5.42508	5.2475	5.05676	4.88575	4.72132	4.52072	4.35629	4.20172	4.06031	3.93864	3.80051	3.6887	3.58347	3.46837	3.36313	3.25461	3.18226	3.09675	3.02441	2.94219	2.86655	2.79749	2.71857	2.65608	2.5936
5.13336	12.5087	11.8839	11.4268	10.9828	10.5684	10.1738	9.79563	9.43388	8.99979	8.67093	8.3322	8.01321	7.70737		7.41468	7.0628	6.79314	6.54978	6.30314	6.06636	5.8526	5.59938	5.40206	5.23434	5.05676	4.88246	4.70817	4.5536	4.36615	4.21817	4.07347	3.93206	3.8038	3.69857	3.55716	3.45192	3.35655	3.2579	3.1691	3.09018	3.00139	2.9389	2.86655	2.79749	2.73172	2.66924	2.57058	2.5081	2.45548
5.23336	11.5024	11.0584	10.654	10.1541	9.77918	9.41415	9.07542	8.7367	8.32891	8.02307	7.71723	7.44757	7.07925		6.803	6.55965	6.31629	6.10253	5.823	5.62897	5.43495	5.26394	5.07978	4.86931	4.70817	4.5536	4.40562	4.22145	4.08662	3.95837	3.82682	3.69857	3.56045	3.46508	3.35327	3.26118	3.15266	3.06716	2.99481	2.91588	2.85669	2.78763	2.72185	2.66266	2.59689	2.52125	2.44232	2.393	2.34038
5.33336	10.7329	10.2297	9.86469	9.50623	9.05569	8.72683	8.4177	8.08556	7.70408	7.45086	7.17461	6.90495	6.56294		6.33273	6.10911	5.84931	5.66186	5.46783	5.29354	5.06991	4.90548	4.74105	4.54703	4.40233	4.26421	4.12937	3.96166	3.8334	3.72488	3.5736	3.45521	3.35327	3.26776	3.15266	3.07373	2.98823	2.89615	2.83367	2.77118	2.72185	2.64293	2.59031	2.52454	2.4489	2.38971	2.32065	2.27132	2.20883
5.43336	9.93704	9.57529	9.13791	8.81234	8.48676	8.07569	7.78958	7.51005	7.17133	6.91153	6.65502	6.36233	6.13542		5.92495	5.67501	5.49085	5.32642	5.10609	4.9285	4.77394	4.57662	4.42864	4.29052	4.1228	4.00112	3.87615	3.72817	3.61635	3.48481	3.373	3.27434	3.15595	3.07702	2.98823	2.89944	2.83038	2.76461	2.68568	2.62977	2.57716	2.50481	2.45219	2.39628	2.33051	2.27461	2.20555	2.15293	2.10689
5.53336	9.30892	8.88797	8.55911	8.15791	7.85864	7.5824	7.25354	6.98388	6.65502	6.44126	6.21106	5.95783	5.75394		5.52045	5.32971	5.17844	4.96797	4.79696	4.60622	4.45823	4.31682	4.15239	4.03729	3.88273	3.76105	3.64924	3.5177	3.40917	3.29078	3.18884	3.07373	2.98823	2.91588	2.83367	2.76132	2.68239	2.61662	2.55743	2.48179	2.44232	2.37655	2.33051	2.28118	2.21541	2.15951	2.08387	2.0444	2.00823
5.63336	8.64133	8.32234	7.93428	7.6679	7.31931	7.04307	6.72737	6.50045	6.22421	6.02689	5.78025	5.59938	5.3626		5.20146	5.02716	4.82327	4.67199	4.48454	4.34971	4.18199	4.06031	3.90575	3.78736	3.65253	3.544	3.41904	3.32367	3.1987	3.1132	3.02441	2.91588	2.84024	2.76132	2.69883	2.61004	2.54756	2.47521	2.4193	2.36011	2.32394	2.26145	2.2187	2.17266	2.10689	2.06085	1.9885	1.94575	1.90299
5.73336	8.09871	7.72052	7.3818	7.11871	6.78985	6.55965	6.28998	6.0828	5.83616	5.65857	5.43166	5.27052	5.05347		4.88575	4.68515	4.54374	4.37602	4.24447	4.08005	3.95837	3.81696	3.67555	3.56374	3.44206	3.34998	3.2283	3.13622	3.03098	2.95206	2.85998	2.77447	2.68897	2.63635	2.54427	2.48508	2.41602	2.35682	2.29434	2.2483	2.20555	2.14306	2.11018	2.05098	2.00823	1.94904	1.88655	1.84709	1.8142
5.83336	7.52649	7.18448	6.93126	6.62542	6.40837	6.13542	5.90193	5.71119	5.49085	5.31985	5.11595	4.95481	4.75092		4.56347	4.42864	4.27407	4.14582	3.98796	3.82682	3.72817	3.59333	3.48481	3.36642	3.27763	3.16582	3.05729	2.98165	2.87971	2.80736	2.72185	2.6232	2.55085	2.48179	2.42917	2.35353	2.30091	2.23843	2.17924	2.12991	2.09044	2.05756	2.00494	1.95561	1.90957	1.85695	1.80434	1.76159	1.72212
5.93336	6.99374	6.75039	6.47414	6.26367	6.00716	5.76381	5.59938	5.37575	5.18173	5.01072	4.81669	4.63253	4.48454		4.3234	4.15897	4.04058	3.88931	3.74461	3.63937	3.51441	3.41575	3.29407	3.18226	3.10333	2.9981	2.90273	2.83038	2.7383	2.65937	2.59031	2.5081	2.4193	2.36998	2.3042	2.2483	2.1891	2.1332	2.08387	2.03125	1.98521	1.9589	1.91615	1.86024	1.82736	1.77145	1.71883	1.68595	1.64648
6.03336	6.58267	6.313	6.11569	5.87562	5.64542	5.42837	5.27381	5.06991	4.86931	4.71803	4.54374	4.38588	4.21817		4.0932	3.93206	3.80051	3.69857	3.56045	3.43219	3.33682	3.23488	3.11978	3.01454	2.9389	2.8534	2.7679	2.70212	2.61333	2.53112	2.45219	2.38642	2.31407	2.25487	2.20883	2.1332	2.08387	2.02796	1.99179	1.93588	1.90628	1.86682	1.83393	1.78789	1.74185	1.70568	1.65306	1.61689	1.584
6.13336	6.17488	5.98743	5.75065	5.52703	5.31327	5.15542	4.96797	4.76736	4.59964	4.46152	4.30696	4.15239	3.98796		3.83669	3.73145	3.60649	3.48152	3.35655	3.26776	3.15595	3.05729	2.96192	2.883	2.80078	2.71857	2.63964	2.55085	2.48836	2.4193	2.34038	2.26474	2.21212	2.15622	2.09373	2.03125	1.99179	1.94575	1.89971	1.85367	1.82407	1.79118	1.76159	1.71883	1.67937	1.63991	1.59058	1.5544	1.51823
6.23336	5.85589	5.61911	5.41193	5.2179	5.04689	4.85615	4.68186	4.50756	4.34971	4.20501	4.08005	3.92877	3.78078		3.65253	3.51441	3.39931	3.31051	3.19541	3.09675	3.00139	2.9093	2.81065	2.75145	2.67253	2.59031	2.52125	2.43575	2.36998	2.3042	2.24501	2.17266	2.09702	2.04769	2.00823	1.95232	1.90299	1.86353	1.81749	1.77803	1.7583	1.72212	1.68924	1.65306	1.6136	1.57414	1.5281	1.50507	1.4689
6.33336	5.5073	5.34615	5.14555	4.94495	4.7575	4.58649	4.43521	4.27736	4.13266	3.9781	3.83669	3.73145	3.59991		3.46837	3.34669	3.24803	3.14608	3.03098	2.9389	2.84682	2.78763	2.69883	2.61662	2.53769	2.47192	2.393	2.33051	2.25816	2.19568	2.13977	2.074	2.01152	1.96877	1.91944	1.86682	1.82407	1.78132	1.74185	1.71554	1.68595	1.65306	1.63004	1.58729	1.55769	1.52152	1.47548	1.44917	1.41957
6.43337	5.23105	5.03374	4.84629	4.67528	4.51085	4.33984	4.19515	4.05045	3.90904	3.77421	3.64595	3.52427	3.39931		3.2842	3.20199	3.09675	2.9981	2.90273	2.81394	2.73172	2.65279	2.56729	2.49823	2.43246	2.3634	2.29434	2.22528	2.16608	2.10031	2.03783	1.97534	1.92273	1.87997	1.84051	1.79447	1.76159	1.72212	1.67937	1.64648	1.62675	1.59387	1.56427	1.53467	1.50179	1.47219	1.41957	1.39655	1.36695
6.53337	4.93179	4.74763	4.58978	4.42864	4.2675	4.11293	3.97152	3.84655	3.71172	3.59333	3.46837	3.35327	3.23816		3.13293	3.04085	2.94219	2.8534	2.76461	2.6791	2.60347	2.52783	2.45877	2.38971	2.33051	2.25487	2.19897	2.1332	2.07729	2.01481	1.9589	1.89971	1.85367	1.81091	1.76487	1.72541	1.68595	1.65306	1.61689	1.58071	1.56098	1.53467	1.51165	1.48534	1.44917	1.41957	1.36695	1.35051	1.32091
6.63337	4.70159	4.53387	4.38917	4.23132	4.07676	3.90575	3.77749	3.65253	3.53743	3.41575	3.30394	3.20199	3.09675		2.99152	2.89615	2.82051	2.74159	2.64951	2.56071	2.48508	2.4193	2.34367	2.28776	2.22199	2.16608	2.1036	2.04769	1.99179	1.93259	1.88984	1.83065	1.77803	1.73199	1.69581	1.65306	1.61031	1.58071	1.55112	1.52152	1.50179	1.47877	1.45575	1.42286	1.38997	1.36695	1.32091	1.28803	1.26501
6.73337	4.45823	4.30038	4.15568	4.0077	3.87286	3.74132	3.59991	3.47823	3.36642	3.26447	3.15924	3.06387	2.95863		2.86655	2.76461	2.68897	2.61662	2.5344	2.46206	2.393	2.32394	2.25159	2.19239	2.12991	2.07729	2.01481	1.96219	1.91615	1.86682	1.81091	1.75172	1.70568	1.6695	1.63333	1.59716	1.56427	1.52152	1.49192	1.46232	1.44917	1.42286	1.40313	1.37682	1.33736	1.30447	1.26501	1.24528	1.22226
6.83337	4.25434	4.09978	3.94521	3.80709	3.67884	3.56374	3.44863	3.31709	3.21843	3.11978	3.02441	2.92904	2.82051		2.73501	2.65608	2.58373	2.51467	2.4193	2.35682	2.28776	2.22857	2.16937	2.1036	2.0444	1.99836	1.94246	1.88984	1.83065	1.78461	1.74185	1.68595	1.64648	1.60373	1.57414	1.5281	1.49521	1.47219	1.43601	1.40642	1.39655	1.36695	1.34722	1.3242	1.28474	1.26172	1.21897	1.19266	1.16964
6.93337	4.03729	3.8926	3.77749	3.64924	3.50783	3.39602	3.29736	3.16582	3.07045	2.98165	2.88628	2.79092	2.71199		2.62649	2.564	2.47192	2.40286	2.33051	2.26803	2.19568	2.13977	2.07729	2.02467	1.96877	1.91944	1.86682	1.81749	1.76487	1.7287	1.68266	1.62675	1.58071	1.54783	1.51165	1.48205	1.4393	1.41299	1.39326	1.35709	1.33736	1.31763	1.2946	1.26501	1.23541	1.21239	1.16306	1.14004	1.10715
7.03337	3.863	3.70515	3.59662	3.48152	3.36642	3.24474	3.15266	3.04743	2.9389	2.86655	2.77447	2.69555	2.60675		2.52783	2.44561	2.37984	2.31736	2.23514	2.17595	2.11675	2.05427	1.99836	1.95561	1.89313	1.85038	1.80105	1.74843	1.70239	1.65635	1.62346	1.56756	1.53138	1.49521	1.45903	1.41628	1.38669	1.36038	1.34065	1.30447	1.28803	1.26172	1.2387	1.21239	1.17622	1.14991	1.10387	1.08085	1.06111
7.13337	3.68212	3.55058	3.42561	3.32367	3.21186	3.10004	3.01125	2.91917	2.8238	2.75145	2.65937	2.58702	2.51138		2.42588	2.3634	2.29434	2.22528	2.15951	2.08716	2.03454	1.98521	1.92273	1.87997	1.83393	1.78132	1.73857	1.68595	1.64648	1.59716	1.5544	1.51823	1.46561	1.43601	1.40642	1.36367	1.33736	1.30776	1.27816	1.24856	1.22883	1.20581	1.18608	1.15648	1.12689	1.10058	1.05125	1.03152	1.00192
7.23337	3.53085	3.39602	3.29407	3.17239	3.07702	2.96521	2.883	2.80736	2.71528	2.64293	2.56071	2.49165	2.40944		2.34038	2.27132	2.20226	2.14964	2.074	2.02138	1.96219	1.91286	1.85367	1.8142	1.76487	1.71554	1.6695	1.62346	1.58729	1.53796	1.50507	1.45575	1.41628	1.38669	1.3538	1.31434	1.27816	1.24856	1.21897	1.19266	1.1795	1.14662	1.13346	1.10715	1.07098	1.04138	1.00192	0.975611	0.952591
7.33337	3.36971	3.26447	3.15266	3.054	2.94219	2.86984	2.78105	2.70212	2.62649	2.55085	2.46534	2.39628	2.32065		2.26474	2.18581	2.12991	2.06742	2.00494	1.94904	1.89642	1.8438	1.79776	1.74843	1.70897	1.66293	1.61031	1.57414	1.53138	1.48205	1.44917	1.40971	1.37353	1.33736	1.30776	1.26501	1.22883	1.20252	1.17622	1.14004	1.13018	1.10058	1.08085	1.04467	1.01507	0.992054	0.949302	0.926282	0.903262
7.43337	3.24803	3.12306	3.03427	2.92575	2.83367	2.76132	2.6791	2.60018	2.51796	2.45548	2.37655	2.3042	2.23843		2.16937	2.11346	2.05098	2.00494	1.93917	1.88984	1.82407	1.77803	1.73199	1.68595	1.64977	1.60373	1.56098	1.52152	1.47548	1.44259	1.39984	1.36367	1.31763	1.28803	1.25514	1.21897	1.18279	1.1532	1.12689	1.094	1.07427	1.05125	1.03481	1.00521	0.969034	0.939437	0.896685	0.873665	0.847356
7.53337	3.09675	3.00796	2.91588	2.82051	2.74159	2.65608	2.57716	2.51138	2.43246	2.36998	2.29763	2.23185	2.16608		2.09044	2.03454	1.9885	1.92602	1.87997	1.82407	1.76487	1.71883	1.67937	1.63333	1.59716	1.5544	1.51494	1.47548	1.43601	1.39655	1.35709	1.31105	1.27487	1.2387	1.20581	1.17293	1.14333	1.11702	1.08085	1.05454	1.03481	1.0085	0.988766	0.962457	0.929571	0.896685	0.853933	0.830913	0.807893
7.63337	2.98494	2.88957	2.80407	2.73172	2.64622	2.564	2.48508	2.41602	2.35024	2.27461	2.2187	2.15293	2.09044		2.03125	1.97206	1.91944	1.87011	1.81091	1.76159	1.70897	1.66622	1.62346	1.58729	1.55112	1.50179	1.47219	1.43273	1.39655	1.3538	1.31434	1.27158	1.22883	1.19595	1.16635	1.12689	1.10387	1.07427	1.04138	1.01179	0.992054	0.965745	0.952591	0.919705	0.886819	0.867088	0.817759	0.788161	0.765141
7.73337	2.87642	2.78105	2.72185	2.62649	2.54427	2.47521	2.40944	2.3338	2.26803	2.20226	2.15293	2.08387	2.02796		1.9589	1.90628	1.86024	1.80763	1.75501	1.70897	1.65964	1.62018	1.57085	1.54125	1.4985	1.46232	1.42286	1.38669	1.35051	1.31105	1.2683	1.23541	1.19266	1.15648	1.13346	1.09729	1.06769	1.03481	1.01179	0.975611	0.965745	0.942725	0.919705	0.890108	0.857222	0.834202	0.784873	0.758564	0.732255
7.83338	2.78105	2.69883	2.61991	2.5344	2.45877	2.39628	2.3338	2.25816	2.20226	2.1332	2.08387	2.0181	1.96877		1.90299	1.85038	1.80434	1.7583	1.70239	1.65635	1.6136	1.57085	1.53467	1.4985	1.46232	1.42286	1.38669	1.35051	1.31434	1.27487	1.23541	1.19266	1.15977	1.13018	1.09729	1.06111	1.03809	1.00521	0.9789	0.949302	0.936148	0.906551	0.890108	0.867088	0.827624	0.801316	0.765141	0.732255	0.719101
7.93338	2.69226	2.60018	2.52783	2.44232	2.37984	2.31407	2.25159	2.18581	2.12991	2.06414	2.01481	1.9589	1.90628		1.84709	1.79776	1.75501	1.70239	1.65306	1.60373	1.57085	1.53796	1.49192	1.45903	1.42286	1.38669	1.35051	1.32091	1.27487	1.2387	1.20252	1.16635	1.12031	1.094	1.0644	1.03481	1.00521	0.982188	0.949302	0.922994	0.906551	0.876953	0.867088	0.847356	0.811181	0.778296	0.742121	0.719101	0.692792
8.03338	2.58702	2.51796	2.45219	2.37984	2.29763	2.23843	2.18253	2.12004	2.06414	2.00494	1.95561	1.89642	1.8438		1.78789	1.74185	1.70239	1.66622	1.61689	1.56756	1.52481	1.48863	1.45246	1.41957	1.3834	1.34722	1.31434	1.27487	1.23541	1.20581	1.17622	1.13018	1.09729	1.06111	1.03809	1.00521	0.982188	0.949302	0.926282	0.899974	0.886819	0.86051	0.847356	0.827624	0.788161	0.76843	0.725678	0.705947	0.676349
8.13338	2.51138	2.42588	2.36669	2.29434	2.22528	2.17266	2.11346	2.05756	2.00165	1.94575	1.89971	1.84051	1.79776		1.73857	1.69581	1.65306	1.61689	1.57085	1.52481	1.48534	1.44917	1.41957	1.38011	1.34722	1.31763	1.28145	1.24528	1.20581	1.1795	1.14004	1.10387	1.07756	1.04138	1.01507	0.982188	0.959168	0.929571	0.903262	0.876953	0.870376	0.844067	0.827624	0.811181	0.781584	0.748698	0.722389	0.689503	0.673061
8.23338	2.42588	2.34038	2.29105	2.2187	2.15622	2.1036	2.04769	1.99508	1.94246	1.89642	1.84051	1.79118	1.74185		1.6991	1.65635	1.6136	1.57085	1.53467	1.48863	1.45246	1.41628	1.3834	1.34393	1.31105	1.28474	1.24199	1.21239	1.18937	1.14991	1.12031	1.08413	1.04138	1.02165	0.995343	0.969034	0.939437	0.913128	0.890108	0.863799	0.86051	0.830913	0.811181	0.798027	0.765141	0.74541	0.709235	0.686215	0.666483
8.33338	2.35682	2.28118	2.22528	2.16279	2.09702	2.03454	1.99179	1.93259	1.89313	1.84051	1.79447	1.74185	1.69581		1.64977	1.6136	1.56756	1.53138	1.49521	1.45575	1.41299	1.3834	1.35051	1.31763	1.28474	1.25185	1.21897	1.18608	1.1532	1.12031	1.09071	1.06111	1.02823	0.995343	0.975611	0.942725	0.919705	0.893396	0.870376	0.850645	0.840779	0.821047	0.807893	0.79145	0.758564	0.735544	0.702658	0.676349	0.656618
8.43338	2.27789	2.20883	2.15622	2.09702	2.03454	1.98521	1.9293	1.87669	1.83722	1.79118	1.73857	1.6991	1.65306		1.61031	1.57414	1.52481	1.49521	1.45903	1.41628	1.37682	1.34393	1.32091	1.28474	1.25514	1.22226	1.18937	1.16306	1.13675	1.10058	1.06769	1.03152	1.00192	0.9789	0.952591	0.926282	0.899974	0.876953	0.863799	0.83749	0.827624	0.811181	0.788161	0.781584	0.755275	0.728967	0.696081	0.673061	0.653329
8.53338	2.21541	2.14964	2.09044	2.03125	1.97206	1.9293	1.86682	1.82407	1.78461	1.73528	1.6991	1.64977	1.60702		1.56756	1.53138	1.49192	1.45903	1.41957	1.3834	1.34722	1.31105	1.28145	1.25185	1.22226	1.19924	1.16635	1.13675	1.11044	1.07427	1.04796	1.01836	0.975611	0.95588	0.932859	0.909839	0.883531	0.867088	0.844067	0.821047	0.817759	0.798027	0.781584	0.775007	0.748698	0.725678	0.692792	0.663195	0.659906
8.63338	2.14306	2.07729	2.02796	1.97863	1.91286	1.87011	1.83065	1.77474	1.73528	1.6991	1.64977	1.61031	1.56756		1.53467	1.48205	1.45246	1.42615	1.37682	1.34722	1.31434	1.28803	1.25843	1.22226	1.19595	1.17293	1.13675	1.11373	1.08413	1.05454	1.03152	0.998631	0.962457	0.939437	0.926282	0.896685	0.873665	0.857222	0.83749	0.817759	0.804604	0.788161	0.76843	0.765141	0.738832	0.725678	0.699369	0.666483	0.663195
8.73338	2.08058	2.02467	1.96877	1.91615	1.85695	1.81091	1.77474	1.72541	1.69581	1.65306	1.60702	1.56427	1.5281		1.48863	1.44917	1.41299	1.38011	1.34393	1.31105	1.28474	1.25185	1.22554	1.19595	1.17293	1.14333	1.11044	1.08413	1.06111	1.03152	1.0085	0.972323	0.942725	0.916417	0.899974	0.883531	0.86051	0.844067	0.817759	0.807893	0.79145	0.784873	0.76843	0.761853	0.735544	0.722389	0.689503	0.669772	0.653329
8.83338	2.0181	1.96548	1.91286	1.86353	1.8142	1.76816	1.72541	1.67937	1.64648	1.60702	1.56756	1.52481	1.48534		1.44917	1.39984	1.37682	1.35051	1.31434	1.27816	1.25514	1.22226	1.19595	1.16635	1.14662	1.11702	1.09071	1.0644	1.03809	1.0085	0.985477	0.95588	0.919705	0.903262	0.893396	0.870376	0.847356	0.821047	0.81447	0.801316	0.784873	0.771718	0.758564	0.755275	0.732255	0.719101	0.689503	0.663195	0.659906
8.93338	1.9589	1.89971	1.86353	1.80434	1.76159	1.71554	1.67937	1.63333	1.60044	1.56756	1.5281	1.48863	1.44917		1.41628	1.38011	1.34393	1.31763	1.28145	1.24528	1.22226	1.19595	1.16964	1.13675	1.11702	1.09071	1.06111	1.03809	1.01836	0.988766	0.969034	0.939437	0.913128	0.890108	0.867088	0.853933	0.830913	0.81447	0.79145	0.784873	0.775007	0.76843	0.751987	0.751987	0.725678	0.715812	0.686215	0.656618	0.656618
9.03338	1.90628	1.85038	1.80105	1.76487	1.71554	1.68266	1.63662	1.59716	1.56098	1.51494	1.48534	1.44917	1.40971		1.37024	1.34393	1.31105	1.28145	1.24199	1.22554	1.19266	1.16635	1.13675	1.10715	1.08742	1.06769	1.03481	1.01507	0.992054	0.969034	0.952591	0.916417	0.896685	0.870376	0.857222	0.834202	0.817759	0.801316	0.788161	0.778296	0.765141	0.755275	0.742121	0.74541	0.725678	0.702658	0.676349	0.653329	0.646752
9.13338	1.86024	1.79447	1.7583	1.71226	1.65964	1.63004	1.59716	1.5544	1.51823	1.47877	1.44917	1.40642	1.38011		1.34393	1.30447	1.27816	1.24856	1.21568	1.18608	1.16306	1.13675	1.11373	1.08742	1.06111	1.04138	1.01836	0.992054	0.975611	0.949302	0.922994	0.899974	0.870376	0.850645	0.83749	0.81447	0.807893	0.781584	0.771718	0.758564	0.751987	0.738832	0.728967	0.732255	0.709235	0.699369	0.673061	0.65004	0.640175
9.23339	1.79447	1.74843	1.71226	1.66293	1.62018	1.584	1.55112	1.51165	1.47877	1.44259	1.41299	1.37353	1.34065		1.30447	1.27158	1.24528	1.22554	1.18279	1.15977	1.13346	1.10387	1.08413	1.05783	1.04138	1.01179	0.995343	0.975611	0.949302	0.926282	0.893396	0.876953	0.857222	0.830913	0.824336	0.798027	0.784873	0.771718	0.761853	0.748698	0.738832	0.732255	0.722389	0.715812	0.696081	0.689503	0.666483	0.640175	0.630309
9.33339	1.74843	1.69581	1.66622	1.62675	1.584	1.53796	1.50836	1.47877	1.43601	1.40313	1.37682	1.33736	1.30118		1.2683	1.2387	1.21239	1.18279	1.15648	1.13346	1.10715	1.08413	1.05783	1.03809	1.01507	0.995343	0.969034	0.946014	0.936148	0.903262	0.886819	0.86051	0.830913	0.817759	0.794739	0.788161	0.778296	0.761853	0.735544	0.735544	0.728967	0.719101	0.699369	0.709235	0.689503	0.673061	0.653329	0.630309	0.623732
9.43339	1.70568	1.65635	1.62346	1.58071	1.53467	1.50179	1.46232	1.42944	1.39655	1.37024	1.33407	1.30776	1.27158		1.2387	1.2091	1.18608	1.15977	1.13346	1.10387	1.07756	1.05783	1.03809	1.00521	0.995343	0.965745	0.952591	0.929571	0.906551	0.883531	0.863799	0.844067	0.817759	0.801316	0.784873	0.771718	0.755275	0.738832	0.725678	0.719101	0.705947	0.702658	0.696081	0.696081	0.666483	0.663195	0.643463	0.613866	0.610577
9.53339	1.66293	1.62018	1.57414	1.54125	1.4985	1.46232	1.43601	1.39984	1.36367	1.33078	1.29789	1.27158	1.2387		1.2091	1.1795	1.15648	1.13018	1.094	1.07756	1.05783	1.03481	1.00521	0.985477	0.965745	0.952591	0.922994	0.906551	0.886819	0.867088	0.844067	0.817759	0.804604	0.781584	0.771718	0.755275	0.738832	0.725678	0.715812	0.705947	0.699369	0.696081	0.682926	0.682926	0.659906	0.646752	0.630309	0.610577	0.607289
9.63339	1.61689	1.57085	1.53138	1.49192	1.46232	1.42286	1.39984	1.36367	1.33407	1.30118	1.27487	1.24199	1.21239		1.18279	1.14991	1.13018	1.11044	1.07098	1.05454	1.02823	1.00521	0.985477	0.962457	0.946014	0.926282	0.906551	0.890108	0.867088	0.850645	0.830913	0.807893	0.784873	0.76843	0.755275	0.742121	0.722389	0.709235	0.705947	0.696081	0.679638	0.682926	0.669772	0.669772	0.656618	0.636886	0.623732	0.600711	0.594134
9.73339	1.58071	1.53796	1.4985	1.46561	1.42615	1.39655	1.36695	1.33078	1.30118	1.27487	1.24528	1.22226	1.17622		1.1532	1.1236	1.10387	1.08413	1.05454	1.02823	1.00521	0.975611	0.959168	0.939437	0.926282	0.909839	0.890108	0.876953	0.850645	0.830913	0.817759	0.788161	0.771718	0.751987	0.74541	0.728967	0.715812	0.699369	0.682926	0.682926	0.669772	0.669772	0.659906	0.656618	0.640175	0.630309	0.613866	0.597423	0.584269
9.83339	1.53796	1.49521	1.45575	1.42615	1.39326	1.36038	1.32749	1.30118	1.2683	1.24199	1.21568	1.18937	1.15648		1.12689	1.10058	1.07756	1.05783	1.03152	1.0085	0.985477	0.959168	0.942725	0.926282	0.906551	0.896685	0.876953	0.850645	0.840779	0.81447	0.801316	0.775007	0.751987	0.738832	0.725678	0.715812	0.699369	0.686215	0.676349	0.659906	0.659906	0.659906	0.65004	0.65004	0.636886	0.620443	0.610577	0.587557	0.58098
9.93339	1.50179	1.45575	1.41957	1.38997	1.3538	1.32749	1.29789	1.26501	1.24199	1.2091	1.19595	1.15977	1.13675		1.10058	1.07098	1.05125	1.03481	1.00521	0.9789	0.962457	0.946014	0.922994	0.906551	0.890108	0.876953	0.853933	0.83749	0.821047	0.801316	0.781584	0.761853	0.742121	0.725678	0.715812	0.702658	0.689503	0.676349	0.666483	0.663195	0.653329	0.65004	0.643463	0.643463	0.62702	0.617154	0.600711	0.577691	0.574403
10.0334	1.46232	1.41957	1.39326	1.3538	1.32749	1.29789	1.26501	1.24199	1.21239	1.18937	1.16306	1.13346	1.10715		1.08085	1.05454	1.02823	1.01507	0.982188	0.962457	0.946014	0.922994	0.906551	0.883531	0.873665	0.86051	0.83749	0.824336	0.804604	0.778296	0.771718	0.748698	0.725678	0.705947	0.702658	0.696081	0.676349	0.666483	0.659906	0.653329	0.640175	0.643463	0.640175	0.633597	0.620443	0.607289	0.594134	0.574403	0.567826
10.1334	1.42944	1.38997	1.36367	1.33078	1.29789	1.2683	1.24528	1.21239	1.18608	1.15977	1.13675	1.10715	1.07756		1.05783	1.02823	1.00192	0.992054	0.965745	0.942725	0.926282	0.906551	0.883531	0.870376	0.853933	0.844067	0.821047	0.807893	0.794739	0.771718	0.761853	0.732255	0.719101	0.702658	0.696081	0.676349	0.666483	0.663195	0.643463	0.643463	0.633597	0.636886	0.62702	0.623732	0.610577	0.600711	0.58098	0.567826	0.564537
10.2334	1.39984	1.3538	1.33078	1.29789	1.26501	1.23541	1.21568	1.18608	1.15977	1.13675	1.11044	1.08413	1.05783		1.03152	1.00521	0.988766	0.975611	0.942725	0.922994	0.903262	0.890108	0.867088	0.853933	0.844067	0.827624	0.804604	0.794739	0.781584	0.755275	0.74541	0.722389	0.699369	0.686215	0.679638	0.673061	0.656618	0.646752	0.636886	0.633597	0.630309	0.62702	0.617154	0.623732	0.600711	0.594134	0.587557	0.561248	0.551383
10.3334	1.36038	1.3242	1.29789	1.2683	1.22883	1.2091	1.18937	1.15648	1.13675	1.11044	1.08413	1.0644	1.03809		1.00521	0.982188	0.962457	0.946014	0.929571	0.903262	0.890108	0.867088	0.853933	0.83749	0.821047	0.811181	0.79145	0.778296	0.761853	0.738832	0.732255	0.709235	0.696081	0.679638	0.669772	0.659906	0.643463	0.633597	0.62702	0.62702	0.613866	0.613866	0.610577	0.604	0.597423	0.587557	0.571114	0.551383	0.548094
10.4334	1.33736	1.2946	1.2683	1.23541	1.20581	1.1795	1.15648	1.12689	1.10387	1.08413	1.05783	1.04467	1.01507		0.992054	0.969034	0.939437	0.932859	0.906551	0.890108	0.873665	0.853933	0.834202	0.817759	0.807893	0.794739	0.771718	0.765141	0.748698	0.725678	0.715812	0.696081	0.682926	0.666483	0.659906	0.65004	0.640175	0.623732	0.620443	0.617154	0.607289	0.613866	0.600711	0.594134	0.587557	0.574403	0.564537	0.551383	0.541517
10.5334	1.2946	1.26172	1.2387	1.2091	1.17293	1.1532	1.14004	1.10715	1.08085	1.05783	1.04138	1.00521	0.988766		0.965745	0.946014	0.926282	0.913128	0.886819	0.867088	0.847356	0.834202	0.824336	0.804604	0.788161	0.771718	0.758564	0.748698	0.738832	0.719101	0.696081	0.686215	0.673061	0.65004	0.646752	0.636886	0.623732	0.617154	0.610577	0.597423	0.594134	0.597423	0.590846	0.590846	0.577691	0.571114	0.554671	0.53494	0.528362
10.6334	1.2683	1.23212	1.20581	1.18279	1.14662	1.12031	1.10387	1.07427	1.05125	1.03152	1.01179	0.992054	0.962457		0.946014	0.916417	0.896685	0.886819	0.867088	0.840779	0.824336	0.817759	0.798027	0.784873	0.775007	0.758564	0.742121	0.732255	0.715812	0.696081	0.689503	0.666483	0.656618	0.643463	0.630309	0.623732	0.613866	0.604	0.594134	0.594134	0.584269	0.584269	0.577691	0.577691	0.571114	0.55796	0.544805	0.525074	0.521785
10.7334	1.2387	1.20252	1.1795	1.14991	1.11702	1.09729	1.07756	1.04796	1.02494	1.00521	0.988766	0.962457	0.936148		0.909839	0.890108	0.876953	0.870376	0.844067	0.824336	0.804604	0.784873	0.775007	0.761853	0.748698	0.735544	0.725678	0.712524	0.696081	0.673061	0.666483	0.646752	0.636886	0.620443	0.617154	0.610577	0.600711	0.584269	0.577691	0.577691	0.571114	0.571114	0.55796	0.561248	0.554671	0.53494	0.53494	0.508631	0.508631
10.8334	1.2091	1.17622	1.14991	1.11702	1.09071	1.07098	1.04796	1.01507	1.00521	0.972323	0.962457	0.949302	0.916417		0.893396	0.867088	0.850645	0.844067	0.817759	0.804604	0.788161	0.775007	0.758564	0.735544	0.732255	0.715812	0.696081	0.699369	0.676349	0.656618	0.653329	0.630309	0.620443	0.604	0.600711	0.590846	0.577691	0.567826	0.561248	0.561248	0.554671	0.551383	0.551383	0.548094	0.544805	0.525074	0.508631	0.498765	0.492188
10.9334	1.17622	1.14991	1.12031	1.08742	1.05783	1.04467	1.01836	0.998631	0.975611	0.952591	0.932859	0.916417	0.893396		0.870376	0.847356	0.830913	0.824336	0.798027	0.778296	0.761853	0.748698	0.732255	0.715812	0.709235	0.699369	0.682926	0.659906	0.656618	0.643463	0.630309	0.613866	0.597423	0.587557	0.584269	0.577691	0.564537	0.544805	0.544805	0.538228	0.531651	0.538228	0.53494	0.531651	0.518497	0.511919	0.502054	0.479034	0.475745
11.0334	1.14662	1.11702	1.08413	1.06769	1.03481	1.01179	0.992054	0.969034	0.949302	0.929571	0.906551	0.886819	0.870376		0.840779	0.821047	0.804604	0.798027	0.771718	0.755275	0.735544	0.725678	0.709235	0.692792	0.682926	0.676349	0.663195	0.65004	0.636886	0.620443	0.613866	0.597423	0.577691	0.571114	0.564537	0.554671	0.53494	0.541517	0.528362	0.525074	0.515208	0.515208	0.511919	0.511919	0.498765	0.498765	0.485611	0.459302	0.459302
11.1334	1.12031	1.09071	1.05783	1.03809	1.00521	0.982188	0.962457	0.936148	0.919705	0.903262	0.883531	0.86051	0.844067		0.817759	0.801316	0.778296	0.765141	0.742121	0.732255	0.715812	0.696081	0.679638	0.673061	0.663195	0.653329	0.636886	0.62702	0.613866	0.594134	0.594134	0.571114	0.55796	0.548094	0.541517	0.531651	0.525074	0.518497	0.505342	0.505342	0.502054	0.511919	0.498765	0.495476	0.482322	0.472456	0.469168	0.452725	0.442859
11.2334	1.08742	1.05783	1.02823	1.01179	0.975611	0.95588	0.939437	0.913128	0.893396	0.870376	0.86051	0.840779	0.81447		0.794739	0.771718	0.755275	0.742121	0.722389	0.705947	0.689503	0.673061	0.659906	0.65004	0.643463	0.62702	0.620443	0.604	0.597423	0.577691	0.571114	0.554671	0.538228	0.525074	0.521785	0.515208	0.505342	0.492188	0.488899	0.485611	0.485611	0.485611	0.475745	0.472456	0.462591	0.449436	0.446148	0.426416	0.426416
11.3334	1.06111	1.02494	0.995343	0.975611	0.952591	0.929571	0.909839	0.893396	0.873665	0.850645	0.834202	0.81447	0.79145		0.771718	0.751987	0.728967	0.719101	0.699369	0.673061	0.666483	0.65004	0.640175	0.630309	0.623732	0.613866	0.590846	0.584269	0.577691	0.561248	0.548094	0.53494	0.521785	0.508631	0.502054	0.495476	0.482322	0.472456	0.469168	0.465879	0.462591	0.459302	0.456013	0.452725	0.446148	0.429705	0.426416	0.403396	0.396819
11.4334	1.03809	1.00521	0.975611	0.952591	0.926282	0.906551	0.883531	0.863799	0.847356	0.827624	0.81447	0.788161	0.76843		0.742121	0.725678	0.712524	0.699369	0.669772	0.653329	0.643463	0.630309	0.620443	0.610577	0.600711	0.587557	0.571114	0.561248	0.561248	0.53494	0.528362	0.505342	0.498765	0.488899	0.479034	0.475745	0.462591	0.452725	0.449436	0.449436	0.43957	0.442859	0.432993	0.43957	0.429705	0.419839	0.403396	0.380376	0.373799
11.5334	1.00192	0.975611	0.952591	0.919705	0.903262	0.880242	0.86051	0.83749	0.821047	0.801316	0.788161	0.761853	0.74541		0.719101	0.699369	0.679638	0.669772	0.65004	0.633597	0.623732	0.617154	0.600711	0.584269	0.58098	0.567826	0.554671	0.544805	0.541517	0.521785	0.505342	0.485611	0.482322	0.469168	0.465879	0.459302	0.449436	0.43957	0.429705	0.419839	0.41655	0.419839	0.41655	0.41655	0.406684	0.396819	0.380376	0.367221	0.357356
11.6334	0.982188	0.95588	0.929571	0.899974	0.876953	0.857222	0.83749	0.821047	0.794739	0.778296	0.765141	0.742121	0.722389		0.696081	0.673061	0.666483	0.646752	0.636886	0.613866	0.604	0.594134	0.58098	0.567826	0.564537	0.548094	0.538228	0.525074	0.518497	0.502054	0.495476	0.475745	0.459302	0.449436	0.446148	0.43957	0.429705	0.41655	0.41655	0.406684	0.396819	0.403396	0.39353	0.39353	0.386953	0.363933	0.363933	0.344201	0.334335
11.7334	0.959168	0.926282	0.903262	0.873665	0.853933	0.827624	0.81447	0.79145	0.771718	0.755275	0.742121	0.715812	0.702658		0.679638	0.656618	0.640175	0.630309	0.617154	0.600711	0.58098	0.574403	0.561248	0.548094	0.544805	0.528362	0.518497	0.508631	0.502054	0.488899	0.482322	0.456013	0.449436	0.429705	0.426416	0.41655	0.406684	0.403396	0.400107	0.383664	0.383664	0.383664	0.380376	0.380376	0.37051	0.357356	0.34749	0.331047	0.321181
11.8334	0.932859	0.899974	0.880242	0.853933	0.830913	0.807893	0.794739	0.771718	0.748698	0.732255	0.712524	0.692792	0.679638		0.666483	0.636886	0.630309	0.613866	0.597423	0.577691	0.574403	0.554671	0.544805	0.531651	0.525074	0.521785	0.505342	0.495476	0.488899	0.475745	0.459302	0.442859	0.429705	0.423127	0.419839	0.406684	0.396819	0.380376	0.380376	0.37051	0.367221	0.37051	0.357356	0.360644	0.354067	0.340913	0.331047	0.311315	0.308027
11.9334	0.913128	0.880242	0.857222	0.834202	0.811181	0.788161	0.76843	0.748698	0.732255	0.709235	0.702658	0.682926	0.659906		0.640175	0.623732	0.617154	0.597423	0.584269	0.571114	0.551383	0.541517	0.531651	0.518497	0.518497	0.505342	0.488899	0.479034	0.472456	0.459302	0.449436	0.429705	0.41655	0.403396	0.400107	0.39353	0.383664	0.373799	0.363933	0.363933	0.354067	0.357356	0.340913	0.34749	0.340913	0.327758	0.32447	0.301449	0.294872
12.0334	0.890108	0.857222	0.834202	0.81447	0.788161	0.775007	0.751987	0.735544	0.712524	0.692792	0.679638	0.656618	0.643463		0.623732	0.610577	0.594134	0.587557	0.564537	0.551383	0.541517	0.525074	0.518497	0.505342	0.498765	0.492188	0.485611	0.469168	0.459302	0.449436	0.43957	0.41655	0.406684	0.390241	0.386953	0.380376	0.373799	0.363933	0.354067	0.34749	0.340913	0.344201	0.334335	0.337624	0.334335	0.314604	0.311315	0.288295	0.288295
12.1334	0.870376	0.834202	0.811181	0.794739	0.76843	0.758564	0.735544	0.709235	0.696081	0.676349	0.663195	0.640175	0.633597		0.613866	0.594134	0.58098	0.574403	0.551383	0.541517	0.525074	0.511919	0.505342	0.502054	0.492188	0.479034	0.469168	0.456013	0.449436	0.429705	0.423127	0.403396	0.39353	0.380376	0.380376	0.373799	0.367221	0.350778	0.34749	0.340913	0.327758	0.331047	0.331047	0.331047	0.321181	0.308027	0.304738	0.285006	0.281718
12.2334	0.850645	0.821047	0.801316	0.775007	0.751987	0.735544	0.715812	0.692792	0.676349	0.663195	0.646752	0.630309	0.617154		0.600711	0.58098	0.577691	0.561248	0.538228	0.531651	0.511919	0.498765	0.488899	0.485611	0.479034	0.469168	0.456013	0.452725	0.446148	0.423127	0.409973	0.403396	0.386953	0.37051	0.373799	0.363933	0.357356	0.340913	0.340913	0.327758	0.327758	0.327758	0.32447	0.321181	0.311315	0.301449	0.294872	0.281718	0.271852
12.3334	0.830913	0.801316	0.784873	0.755275	0.732255	0.712524	0.699369	0.682926	0.663195	0.646752	0.633597	0.617154	0.604		0.587557	0.571114	0.554671	0.548094	0.528362	0.515208	0.505342	0.495476	0.485611	0.479034	0.472456	0.462591	0.449436	0.436282	0.436282	0.419839	0.409973	0.39353	0.383664	0.367221	0.363933	0.350778	0.34749	0.340913	0.334335	0.32447	0.311315	0.321181	0.314604	0.321181	0.311315	0.301449	0.291584	0.268564	0.268564
12.4334	0.81447	0.784873	0.761853	0.742121	0.722389	0.705947	0.686215	0.663195	0.646752	0.633597	0.623732	0.604	0.594134		0.577691	0.561248	0.544805	0.53494	0.521785	0.508631	0.495476	0.488899	0.472456	0.469168	0.456013	0.459302	0.446148	0.436282	0.423127	0.41655	0.39353	0.386953	0.373799	0.363933	0.357356	0.350778	0.340913	0.337624	0.321181	0.32447	0.314604	0.317892	0.308027	0.321181	0.308027	0.294872	0.291584	0.281718	0.268564
12.5334	0.794739	0.765141	0.74541	0.725678	0.699369	0.686215	0.666483	0.643463	0.640175	0.623732	0.613866	0.597423	0.577691		0.561248	0.548094	0.538228	0.531651	0.508631	0.505342	0.492188	0.475745	0.465879	0.459302	0.452725	0.449436	0.426416	0.426416	0.423127	0.403396	0.39353	0.380376	0.367221	0.360644	0.357356	0.340913	0.334335	0.327758	0.321181	0.321181	0.308027	0.314604	0.301449	0.311315	0.308027	0.291584	0.288295	0.275141	0.261986
12.6334	0.784873	0.755275	0.735544	0.715812	0.692792	0.676349	0.666483	0.636886	0.62702	0.613866	0.600711	0.587557	0.571114		0.551383	0.541517	0.525074	0.521785	0.505342	0.492188	0.482322	0.469168	0.459302	0.456013	0.442859	0.442859	0.429705	0.426416	0.409973	0.406684	0.390241	0.377087	0.37051	0.354067	0.340913	0.337624	0.331047	0.32447	0.321181	0.311315	0.304738	0.311315	0.301449	0.311315	0.308027	0.285006	0.288295	0.268564	0.255409
12.7334	0.76843	0.735544	0.715812	0.699369	0.679638	0.659906	0.643463	0.62702	0.617154	0.604	0.590846	0.574403	0.561248		0.544805	0.531651	0.521785	0.511919	0.498765	0.485611	0.472456	0.459302	0.462591	0.449436	0.442859	0.429705	0.423127	0.413262	0.413262	0.39353	0.383664	0.37051	0.354067	0.350778	0.340913	0.337624	0.327758	0.321181	0.321181	0.308027	0.304738	0.311315	0.304738	0.298161	0.298161	0.288295	0.281718	0.268564	0.255409
12.8334	0.748698	0.725678	0.705947	0.689503	0.663195	0.646752	0.640175	0.617154	0.607289	0.597423	0.577691	0.567826	0.554671		0.538228	0.521785	0.511919	0.508631	0.488899	0.479034	0.462591	0.459302	0.449436	0.43957	0.429705	0.429705	0.423127	0.406684	0.406684	0.390241	0.373799	0.360644	0.360644	0.344201	0.340913	0.331047	0.321181	0.314604	0.308027	0.311315	0.304738	0.301449	0.304738	0.294872	0.301449	0.288295	0.278429	0.265275	0.255409
12.9334	0.735544	0.715812	0.696081	0.666483	0.65004	0.633597	0.633597	0.610577	0.590846	0.584269	0.567826	0.55796	0.548094		0.528362	0.521785	0.505342	0.502054	0.485611	0.475745	0.465879	0.442859	0.43957	0.436282	0.429705	0.423127	0.41655	0.400107	0.39353	0.386953	0.380376	0.360644	0.34749	0.334335	0.334335	0.327758	0.321181	0.308027	0.311315	0.304738	0.294872	0.304738	0.294872	0.294872	0.288295	0.278429	0.278429	0.265275	0.255409
13.0334	0.722389	0.699369	0.682926	0.663195	0.640175	0.630309	0.617154	0.597423	0.584269	0.574403	0.564537	0.551383	0.538228		0.518497	0.508631	0.495476	0.488899	0.475745	0.459302	0.449436	0.446148	0.446148	0.423127	0.419839	0.413262	0.409973	0.396819	0.39353	0.380376	0.367221	0.357356	0.340913	0.331047	0.334335	0.32447	0.314604	0.311315	0.301449	0.301449	0.291584	0.298161	0.298161	0.291584	0.291584	0.281718	0.275141	0.268564	0.255409
13.1334	0.715812	0.682926	0.666483	0.65004	0.630309	0.617154	0.604	0.587557	0.571114	0.564537	0.554671	0.544805	0.53494		0.511919	0.495476	0.488899	0.482322	0.465879	0.452725	0.446148	0.436282	0.429705	0.41655	0.419839	0.406684	0.403396	0.390241	0.390241	0.373799	0.363933	0.344201	0.337624	0.327758	0.32447	0.314604	0.314604	0.304738	0.294872	0.291584	0.288295	0.291584	0.285006	0.291584	0.285006	0.278429	0.271852	0.255409	0.245543
13.2334	0.699369	0.673061	0.659906	0.640175	0.623732	0.604	0.594134	0.577691	0.564537	0.554671	0.544805	0.528362	0.525074		0.502054	0.488899	0.485611	0.472456	0.465879	0.449436	0.446148	0.436282	0.423127	0.413262	0.409973	0.403396	0.390241	0.386953	0.380376	0.363933	0.354067	0.344201	0.331047	0.321181	0.314604	0.314604	0.308027	0.301449	0.298161	0.291584	0.285006	0.285006	0.285006	0.281718	0.281718	0.275141	0.271852	0.255409	0.248832
13.3334	0.692792	0.669772	0.65004	0.62702	0.613866	0.594134	0.587557	0.571114	0.561248	0.548094	0.53494	0.518497	0.508631		0.495476	0.479034	0.475745	0.472456	0.456013	0.43957	0.432993	0.426416	0.413262	0.406684	0.400107	0.396819	0.383664	0.377087	0.373799	0.357356	0.34749	0.337624	0.32447	0.314604	0.314604	0.304738	0.301449	0.291584	0.288295	0.285006	0.278429	0.281718	0.275141	0.281718	0.281718	0.265275	0.261986	0.248832	0.238966
13.4334	0.676349	0.65004	0.633597	0.623732	0.604	0.58098	0.571114	0.561248	0.548094	0.541517	0.528362	0.511919	0.505342		0.488899	0.479034	0.465879	0.459302	0.449436	0.429705	0.426416	0.41655	0.406684	0.400107	0.39353	0.386953	0.380376	0.367221	0.367221	0.354067	0.340913	0.327758	0.32447	0.308027	0.308027	0.301449	0.291584	0.291584	0.285006	0.278429	0.275141	0.278429	0.275141	0.271852	0.278429	0.265275	0.261986	0.245543	0.232389
13.5334	0.663195	0.643463	0.62702	0.610577	0.594134	0.577691	0.567826	0.55796	0.544805	0.531651	0.518497	0.511919	0.498765		0.482322	0.462591	0.456013	0.449436	0.442859	0.426416	0.423127	0.406684	0.403396	0.400107	0.383664	0.380376	0.377087	0.367221	0.363933	0.34749	0.340913	0.321181	0.311315	0.304738	0.301449	0.291584	0.285006	0.278429	0.275141	0.265275	0.265275	0.271852	0.271852	0.265275	0.265275	0.258698	0.255409	0.242255	0.2291
13.6334	0.656618	0.633597	0.617154	0.600711	0.587557	0.577691	0.55796	0.541517	0.528362	0.518497	0.505342	0.502054	0.485611		0.472456	0.459302	0.449436	0.442859	0.429705	0.413262	0.413262	0.406684	0.396819	0.386953	0.380376	0.37051	0.363933	0.357356	0.354067	0.340913	0.327758	0.311315	0.304738	0.294872	0.291584	0.288295	0.281718	0.271852	0.268564	0.265275	0.258698	0.265275	0.265275	0.261986	0.261986	0.255409	0.248832	0.238966	0.225812
13.7334	0.646752	0.623732	0.610577	0.594134	0.574403	0.561248	0.551383	0.541517	0.528362	0.511919	0.505342	0.495476	0.485611		0.469168	0.456013	0.449436	0.43957	0.426416	0.41655	0.409973	0.396819	0.39353	0.380376	0.377087	0.373799	0.363933	0.34749	0.354067	0.337624	0.32447	0.304738	0.301449	0.291584	0.285006	0.285006	0.278429	0.268564	0.265275	0.265275	0.255409	0.255409	0.255409	0.258698	0.258698	0.252121	0.248832	0.235678	0.219235
13.8334	0.636886	0.613866	0.604	0.587557	0.574403	0.554671	0.541517	0.53494	0.521785	0.505342	0.498765	0.485611	0.475745		0.462591	0.449436	0.436282	0.43957	0.419839	0.406684	0.39353	0.390241	0.383664	0.373799	0.37051	0.363933	0.354067	0.344201	0.337624	0.334335	0.321181	0.304738	0.294872	0.291584	0.285006	0.275141	0.271852	0.268564	0.261986	0.255409	0.255409	0.255409	0.258698	0.252121	0.255409	0.248832	0.245543	0.2291	0.222523
13.9334	0.633597	0.610577	0.594134	0.577691	0.567826	0.548094	0.53494	0.521785	0.511919	0.505342	0.492188	0.479034	0.472456		0.459302	0.446148	0.429705	0.429705	0.413262	0.403396	0.396819	0.386953	0.380376	0.37051	0.363933	0.357356	0.34749	0.337624	0.340913	0.327758	0.317892	0.304738	0.298161	0.281718	0.275141	0.271852	0.268564	0.261986	0.255409	0.258698	0.252121	0.255409	0.255409	0.245543	0.258698	0.242255	0.245543	0.232389	0.222523
14.0334	0.617154	0.600711	0.587557	0.567826	0.551383	0.541517	0.528362	0.515208	0.505342	0.495476	0.485611	0.475745	0.469168		0.459302	0.436282	0.423127	0.423127	0.413262	0.39353	0.39353	0.380376	0.373799	0.360644	0.363933	0.354067	0.34749	0.337624	0.331047	0.327758	0.314604	0.301449	0.288295	0.278429	0.281718	0.268564	0.268564	0.265275	0.255409	0.258698	0.248832	0.255409	0.252121	0.248832	0.248832	0.242255	0.235678	0.2291	0.212657
14.1334	0.617154	0.594134	0.577691	0.564537	0.548094	0.538228	0.525074	0.508631	0.505342	0.488899	0.482322	0.465879	0.456013		0.449436	0.43957	0.419839	0.41655	0.406684	0.390241	0.39353	0.377087	0.367221	0.357356	0.357356	0.34749	0.340913	0.337624	0.327758	0.314604	0.304738	0.294872	0.288295	0.281718	0.271852	0.275141	0.261986	0.258698	0.252121	0.242255	0.252121	0.248832	0.245543	0.242255	0.248832	0.232389	0.238966	0.222523	0.215946
14.2334	0.604	0.584269	0.571114	0.554671	0.541517	0.525074	0.521785	0.505342	0.502054	0.482322	0.472456	0.462591	0.456013		0.446148	0.426416	0.423127	0.413262	0.406684	0.39353	0.383664	0.377087	0.363933	0.357356	0.350778	0.34749	0.334335	0.32447	0.321181	0.314604	0.304738	0.298161	0.278429	0.275141	0.265275	0.268564	0.261986	0.255409	0.248832	0.245543	0.238966	0.242255	0.248832	0.242255	0.245543	0.242255	0.232389	0.2291	0.212657
14.3334	0.594134	0.577691	0.571114	0.548094	0.53494	0.525074	0.515208	0.498765	0.488899	0.475745	0.472456	0.459302	0.446148		0.442859	0.423127	0.413262	0.400107	0.396819	0.380376	0.373799	0.367221	0.357356	0.354067	0.344201	0.337624	0.331047	0.32447	0.32447	0.314604	0.304738	0.288295	0.278429	0.265275	0.261986	0.261986	0.255409	0.248832	0.245543	0.242255	0.238966	0.238966	0.238966	0.235678	0.248832	0.235678	0.225812	0.222523	0.212657
14.4334	0.594134	0.574403	0.564537	0.551383	0.531651	0.515208	0.502054	0.495476	0.485611	0.475745	0.459302	0.452725	0.446148		0.432993	0.413262	0.406684	0.400107	0.396819	0.373799	0.373799	0.360644	0.357356	0.34749	0.340913	0.334335	0.334335	0.32447	0.314604	0.311315	0.294872	0.285006	0.271852	0.261986	0.261986	0.255409	0.255409	0.248832	0.242255	0.242255	0.238966	0.245543	0.242255	0.2291	0.242255	0.232389	0.222523	0.222523	0.20608
14.5334	0.587557	0.567826	0.554671	0.538228	0.518497	0.508631	0.502054	0.488899	0.475745	0.465879	0.456013	0.446148	0.436282		0.436282	0.41655	0.406684	0.39353	0.386953	0.373799	0.363933	0.354067	0.350778	0.344201	0.331047	0.327758	0.317892	0.314604	0.311315	0.304738	0.291584	0.278429	0.275141	0.265275	0.252121	0.255409	0.255409	0.238966	0.238966	0.232389	0.232389	0.232389	0.2291	0.225812	0.235678	0.2291	0.222523	0.212657	0.202792
14.6334	0.58098	0.561248	0.551383	0.53494	0.511919	0.508631	0.495476	0.485611	0.469168	0.459302	0.456013	0.442859	0.432993		0.419839	0.403396	0.396819	0.386953	0.377087	0.367221	0.363933	0.354067	0.340913	0.334335	0.331047	0.317892	0.314604	0.311315	0.298161	0.294872	0.281718	0.271852	0.265275	0.258698	0.248832	0.245543	0.245543	0.242255	0.2291	0.225812	0.2291	0.2291	0.235678	0.2291	0.235678	0.222523	0.219235	0.209369	0.192926
14.7334	0.567826	0.554671	0.541517	0.528362	0.511919	0.495476	0.492188	0.469168	0.469168	0.456013	0.449436	0.436282	0.426416		0.409973	0.400107	0.386953	0.380376	0.37051	0.360644	0.354067	0.344201	0.334335	0.331047	0.327758	0.321181	0.311315	0.308027	0.301449	0.294872	0.271852	0.268564	0.255409	0.255409	0.248832	0.245543	0.238966	0.2291	0.225812	0.219235	0.219235	0.219235	0.222523	0.219235	0.222523	0.215946	0.209369	0.209369	0.189637
14.8334	0.564537	0.551383	0.53494	0.518497	0.508631	0.502054	0.482322	0.469168	0.456013	0.449436	0.43957	0.432993	0.41655		0.413262	0.390241	0.383664	0.377087	0.367221	0.357356	0.344201	0.331047	0.334335	0.321181	0.321181	0.304738	0.304738	0.298161	0.291584	0.281718	0.268564	0.258698	0.248832	0.242255	0.238966	0.238966	0.2291	0.2291	0.222523	0.215946	0.219235	0.215946	0.222523	0.209369	0.215946	0.20608	0.202792	0.199503	0.18306
14.9334	0.561248	0.538228	0.521785	0.511919	0.498765	0.485611	0.472456	0.462591	0.456013	0.446148	0.432993	0.423127	0.41655		0.409973	0.383664	0.377087	0.363933	0.367221	0.350778	0.337624	0.331047	0.32447	0.317892	0.304738	0.308027	0.298161	0.285006	0.288295	0.281718	0.261986	0.255409	0.242255	0.235678	0.222523	0.2291	0.219235	0.219235	0.209369	0.209369	0.20608	0.209369	0.209369	0.202792	0.212657	0.199503	0.196214	0.192926	0.176483
15.0334	0.551383	0.528362	0.521785	0.505342	0.492188	0.479034	0.472456	0.452725	0.446148	0.43957	0.426416	0.419839	0.413262		0.390241	0.377087	0.37051	0.360644	0.34749	0.340913	0.331047	0.327758	0.311315	0.308027	0.301449	0.294872	0.288295	0.275141	0.271852	0.265275	0.255409	0.238966	0.235678	0.225812	0.222523	0.222523	0.215946	0.209369	0.202792	0.199503	0.196214	0.20608	0.196214	0.192926	0.202792	0.192926	0.186349	0.176483	0.163328
15.1334	0.548094	0.528362	0.525074	0.498765	0.488899	0.475745	0.465879	0.459302	0.436282	0.429705	0.419839	0.41655	0.403396		0.386953	0.37051	0.360644	0.354067	0.340913	0.334335	0.32447	0.314604	0.311315	0.304738	0.298161	0.285006	0.285006	0.271852	0.265275	0.261986	0.248832	0.238966	0.225812	0.212657	0.215946	0.20608	0.20608	0.199503	0.196214	0.196214	0.192926	0.186349	0.196214	0.186349	0.186349	0.179771	0.179771	0.169906	0.153463
15.2334	0.548094	0.521785	0.511919	0.498765	0.485611	0.469168	0.459302	0.446148	0.429705	0.426416	0.413262	0.400107	0.390241		0.380376	0.363933	0.354067	0.344201	0.337624	0.321181	0.317892	0.304738	0.298161	0.291584	0.291584	0.281718	0.271852	0.268564	0.261986	0.255409	0.242255	0.222523	0.219235	0.202792	0.202792	0.202792	0.199503	0.189637	0.18306	0.179771	0.179771	0.179771	0.179771	0.176483	0.176483	0.173194	0.166617	0.16004	0.146886
15.3334	0.538228	0.511919	0.502054	0.488899	0.472456	0.465879	0.449436	0.43957	0.426416	0.423127	0.406684	0.39353	0.380376		0.37051	0.357356	0.344201	0.34749	0.327758	0.314604	0.308027	0.301449	0.291584	0.285006	0.278429	0.265275	0.268564	0.255409	0.252121	0.245543	0.2291	0.222523	0.212657	0.20608	0.192926	0.196214	0.192926	0.179771	0.179771	0.169906	0.166617	0.173194	0.169906	0.173194	0.173194	0.16004	0.163328	0.153463	0.13702
15.4334	0.531651	0.508631	0.498765	0.479034	0.472456	0.465879	0.449436	0.432993	0.419839	0.41655	0.396819	0.386953	0.377087		0.367221	0.34749	0.337624	0.327758	0.321181	0.311315	0.301449	0.291584	0.285006	0.281718	0.271852	0.261986	0.261986	0.245543	0.238966	0.235678	0.225812	0.212657	0.202792	0.192926	0.186349	0.186349	0.18306	0.169906	0.16004	0.166617	0.16004	0.16004	0.166617	0.156751	0.16004	0.153463	0.143597	0.146886	0.120577
15.5334	0.521785	0.502054	0.495476	0.475745	0.459302	0.456013	0.436282	0.429705	0.413262	0.409973	0.39353	0.386953	0.373799		0.360644	0.340913	0.334335	0.32447	0.321181	0.304738	0.294872	0.294872	0.278429	0.271852	0.265275	0.261986	0.248832	0.245543	0.232389	0.232389	0.215946	0.20608	0.199503	0.186349	0.176483	0.176483	0.176483	0.16004	0.16004	0.153463	0.146886	0.153463	0.156751	0.150174	0.150174	0.143597	0.133731	0.130443	0.110711
15.6334	0.518497	0.502054	0.485611	0.475745	0.465879	0.446148	0.432993	0.426416	0.409973	0.400107	0.396819	0.377087	0.360644		0.350778	0.334335	0.327758	0.321181	0.314604	0.294872	0.288295	0.278429	0.271852	0.265275	0.261986	0.252121	0.245543	0.235678	0.232389	0.219235	0.212657	0.196214	0.189637	0.176483	0.166617	0.169906	0.166617	0.153463	0.150174	0.150174	0.146886	0.140308	0.143597	0.133731	0.140308	0.133731	0.127154	0.123865	0.0975566
15.7334	0.515208	0.495476	0.479034	0.462591	0.449436	0.446148	0.429705	0.419839	0.406684	0.396819	0.377087	0.377087	0.360644		0.350778	0.337624	0.321181	0.314604	0.308027	0.291584	0.291584	0.275141	0.268564	0.261986	0.252121	0.245543	0.238966	0.235678	0.219235	0.215946	0.202792	0.189637	0.176483	0.169906	0.163328	0.163328	0.16004	0.146886	0.143597	0.140308	0.140308	0.133731	0.13702	0.133731	0.127154	0.123865	0.117288	0.110711	0.0909794
15.8334	0.502054	0.492188	0.479034	0.472456	0.452725	0.43957	0.426416	0.409973	0.400107	0.390241	0.383664	0.373799	0.363933		0.34749	0.331047	0.317892	0.311315	0.301449	0.294872	0.281718	0.271852	0.265275	0.258698	0.248832	0.242255	0.235678	0.2291	0.222523	0.212657	0.196214	0.186349	0.179771	0.173194	0.16004	0.156751	0.156751	0.143597	0.130443	0.130443	0.13702	0.120577	0.123865	0.123865	0.123865	0.123865	0.107422	0.104134	0.0909794
15.9334	0.502054	0.485611	0.472456	0.462591	0.449436	0.429705	0.419839	0.409973	0.39353	0.390241	0.377087	0.367221	0.354067		0.344201	0.32447	0.317892	0.311315	0.298161	0.288295	0.275141	0.265275	0.261986	0.252121	0.248832	0.238966	0.232389	0.222523	0.222523	0.20608	0.196214	0.18306	0.179771	0.16004	0.153463	0.150174	0.153463	0.140308	0.130443	0.123865	0.123865	0.120577	0.127154	0.123865	0.120577	0.114	0.100845	0.100845	0.0811137
16.0334	0.502054	0.479034	0.469168	0.456013	0.43957	0.429705	0.419839	0.409973	0.396819	0.380376	0.373799	0.363933	0.34749		0.337624	0.327758	0.314604	0.311315	0.294872	0.288295	0.281718	0.268564	0.258698	0.248832	0.242255	0.235678	0.2291	0.222523	0.212657	0.209369	0.196214	0.179771	0.176483	0.16004	0.153463	0.146886	0.150174	0.13702	0.127154	0.123865	0.123865	0.123865	0.123865	0.114	0.120577	0.110711	0.100845	0.0975566	0.0778251
16.1334	0.495476	0.482322	0.469168	0.452725	0.432993	0.426416	0.423127	0.403396	0.390241	0.383664	0.373799	0.360644	0.340913		0.337624	0.321181	0.311315	0.308027	0.298161	0.288295	0.275141	0.265275	0.252121	0.248832	0.242255	0.238966	0.225812	0.225812	0.219235	0.202792	0.196214	0.173194	0.176483	0.16004	0.146886	0.153463	0.156751	0.133731	0.130443	0.123865	0.120577	0.123865	0.120577	0.120577	0.114	0.107422	0.094268	0.0975566	0.0778251
16.2334	0.492188	0.475745	0.469168	0.449436	0.43957	0.426416	0.413262	0.400107	0.39353	0.380376	0.37051	0.357356	0.34749		0.337624	0.321181	0.317892	0.308027	0.301449	0.285006	0.271852	0.271852	0.261986	0.248832	0.245543	0.232389	0.225812	0.222523	0.215946	0.209369	0.192926	0.18306	0.176483	0.16004	0.153463	0.143597	0.143597	0.13702	0.133731	0.123865	0.117288	0.123865	0.120577	0.117288	0.120577	0.110711	0.107422	0.100845	0.0811137
16.3334	0.488899	0.472456	0.462591	0.452725	0.432993	0.423127	0.406684	0.403396	0.39353	0.380376	0.37051	0.357356	0.34749		0.337624	0.317892	0.308027	0.308027	0.298161	0.285006	0.275141	0.265275	0.258698	0.252121	0.242255	0.242255	0.232389	0.219235	0.212657	0.20608	0.192926	0.18306	0.179771	0.16004	0.153463	0.150174	0.153463	0.13702	0.130443	0.123865	0.127154	0.117288	0.117288	0.120577	0.117288	0.117288	0.104134	0.104134	0.0876908
16.4334	0.488899	0.472456	0.462591	0.442859	0.432993	0.423127	0.409973	0.396819	0.380376	0.380376	0.37051	0.360644	0.34749		0.340913	0.32447	0.311315	0.304738	0.298161	0.288295	0.278429	0.268564	0.261986	0.248832	0.245543	0.238966	0.2291	0.225812	0.219235	0.215946	0.202792	0.179771	0.173194	0.16004	0.16004	0.156751	0.156751	0.143597	0.140308	0.13702	0.130443	0.127154	0.133731	0.120577	0.127154	0.117288	0.114	0.110711	0.0975566
16.5334	0.492188	0.469168	0.456013	0.43957	0.432993	0.419839	0.406684	0.396819	0.386953	0.383664	0.37051	0.354067	0.34749		0.337624	0.321181	0.311315	0.308027	0.298161	0.285006	0.281718	0.268564	0.258698	0.255409	0.252121	0.245543	0.238966	0.232389	0.219235	0.212657	0.20608	0.18306	0.186349	0.176483	0.163328	0.16004	0.163328	0.146886	0.140308	0.13702	0.133731	0.13702	0.133731	0.133731	0.133731	0.127154	0.117288	0.110711	0.0975566
16.6334	0.479034	0.465879	0.449436	0.43957	0.432993	0.41655	0.409973	0.400107	0.386953	0.373799	0.37051	0.360644	0.340913		0.340913	0.321181	0.311315	0.304738	0.301449	0.288295	0.278429	0.268564	0.258698	0.255409	0.245543	0.245543	0.235678	0.2291	0.225812	0.212657	0.20608	0.189637	0.186349	0.169906	0.169906	0.163328	0.16004	0.156751	0.150174	0.150174	0.143597	0.133731	0.140308	0.13702	0.13702	0.13702	0.120577	0.120577	0.104134
16.7334	0.475745	0.459302	0.452725	0.436282	0.426416	0.419839	0.403396	0.396819	0.39353	0.380376	0.37051	0.360644	0.34749		0.344201	0.321181	0.314604	0.308027	0.298161	0.291584	0.278429	0.268564	0.261986	0.258698	0.252121	0.245543	0.245543	0.232389	0.2291	0.219235	0.212657	0.196214	0.192926	0.176483	0.176483	0.173194	0.169906	0.16004	0.153463	0.156751	0.146886	0.146886	0.146886	0.143597	0.143597	0.13702	0.127154	0.127154	0.110711
16.8334	0.485611	0.452725	0.446148	0.436282	0.423127	0.41655	0.406684	0.396819	0.380376	0.373799	0.367221	0.357356	0.34749		0.337624	0.32447	0.314604	0.308027	0.308027	0.294872	0.278429	0.275141	0.265275	0.261986	0.255409	0.252121	0.248832	0.238966	0.2291	0.225812	0.212657	0.196214	0.192926	0.179771	0.176483	0.179771	0.179771	0.163328	0.16004	0.156751	0.153463	0.153463	0.146886	0.146886	0.156751	0.153463	0.140308	0.13702	0.123865
16.9334	0.472456	0.456013	0.449436	0.432993	0.423127	0.413262	0.396819	0.39353	0.377087	0.377087	0.363933	0.357356	0.34749		0.337624	0.321181	0.317892	0.317892	0.301449	0.291584	0.285006	0.275141	0.268564	0.265275	0.252121	0.252121	0.248832	0.238966	0.232389	0.2291	0.219235	0.202792	0.202792	0.192926	0.179771	0.18306	0.179771	0.173194	0.163328	0.156751	0.16004	0.156751	0.166617	0.156751	0.16004	0.153463	0.143597	0.143597	0.133731
17.0334	0.469168	0.452725	0.442859	0.432993	0.419839	0.413262	0.400107	0.390241	0.386953	0.377087	0.367221	0.357356	0.344201		0.337624	0.321181	0.314604	0.311315	0.304738	0.301449	0.285006	0.281718	0.271852	0.261986	0.261986	0.252121	0.252121	0.248832	0.238966	0.232389	0.222523	0.209369	0.209369	0.192926	0.186349	0.18306	0.186349	0.166617	0.169906	0.163328	0.166617	0.166617	0.166617	0.163328	0.166617	0.166617	0.156751	0.156751	0.13702
17.1334	0.472456	0.456013	0.43957	0.432993	0.419839	0.413262	0.403396	0.390241	0.383664	0.367221	0.360644	0.357356	0.350778		0.337624	0.327758	0.321181	0.314604	0.308027	0.298161	0.285006	0.281718	0.275141	0.268564	0.261986	0.255409	0.248832	0.248832	0.235678	0.232389	0.2291	0.212657	0.20608	0.196214	0.189637	0.189637	0.192926	0.179771	0.173194	0.169906	0.173194	0.169906	0.169906	0.166617	0.166617	0.166617	0.163328	0.16004	0.146886
17.2334	0.469168	0.452725	0.446148	0.432993	0.423127	0.406684	0.400107	0.386953	0.380376	0.37051	0.363933	0.354067	0.340913		0.337624	0.321181	0.314604	0.308027	0.311315	0.298161	0.288295	0.278429	0.271852	0.265275	0.261986	0.258698	0.258698	0.248832	0.242255	0.242255	0.225812	0.209369	0.215946	0.196214	0.196214	0.186349	0.192926	0.18306	0.179771	0.173194	0.173194	0.166617	0.173194	0.169906	0.176483	0.173194	0.163328	0.16004	0.156751
17.3334	0.465879	0.446148	0.43957	0.426416	0.41655	0.400107	0.396819	0.386953	0.380376	0.373799	0.363933	0.357356	0.344201		0.337624	0.32447	0.314604	0.314604	0.308027	0.298161	0.288295	0.288295	0.275141	0.268564	0.261986	0.258698	0.252121	0.255409	0.245543	0.245543	0.235678	0.222523	0.20608	0.196214	0.196214	0.196214	0.192926	0.186349	0.176483	0.179771	0.176483	0.173194	0.176483	0.169906	0.179771	0.169906	0.169906	0.169906	0.16004
17.4334	0.459302	0.442859	0.43957	0.423127	0.413262	0.400107	0.39353	0.386953	0.380376	0.367221	0.360644	0.350778	0.337624		0.337624	0.32447	0.317892	0.311315	0.304738	0.301449	0.291584	0.281718	0.271852	0.271852	0.268564	0.258698	0.255409	0.248832	0.245543	0.242255	0.232389	0.222523	0.212657	0.199503	0.199503	0.196214	0.196214	0.186349	0.18306	0.179771	0.176483	0.176483	0.179771	0.176483	0.179771	0.179771	0.163328	0.173194	0.16004
17.5334	0.462591	0.43957	0.432993	0.419839	0.409973	0.403396	0.39353	0.386953	0.377087	0.37051	0.357356	0.350778	0.340913		0.340913	0.321181	0.321181	0.308027	0.308027	0.298161	0.285006	0.291584	0.275141	0.271852	0.265275	0.265275	0.258698	0.258698	0.238966	0.238966	0.2291	0.222523	0.219235	0.199503	0.199503	0.199503	0.199503	0.192926	0.186349	0.186349	0.173194	0.179771	0.179771	0.18306	0.176483	0.176483	0.176483	0.173194	0.16004
17.6334	0.456013	0.43957	0.429705	0.413262	0.409973	0.400107	0.390241	0.383664	0.373799	0.37051	0.360644	0.354067	0.34749		0.334335	0.321181	0.311315	0.311315	0.308027	0.294872	0.288295	0.288295	0.275141	0.271852	0.258698	0.265275	0.255409	0.252121	0.248832	0.242255	0.235678	0.225812	0.219235	0.209369	0.202792	0.199503	0.192926	0.189637	0.189637	0.179771	0.18306	0.179771	0.18306	0.186349	0.179771	0.189637	0.176483	0.169906	0.163328
17.7334	0.452725	0.436282	0.426416	0.413262	0.406684	0.396819	0.386953	0.380376	0.37051	0.367221	0.354067	0.350778	0.334335		0.331047	0.321181	0.314604	0.311315	0.308027	0.298161	0.291584	0.275141	0.271852	0.265275	0.268564	0.258698	0.258698	0.248832	0.245543	0.245543	0.225812	0.222523	0.219235	0.20608	0.202792	0.199503	0.202792	0.189637	0.189637	0.18306	0.186349	0.189637	0.186349	0.176483	0.186349	0.186349	0.176483	0.173194	0.166617
17.8334	0.452725	0.432993	0.426416	0.413262	0.406684	0.39353	0.390241	0.383664	0.37051	0.360644	0.357356	0.34749	0.331047		0.331047	0.321181	0.311315	0.304738	0.304738	0.298161	0.291584	0.281718	0.275141	0.265275	0.271852	0.268564	0.258698	0.252121	0.245543	0.248832	0.232389	0.219235	0.215946	0.20608	0.199503	0.199503	0.202792	0.196214	0.189637	0.18306	0.18306	0.176483	0.186349	0.176483	0.186349	0.186349	0.176483	0.176483	0.169906
17.9334	0.446148	0.429705	0.419839	0.409973	0.403396	0.390241	0.380376	0.377087	0.37051	0.357356	0.354067	0.344201	0.340913		0.327758	0.317892	0.304738	0.308027	0.304738	0.294872	0.285006	0.288295	0.275141	0.271852	0.268564	0.265275	0.265275	0.252121	0.245543	0.245543	0.2291	0.222523	0.215946	0.202792	0.202792	0.196214	0.202792	0.189637	0.186349	0.179771	0.18306	0.179771	0.189637	0.18306	0.179771	0.186349	0.176483	0.179771	0.169906
18.0334	0.442859	0.426416	0.41655	0.409973	0.396819	0.390241	0.380376	0.37051	0.367221	0.360644	0.357356	0.34749	0.334335		0.327758	0.314604	0.311315	0.308027	0.298161	0.291584	0.281718	0.281718	0.275141	0.268564	0.268564	0.261986	0.255409	0.255409	0.248832	0.242255	0.235678	0.222523	0.209369	0.202792	0.199503	0.202792	0.199503	0.189637	0.186349	0.18306	0.18306	0.18306	0.189637	0.186349	0.186349	0.192926	0.179771	0.179771	0.169906
18.1334	0.436282	0.423127	0.41655	0.403396	0.396819	0.386953	0.373799	0.367221	0.363933	0.354067	0.350778	0.337624	0.334335		0.32447	0.314604	0.311315	0.304738	0.298161	0.294872	0.288295	0.278429	0.271852	0.265275	0.265275	0.265275	0.255409	0.248832	0.248832	0.242255	0.235678	0.222523	0.212657	0.209369	0.202792	0.202792	0.202792	0.189637	0.18306	0.18306	0.18306	0.179771	0.18306	0.179771	0.179771	0.186349	0.18306	0.173194	0.163328
18.2335	0.432993	0.423127	0.409973	0.400107	0.390241	0.380376	0.377087	0.367221	0.357356	0.34749	0.340913	0.340913	0.331047		0.321181	0.314604	0.308027	0.301449	0.301449	0.294872	0.285006	0.275141	0.268564	0.265275	0.261986	0.261986	0.252121	0.252121	0.248832	0.245543	0.2291	0.219235	0.219235	0.202792	0.199503	0.199503	0.196214	0.189637	0.192926	0.18306	0.189637	0.179771	0.186349	0.186349	0.18306	0.192926	0.18306	0.176483	0.169906
18.3335	0.429705	0.419839	0.403396	0.386953	0.386953	0.380376	0.363933	0.363933	0.354067	0.344201	0.34749	0.334335	0.331047		0.32447	0.311315	0.301449	0.298161	0.298161	0.291584	0.281718	0.278429	0.265275	0.258698	0.258698	0.258698	0.255409	0.248832	0.242255	0.238966	0.225812	0.219235	0.215946	0.199503	0.202792	0.202792	0.199503	0.186349	0.196214	0.186349	0.189637	0.186349	0.18306	0.186349	0.186349	0.189637	0.176483	0.176483	0.169906
18.4335	0.423127	0.406684	0.403396	0.390241	0.380376	0.377087	0.37051	0.360644	0.354067	0.344201	0.340913	0.331047	0.327758		0.317892	0.308027	0.301449	0.294872	0.288295	0.288295	0.278429	0.278429	0.261986	0.261986	0.255409	0.252121	0.248832	0.245543	0.238966	0.238966	0.225812	0.215946	0.209369	0.202792	0.202792	0.196214	0.196214	0.186349	0.189637	0.176483	0.186349	0.179771	0.18306	0.186349	0.186349	0.18306	0.176483	0.179771	0.173194
18.5335	0.423127	0.403396	0.39353	0.39353	0.37051	0.37051	0.360644	0.357356	0.34749	0.340913	0.337624	0.331047	0.317892		0.311315	0.298161	0.298161	0.294872	0.291584	0.281718	0.271852	0.271852	0.261986	0.258698	0.258698	0.255409	0.252121	0.242255	0.235678	0.232389	0.225812	0.20608	0.215946	0.202792	0.199503	0.192926	0.192926	0.18306	0.179771	0.18306	0.179771	0.179771	0.18306	0.179771	0.179771	0.186349	0.173194	0.176483	0.166617
18.6335	0.413262	0.400107	0.396819	0.380376	0.373799	0.37051	0.354067	0.350778	0.344201	0.337624	0.331047	0.321181	0.317892		0.311315	0.294872	0.291584	0.288295	0.291584	0.278429	0.268564	0.268564	0.258698	0.261986	0.252121	0.248832	0.245543	0.238966	0.232389	0.235678	0.222523	0.209369	0.202792	0.189637	0.192926	0.192926	0.192926	0.179771	0.176483	0.176483	0.179771	0.179771	0.179771	0.176483	0.176483	0.18306	0.173194	0.166617	0.166617
18.7335	0.41655	0.400107	0.390241	0.380376	0.37051	0.363933	0.354067	0.344201	0.340913	0.331047	0.331047	0.32447	0.314604		0.308027	0.291584	0.291584	0.288295	0.285006	0.275141	0.265275	0.265275	0.255409	0.255409	0.252121	0.248832	0.238966	0.232389	0.235678	0.2291	0.215946	0.199503	0.202792	0.192926	0.192926	0.192926	0.189637	0.176483	0.176483	0.176483	0.173194	0.173194	0.176483	0.176483	0.163328	0.179771	0.176483	0.173194	0.16004
18.8335	0.409973	0.396819	0.386953	0.380376	0.363933	0.360644	0.350778	0.340913	0.337624	0.334335	0.321181	0.314604	0.308027		0.308027	0.298161	0.285006	0.281718	0.275141	0.275141	0.265275	0.261986	0.258698	0.248832	0.238966	0.245543	0.238966	0.235678	0.2291	0.2291	0.222523	0.202792	0.196214	0.189637	0.186349	0.18306	0.186349	0.179771	0.173194	0.173194	0.166617	0.176483	0.179771	0.163328	0.169906	0.173194	0.169906	0.166617	0.166617
18.9335	0.406684	0.390241	0.386953	0.373799	0.363933	0.350778	0.350778	0.344201	0.331047	0.327758	0.314604	0.314604	0.308027		0.298161	0.294872	0.285006	0.275141	0.275141	0.268564	0.261986	0.258698	0.252121	0.248832	0.242255	0.238966	0.235678	0.2291	0.225812	0.219235	0.215946	0.199503	0.192926	0.18306	0.189637	0.173194	0.189637	0.169906	0.166617	0.169906	0.169906	0.173194	0.173194	0.166617	0.163328	0.166617	0.163328	0.163328	0.153463
19.0335	0.400107	0.383664	0.377087	0.367221	0.360644	0.344201	0.340913	0.334335	0.327758	0.321181	0.311315	0.304738	0.298161		0.294872	0.281718	0.278429	0.271852	0.268564	0.261986	0.255409	0.252121	0.245543	0.235678	0.232389	0.235678	0.232389	0.2291	0.215946	0.219235	0.209369	0.199503	0.196214	0.186349	0.179771	0.176483	0.18306	0.166617	0.166617	0.163328	0.163328	0.166617	0.166617	0.166617	0.163328	0.163328	0.156751	0.156751	0.156751
19.1335	0.39353	0.383664	0.37051	0.367221	0.34749	0.34749	0.337624	0.331047	0.32447	0.314604	0.314604	0.304738	0.294872		0.294872	0.285006	0.275141	0.275141	0.268564	0.261986	0.248832	0.248832	0.245543	0.238966	0.235678	0.235678	0.2291	0.215946	0.212657	0.212657	0.20608	0.192926	0.189637	0.176483	0.169906	0.173194	0.169906	0.166617	0.156751	0.16004	0.16004	0.156751	0.156751	0.156751	0.156751	0.169906	0.150174	0.153463	0.143597
19.2335	0.386953	0.380376	0.367221	0.357356	0.34749	0.337624	0.331047	0.327758	0.321181	0.314604	0.304738	0.301449	0.294872		0.288295	0.278429	0.261986	0.271852	0.255409	0.252121	0.248832	0.245543	0.235678	0.225812	0.225812	0.2291	0.222523	0.215946	0.209369	0.209369	0.202792	0.189637	0.179771	0.173194	0.169906	0.169906	0.176483	0.16004	0.146886	0.150174	0.150174	0.156751	0.153463	0.153463	0.153463	0.153463	0.153463	0.146886	0.143597
19.3335	0.383664	0.373799	0.360644	0.360644	0.34749	0.337624	0.331047	0.321181	0.314604	0.304738	0.301449	0.294872	0.288295		0.288295	0.271852	0.265275	0.261986	0.258698	0.252121	0.245543	0.238966	0.232389	0.232389	0.2291	0.222523	0.215946	0.212657	0.20608	0.209369	0.199503	0.179771	0.176483	0.163328	0.163328	0.16004	0.163328	0.16004	0.153463	0.153463	0.146886	0.153463	0.146886	0.153463	0.146886	0.150174	0.146886	0.133731	0.133731
19.4335	0.380376	0.37051	0.357356	0.344201	0.340913	0.331047	0.32447	0.321181	0.311315	0.301449	0.294872	0.285006	0.285006		0.275141	0.275141	0.258698	0.258698	0.252121	0.248832	0.232389	0.232389	0.232389	0.225812	0.215946	0.222523	0.215946	0.209369	0.202792	0.202792	0.196214	0.18306	0.176483	0.166617	0.163328	0.16004	0.163328	0.143597	0.146886	0.150174	0.140308	0.150174	0.140308	0.146886	0.140308	0.140308	0.140308	0.130443	0.13702
19.5335	0.373799	0.363933	0.357356	0.34749	0.331047	0.331047	0.317892	0.317892	0.304738	0.294872	0.291584	0.294872	0.281718		0.271852	0.265275	0.255409	0.252121	0.248832	0.238966	0.2291	0.232389	0.219235	0.219235	0.219235	0.215946	0.212657	0.199503	0.199503	0.196214	0.186349	0.176483	0.169906	0.16004	0.163328	0.150174	0.156751	0.143597	0.140308	0.140308	0.133731	0.13702	0.140308	0.13702	0.130443	0.140308	0.133731	0.123865	0.123865
19.6335	0.373799	0.357356	0.350778	0.344201	0.331047	0.331047	0.314604	0.314604	0.298161	0.294872	0.291584	0.281718	0.275141		0.265275	0.265275	0.252121	0.245543	0.242255	0.235678	0.235678	0.2291	0.215946	0.215946	0.212657	0.212657	0.202792	0.199503	0.199503	0.192926	0.18306	0.169906	0.169906	0.156751	0.156751	0.143597	0.156751	0.146886	0.13702	0.13702	0.13702	0.140308	0.133731	0.133731	0.130443	0.133731	0.127154	0.123865	0.123865
19.7335	0.367221	0.357356	0.344201	0.337624	0.32447	0.311315	0.321181	0.304738	0.298161	0.288295	0.288295	0.278429	0.268564		0.271852	0.258698	0.252121	0.248832	0.242255	0.2291	0.225812	0.219235	0.219235	0.212657	0.202792	0.212657	0.199503	0.202792	0.199503	0.189637	0.18306	0.169906	0.16004	0.153463	0.150174	0.146886	0.150174	0.140308	0.130443	0.133731	0.127154	0.133731	0.130443	0.133731	0.120577	0.127154	0.123865	0.117288	0.120577
19.8335	0.363933	0.350778	0.344201	0.337624	0.32447	0.317892	0.311315	0.308027	0.291584	0.291584	0.285006	0.278429	0.265275		0.261986	0.261986	0.245543	0.238966	0.245543	0.2291	0.225812	0.222523	0.219235	0.212657	0.202792	0.20608	0.196214	0.196214	0.186349	0.186349	0.18306	0.16004	0.156751	0.150174	0.146886	0.140308	0.146886	0.133731	0.130443	0.123865	0.120577	0.127154	0.123865	0.127154	0.123865	0.133731	0.123865	0.117288	0.114
19.9335	0.357356	0.350778	0.337624	0.331047	0.321181	0.314604	0.308027	0.301449	0.294872	0.285006	0.278429	0.268564	0.268564		0.261986	0.248832	0.238966	0.238966	0.238966	0.232389	0.222523	0.219235	0.209369	0.209369	0.202792	0.20608	0.196214	0.189637	0.189637	0.18306	0.18306	0.156751	0.16004	0.150174	0.140308	0.133731	0.13702	0.133731	0.127154	0.127154	0.123865	0.120577	0.123865	0.120577	0.117288	0.123865	0.123865	0.110711	0.114
20.0335	0.357356	0.344201	0.334335	0.32447	0.317892	0.308027	0.304738	0.294872	0.291584	0.288295	0.275141	0.271852	0.265275		0.261986	0.248832	0.242255	0.235678	0.235678	0.225812	0.215946	0.222523	0.202792	0.20608	0.199503	0.196214	0.199503	0.189637	0.186349	0.179771	0.173194	0.16004	0.156751	0.143597	0.143597	0.133731	0.13702	0.127154	0.120577	0.120577	0.117288	0.127154	0.120577	0.117288	0.117288	0.123865	0.120577	0.104134	0.107422
20.1335	0.354067	0.337624	0.334335	0.32447	0.314604	0.311315	0.298161	0.298161	0.278429	0.278429	0.271852	0.268564	0.261986		0.252121	0.248832	0.235678	0.235678	0.225812	0.219235	0.215946	0.215946	0.20608	0.202792	0.196214	0.199503	0.196214	0.189637	0.179771	0.176483	0.169906	0.153463	0.153463	0.133731	0.140308	0.133731	0.133731	0.123865	0.120577	0.120577	0.117288	0.123865	0.120577	0.120577	0.120577	0.117288	0.117288	0.104134	0.110711
20.2335	0.350778	0.344201	0.327758	0.317892	0.314604	0.304738	0.298161	0.288295	0.278429	0.278429	0.271852	0.265275	0.255409		0.252121	0.245543	0.238966	0.2291	0.225812	0.222523	0.212657	0.215946	0.202792	0.202792	0.196214	0.196214	0.189637	0.186349	0.176483	0.173194	0.173194	0.150174	0.156751	0.133731	0.133731	0.130443	0.130443	0.127154	0.120577	0.117288	0.110711	0.114	0.114	0.117288	0.107422	0.110711	0.114	0.104134	0.104134
20.3335	0.34749	0.334335	0.32447	0.317892	0.311315	0.301449	0.288295	0.288295	0.281718	0.275141	0.268564	0.265275	0.258698		0.252121	0.242255	0.235678	0.232389	0.222523	0.222523	0.212657	0.215946	0.199503	0.199503	0.192926	0.189637	0.189637	0.186349	0.176483	0.173194	0.169906	0.156751	0.146886	0.140308	0.13702	0.130443	0.13702	0.127154	0.117288	0.123865	0.114	0.114	0.107422	0.117288	0.110711	0.117288	0.117288	0.104134	0.104134
20.4335	0.350778	0.334335	0.32447	0.314604	0.308027	0.301449	0.294872	0.281718	0.275141	0.268564	0.271852	0.261986	0.258698		0.248832	0.238966	0.232389	0.225812	0.225812	0.219235	0.212657	0.209369	0.199503	0.196214	0.189637	0.192926	0.18306	0.179771	0.173194	0.176483	0.169906	0.153463	0.150174	0.13702	0.133731	0.127154	0.130443	0.117288	0.117288	0.114	0.117288	0.117288	0.114	0.117288	0.107422	0.117288	0.107422	0.100845	0.104134
20.5335	0.337624	0.32447	0.321181	0.311315	0.304738	0.298161	0.288295	0.281718	0.275141	0.268564	0.258698	0.258698	0.248832		0.252121	0.235678	0.232389	0.225812	0.219235	0.212657	0.20608	0.20608	0.199503	0.196214	0.189637	0.189637	0.18306	0.179771	0.173194	0.169906	0.16004	0.150174	0.146886	0.13702	0.133731	0.130443	0.13702	0.127154	0.110711	0.107422	0.110711	0.110711	0.114	0.117288	0.110711	0.114	0.110711	0.100845	0.104134
20.6335	0.334335	0.327758	0.317892	0.314604	0.294872	0.288295	0.288295	0.281718	0.268564	0.261986	0.258698	0.258698	0.245543		0.245543	0.235678	0.225812	0.225812	0.219235	0.215946	0.20608	0.20608	0.192926	0.196214	0.189637	0.186349	0.18306	0.176483	0.173194	0.166617	0.163328	0.150174	0.13702	0.133731	0.130443	0.127154	0.130443	0.120577	0.117288	0.114	0.114	0.120577	0.117288	0.110711	0.114	0.110711	0.114	0.100845	0.100845
20.7335	0.331047	0.321181	0.317892	0.308027	0.301449	0.294872	0.281718	0.278429	0.271852	0.265275	0.261986	0.252121	0.248832		0.242255	0.232389	0.2291	0.219235	0.212657	0.209369	0.202792	0.20608	0.18306	0.196214	0.18306	0.189637	0.179771	0.169906	0.176483	0.169906	0.16004	0.150174	0.143597	0.127154	0.130443	0.123865	0.127154	0.123865	0.110711	0.114	0.114	0.114	0.107422	0.114	0.104134	0.117288	0.114	0.100845	0.104134
20.8335	0.331047	0.32447	0.311315	0.304738	0.291584	0.281718	0.285006	0.275141	0.268564	0.258698	0.258698	0.248832	0.245543		0.238966	0.2291	0.225812	0.219235	0.215946	0.212657	0.20608	0.202792	0.186349	0.189637	0.186349	0.18306	0.179771	0.173194	0.166617	0.163328	0.163328	0.146886	0.13702	0.130443	0.127154	0.127154	0.120577	0.120577	0.114	0.117288	0.114	0.110711	0.110711	0.107422	0.110711	0.110711	0.117288	0.100845	0.110711
20.9335	0.32447	0.311315	0.308027	0.298161	0.288295	0.281718	0.278429	0.268564	0.265275	0.255409	0.252121	0.245543	0.242255		0.235678	0.2291	0.219235	0.219235	0.212657	0.212657	0.196214	0.192926	0.196214	0.186349	0.18306	0.18306	0.169906	0.169906	0.163328	0.163328	0.16004	0.140308	0.13702	0.130443	0.130443	0.123865	0.123865	0.110711	0.117288	0.107422	0.104134	0.110711	0.110711	0.110711	0.104134	0.114	0.107422	0.107422	0.107422
21.0335	0.321181	0.314604	0.304738	0.294872	0.285006	0.278429	0.278429	0.271852	0.261986	0.252121	0.245543	0.245543	0.242255		0.238966	0.225812	0.215946	0.215946	0.209369	0.20608	0.199503	0.196214	0.189637	0.18306	0.18306	0.179771	0.173194	0.166617	0.16004	0.166617	0.153463	0.140308	0.140308	0.130443	0.130443	0.117288	0.123865	0.114	0.110711	0.107422	0.107422	0.114	0.104134	0.110711	0.107422	0.110711	0.107422	0.100845	0.100845
21.1335	0.317892	0.308027	0.294872	0.294872	0.285006	0.278429	0.271852	0.265275	0.255409	0.252121	0.248832	0.235678	0.238966		0.2291	0.215946	0.215946	0.209369	0.212657	0.20608	0.196214	0.192926	0.189637	0.18306	0.173194	0.176483	0.166617	0.166617	0.163328	0.163328	0.153463	0.140308	0.133731	0.130443	0.127154	0.120577	0.117288	0.110711	0.100845	0.107422	0.104134	0.104134	0.104134	0.110711	0.100845	0.107422	0.107422	0.0975566	0.104134
21.2335	0.311315	0.308027	0.301449	0.294872	0.278429	0.268564	0.268564	0.258698	0.252121	0.248832	0.245543	0.238966	0.2291		0.222523	0.219235	0.212657	0.209369	0.20608	0.196214	0.189637	0.186349	0.18306	0.179771	0.173194	0.166617	0.166617	0.163328	0.16004	0.153463	0.153463	0.140308	0.13702	0.127154	0.117288	0.114	0.117288	0.110711	0.104134	0.110711	0.107422	0.110711	0.104134	0.107422	0.0975566	0.107422	0.100845	0.0909794	0.0975566
21.3335	0.314604	0.308027	0.298161	0.288295	0.285006	0.265275	0.265275	0.261986	0.245543	0.242255	0.235678	0.238966	0.232389		0.222523	0.215946	0.212657	0.20608	0.199503	0.202792	0.189637	0.18306	0.173194	0.173194	0.169906	0.173194	0.163328	0.16004	0.156751	0.156751	0.150174	0.133731	0.130443	0.117288	0.114	0.117288	0.114	0.107422	0.107422	0.104134	0.100845	0.107422	0.100845	0.104134	0.100845	0.100845	0.100845	0.094268	0.0975566
21.4335	0.304738	0.301449	0.291584	0.285006	0.275141	0.261986	0.261986	0.261986	0.248832	0.242255	0.235678	0.235678	0.222523		0.219235	0.212657	0.209369	0.20608	0.20608	0.196214	0.196214	0.18306	0.179771	0.176483	0.169906	0.166617	0.166617	0.16004	0.153463	0.150174	0.143597	0.13702	0.127154	0.120577	0.117288	0.107422	0.110711	0.107422	0.100845	0.100845	0.104134	0.100845	0.0975566	0.100845	0.094268	0.0975566	0.100845	0.0909794	0.0975566
21.5335	0.304738	0.294872	0.285006	0.281718	0.268564	0.261986	0.261986	0.255409	0.245543	0.242255	0.232389	0.235678	0.222523		0.219235	0.212657	0.199503	0.199503	0.196214	0.189637	0.186349	0.18306	0.169906	0.173194	0.163328	0.163328	0.16004	0.150174	0.146886	0.153463	0.143597	0.130443	0.120577	0.114	0.117288	0.100845	0.110711	0.100845	0.100845	0.094268	0.100845	0.0909794	0.094268	0.0975566	0.094268	0.0975566	0.0975566	0.0909794	0.0975566
21.6335	0.298161	0.291584	0.285006	0.275141	0.268564	0.258698	0.261986	0.252121	0.242255	0.235678	0.2291	0.2291	0.215946		0.215946	0.20608	0.199503	0.202792	0.192926	0.186349	0.186349	0.18306	0.173194	0.169906	0.156751	0.163328	0.153463	0.156751	0.153463	0.143597	0.140308	0.127154	0.120577	0.120577	0.117288	0.104134	0.107422	0.100845	0.094268	0.094268	0.0975566	0.0975566	0.094268	0.094268	0.0975566	0.094268	0.094268	0.0876908	0.0909794
21.7335	0.298161	0.288295	0.275141	0.268564	0.261986	0.252121	0.248832	0.252121	0.235678	0.2291	0.235678	0.225812	0.219235		0.212657	0.202792	0.199503	0.202792	0.189637	0.192926	0.179771	0.18306	0.166617	0.163328	0.163328	0.163328	0.153463	0.146886	0.150174	0.146886	0.146886	0.130443	0.120577	0.114	0.107422	0.100845	0.107422	0.100845	0.0975566	0.094268	0.094268	0.0975566	0.094268	0.0975566	0.094268	0.0975566	0.104134	0.0876908	0.094268
21.8335	0.288295	0.285006	0.275141	0.268564	0.258698	0.255409	0.242255	0.245543	0.238966	0.235678	0.225812	0.219235	0.219235		0.209369	0.202792	0.192926	0.189637	0.186349	0.186349	0.179771	0.169906	0.163328	0.163328	0.153463	0.156751	0.156751	0.146886	0.143597	0.140308	0.140308	0.123865	0.117288	0.107422	0.104134	0.100845	0.110711	0.104134	0.094268	0.0909794	0.094268	0.094268	0.0909794	0.0876908	0.094268	0.100845	0.094268	0.0876908	0.0909794
21.9335	0.291584	0.281718	0.268564	0.268564	0.258698	0.248832	0.245543	0.245543	0.232389	0.2291	0.2291	0.219235	0.212657		0.20608	0.199503	0.186349	0.186349	0.189637	0.186349	0.169906	0.169906	0.156751	0.16004	0.156751	0.146886	0.150174	0.146886	0.13702	0.13702	0.13702	0.120577	0.114	0.100845	0.107422	0.0975566	0.094268	0.0975566	0.0909794	0.0909794	0.0876908	0.094268	0.0876908	0.0876908	0.0876908	0.0876908	0.094268	0.0811137	0.0909794
22.0335	0.288295	0.278429	0.275141	0.268564	0.258698	0.248832	0.242255	0.238966	0.2291	0.225812	0.222523	0.215946	0.215946		0.202792	0.196214	0.192926	0.186349	0.18306	0.179771	0.169906	0.169906	0.156751	0.163328	0.156751	0.153463	0.150174	0.143597	0.143597	0.13702	0.133731	0.117288	0.117288	0.104134	0.107422	0.094268	0.0909794	0.0975566	0.0909794	0.0909794	0.0876908	0.094268	0.0909794	0.0876908	0.094268	0.0876908	0.0876908	0.0844023	0.0909794
22.1335	0.285006	0.278429	0.268564	0.258698	0.255409	0.252121	0.245543	0.232389	0.225812	0.219235	0.215946	0.209369	0.20608		0.202792	0.192926	0.192926	0.179771	0.179771	0.173194	0.166617	0.166617	0.16004	0.150174	0.150174	0.146886	0.150174	0.140308	0.13702	0.140308	0.133731	0.117288	0.107422	0.107422	0.104134	0.0975566	0.094268	0.094268	0.0876908	0.0844023	0.094268	0.0876908	0.0811137	0.094268	0.0844023	0.0844023	0.0909794	0.0844023	0.0909794
22.2335	0.281718	0.275141	0.271852	0.261986	0.248832	0.242255	0.235678	0.235678	0.225812	0.222523	0.215946	0.202792	0.202792		0.199503	0.189637	0.18306	0.18306	0.176483	0.176483	0.169906	0.163328	0.156751	0.150174	0.150174	0.146886	0.140308	0.140308	0.133731	0.130443	0.130443	0.114	0.114	0.104134	0.100845	0.094268	0.0909794	0.0909794	0.0876908	0.0876908	0.0844023	0.0844023	0.0876908	0.0876908	0.0844023	0.0909794	0.0975566	0.0778251	0.0876908
22.3335	0.278429	0.268564	0.268564	0.258698	0.242255	0.242255	0.235678	0.2291	0.215946	0.219235	0.212657	0.202792	0.202792		0.192926	0.189637	0.169906	0.176483	0.173194	0.173194	0.166617	0.163328	0.153463	0.146886	0.143597	0.146886	0.143597	0.13702	0.140308	0.133731	0.127154	0.110711	0.107422	0.104134	0.100845	0.0909794	0.0909794	0.0975566	0.0811137	0.0811137	0.0876908	0.0844023	0.0876908	0.0778251	0.0811137	0.0811137	0.0909794	0.0778251	0.0778251
22.4335	0.275141	0.268564	0.258698	0.248832	0.245543	0.232389	0.235678	0.225812	0.219235	0.212657	0.20608	0.196214	0.196214		0.189637	0.18306	0.179771	0.169906	0.169906	0.166617	0.16004	0.153463	0.143597	0.146886	0.140308	0.143597	0.140308	0.130443	0.130443	0.130443	0.127154	0.114	0.107422	0.0975566	0.0975566	0.0909794	0.094268	0.0909794	0.0876908	0.0778251	0.0811137	0.0811137	0.0778251	0.0844023	0.0778251	0.0876908	0.0909794	0.0778251	0.0844023
22.5335	0.275141	0.265275	0.258698	0.248832	0.242255	0.235678	0.232389	0.222523	0.212657	0.212657	0.209369	0.20608	0.189637		0.192926	0.179771	0.18306	0.176483	0.169906	0.163328	0.153463	0.156751	0.143597	0.146886	0.143597	0.13702	0.133731	0.130443	0.130443	0.127154	0.123865	0.107422	0.107422	0.0975566	0.0876908	0.0876908	0.0844023	0.0876908	0.0844023	0.0778251	0.0811137	0.0811137	0.0811137	0.0844023	0.0778251	0.0844023	0.0876908	0.0778251	0.0811137
22.6335	0.268564	0.265275	0.258698	0.248832	0.242255	0.235678	0.225812	0.222523	0.20608	0.202792	0.199503	0.189637	0.192926		0.186349	0.169906	0.173194	0.169906	0.163328	0.16004	0.156751	0.150174	0.140308	0.140308	0.13702	0.133731	0.130443	0.127154	0.123865	0.123865	0.120577	0.104134	0.104134	0.094268	0.094268	0.0844023	0.0844023	0.0844023	0.0778251	0.0778251	0.0778251	0.0778251	0.0811137	0.0778251	0.0745365	0.0778251	0.0778251	0.0745365	0.0811137
22.7335	0.261986	0.258698	0.248832	0.248832	0.232389	0.225812	0.219235	0.225812	0.202792	0.209369	0.199503	0.192926	0.186349		0.186349	0.179771	0.173194	0.16004	0.16004	0.156751	0.153463	0.143597	0.143597	0.140308	0.130443	0.133731	0.127154	0.120577	0.117288	0.117288	0.114	0.104134	0.094268	0.094268	0.094268	0.0844023	0.0778251	0.0876908	0.0712479	0.0712479	0.0745365	0.0778251	0.0646707	0.0712479	0.0745365	0.0778251	0.0811137	0.0679593	0.0745365
22.8335	0.261986	0.255409	0.245543	0.242255	0.232389	0.232389	0.222523	0.215946	0.202792	0.202792	0.192926	0.196214	0.186349		0.176483	0.173194	0.166617	0.163328	0.16004	0.153463	0.146886	0.143597	0.140308	0.140308	0.130443	0.127154	0.117288	0.127154	0.117288	0.117288	0.114	0.0975566	0.0975566	0.0909794	0.0844023	0.0778251	0.0778251	0.0778251	0.0679593	0.0712479	0.0646707	0.0679593	0.0679593	0.0646707	0.0679593	0.0646707	0.0679593	0.0613821	0.0712479
22.9335	0.261986	0.252121	0.245543	0.238966	0.2291	0.225812	0.212657	0.212657	0.199503	0.196214	0.192926	0.186349	0.18306		0.186349	0.173194	0.156751	0.153463	0.150174	0.143597	0.143597	0.13702	0.13702	0.133731	0.127154	0.127154	0.120577	0.120577	0.107422	0.114	0.100845	0.0909794	0.0909794	0.0778251	0.0844023	0.0712479	0.0712479	0.0778251	0.0679593	0.0646707	0.0580935	0.0646707	0.0646707	0.0613821	0.0646707	0.0679593	0.0646707	0.0613821	0.0646707
23.0335	0.255409	0.252121	0.242255	0.232389	0.222523	0.215946	0.209369	0.212657	0.192926	0.189637	0.18306	0.186349	0.179771		0.169906	0.166617	0.153463	0.150174	0.150174	0.146886	0.146886	0.13702	0.127154	0.127154	0.120577	0.117288	0.117288	0.110711	0.110711	0.107422	0.110711	0.0909794	0.0844023	0.0811137	0.0712479	0.0646707	0.0745365	0.0646707	0.0613821	0.0613821	0.0613821	0.0613821	0.0613821	0.0580935	0.0580935	0.0580935	0.0646707	0.0515163	0.0580935
23.1335	0.258698	0.245543	0.235678	0.2291	0.219235	0.219235	0.199503	0.202792	0.196214	0.186349	0.18306	0.176483	0.179771		0.169906	0.166617	0.150174	0.150174	0.146886	0.140308	0.130443	0.130443	0.120577	0.120577	0.117288	0.110711	0.107422	0.114	0.107422	0.100845	0.0975566	0.0844023	0.0844023	0.0745365	0.0646707	0.0613821	0.0646707	0.0580935	0.0482277	0.0482277	0.0482277	0.0449391	0.0515163	0.0515163	0.0580935	0.0482277	0.0515163	0.0548049	0.0548049
23.2335	0.248832	0.238966	0.235678	0.2291	0.219235	0.212657	0.20608	0.202792	0.189637	0.189637	0.179771	0.179771	0.169906		0.166617	0.153463	0.150174	0.143597	0.140308	0.140308	0.133731	0.127154	0.117288	0.114	0.114	0.114	0.110711	0.100845	0.0975566	0.094268	0.094268	0.0778251	0.0745365	0.0679593	0.0613821	0.0580935	0.0580935	0.0580935	0.0416505	0.0482277	0.0416505	0.0515163	0.0548049	0.0482277	0.0449391	0.0449391	0.0548049	0.0383619	0.0449391
23.3335	0.248832	0.232389	0.232389	0.232389	0.215946	0.212657	0.20608	0.196214	0.189637	0.186349	0.179771	0.173194	0.166617		0.16004	0.156751	0.143597	0.140308	0.133731	0.133731	0.127154	0.123865	0.114	0.114	0.110711	0.110711	0.107422	0.0909794	0.094268	0.0909794	0.0909794	0.0745365	0.0646707	0.0580935	0.0613821	0.0515163	0.0482277	0.0515163	0.0416505	0.0416505	0.0383619	0.0449391	0.0350733	0.0416505	0.0383619	0.0383619	0.0416505	0.0383619	0.0416505
23.4335	0.245543	0.235678	0.232389	0.225812	0.212657	0.20608	0.196214	0.192926	0.179771	0.18306	0.173194	0.166617	0.166617		0.156751	0.153463	0.146886	0.133731	0.133731	0.130443	0.123865	0.120577	0.107422	0.114	0.107422	0.104134	0.100845	0.094268	0.0909794	0.0876908	0.0811137	0.0679593	0.0613821	0.0548049	0.0515163	0.0449391	0.0449391	0.0416505	0.0350733	0.0449391	0.0350733	0.0350733	0.0383619	0.0317848	0.0350733	0.0350733	0.0350733	0.0317848	0.0284962
23.5335	0.245543	0.235678	0.225812	0.225812	0.209369	0.202792	0.196214	0.196214	0.18306	0.173194	0.176483	0.16004	0.163328		0.153463	0.150174	0.143597	0.13702	0.130443	0.120577	0.117288	0.117288	0.110711	0.104134	0.104134	0.0975566	0.094268	0.0909794	0.0844023	0.0811137	0.0778251	0.0679593	0.0646707	0.0449391	0.0482277	0.0383619	0.0350733	0.0383619	0.0284962	0.0317848	0.0317848	0.0317848	0.0317848	0.0284962	0.0284962	0.0284962	0.0317848	0.0252076	0.021919
23.6335	0.238966	0.2291	0.222523	0.215946	0.209369	0.20608	0.192926	0.192926	0.176483	0.176483	0.173194	0.163328	0.16004		0.150174	0.146886	0.13702	0.130443	0.127154	0.127154	0.120577	0.114	0.100845	0.104134	0.0975566	0.0975566	0.0975566	0.0844023	0.0778251	0.0745365	0.0778251	0.0580935	0.0580935	0.0482277	0.0449391	0.0317848	0.0350733	0.0350733	0.0284962	0.0252076	0.0252076	0.0252076	0.0252076	0.0252076	0.0252076	0.0153418	0.0284962	0.0153418	0.0186304
23.7335	0.238966	0.2291	0.222523	0.215946	0.20608	0.20608	0.192926	0.199503	0.18306	0.169906	0.163328	0.166617	0.16004		0.146886	0.143597	0.133731	0.130443	0.127154	0.123865	0.110711	0.110711	0.104134	0.100845	0.094268	0.0909794	0.0909794	0.0778251	0.0811137	0.0778251	0.0712479	0.0548049	0.0515163	0.0383619	0.0449391	0.0350733	0.0317848	0.0350733	0.021919	0.021919	0.0186304	0.0252076	0.0186304	0.0252076	0.0153418	0.0284962	0.021919	0.0120532	0.0186304
23.8335	0.238966	0.2291	0.225812	0.215946	0.20608	0.199503	0.196214	0.186349	0.176483	0.169906	0.163328	0.163328	0.156751		0.146886	0.140308	0.133731	0.130443	0.130443	0.127154	0.114	0.107422	0.104134	0.0975566	0.0876908	0.094268	0.0811137	0.0778251	0.0712479	0.0745365	0.0679593	0.0515163	0.0548049	0.0350733	0.0383619	0.0317848	0.0317848	0.0284962	0.0186304	0.0186304	0.0153418	0.0186304	0.0186304	0.0120532	0.0153418	0.0153418	0.0153418	0.0120532	0.0087646
23.9335	0.238966	0.232389	0.215946	0.212657	0.202792	0.196214	0.186349	0.189637	0.173194	0.176483	0.169906	0.156751	0.16004		0.146886	0.143597	0.127154	0.130443	0.123865	0.114	0.117288	0.104134	0.100845	0.0909794	0.0876908	0.0844023	0.0844023	0.0778251	0.0745365	0.0679593	0.0679593	0.0515163	0.0482277	0.0416505	0.0350733	0.0284962	0.0252076	0.0284962	0.0252076	0.0120532	0.0153418	0.0120532	0.0153418	0.0153418	0.0120532	0.0120532	0.0153418	0.0153418	0.0120532
24.0335	0.238966	0.2291	0.215946	0.212657	0.202792	0.202792	0.186349	0.18306	0.169906	0.176483	0.163328	0.16004	0.150174		0.143597	0.140308	0.123865	0.117288	0.123865	0.117288	0.114	0.104134	0.104134	0.094268	0.0909794	0.0909794	0.0778251	0.0745365	0.0745365	0.0646707	0.0646707	0.0515163	0.0449391	0.0383619	0.0416505	0.0284962	0.0284962	0.0317848	0.0186304	0.0120532	0.0153418	0.0153418	0.0186304	0.0120532	0.0186304	0.0153418	0.021919	0.0120532	0.0153418
24.1335	0.235678	0.2291	0.215946	0.215946	0.20608	0.192926	0.189637	0.179771	0.179771	0.166617	0.166617	0.153463	0.153463		0.143597	0.13702	0.127154	0.123865	0.120577	0.120577	0.110711	0.110711	0.100845	0.094268	0.0844023	0.094268	0.0811137	0.0778251	0.0778251	0.0679593	0.0679593	0.0580935	0.0515163	0.0416505	0.0350733	0.0317848	0.0284962	0.0252076	0.0252076	0.0153418	0.0120532	0.0252076	0.0186304	0.0153418	0.0186304	0.0186304	0.0153418	0.0120532	0.0186304
24.2335	0.225812	0.232389	0.219235	0.215946	0.202792	0.196214	0.186349	0.179771	0.176483	0.166617	0.169906	0.156751	0.156751		0.146886	0.13702	0.130443	0.123865	0.114	0.117288	0.107422	0.107422	0.100845	0.094268	0.0876908	0.0876908	0.0811137	0.0844023	0.0745365	0.0679593	0.0712479	0.0548049	0.0482277	0.0449391	0.0383619	0.0284962	0.0252076	0.0284962	0.021919	0.0153418	0.021919	0.0252076	0.0252076	0.0186304	0.021919	0.0252076	0.0186304	0.0120532	0.0186304
24.3335	0.2291	0.225812	0.222523	0.20608	0.196214	0.196214	0.189637	0.179771	0.169906	0.169906	0.163328	0.16004	0.153463		0.143597	0.143597	0.130443	0.130443	0.123865	0.117288	0.114	0.107422	0.100845	0.0975566	0.0876908	0.0909794	0.0876908	0.0811137	0.0745365	0.0712479	0.0646707	0.0548049	0.0515163	0.0449391	0.0416505	0.0350733	0.0284962	0.0350733	0.0284962	0.021919	0.021919	0.021919	0.0252076	0.021919	0.0252076	0.0186304	0.021919	0.021919	0.021919
24.4335	0.2291	0.2291	0.212657	0.209369	0.202792	0.192926	0.189637	0.189637	0.176483	0.173194	0.163328	0.163328	0.150174		0.146886	0.143597	0.133731	0.127154	0.127154	0.123865	0.120577	0.110711	0.107422	0.0975566	0.094268	0.0909794	0.0909794	0.0778251	0.0778251	0.0778251	0.0778251	0.0613821	0.0515163	0.0416505	0.0416505	0.0350733	0.0416505	0.0383619	0.0317848	0.0252076	0.0284962	0.0252076	0.0252076	0.0284962	0.0252076	0.0252076	0.0284962	0.0284962	0.021919
24.5335	0.232389	0.225812	0.219235	0.209369	0.202792	0.192926	0.18306	0.186349	0.173194	0.169906	0.166617	0.16004	0.153463		0.153463	0.143597	0.133731	0.127154	0.127154	0.123865	0.117288	0.110711	0.104134	0.100845	0.094268	0.094268	0.0909794	0.0909794	0.0844023	0.0778251	0.0745365	0.0646707	0.0548049	0.0482277	0.0449391	0.0416505	0.0449391	0.0416505	0.0350733	0.0252076	0.0317848	0.0350733	0.0284962	0.0317848	0.0317848	0.0350733	0.0252076	0.0317848	0.0317848
24.6335	0.232389	0.225812	0.215946	0.20608	0.20608	0.199503	0.18306	0.189637	0.176483	0.176483	0.169906	0.163328	0.16004		0.153463	0.146886	0.133731	0.133731	0.127154	0.123865	0.120577	0.114	0.110711	0.100845	0.0975566	0.100845	0.0975566	0.0876908	0.0811137	0.0811137	0.0811137	0.0646707	0.0646707	0.0515163	0.0515163	0.0449391	0.0515163	0.0482277	0.0416505	0.0284962	0.0350733	0.0416505	0.0383619	0.0350733	0.0416505	0.0350733	0.0416505	0.0350733	0.0317848
24.7335	0.2291	0.225812	0.219235	0.215946	0.199503	0.196214	0.192926	0.189637	0.176483	0.169906	0.169906	0.166617	0.156751		0.156751	0.140308	0.140308	0.133731	0.140308	0.130443	0.127154	0.120577	0.110711	0.104134	0.100845	0.107422	0.094268	0.0975566	0.0844023	0.0876908	0.0844023	0.0712479	0.0646707	0.0580935	0.0613821	0.0482277	0.0482277	0.0515163	0.0482277	0.0416505	0.0416505	0.0416505	0.0416505	0.0416505	0.0416505	0.0416505	0.0482277	0.0449391	0.0383619
24.8335	0.235678	0.2291	0.222523	0.209369	0.20608	0.192926	0.192926	0.186349	0.179771	0.176483	0.173194	0.166617	0.153463		0.16004	0.156751	0.13702	0.13702	0.133731	0.127154	0.123865	0.117288	0.117288	0.110711	0.104134	0.107422	0.0975566	0.0975566	0.094268	0.0844023	0.0876908	0.0745365	0.0712479	0.0580935	0.0613821	0.0548049	0.0515163	0.0515163	0.0482277	0.0449391	0.0449391	0.0449391	0.0515163	0.0416505	0.0548049	0.0482277	0.0449391	0.0482277	0.0416505
24.9335	0.2291	0.232389	0.212657	0.215946	0.202792	0.192926	0.192926	0.189637	0.179771	0.179771	0.173194	0.169906	0.156751		0.156751	0.146886	0.13702	0.13702	0.143597	0.130443	0.127154	0.127154	0.120577	0.114	0.110711	0.107422	0.104134	0.0975566	0.094268	0.0876908	0.0909794	0.0778251	0.0745365	0.0646707	0.0613821	0.0580935	0.0580935	0.0548049	0.0449391	0.0482277	0.0482277	0.0482277	0.0482277	0.0515163	0.0482277	0.0482277	0.0515163	0.0515163	0.0482277
25.0335	0.232389	0.232389	0.215946	0.215946	0.202792	0.199503	0.192926	0.18306	0.186349	0.179771	0.169906	0.166617	0.16004		0.163328	0.153463	0.143597	0.143597	0.13702	0.13702	0.127154	0.127154	0.120577	0.114	0.110711	0.107422	0.107422	0.100845	0.100845	0.0909794	0.0909794	0.0876908	0.0811137	0.0712479	0.0646707	0.0580935	0.0580935	0.0613821	0.0548049	0.0449391	0.0449391	0.0613821	0.0580935	0.0515163	0.0580935	0.0548049	0.0548049	0.0548049	0.0449391
25.1335	0.238966	0.232389	0.219235	0.212657	0.209369	0.202792	0.192926	0.186349	0.179771	0.179771	0.173194	0.166617	0.163328		0.163328	0.156751	0.146886	0.13702	0.140308	0.13702	0.127154	0.130443	0.120577	0.114	0.110711	0.114	0.104134	0.104134	0.104134	0.100845	0.094268	0.0876908	0.0811137	0.0679593	0.0745365	0.0580935	0.0646707	0.0646707	0.0613821	0.0515163	0.0515163	0.0548049	0.0613821	0.0515163	0.0580935	0.0548049	0.0580935	0.0580935	0.0482277
25.2335	0.235678	0.2291	0.222523	0.215946	0.20608	0.196214	0.189637	0.189637	0.18306	0.176483	0.176483	0.173194	0.169906		0.163328	0.156751	0.146886	0.143597	0.140308	0.13702	0.13702	0.127154	0.127154	0.120577	0.117288	0.114	0.107422	0.100845	0.100845	0.100845	0.094268	0.0909794	0.0844023	0.0679593	0.0679593	0.0646707	0.0712479	0.0679593	0.0613821	0.0548049	0.0580935	0.0613821	0.0646707	0.0548049	0.0580935	0.0548049	0.0646707	0.0613821	0.0613821
25.3335	0.235678	0.232389	0.222523	0.215946	0.215946	0.199503	0.199503	0.189637	0.18306	0.18306	0.173194	0.173194	0.163328		0.156751	0.156751	0.150174	0.146886	0.140308	0.140308	0.133731	0.123865	0.130443	0.123865	0.117288	0.117288	0.110711	0.104134	0.104134	0.104134	0.100845	0.0909794	0.0844023	0.0811137	0.0778251	0.0679593	0.0646707	0.0679593	0.0580935	0.0580935	0.0580935	0.0613821	0.0712479	0.0646707	0.0548049	0.0613821	0.0613821	0.0646707	0.0580935
25.4335	0.232389	0.2291	0.219235	0.215946	0.202792	0.199503	0.196214	0.192926	0.186349	0.179771	0.18306	0.173194	0.166617		0.163328	0.156751	0.146886	0.143597	0.13702	0.143597	0.140308	0.130443	0.130443	0.120577	0.114	0.114	0.110711	0.107422	0.107422	0.110711	0.0975566	0.094268	0.0844023	0.0844023	0.0745365	0.0745365	0.0712479	0.0745365	0.0613821	0.0580935	0.0646707	0.0580935	0.0613821	0.0580935	0.0712479	0.0580935	0.0613821	0.0679593	0.0548049
25.5335	0.232389	0.232389	0.219235	0.215946	0.20608	0.202792	0.199503	0.192926	0.18306	0.176483	0.173194	0.176483	0.166617		0.163328	0.163328	0.150174	0.143597	0.140308	0.143597	0.140308	0.133731	0.130443	0.114	0.120577	0.117288	0.114	0.110711	0.104134	0.104134	0.104134	0.0909794	0.0844023	0.0778251	0.0811137	0.0712479	0.0712479	0.0712479	0.0712479	0.0548049	0.0646707	0.0646707	0.0712479	0.0580935	0.0712479	0.0679593	0.0679593	0.0646707	0.0613821
25.6335	0.232389	0.232389	0.215946	0.219235	0.209369	0.199503	0.192926	0.192926	0.186349	0.18306	0.176483	0.176483	0.166617		0.166617	0.166617	0.153463	0.146886	0.143597	0.143597	0.13702	0.13702	0.127154	0.120577	0.117288	0.120577	0.117288	0.114	0.107422	0.100845	0.114	0.0975566	0.0909794	0.0811137	0.0844023	0.0712479	0.0679593	0.0778251	0.0646707	0.0646707	0.0580935	0.0646707	0.0613821	0.0580935	0.0679593	0.0679593	0.0745365	0.0679593	0.0646707
25.7335	0.235678	0.232389	0.215946	0.215946	0.212657	0.202792	0.196214	0.189637	0.18306	0.18306	0.176483	0.173194	0.169906		0.163328	0.16004	0.150174	0.143597	0.146886	0.143597	0.140308	0.130443	0.130443	0.127154	0.117288	0.120577	0.117288	0.114	0.107422	0.110711	0.107422	0.100845	0.0876908	0.0811137	0.0811137	0.0712479	0.0712479	0.0811137	0.0712479	0.0679593	0.0679593	0.0679593	0.0745365	0.0613821	0.0745365	0.0646707	0.0679593	0.0712479	0.0712479
25.8335	0.232389	0.2291	0.215946	0.219235	0.20608	0.199503	0.192926	0.196214	0.18306	0.186349	0.176483	0.179771	0.169906		0.166617	0.16004	0.150174	0.150174	0.150174	0.143597	0.13702	0.13702	0.133731	0.127154	0.120577	0.123865	0.120577	0.117288	0.114	0.107422	0.104134	0.104134	0.094268	0.0844023	0.0844023	0.0778251	0.0745365	0.0778251	0.0712479	0.0646707	0.0679593	0.0712479	0.0778251	0.0712479	0.0712479	0.0679593	0.0679593	0.0712479	0.0679593
25.9335	0.235678	0.235678	0.219235	0.20608	0.209369	0.199503	0.196214	0.192926	0.18306	0.18306	0.176483	0.176483	0.169906		0.166617	0.166617	0.153463	0.146886	0.143597	0.146886	0.140308	0.140308	0.130443	0.130443	0.127154	0.120577	0.120577	0.117288	0.110711	0.114	0.107422	0.100845	0.0909794	0.0811137	0.0811137	0.0811137	0.0712479	0.0778251	0.0778251	0.0679593	0.0646707	0.0712479	0.0712479	0.0679593	0.0712479	0.0679593	0.0679593	0.0811137	0.0712479
26.0335	0.232389	0.235678	0.222523	0.219235	0.20608	0.199503	0.192926	0.189637	0.18306	0.179771	0.176483	0.173194	0.176483		0.169906	0.163328	0.153463	0.150174	0.143597	0.146886	0.143597	0.13702	0.130443	0.127154	0.123865	0.127154	0.123865	0.120577	0.110711	0.114	0.114	0.107422	0.094268	0.0844023	0.0876908	0.0712479	0.0712479	0.0778251	0.0745365	0.0712479	0.0712479	0.0745365	0.0745365	0.0646707	0.0745365	0.0712479	0.0679593	0.0745365	0.0712479
26.1335	0.2291	0.2291	0.215946	0.222523	0.212657	0.202792	0.196214	0.196214	0.189637	0.18306	0.18306	0.176483	0.166617		0.163328	0.166617	0.153463	0.150174	0.146886	0.143597	0.143597	0.13702	0.13702	0.127154	0.120577	0.127154	0.120577	0.114	0.110711	0.114	0.107422	0.100845	0.094268	0.0876908	0.0844023	0.0811137	0.0778251	0.0745365	0.0778251	0.0613821	0.0712479	0.0745365	0.0712479	0.0679593	0.0778251	0.0679593	0.0712479	0.0811137	0.0679593
26.2335	0.232389	0.222523	0.222523	0.215946	0.209369	0.199503	0.196214	0.196214	0.18306	0.18306	0.179771	0.176483	0.173194		0.169906	0.166617	0.156751	0.146886	0.150174	0.146886	0.143597	0.140308	0.133731	0.130443	0.120577	0.127154	0.123865	0.117288	0.110711	0.110711	0.114	0.104134	0.0909794	0.0844023	0.0844023	0.0811137	0.0745365	0.0745365	0.0778251	0.0646707	0.0679593	0.0712479	0.0778251	0.0712479	0.0778251	0.0745365	0.0679593	0.0778251	0.0712479
26.3335	0.232389	0.2291	0.222523	0.212657	0.20608	0.202792	0.192926	0.189637	0.189637	0.18306	0.179771	0.179771	0.169906		0.173194	0.163328	0.153463	0.150174	0.150174	0.143597	0.140308	0.13702	0.13702	0.120577	0.120577	0.123865	0.120577	0.117288	0.110711	0.110711	0.114	0.0975566	0.094268	0.0844023	0.0844023	0.0844023	0.0778251	0.0778251	0.0778251	0.0679593	0.0679593	0.0745365	0.0745365	0.0712479	0.0745365	0.0745365	0.0712479	0.0778251	0.0646707
26.4335	0.225812	0.2291	0.212657	0.212657	0.209369	0.199503	0.192926	0.189637	0.192926	0.18306	0.173194	0.173194	0.166617		0.173194	0.16004	0.153463	0.146886	0.146886	0.143597	0.140308	0.133731	0.13702	0.130443	0.123865	0.123865	0.123865	0.110711	0.110711	0.114	0.110711	0.100845	0.094268	0.0876908	0.0876908	0.0778251	0.0811137	0.0745365	0.0778251	0.0745365	0.0679593	0.0679593	0.0811137	0.0712479	0.0745365	0.0712479	0.0745365	0.0745365	0.0712479
26.5335	0.2291	0.225812	0.212657	0.215946	0.202792	0.196214	0.189637	0.196214	0.18306	0.179771	0.176483	0.179771	0.173194		0.166617	0.156751	0.153463	0.146886	0.150174	0.146886	0.140308	0.133731	0.133731	0.127154	0.123865	0.120577	0.117288	0.114	0.117288	0.107422	0.114	0.100845	0.0909794	0.0909794	0.0844023	0.0778251	0.0745365	0.0745365	0.0778251	0.0646707	0.0679593	0.0712479	0.0745365	0.0679593	0.0745365	0.0712479	0.0712479	0.0745365	0.0679593
26.6335	0.2291	0.225812	0.215946	0.212657	0.209369	0.196214	0.196214	0.192926	0.186349	0.173194	0.176483	0.173194	0.173194		0.166617	0.163328	0.153463	0.150174	0.146886	0.146886	0.13702	0.133731	0.133731	0.127154	0.127154	0.127154	0.123865	0.120577	0.117288	0.107422	0.107422	0.100845	0.094268	0.0811137	0.0811137	0.0811137	0.0712479	0.0712479	0.0712479	0.0613821	0.0679593	0.0712479	0.0712479	0.0712479	0.0778251	0.0712479	0.0712479	0.0745365	0.0646707
26.7335	0.2291	0.222523	0.212657	0.215946	0.20608	0.192926	0.192926	0.192926	0.18306	0.176483	0.176483	0.173194	0.169906		0.163328	0.163328	0.153463	0.150174	0.150174	0.140308	0.143597	0.133731	0.133731	0.123865	0.127154	0.123865	0.120577	0.120577	0.110711	0.110711	0.110711	0.104134	0.0909794	0.0811137	0.0844023	0.0745365	0.0712479	0.0646707	0.0712479	0.0646707	0.0679593	0.0646707	0.0712479	0.0646707	0.0679593	0.0646707	0.0679593	0.0712479	0.0646707
26.8335	0.2291	0.225812	0.219235	0.212657	0.209369	0.192926	0.199503	0.186349	0.18306	0.176483	0.176483	0.176483	0.173194		0.16004	0.16004	0.153463	0.146886	0.146886	0.13702	0.140308	0.13702	0.127154	0.130443	0.120577	0.120577	0.117288	0.114	0.107422	0.107422	0.110711	0.094268	0.0876908	0.0745365	0.0811137	0.0745365	0.0712479	0.0745365	0.0679593	0.0580935	0.0712479	0.0646707	0.0679593	0.0646707	0.0679593	0.0646707	0.0646707	0.0679593	0.0613821
26.9335	0.2291	0.222523	0.215946	0.215946	0.20608	0.196214	0.192926	0.186349	0.189637	0.179771	0.176483	0.169906	0.166617		0.16004	0.163328	0.153463	0.143597	0.143597	0.143597	0.133731	0.133731	0.130443	0.117288	0.117288	0.123865	0.114	0.114	0.107422	0.110711	0.104134	0.094268	0.0909794	0.0712479	0.0778251	0.0712479	0.0679593	0.0613821	0.0745365	0.0548049	0.0613821	0.0679593	0.0679593	0.0613821	0.0679593	0.0646707	0.0646707	0.0679593	0.0548049
27.0335	0.222523	0.225812	0.215946	0.209369	0.202792	0.192926	0.192926	0.189637	0.176483	0.179771	0.173194	0.169906	0.163328		0.166617	0.156751	0.146886	0.146886	0.143597	0.140308	0.133731	0.130443	0.13702	0.123865	0.123865	0.117288	0.110711	0.114	0.110711	0.107422	0.110711	0.0975566	0.0844023	0.0811137	0.0778251	0.0745365	0.0613821	0.0679593	0.0646707	0.0482277	0.0646707	0.0580935	0.0613821	0.0548049	0.0613821	0.0580935	0.0613821	0.0712479	0.0613821
27.1335	0.2291	0.219235	0.212657	0.209369	0.202792	0.186349	0.192926	0.192926	0.18306	0.173194	0.173194	0.169906	0.163328		0.163328	0.156751	0.153463	0.143597	0.140308	0.13702	0.13702	0.130443	0.127154	0.117288	0.110711	0.114	0.114	0.110711	0.104134	0.104134	0.104134	0.100845	0.0844023	0.0778251	0.0679593	0.0745365	0.0646707	0.0646707	0.0712479	0.0548049	0.0548049	0.0613821	0.0613821	0.0580935	0.0646707	0.0548049	0.0580935	0.0613821	0.0515163
27.2335	0.2291	0.219235	0.212657	0.20608	0.196214	0.189637	0.199503	0.18306	0.18306	0.173194	0.173194	0.166617	0.166617		0.156751	0.153463	0.153463	0.143597	0.13702	0.133731	0.133731	0.133731	0.127154	0.117288	0.114	0.117288	0.107422	0.107422	0.104134	0.100845	0.104134	0.0909794	0.0811137	0.0778251	0.0712479	0.0679593	0.0646707	0.0613821	0.0580935	0.0482277	0.0580935	0.0613821	0.0613821	0.0548049	0.0613821	0.0548049	0.0515163	0.0646707	0.0515163
27.3335	0.219235	0.215946	0.209369	0.20608	0.202792	0.189637	0.189637	0.179771	0.176483	0.169906	0.173194	0.163328	0.166617		0.163328	0.153463	0.143597	0.13702	0.13702	0.133731	0.133731	0.123865	0.120577	0.120577	0.117288	0.117288	0.114	0.107422	0.100845	0.104134	0.100845	0.0909794	0.0811137	0.0745365	0.0745365	0.0679593	0.0580935	0.0613821	0.0613821	0.0515163	0.0548049	0.0548049	0.0580935	0.0580935	0.0580935	0.0580935	0.0515163	0.0580935	0.0515163
27.4335	0.219235	0.215946	0.212657	0.20608	0.196214	0.189637	0.18306	0.186349	0.176483	0.176483	0.169906	0.166617	0.166617		0.16004	0.150174	0.143597	0.133731	0.13702	0.133731	0.133731	0.127154	0.123865	0.114	0.120577	0.107422	0.104134	0.107422	0.100845	0.100845	0.0975566	0.0909794	0.0811137	0.0679593	0.0679593	0.0646707	0.0580935	0.0548049	0.0580935	0.0482277	0.0515163	0.0548049	0.0548049	0.0548049	0.0515163	0.0515163	0.0515163	0.0580935	0.0515163
27.5335	0.219235	0.219235	0.212657	0.20608	0.196214	0.192926	0.186349	0.179771	0.179771	0.169906	0.169906	0.163328	0.16004		0.16004	0.146886	0.140308	0.140308	0.13702	0.127154	0.133731	0.127154	0.123865	0.117288	0.110711	0.110711	0.107422	0.104134	0.104134	0.0975566	0.0975566	0.0909794	0.0745365	0.0679593	0.0613821	0.0613821	0.0580935	0.0580935	0.0580935	0.0482277	0.0548049	0.0515163	0.0548049	0.0515163	0.0515163	0.0515163	0.0515163	0.0482277	0.0482277
27.6335	0.215946	0.212657	0.209369	0.209369	0.196214	0.189637	0.186349	0.18306	0.169906	0.166617	0.169906	0.16004	0.156751		0.16004	0.143597	0.140308	0.140308	0.130443	0.130443	0.123865	0.123865	0.117288	0.110711	0.107422	0.104134	0.107422	0.100845	0.0909794	0.0975566	0.094268	0.0844023	0.0745365	0.0712479	0.0646707	0.0646707	0.0580935	0.0515163	0.0482277	0.0383619	0.0449391	0.0515163	0.0515163	0.0515163	0.0515163	0.0515163	0.0515163	0.0548049	0.0449391
27.7335	0.222523	0.212657	0.209369	0.202792	0.196214	0.189637	0.186349	0.176483	0.173194	0.166617	0.16004	0.169906	0.153463		0.153463	0.146886	0.140308	0.133731	0.130443	0.127154	0.127154	0.120577	0.120577	0.114	0.104134	0.104134	0.100845	0.094268	0.094268	0.0844023	0.0876908	0.0844023	0.0712479	0.0679593	0.0646707	0.0580935	0.0548049	0.0515163	0.0515163	0.0383619	0.0383619	0.0449391	0.0548049	0.0515163	0.0482277	0.0515163	0.0482277	0.0482277	0.0416505
27.8335	0.219235	0.219235	0.209369	0.202792	0.189637	0.186349	0.179771	0.179771	0.176483	0.169906	0.163328	0.163328	0.153463		0.153463	0.146886	0.140308	0.13702	0.127154	0.127154	0.127154	0.110711	0.117288	0.110711	0.104134	0.107422	0.0975566	0.094268	0.0975566	0.0909794	0.0909794	0.0844023	0.0745365	0.0646707	0.0646707	0.0548049	0.0580935	0.0548049	0.0548049	0.0449391	0.0416505	0.0449391	0.0482277	0.0482277	0.0482277	0.0482277	0.0482277	0.0482277	0.0449391
27.9335	0.215946	0.212657	0.20608	0.199503	0.192926	0.18306	0.179771	0.179771	0.169906	0.169906	0.163328	0.156751	0.153463		0.156751	0.143597	0.140308	0.13702	0.130443	0.120577	0.127154	0.114	0.110711	0.107422	0.104134	0.100845	0.100845	0.094268	0.094268	0.094268	0.0876908	0.0844023	0.0745365	0.0646707	0.0613821	0.0580935	0.0515163	0.0515163	0.0548049	0.0383619	0.0449391	0.0416505	0.0449391	0.0449391	0.0449391	0.0515163	0.0449391	0.0449391	0.0416505
28.0335	0.215946	0.215946	0.199503	0.196214	0.189637	0.186349	0.179771	0.176483	0.173194	0.166617	0.163328	0.16004	0.150174		0.156751	0.146886	0.140308	0.130443	0.123865	0.123865	0.127154	0.123865	0.117288	0.107422	0.107422	0.104134	0.0975566	0.0975566	0.0909794	0.0909794	0.0876908	0.0876908	0.0745365	0.0646707	0.0580935	0.0580935	0.0515163	0.0482277	0.0548049	0.0449391	0.0482277	0.0449391	0.0449391	0.0482277	0.0449391	0.0449391	0.0449391	0.0482277	0.0416505
28.1335	0.209369	0.209369	0.20608	0.199503	0.189637	0.186349	0.18306	0.179771	0.169906	0.16004	0.163328	0.156751	0.153463		0.150174	0.140308	0.143597	0.130443	0.127154	0.127154	0.120577	0.114	0.117288	0.107422	0.104134	0.104134	0.100845	0.0975566	0.094268	0.0876908	0.0811137	0.0844023	0.0679593	0.0613821	0.0613821	0.0548049	0.0515163	0.0482277	0.0515163	0.0449391	0.0449391	0.0449391	0.0449391	0.0482277	0.0449391	0.0548049	0.0482277	0.0482277	0.0416505
28.2335	0.212657	0.209369	0.202792	0.196214	0.186349	0.179771	0.173194	0.176483	0.166617	0.16004	0.16004	0.156751	0.156751		0.146886	0.143597	0.13702	0.133731	0.127154	0.117288	0.120577	0.117288	0.110711	0.107422	0.100845	0.100845	0.0975566	0.0909794	0.0909794	0.0876908	0.0909794	0.0778251	0.0679593	0.0613821	0.0580935	0.0548049	0.0482277	0.0416505	0.0515163	0.0383619	0.0350733	0.0482277	0.0449391	0.0416505	0.0449391	0.0482277	0.0416505	0.0482277	0.0449391
28.3335	0.215946	0.215946	0.199503	0.199503	0.189637	0.176483	0.18306	0.176483	0.163328	0.16004	0.163328	0.150174	0.146886		0.153463	0.140308	0.140308	0.130443	0.120577	0.117288	0.123865	0.120577	0.110711	0.104134	0.100845	0.100845	0.0975566	0.094268	0.0811137	0.0876908	0.0876908	0.0844023	0.0679593	0.0580935	0.0646707	0.0515163	0.0515163	0.0383619	0.0482277	0.0350733	0.0449391	0.0383619	0.0449391	0.0416505	0.0449391	0.0482277	0.0449391	0.0482277	0.0383619
28.4335	0.209369	0.212657	0.189637	0.192926	0.179771	0.18306	0.176483	0.166617	0.163328	0.156751	0.156751	0.150174	0.146886		0.140308	0.13702	0.13702	0.123865	0.120577	0.120577	0.114	0.114	0.107422	0.104134	0.100845	0.0975566	0.0909794	0.0909794	0.0909794	0.0844023	0.0811137	0.0778251	0.0613821	0.0548049	0.0580935	0.0548049	0.0548049	0.0482277	0.0449391	0.0416505	0.0416505	0.0350733	0.0449391	0.0482277	0.0449391	0.0449391	0.0482277	0.0482277	0.0383619
28.5335	0.209369	0.202792	0.196214	0.192926	0.18306	0.18306	0.173194	0.169906	0.16004	0.163328	0.156751	0.143597	0.143597		0.143597	0.13702	0.133731	0.130443	0.127154	0.117288	0.117288	0.114	0.110711	0.100845	0.094268	0.0975566	0.094268	0.0876908	0.0844023	0.0811137	0.0811137	0.0811137	0.0548049	0.0580935	0.0613821	0.0515163	0.0449391	0.0449391	0.0416505	0.0416505	0.0350733	0.0449391	0.0383619	0.0449391	0.0482277	0.0449391	0.0449391	0.0482277	0.0383619
28.6335	0.215946	0.209369	0.196214	0.192926	0.18306	0.173194	0.169906	0.16004	0.163328	0.156751	0.150174	0.146886	0.143597		0.140308	0.133731	0.133731	0.120577	0.117288	0.110711	0.117288	0.114	0.100845	0.100845	0.0975566	0.0909794	0.0876908	0.0909794	0.0876908	0.0876908	0.0811137	0.0745365	0.0613821	0.0548049	0.0613821	0.0482277	0.0515163	0.0449391	0.0515163	0.0383619	0.0416505	0.0449391	0.0416505	0.0482277	0.0449391	0.0482277	0.0416505	0.0482277	0.0383619
28.7335	0.20608	0.202792	0.192926	0.189637	0.179771	0.173194	0.173194	0.166617	0.16004	0.156751	0.150174	0.150174	0.143597		0.140308	0.130443	0.127154	0.123865	0.117288	0.107422	0.110711	0.110711	0.110711	0.100845	0.0909794	0.100845	0.0909794	0.0876908	0.0844023	0.0844023	0.0778251	0.0712479	0.0613821	0.0580935	0.0580935	0.0482277	0.0482277	0.0449391	0.0482277	0.0350733	0.0383619	0.0449391	0.0482277	0.0416505	0.0416505	0.0449391	0.0383619	0.0416505	0.0350733
28.8335	0.212657	0.202792	0.186349	0.18306	0.176483	0.166617	0.169906	0.163328	0.153463	0.150174	0.153463	0.146886	0.13702		0.13702	0.133731	0.130443	0.123865	0.114	0.110711	0.110711	0.110711	0.104134	0.0975566	0.0975566	0.0876908	0.0876908	0.0876908	0.0844023	0.0811137	0.0811137	0.0646707	0.0679593	0.0580935	0.0580935	0.0482277	0.0449391	0.0416505	0.0482277	0.0350733	0.0350733	0.0416505	0.0515163	0.0383619	0.0449391	0.0482277	0.0449391	0.0449391	0.0383619
28.9335	0.199503	0.196214	0.189637	0.189637	0.179771	0.169906	0.163328	0.16004	0.16004	0.150174	0.150174	0.13702	0.13702		0.13702	0.130443	0.127154	0.120577	0.117288	0.114	0.110711	0.104134	0.100845	0.0975566	0.0909794	0.0909794	0.0844023	0.0909794	0.0811137	0.0811137	0.0745365	0.0745365	0.0646707	0.0548049	0.0580935	0.0482277	0.0449391	0.0416505	0.0449391	0.0350733	0.0383619	0.0383619	0.0482277	0.0383619	0.0416505	0.0482277	0.0449391	0.0383619	0.0383619
29.0335	0.199503	0.199503	0.186349	0.189637	0.173194	0.169906	0.166617	0.16004	0.156751	0.150174	0.146886	0.140308	0.143597		0.13702	0.133731	0.120577	0.120577	0.117288	0.107422	0.110711	0.104134	0.100845	0.0909794	0.0909794	0.0844023	0.0844023	0.0811137	0.0811137	0.0844023	0.0745365	0.0745365	0.0613821	0.0515163	0.0515163	0.0515163	0.0449391	0.0416505	0.0416505	0.0350733	0.0350733	0.0350733	0.0416505	0.0416505	0.0383619	0.0449391	0.0383619	0.0449391	0.0383619
29.1335	0.202792	0.199503	0.18306	0.179771	0.179771	0.166617	0.16004	0.163328	0.156751	0.150174	0.146886	0.13702	0.133731		0.13702	0.127154	0.123865	0.110711	0.110711	0.110711	0.104134	0.100845	0.100845	0.0909794	0.0909794	0.0844023	0.0876908	0.0745365	0.0778251	0.0712479	0.0778251	0.0712479	0.0613821	0.0515163	0.0515163	0.0515163	0.0449391	0.0383619	0.0416505	0.0317848	0.0284962	0.0416505	0.0416505	0.0383619	0.0383619	0.0383619	0.0383619	0.0449391	0.0416505
29.2335	0.192926	0.192926	0.18306	0.179771	0.169906	0.156751	0.166617	0.156751	0.153463	0.143597	0.146886	0.13702	0.133731		0.130443	0.123865	0.120577	0.114	0.107422	0.100845	0.104134	0.100845	0.100845	0.0909794	0.0876908	0.0909794	0.0844023	0.0778251	0.0778251	0.0745365	0.0712479	0.0646707	0.0613821	0.0482277	0.0548049	0.0482277	0.0383619	0.0350733	0.0416505	0.0350733	0.0383619	0.0416505	0.0416505	0.0383619	0.0350733	0.0416505	0.0383619	0.0416505	0.0317848
29.3335	0.192926	0.192926	0.179771	0.18306	0.169906	0.16004	0.156751	0.150174	0.150174	0.146886	0.140308	0.143597	0.130443		0.123865	0.127154	0.120577	0.110711	0.100845	0.110711	0.104134	0.094268	0.094268	0.0909794	0.0876908	0.0844023	0.0778251	0.0778251	0.0745365	0.0679593	0.0646707	0.0679593	0.0548049	0.0482277	0.0515163	0.0449391	0.0482277	0.0317848	0.0449391	0.0383619	0.0383619	0.0383619	0.0383619	0.0350733	0.0383619	0.0416505	0.0416505	0.0350733	0.0383619
29.4335	0.189637	0.189637	0.176483	0.179771	0.169906	0.156751	0.156751	0.153463	0.146886	0.140308	0.143597	0.13702	0.123865		0.127154	0.123865	0.117288	0.110711	0.104134	0.100845	0.104134	0.100845	0.104134	0.0844023	0.0844023	0.0811137	0.0844023	0.0811137	0.0745365	0.0778251	0.0679593	0.0712479	0.0613821	0.0482277	0.0482277	0.0482277	0.0482277	0.0383619	0.0383619	0.0284962	0.0350733	0.0317848	0.0383619	0.0350733	0.0383619	0.0449391	0.0383619	0.0416505	0.0317848
29.5335	0.189637	0.189637	0.179771	0.176483	0.163328	0.163328	0.156751	0.150174	0.143597	0.143597	0.140308	0.133731	0.130443		0.130443	0.120577	0.110711	0.110711	0.104134	0.104134	0.0975566	0.0975566	0.0909794	0.0876908	0.0844023	0.0811137	0.0778251	0.0811137	0.0778251	0.0778251	0.0679593	0.0712479	0.0515163	0.0482277	0.0515163	0.0449391	0.0416505	0.0317848	0.0383619	0.0317848	0.0317848	0.0317848	0.0383619	0.0350733	0.0317848	0.0350733	0.0284962	0.0350733	0.0350733
29.6335	0.18306	0.18306	0.176483	0.179771	0.16004	0.156751	0.150174	0.150174	0.146886	0.140308	0.13702	0.130443	0.127154		0.127154	0.114	0.117288	0.110711	0.100845	0.107422	0.0975566	0.0975566	0.0909794	0.0844023	0.0844023	0.0876908	0.0778251	0.0745365	0.0679593	0.0745365	0.0646707	0.0646707	0.0482277	0.0416505	0.0449391	0.0449391	0.0416505	0.0350733	0.0416505	0.0252076	0.0317848	0.0350733	0.0350733	0.0350733	0.0317848	0.0350733	0.0383619	0.0350733	0.0383619
29.7335	0.18306	0.18306	0.173194	0.169906	0.166617	0.16004	0.153463	0.146886	0.146886	0.13702	0.130443	0.133731	0.120577		0.123865	0.120577	0.107422	0.104134	0.100845	0.0975566	0.100845	0.0909794	0.094268	0.0811137	0.0876908	0.0844023	0.0778251	0.0745365	0.0712479	0.0712479	0.0712479	0.0646707	0.0548049	0.0449391	0.0449391	0.0449391	0.0416505	0.0383619	0.0350733	0.0350733	0.0284962	0.0416505	0.0350733	0.0383619	0.0317848	0.0383619	0.0350733	0.0383619	0.0317848
29.8335	0.18306	0.179771	0.169906	0.169906	0.16004	0.153463	0.143597	0.143597	0.140308	0.13702	0.13702	0.123865	0.120577		0.120577	0.117288	0.104134	0.100845	0.0975566	0.100845	0.094268	0.094268	0.0876908	0.0876908	0.0811137	0.0778251	0.0745365	0.0745365	0.0679593	0.0679593	0.0613821	0.0646707	0.0515163	0.0482277	0.0416505	0.0383619	0.0416505	0.0252076	0.0383619	0.0284962	0.0284962	0.0284962	0.0350733	0.0383619	0.0252076	0.0350733	0.0317848	0.0350733	0.0284962
29.9335	0.189637	0.176483	0.166617	0.166617	0.156751	0.146886	0.146886	0.140308	0.13702	0.13702	0.130443	0.130443	0.120577		0.120577	0.110711	0.107422	0.100845	0.100845	0.0975566	0.094268	0.094268	0.0876908	0.0844023	0.0778251	0.0811137	0.0745365	0.0745365	0.0712479	0.0646707	0.0646707	0.0580935	0.0515163	0.0515163	0.0383619	0.0383619	0.0350733	0.0284962	0.0350733	0.0252076	0.021919	0.0317848	0.0284962	0.0317848	0.0252076	0.0350733	0.0350733	0.0350733	0.0284962
30.0335	0.176483	0.179771	0.166617	0.16004	0.153463	0.146886	0.140308	0.133731	0.13702	0.130443	0.130443	0.120577	0.120577		0.114	0.114	0.107422	0.0975566	0.0975566	0.0975566	0.0876908	0.0876908	0.0876908	0.0778251	0.0778251	0.0745365	0.0745365	0.0679593	0.0745365	0.0712479	0.0613821	0.0580935	0.0548049	0.0383619	0.0482277	0.0383619	0.0383619	0.0317848	0.0317848	0.0284962	0.0284962	0.0317848	0.0284962	0.0284962	0.0284962	0.0317848	0.0350733	0.0317848	0.0317848
30.1335	0.173194	0.176483	0.166617	0.163328	0.153463	0.146886	0.140308	0.143597	0.133731	0.130443	0.127154	0.123865	0.114		0.114	0.100845	0.104134	0.100845	0.094268	0.0909794	0.0876908	0.0876908	0.0876908	0.0778251	0.0778251	0.0712479	0.0745365	0.0745365	0.0646707	0.0613821	0.0580935	0.0613821	0.0449391	0.0416505	0.0416505	0.0383619	0.0350733	0.0252076	0.0350733	0.0284962	0.0284962	0.0284962	0.0284962	0.0317848	0.0252076	0.0350733	0.0284962	0.0350733	0.0252076
30.2335	0.176483	0.169906	0.163328	0.16004	0.146886	0.146886	0.13702	0.13702	0.133731	0.133731	0.127154	0.123865	0.120577		0.114	0.107422	0.100845	0.094268	0.0876908	0.0975566	0.0876908	0.0844023	0.0844023	0.0745365	0.0778251	0.0745365	0.0745365	0.0646707	0.0679593	0.0646707	0.0580935	0.0548049	0.0482277	0.0383619	0.0416505	0.0383619	0.0350733	0.0252076	0.0284962	0.021919	0.021919	0.0252076	0.0252076	0.0284962	0.021919	0.0317848	0.0252076	0.0317848	0.0252076
30.3335	0.176483	0.169906	0.163328	0.156751	0.156751	0.146886	0.13702	0.13702	0.127154	0.127154	0.123865	0.110711	0.114		0.114	0.107422	0.100845	0.0975566	0.0909794	0.0909794	0.0844023	0.0844023	0.0844023	0.0778251	0.0712479	0.0712479	0.0712479	0.0646707	0.0580935	0.0613821	0.0613821	0.0548049	0.0416505	0.0416505	0.0284962	0.0449391	0.0317848	0.0252076	0.0284962	0.021919	0.021919	0.021919	0.0284962	0.0284962	0.021919	0.0317848	0.021919	0.0252076	0.021919
30.4335	0.173194	0.169906	0.156751	0.153463	0.146886	0.140308	0.13702	0.130443	0.130443	0.123865	0.120577	0.114	0.114		0.107422	0.104134	0.0975566	0.0909794	0.0844023	0.0909794	0.0876908	0.0811137	0.0811137	0.0712479	0.0679593	0.0712479	0.0679593	0.0613821	0.0580935	0.0548049	0.0580935	0.0548049	0.0416505	0.0350733	0.0416505	0.0317848	0.0284962	0.0153418	0.0252076	0.0186304	0.0153418	0.0252076	0.021919	0.021919	0.021919	0.021919	0.021919	0.0284962	0.0186304
30.5335	0.166617	0.166617	0.156751	0.156751	0.140308	0.130443	0.13702	0.127154	0.123865	0.123865	0.117288	0.114	0.110711		0.100845	0.0975566	0.0975566	0.094268	0.0876908	0.0778251	0.0844023	0.0811137	0.0778251	0.0712479	0.0679593	0.0679593	0.0646707	0.0613821	0.0548049	0.0548049	0.0449391	0.0515163	0.0383619	0.0350733	0.0383619	0.0317848	0.0284962	0.0186304	0.0252076	0.0153418	0.0120532	0.021919	0.0153418	0.021919	0.0153418	0.0252076	0.0153418	0.021919	0.0153418
30.6335	0.169906	0.163328	0.153463	0.146886	0.146886	0.13702	0.133731	0.127154	0.127154	0.120577	0.117288	0.114	0.104134		0.100845	0.100845	0.0876908	0.0876908	0.0844023	0.0811137	0.0811137	0.0778251	0.0745365	0.0712479	0.0580935	0.0646707	0.0580935	0.0613821	0.0580935	0.0482277	0.0449391	0.0482277	0.0383619	0.0350733	0.0284962	0.0252076	0.0186304	0.0120532	0.0186304	0.0153418	0.0087646	0.0153418	0.0153418	0.0186304	0.0087646	0.0186304	0.0153418	0.0153418	0.0186304
30.7335	0.166617	0.166617	0.150174	0.153463	0.13702	0.133731	0.127154	0.127154	0.117288	0.117288	0.114	0.107422	0.104134		0.104134	0.094268	0.0876908	0.0844023	0.0745365	0.0844023	0.0712479	0.0712479	0.0712479	0.0679593	0.0613821	0.0646707	0.0515163	0.0515163	0.0515163	0.0482277	0.0449391	0.0449391	0.0317848	0.0317848	0.0284962	0.0252076	0.0186304	0.0120532	0.0186304	0.0120532	0.005476	0.0153418	0.0120532	0.0153418	0.0087646	0.0153418	0.0120532	0.0087646	0.0153418
30.8335	0.169906	0.163328	0.150174	0.146886	0.140308	0.133731	0.123865	0.127154	0.114	0.107422	0.107422	0.107422	0.0975566		0.094268	0.094268	0.0909794	0.0844023	0.0745365	0.0745365	0.0712479	0.0712479	0.0646707	0.0580935	0.0548049	0.0580935	0.0580935	0.0515163	0.0515163	0.0449391	0.0449391	0.0383619	0.0317848	0.021919	0.0186304	0.021919	0.0186304	0.0120532	0.0153418	0.005476	0.005476	0.00218741	0.0087646	0.0153418	0.005476	0.0087646	0.0120532	0.0087646	0.0120532
30.9335	0.163328	0.156751	0.143597	0.140308	0.133731	0.130443	0.130443	0.120577	0.114	0.104134	0.107422	0.100845	0.094268		0.0909794	0.094268	0.0909794	0.0778251	0.0745365	0.0712479	0.0679593	0.0679593	0.0679593	0.0548049	0.0548049	0.0548049	0.0515163	0.0449391	0.0449391	0.0416505	0.0416505	0.0383619	0.0317848	0.021919	0.021919	0.0186304	0.0153418	-0.00110119	0.0120532	0.005476	-0.00110119	0.005476	0.005476	0.005476	-0.00110119	0.0087646	0.005476	0.0087646	0.005476
31.0335	0.153463	0.153463	0.150174	0.133731	0.133731	0.120577	0.123865	0.117288	0.117288	0.107422	0.110711	0.094268	0.0909794		0.0909794	0.0811137	0.0844023	0.0778251	0.0679593	0.0679593	0.0679593	0.0646707	0.0646707	0.0613821	0.0515163	0.0515163	0.0515163	0.0449391	0.0383619	0.0416505	0.0416505	0.0317848	0.0252076	0.0120532	0.0186304	0.0153418	0.0087646	-0.00110119	-0.00110119	0.00218741	-0.00767838	-0.00110119	0.00218741	0.005476	0.00218741	0.005476	-0.00110119	0.00218741	0.005476
31.1335	0.153463	0.16004	0.140308	0.140308	0.127154	0.120577	0.120577	0.110711	0.107422	0.100845	0.107422	0.0975566	0.094268		0.0844023	0.0844023	0.0778251	0.0745365	0.0679593	0.0646707	0.0646707	0.0580935	0.0548049	0.0580935	0.0482277	0.0449391	0.0482277	0.0449391	0.0383619	0.0383619	0.0317848	0.0317848	0.0186304	0.0153418	0.0153418	0.0120532	0.00218741	-0.00438979	0.005476	-0.00438979	-0.00438979	-0.00438979	-0.00438979	0.00218741	-0.00767838	0.0087646	-0.00767838	0.005476	-0.00110119
31.2335	0.150174	0.150174	0.133731	0.13702	0.130443	0.123865	0.120577	0.110711	0.107422	0.104134	0.100845	0.0909794	0.0909794		0.0844023	0.0778251	0.0745365	0.0646707	0.0679593	0.0613821	0.0580935	0.0548049	0.0548049	0.0515163	0.0482277	0.0482277	0.0383619	0.0449391	0.0383619	0.0350733	0.0317848	0.0252076	0.021919	0.0087646	0.0120532	0.005476	0.005476	-0.00438979	0.00218741	-0.010967	-0.010967	-0.00767838	-0.00110119	-0.00110119	-0.010967	-0.00110119	-0.00438979	-0.00110119	-0.00110119
31.3335	0.150174	0.150174	0.13702	0.140308	0.130443	0.123865	0.110711	0.107422	0.107422	0.094268	0.104134	0.0909794	0.0844023		0.0876908	0.0811137	0.0745365	0.0679593	0.0646707	0.0580935	0.0613821	0.0580935	0.0548049	0.0482277	0.0449391	0.0449391	0.0350733	0.0383619	0.0350733	0.0350733	0.0284962	0.0252076	0.0120532	0.0087646	0.0120532	0.0087646	0.0087646	-0.00767838	-0.00438979	-0.00767838	-0.0142556	-0.010967	-0.00110119	-0.00438979	-0.010967	-0.00438979	-0.010967	-0.0142556	-0.010967
31.4335	0.153463	0.146886	0.13702	0.133731	0.127154	0.117288	0.114	0.107422	0.104134	0.094268	0.104134	0.0909794	0.0844023		0.0811137	0.0811137	0.0745365	0.0679593	0.0580935	0.0613821	0.0580935	0.0548049	0.0548049	0.0482277	0.0383619	0.0383619	0.0383619	0.0317848	0.0317848	0.0284962	0.0252076	0.021919	0.0120532	0.0087646	0.005476	0.00218741	0.00218741	-0.00438979	-0.00767838	-0.00767838	-0.0175442	-0.0175442	-0.010967	-0.010967	-0.0175442	-0.00110119	-0.00767838	-0.0175442	-0.010967
31.5335	0.150174	0.146886	0.130443	0.133731	0.127154	0.114	0.110711	0.107422	0.100845	0.0975566	0.094268	0.0844023	0.0811137		0.0844023	0.0745365	0.0679593	0.0679593	0.0580935	0.0580935	0.0580935	0.0548049	0.0482277	0.0449391	0.0416505	0.0416505	0.0317848	0.0350733	0.0317848	0.0284962	0.0284962	0.0252076	0.0120532	0.0087646	0.00218741	0.00218741	-0.00438979	-0.00767838	-0.010967	-0.0142556	-0.0175442	-0.010967	-0.00767838	-0.00438979	-0.0208328	-0.0175442	-0.010967	-0.010967	-0.010967
31.6335	0.146886	0.143597	0.130443	0.133731	0.117288	0.110711	0.104134	0.104134	0.104134	0.094268	0.0909794	0.0811137	0.0844023		0.0745365	0.0712479	0.0679593	0.0646707	0.0613821	0.0548049	0.0580935	0.0548049	0.0548049	0.0449391	0.0383619	0.0416505	0.0350733	0.0317848	0.0317848	0.0252076	0.021919	0.021919	0.0120532	0.005476	0.00218741	0.005476	-0.00767838	-0.010967	-0.010967	-0.010967	-0.0208328	-0.0142556	-0.0142556	-0.00767838	-0.0175442	-0.010967	-0.0142556	-0.0142556	-0.0175442
31.7335	0.146886	0.140308	0.133731	0.133731	0.117288	0.114	0.110711	0.110711	0.0975566	0.094268	0.094268	0.0876908	0.0811137		0.0745365	0.0745365	0.0679593	0.0646707	0.0548049	0.0580935	0.0548049	0.0482277	0.0515163	0.0482277	0.0449391	0.0416505	0.0350733	0.0350733	0.0284962	0.0252076	0.0252076	0.0186304	0.0153418	0.00218741	-0.00110119	-0.00110119	-0.00438979	-0.00767838	-0.0208328	-0.010967	-0.0208328	-0.010967	-0.00767838	-0.00767838	-0.0175442	-0.00767838	-0.0175442	-0.0142556	-0.0142556
31.8335	0.143597	0.140308	0.133731	0.120577	0.117288	0.114	0.107422	0.104134	0.0975566	0.0975566	0.094268	0.0876908	0.0844023		0.0778251	0.0745365	0.0679593	0.0613821	0.0580935	0.0580935	0.0580935	0.0515163	0.0482277	0.0482277	0.0416505	0.0416505	0.0383619	0.0284962	0.0317848	0.0252076	0.021919	0.0153418	0.0153418	0.0087646	0.00218741	0.00218741	-0.00438979	-0.0142556	-0.00767838	-0.010967	-0.0175442	-0.0175442	-0.0142556	-0.0142556	-0.0175442	-0.010967	-0.010967	-0.0142556	-0.0142556
31.9335	0.150174	0.13702	0.130443	0.127154	0.120577	0.114	0.107422	0.104134	0.094268	0.094268	0.0975566	0.0778251	0.0778251		0.0745365	0.0745365	0.0679593	0.0646707	0.0515163	0.0613821	0.0548049	0.0580935	0.0515163	0.0449391	0.0383619	0.0416505	0.0317848	0.0350733	0.0350733	0.0284962	0.0317848	0.0186304	0.0120532	0.005476	0.0120532	0.00218741	-0.00110119	-0.0208328	-0.010967	-0.00767838	-0.0175442	-0.0142556	-0.010967	-0.00767838	-0.0208328	-0.0142556	-0.010967	-0.0142556	-0.0142556
32.0335	0.146886	0.140308	0.133731	0.127154	0.120577	0.110711	0.107422	0.104134	0.0975566	0.0975566	0.0909794	0.0844023	0.0811137		0.0778251	0.0712479	0.0679593	0.0679593	0.0580935	0.0548049	0.0548049	0.0515163	0.0548049	0.0449391	0.0416505	0.0416505	0.0383619	0.0350733	0.0284962	0.0284962	0.0284962	0.021919	0.0120532	0.0087646	0.00218741	0.00218741	-0.00110119	-0.0175442	-0.010967	-0.010967	-0.0142556	-0.0142556	-0.00767838	-0.0175442	-0.0175442	-0.0142556	-0.00767838	-0.010967	-0.010967
32.1336	0.13702	0.13702	0.133731	0.130443	0.117288	0.114	0.110711	0.100845	0.100845	0.100845	0.094268	0.0844023	0.0811137		0.0745365	0.0712479	0.0745365	0.0679593	0.0646707	0.0679593	0.0580935	0.0548049	0.0515163	0.0449391	0.0416505	0.0449391	0.0383619	0.0350733	0.0350733	0.0284962	0.0252076	0.0252076	0.0186304	0.0120532	0.005476	0.005476	-0.00110119	-0.00767838	-0.00110119	-0.010967	-0.0142556	-0.0142556	-0.00438979	-0.00767838	-0.00767838	-0.00438979	-0.00438979	-0.00767838	-0.00767838
32.2336	0.143597	0.140308	0.133731	0.130443	0.117288	0.110711	0.104134	0.104134	0.0975566	0.0975566	0.094268	0.0876908	0.0844023		0.0778251	0.0778251	0.0778251	0.0613821	0.0613821	0.0646707	0.0580935	0.0580935	0.0580935	0.0515163	0.0482277	0.0449391	0.0350733	0.0449391	0.0383619	0.0350733	0.0317848	0.0252076	0.0252076	0.0153418	0.0087646	0.0087646	0.00218741	-0.010967	0.00218741	-0.00767838	-0.00438979	-0.00767838	-0.00767838	0.00218741	-0.010967	-0.010967	-0.00110119	-0.00110119	-0.00110119
32.3336	0.146886	0.146886	0.133731	0.130443	0.120577	0.107422	0.107422	0.110711	0.104134	0.0975566	0.0975566	0.0909794	0.0876908		0.0844023	0.0745365	0.0778251	0.0679593	0.0646707	0.0646707	0.0580935	0.0580935	0.0580935	0.0515163	0.0449391	0.0482277	0.0449391	0.0383619	0.0383619	0.0350733	0.0317848	0.0317848	0.021919	0.0153418	0.0120532	0.005476	0.00218741	-0.00438979	0.00218741	-0.00438979	-0.00438979	-0.00438979	0.00218741	-0.00110119	-0.00438979	-0.00110119	-0.00110119	-0.00110119	-0.00110119
32.4336	0.143597	0.146886	0.133731	0.130443	0.123865	0.114	0.110711	0.107422	0.100845	0.094268	0.100845	0.094268	0.0876908		0.0844023	0.0778251	0.0811137	0.0712479	0.0580935	0.0646707	0.0646707	0.0613821	0.0580935	0.0548049	0.0449391	0.0482277	0.0482277	0.0383619	0.0383619	0.0383619	0.0284962	0.0350733	0.0317848	0.021919	0.0153418	0.0186304	0.0087646	0.00218741	-0.00110119	0.00218741	0.00218741	0.00218741	-0.00110119	0.0087646	-0.00110119	0.00218741	0.005476	-0.00110119	0.0087646
32.5336	0.143597	0.143597	0.133731	0.127154	0.123865	0.114	0.114	0.110711	0.107422	0.0975566	0.094268	0.0876908	0.0844023		0.0844023	0.0811137	0.0811137	0.0778251	0.0679593	0.0712479	0.0613821	0.0679593	0.0580935	0.0548049	0.0515163	0.0515163	0.0548049	0.0449391	0.0449391	0.0416505	0.0416505	0.0350733	0.0317848	0.0252076	0.0252076	0.0153418	0.0186304	0.0087646	0.0087646	0.0087646	0.005476	0.00218741	0.0120532	0.0087646	0.005476	0.0087646	0.0120532	0.005476	0.0120532
32.6336	0.146886	0.146886	0.13702	0.130443	0.123865	0.117288	0.117288	0.114	0.104134	0.0975566	0.104134	0.094268	0.0876908		0.0909794	0.0844023	0.0811137	0.0745365	0.0712479	0.0646707	0.0679593	0.0646707	0.0613821	0.0580935	0.0580935	0.0580935	0.0515163	0.0449391	0.0482277	0.0449391	0.0416505	0.0416505	0.0383619	0.0252076	0.0284962	0.0252076	0.0186304	0.0120532	0.0120532	0.0153418	0.005476	0.0087646	0.0153418	0.0087646	0.005476	0.0186304	0.0153418	0.0087646	0.0120532
32.7336	0.146886	0.143597	0.133731	0.127154	0.123865	0.117288	0.117288	0.110711	0.104134	0.0975566	0.100845	0.0909794	0.0844023		0.0909794	0.0844023	0.0811137	0.0778251	0.0646707	0.0712479	0.0679593	0.0712479	0.0646707	0.0613821	0.0548049	0.0548049	0.0515163	0.0515163	0.0449391	0.0482277	0.0449391	0.0383619	0.0416505	0.0317848	0.0186304	0.021919	0.021919	0.0120532	0.0153418	0.0120532	0.0087646	0.0087646	0.0153418	0.0153418	0.0087646	0.021919	0.0186304	0.0153418	0.0120532
32.8336	0.150174	0.143597	0.13702	0.130443	0.123865	0.117288	0.114	0.107422	0.107422	0.104134	0.100845	0.0975566	0.0975566		0.0909794	0.0876908	0.0778251	0.0778251	0.0745365	0.0745365	0.0646707	0.0778251	0.0712479	0.0613821	0.0580935	0.0580935	0.0548049	0.0548049	0.0515163	0.0482277	0.0416505	0.0416505	0.0383619	0.0284962	0.0317848	0.0252076	0.0252076	0.0153418	0.0186304	0.0186304	0.0120532	0.0120532	0.0186304	0.021919	0.0186304	0.0186304	0.021919	0.0153418	0.0252076
32.9336	0.146886	0.146886	0.133731	0.133731	0.127154	0.120577	0.114	0.110711	0.107422	0.110711	0.100845	0.100845	0.0975566		0.0909794	0.0844023	0.0909794	0.0811137	0.0745365	0.0844023	0.0712479	0.0778251	0.0679593	0.0613821	0.0613821	0.0613821	0.0613821	0.0515163	0.0548049	0.0548049	0.0482277	0.0449391	0.0383619	0.0383619	0.0284962	0.0284962	0.021919	0.0153418	0.021919	0.0252076	0.0087646	0.0186304	0.021919	0.021919	0.0153418	0.0252076	0.0252076	0.021919	0.021919
33.0336	0.146886	0.150174	0.13702	0.13702	0.123865	0.120577	0.117288	0.120577	0.107422	0.104134	0.107422	0.0975566	0.0975566		0.0909794	0.0876908	0.0909794	0.0844023	0.0844023	0.0778251	0.0745365	0.0745365	0.0745365	0.0679593	0.0646707	0.0646707	0.0613821	0.0548049	0.0548049	0.0548049	0.0482277	0.0449391	0.0449391	0.0416505	0.0350733	0.0350733	0.0317848	0.021919	0.021919	0.021919	0.021919	0.021919	0.0186304	0.021919	0.0186304	0.0252076	0.0252076	0.0186304	0.0284962
33.1336	0.146886	0.143597	0.140308	0.13702	0.133731	0.123865	0.114	0.114	0.110711	0.107422	0.104134	0.100845	0.104134		0.094268	0.094268	0.0909794	0.0844023	0.0844023	0.0811137	0.0811137	0.0811137	0.0646707	0.0745365	0.0646707	0.0646707	0.0646707	0.0580935	0.0580935	0.0548049	0.0548049	0.0482277	0.0449391	0.0416505	0.0350733	0.0383619	0.0317848	0.0186304	0.0252076	0.0284962	0.021919	0.0252076	0.0284962	0.0252076	0.0186304	0.0252076	0.0252076	0.0252076	0.0284962
33.2336	0.153463	0.143597	0.140308	0.13702	0.130443	0.127154	0.117288	0.114	0.110711	0.110711	0.107422	0.104134	0.104134		0.100845	0.0909794	0.0844023	0.0844023	0.0811137	0.0778251	0.0778251	0.0745365	0.0745365	0.0745365	0.0679593	0.0745365	0.0613821	0.0580935	0.0646707	0.0613821	0.0580935	0.0548049	0.0482277	0.0482277	0.0449391	0.0383619	0.0317848	0.0284962	0.021919	0.0317848	0.0252076	0.021919	0.0252076	0.0284962	0.0252076	0.0252076	0.0284962	0.0284962	0.0284962
33.3336	0.153463	0.143597	0.13702	0.13702	0.133731	0.120577	0.127154	0.120577	0.120577	0.120577	0.110711	0.107422	0.100845		0.104134	0.094268	0.094268	0.0844023	0.0778251	0.0844023	0.0844023	0.0778251	0.0712479	0.0712479	0.0712479	0.0679593	0.0646707	0.0613821	0.0646707	0.0613821	0.0548049	0.0548049	0.0515163	0.0482277	0.0416505	0.0350733	0.0350733	0.0252076	0.0252076	0.0252076	0.0284962	0.0252076	0.0284962	0.0317848	0.0284962	0.0317848	0.0317848	0.021919	0.0317848
33.4336	0.153463	0.153463	0.13702	0.143597	0.13702	0.130443	0.120577	0.114	0.110711	0.114	0.110711	0.104134	0.107422		0.100845	0.0975566	0.0975566	0.0876908	0.0876908	0.0844023	0.0811137	0.0811137	0.0745365	0.0778251	0.0679593	0.0712479	0.0646707	0.0679593	0.0646707	0.0613821	0.0580935	0.0515163	0.0515163	0.0515163	0.0416505	0.0416505	0.0350733	0.0284962	0.0317848	0.0284962	0.0252076	0.0284962	0.0317848	0.0317848	0.0317848	0.0350733	0.0284962	0.0317848	0.0350733
33.5336	0.153463	0.150174	0.140308	0.13702	0.13702	0.133731	0.123865	0.123865	0.110711	0.114	0.107422	0.104134	0.104134		0.104134	0.0975566	0.094268	0.0876908	0.0876908	0.0844023	0.0844023	0.0844023	0.0811137	0.0778251	0.0712479	0.0712479	0.0679593	0.0580935	0.0646707	0.0646707	0.0646707	0.0580935	0.0548049	0.0515163	0.0416505	0.0383619	0.0383619	0.0317848	0.0252076	0.0284962	0.0252076	0.0252076	0.0284962	0.0317848	0.0284962	0.0317848	0.0383619	0.0284962	0.0350733
33.6336	0.150174	0.150174	0.143597	0.140308	0.133731	0.123865	0.120577	0.120577	0.117288	0.110711	0.114	0.107422	0.100845		0.100845	0.100845	0.0975566	0.0876908	0.0876908	0.0811137	0.0844023	0.0811137	0.0778251	0.0778251	0.0712479	0.0712479	0.0646707	0.0646707	0.0712479	0.0646707	0.0548049	0.0580935	0.0580935	0.0515163	0.0416505	0.0383619	0.0449391	0.0317848	0.0317848	0.0317848	0.0284962	0.0284962	0.0317848	0.0317848	0.0284962	0.0317848	0.0317848	0.0317848	0.0350733
33.7336	0.146886	0.153463	0.140308	0.140308	0.133731	0.123865	0.127154	0.123865	0.114	0.120577	0.110711	0.110711	0.110711		0.104134	0.100845	0.0975566	0.0876908	0.0909794	0.0844023	0.0844023	0.0811137	0.0778251	0.0778251	0.0778251	0.0778251	0.0712479	0.0646707	0.0679593	0.0580935	0.0580935	0.0548049	0.0515163	0.0548049	0.0482277	0.0449391	0.0449391	0.0350733	0.0252076	0.0317848	0.0317848	0.0317848	0.0284962	0.0350733	0.0317848	0.0284962	0.0383619	0.0317848
33.8336	0.150174	0.150174	0.140308	0.143597	0.133731	0.130443	0.123865	0.123865	0.114	0.120577	0.110711	0.104134	0.104134		0.100845	0.100845	0.100845	0.094268	0.0876908	0.0876908	0.0909794	0.0844023	0.0811137	0.0778251	0.0811137	0.0712479	0.0679593	0.0646707	0.0646707	0.0679593	0.0613821	0.0646707	0.0613821	0.0449391	0.0482277	0.0383619	0.0416505	0.0350733	0.0350733	0.0383619	0.0350733	0.0284962	0.0317848	0.0383619	0.0284962	0.0317848	0.0383619	0.0350733
33.9336	0.153463	0.156751	0.143597	0.140308	0.140308	0.130443	0.127154	0.120577	0.117288	0.117288	0.114	0.104134	0.110711		0.100845	0.104134	0.0975566	0.094268	0.0909794	0.0975566	0.0844023	0.0844023	0.0844023	0.0778251	0.0778251	0.0778251	0.0712479	0.0646707	0.0679593	0.0580935	0.0646707	0.0580935	0.0548049	0.0515163	0.0515163	0.0416505	0.0482277	0.0317848	0.0350733	0.0317848	0.0317848	0.0284962	0.0317848	0.0350733	0.0350733	0.0350733	0.0350733
34.0336	0.16004	0.153463	0.146886	0.143597	0.133731	0.127154	0.127154	0.127154	0.120577	0.117288	0.120577	0.104134	0.107422		0.100845	0.104134	0.0975566	0.094268	0.0909794	0.0876908	0.0844023	0.0876908	0.0778251	0.0844023	0.0778251	0.0811137	0.0679593	0.0679593	0.0712479	0.0613821	0.0580935	0.0580935	0.0580935	0.0515163	0.0515163	0.0449391	0.0449391	0.0350733	0.0317848	0.0383619	0.0252076	0.0284962	0.0350733	0.0317848	0.0350733	0.0317848	0.0350733
34.1336	0.156751	0.16004	0.146886	0.13702	0.140308	0.133731	0.123865	0.127154	0.123865	0.117288	0.117288	0.110711	0.107422		0.107422	0.100845	0.0975566	0.094268	0.0876908	0.0844023	0.0876908	0.094268	0.0844023	0.0811137	0.0811137	0.0712479	0.0679593	0.0712479	0.0679593	0.0679593	0.0679593	0.0613821	0.0548049	0.0515163	0.0449391	0.0449391	0.0350733	0.0317848	0.0284962	0.0383619	0.0317848	0.0284962	0.0317848	0.0350733	0.0350733	0.0317848	0.0284962
34.2336	0.153463	0.16004	0.146886	0.143597	0.143597	0.127154	0.130443	0.127154	0.123865	0.110711	0.114	0.117288	0.114		0.107422	0.100845	0.094268	0.0975566	0.094268	0.0909794	0.0909794	0.0876908	0.0844023	0.0811137	0.0778251	0.0712479	0.0712479	0.0712479	0.0712479	0.0646707	0.0613821	0.0548049	0.0580935	0.0515163	0.0482277	0.0449391	0.0449391	0.0317848	0.0284962	0.0383619	0.0317848	0.0252076	0.0317848	0.0317848	0.0317848	0.0317848
34.3336	0.156751	0.156751	0.143597	0.146886	0.133731	0.13702	0.123865	0.120577	0.120577	0.114	0.117288	0.114	0.104134		0.104134	0.100845	0.0975566	0.094268	0.094268	0.0909794	0.0844023	0.0844023	0.0778251	0.0844023	0.0778251	0.0712479	0.0679593	0.0679593	0.0712479	0.0679593	0.0646707	0.0580935	0.0580935	0.0515163	0.0449391	0.0449391	0.0449391	0.0350733	0.0350733	0.0350733	0.0252076	0.0284962	0.0350733	0.0350733	0.0284962	0.0317848
34.4336	0.156751	0.153463	0.146886	0.150174	0.140308	0.130443	0.133731	0.123865	0.123865	0.117288	0.117288	0.114	0.107422		0.104134	0.100845	0.094268	0.0909794	0.0909794	0.094268	0.0844023	0.0844023	0.0811137	0.0778251	0.0745365	0.0745365	0.0811137	0.0679593	0.0712479	0.0679593	0.0646707	0.0613821	0.0580935	0.0515163	0.0482277	0.0482277	0.0416505	0.0317848	0.0350733	0.0317848	0.0284962	0.0317848	0.0284962	0.0317848	0.0350733
34.5336	0.153463	0.153463	0.146886	0.143597	0.140308	0.13702	0.127154	0.127154	0.123865	0.123865	0.120577	0.117288	0.107422		0.104134	0.104134	0.100845	0.094268	0.0909794	0.0909794	0.0844023	0.0844023	0.0811137	0.0844023	0.0778251	0.0745365	0.0712479	0.0679593	0.0679593	0.0646707	0.0646707	0.0613821	0.0548049	0.0548049	0.0482277	0.0416505	0.0449391	0.0317848	0.0317848	0.0350733	0.021919	0.0317848	0.0284962	0.0284962	0.0317848
34.6336	0.153463	0.153463	0.150174	0.146886	0.13702	0.133731	0.123865	0.120577	0.120577	0.123865	0.117288	0.114	0.110711		0.104134	0.104134	0.100845	0.0909794	0.0909794	0.0909794	0.0909794	0.0844023	0.0811137	0.0844023	0.0778251	0.0745365	0.0745365	0.0679593	0.0646707	0.0646707	0.0580935	0.0580935	0.0646707	0.0482277	0.0482277	0.0416505	0.0416505	0.0350733	0.0317848	0.0317848	0.0284962	0.0284962	0.0284962	0.0317848
34.7336	0.156751	0.153463	0.146886	0.143597	0.13702	0.133731	0.123865	0.127154	0.123865	0.114	0.114	0.107422	0.104134		0.104134	0.104134	0.100845	0.104134	0.0876908	0.0876908	0.0909794	0.0876908	0.0811137	0.0844023	0.0712479	0.0745365	0.0679593	0.0712479	0.0646707	0.0646707	0.0613821	0.0548049	0.0580935	0.0482277	0.0515163	0.0383619	0.0416505	0.0317848	0.0252076	0.0416505	0.0252076	0.0252076	0.0284962	0.0284962
34.8336	0.16004	0.16004	0.150174	0.150174	0.13702	0.133731	0.130443	0.123865	0.123865	0.114	0.117288	0.114	0.104134		0.107422	0.104134	0.0975566	0.094268	0.0909794	0.0909794	0.0844023	0.0876908	0.0876908	0.0844023	0.0778251	0.0745365	0.0745365	0.0679593	0.0646707	0.0613821	0.0613821	0.0580935	0.0613821	0.0515163	0.0482277	0.0383619	0.0383619	0.0317848	0.021919	0.0350733	0.021919	0.0284962	0.0284962	0.0317848
34.9336	0.153463	0.153463	0.143597	0.146886	0.13702	0.133731	0.130443	0.127154	0.117288	0.114	0.120577	0.114	0.107422		0.107422	0.100845	0.0975566	0.094268	0.0909794	0.0876908	0.0844023	0.0844023	0.0844023	0.0811137	0.0712479	0.0679593	0.0712479	0.0613821	0.0613821	0.0646707	0.0613821	0.0580935	0.0548049	0.0515163	0.0449391	0.0449391	0.0383619	0.0252076	0.021919	0.0317848	0.0252076	0.0252076	0.0252076
35.0336	0.153463	0.156751	0.153463	0.146886	0.13702	0.130443	0.130443	0.127154	0.120577	0.117288	0.120577	0.114	0.104134		0.104134	0.094268	0.100845	0.094268	0.0909794	0.0876908	0.0909794	0.0811137	0.0811137	0.0811137	0.0745365	0.0712479	0.0679593	0.0613821	0.0679593	0.0646707	0.0580935	0.0515163	0.0548049	0.0482277	0.0383619	0.0416505	0.0383619	0.0317848	0.0284962	0.0284962	0.021919	0.0252076	0.0252076
35.1336	0.156751	0.153463	0.150174	0.146886	0.13702	0.130443	0.123865	0.123865	0.120577	0.117288	0.114	0.114	0.107422		0.100845	0.104134	0.100845	0.094268	0.0844023	0.0876908	0.0844023	0.0844023	0.0745365	0.0811137	0.0745365	0.0679593	0.0646707	0.0646707	0.0646707	0.0646707	0.0580935	0.0515163	0.0482277	0.0482277	0.0416505	0.0383619	0.0350733	0.0284962	0.021919	0.0284962	0.021919	0.0252076
35.2336	0.156751	0.156751	0.153463	0.140308	0.13702	0.130443	0.123865	0.130443	0.120577	0.110711	0.114	0.107422	0.107422		0.100845	0.0975566	0.104134	0.0975566	0.0876908	0.0811137	0.0876908	0.0778251	0.0778251	0.0745365	0.0712479	0.0679593	0.0679593	0.0646707	0.0712479	0.0580935	0.0580935	0.0482277	0.0515163	0.0449391	0.0416505	0.0416505	0.0350733	0.0252076	0.021919	0.0252076	0.0284962	0.0186304
35.3336	0.16004	0.153463	0.146886	0.140308	0.13702	0.133731	0.123865	0.127154	0.117288	0.114	0.117288	0.107422	0.104134		0.107422	0.100845	0.094268	0.0909794	0.0909794	0.0876908	0.0876908	0.0778251	0.0745365	0.0712479	0.0679593	0.0679593	0.0712479	0.0580935	0.0580935	0.0580935	0.0580935	0.0515163	0.0548049	0.0482277	0.0416505	0.0317848	0.0317848	0.021919	0.0186304	0.021919	0.0186304
35.4336	0.153463	0.153463	0.143597	0.140308	0.140308	0.130443	0.127154	0.123865	0.123865	0.110711	0.107422	0.107422	0.100845		0.0975566	0.0975566	0.094268	0.0876908	0.094268	0.0876908	0.0844023	0.0811137	0.0811137	0.0712479	0.0679593	0.0679593	0.0646707	0.0580935	0.0613821	0.0580935	0.0580935	0.0482277	0.0449391	0.0449391	0.0383619	0.0350733	0.0317848	0.0252076	0.0252076	0.0252076	0.021919
35.5336	0.153463	0.156751	0.140308	0.140308	0.13702	0.130443	0.127154	0.127154	0.120577	0.114	0.117288	0.104134	0.107422		0.0975566	0.0975566	0.0975566	0.0909794	0.0876908	0.0844023	0.0811137	0.0778251	0.0745365	0.0745365	0.0646707	0.0679593	0.0646707	0.0679593	0.0613821	0.0613821	0.0548049	0.0482277	0.0449391	0.0383619	0.0383619	0.0350733	0.0317848	0.021919	0.0153418	0.0284962	0.0186304
35.6336	0.156751	0.156751	0.150174	0.143597	0.140308	0.133731	0.127154	0.120577	0.120577	0.120577	0.110711	0.104134	0.100845		0.104134	0.0975566	0.100845	0.0909794	0.0811137	0.0811137	0.0778251	0.0778251	0.0745365	0.0745365	0.0712479	0.0679593	0.0646707	0.0613821	0.0613821	0.0548049	0.0515163	0.0482277	0.0482277	0.0449391	0.0416505	0.0317848	0.0350733	0.021919	0.0153418	0.021919
35.7336	0.150174	0.156751	0.143597	0.143597	0.13702	0.133731	0.127154	0.120577	0.120577	0.114	0.114	0.107422	0.107422		0.0975566	0.0975566	0.094268	0.0909794	0.0811137	0.0844023	0.0778251	0.0745365	0.0745365	0.0712479	0.0679593	0.0646707	0.0580935	0.0548049	0.0613821	0.0548049	0.0580935	0.0449391	0.0449391	0.0416505	0.0449391	0.0350733	0.0284962	0.0186304	0.0186304	0.021919
35.8336	0.143597	0.150174	0.143597	0.140308	0.133731	0.127154	0.123865	0.123865	0.117288	0.110711	0.114	0.107422	0.104134		0.100845	0.0975566	0.0909794	0.0909794	0.0811137	0.0778251	0.0811137	0.0745365	0.0712479	0.0712479	0.0712479	0.0646707	0.0613821	0.0580935	0.0580935	0.0515163	0.0515163	0.0482277	0.0449391	0.0383619	0.0350733	0.0350733	0.0317848	0.0186304	0.0153418
35.9336	0.150174	0.146886	0.140308	0.140308	0.133731	0.130443	0.117288	0.117288	0.117288	0.114	0.107422	0.107422	0.100845		0.0975566	0.094268	0.0909794	0.0876908	0.0876908	0.0844023	0.0811137	0.0712479	0.0745365	0.0679593	0.0679593	0.0613821	0.0646707	0.0548049	0.0548049	0.0548049	0.0515163	0.0416505	0.0449391	0.0383619	0.0350733	0.0252076	0.0252076	0.021919	0.0120532
36.0336	0.153463	0.146886	0.140308	0.140308	0.130443	0.127154	0.117288	0.120577	0.117288	0.107422	0.107422	0.100845	0.100845		0.100845	0.094268	0.0909794	0.0876908	0.0844023	0.0844023	0.0778251	0.0778251	0.0712479	0.0712479	0.0646707	0.0613821	0.0613821	0.0580935	0.0580935	0.0548049	0.0482277	0.0449391	0.0482277	0.0416505	0.0383619	0.0317848	0.0284962	0.0153418	0.0153418
36.1336	0.146886	0.146886	0.13702	0.13702	0.130443	0.123865	0.120577	0.117288	0.117288	0.110711	0.107422	0.100845	0.100845		0.0975566	0.094268	0.0909794	0.0844023	0.0844023	0.0811137	0.0811137	0.0712479	0.0712479	0.0712479	0.0679593	0.0613821	0.0580935	0.0580935	0.0548049	0.0515163	0.0515163	0.0449391	0.0482277	0.0416505	0.0383619	0.0284962	0.0350733	0.0153418
36.2336	0.150174	0.150174	0.143597	0.133731	0.127154	0.123865	0.114	0.120577	0.110711	0.110711	0.104134	0.104134	0.0975566		0.100845	0.0975566	0.0909794	0.0876908	0.0844023	0.0844023	0.0745365	0.0712479	0.0679593	0.0712479	0.0646707	0.0580935	0.0548049	0.0515163	0.0515163	0.0482277	0.0548049	0.0416505	0.0416505	0.0416505	0.0350733	0.0284962	0.0284962	0.0186304
36.3336	0.146886	0.146886	0.140308	0.130443	0.133731	0.123865	0.114	0.120577	0.114	0.107422	0.107422	0.100845	0.0975566		0.0909794	0.0909794	0.0876908	0.0844023	0.0811137	0.0811137	0.0745365	0.0712479	0.0712479	0.0679593	0.0646707	0.0679593	0.0580935	0.0580935	0.0580935	0.0482277	0.0482277	0.0416505	0.0482277	0.0383619	0.0350733	0.0284962	0.0252076
36.4336	0.150174	0.143597	0.143597	0.13702	0.127154	0.127154	0.120577	0.114	0.107422	0.107422	0.107422	0.0975566	0.0975566		0.0909794	0.0909794	0.0876908	0.0811137	0.0778251	0.0745365	0.0745365	0.0646707	0.0646707	0.0646707	0.0580935	0.0580935	0.0548049	0.0515163	0.0482277	0.0482277	0.0548049	0.0416505	0.0416505	0.0383619	0.0317848	0.0317848	0.0252076
36.5336	0.143597	0.143597	0.13702	0.133731	0.123865	0.127154	0.117288	0.117288	0.114	0.104134	0.107422	0.104134	0.0975566		0.0844023	0.0876908	0.0844023	0.0876908	0.0778251	0.0778251	0.0745365	0.0712479	0.0712479	0.0613821	0.0613821	0.0548049	0.0613821	0.0515163	0.0548049	0.0515163	0.0482277	0.0416505	0.0416505	0.0350733	0.0317848	0.0383619	0.0252076
36.6336	0.143597	0.143597	0.13702	0.130443	0.127154	0.120577	0.110711	0.114	0.114	0.104134	0.100845	0.100845	0.094268		0.0876908	0.0844023	0.0844023	0.0811137	0.0745365	0.0811137	0.0778251	0.0679593	0.0679593	0.0679593	0.0613821	0.0580935	0.0580935	0.0515163	0.0482277	0.0515163	0.0482277	0.0449391	0.0416505	0.0350733	0.0350733	0.0252076
36.7336	0.143597	0.140308	0.13702	0.133731	0.127154	0.123865	0.114	0.110711	0.104134	0.104134	0.100845	0.0975566	0.0909794		0.0876908	0.0876908	0.0844023	0.0778251	0.0745365	0.0745365	0.0679593	0.0679593	0.0679593	0.0679593	0.0613821	0.0580935	0.0515163	0.0515163	0.0482277	0.0515163	0.0449391	0.0449391	0.0383619	0.0317848	0.0317848	0.0284962
36.8336	0.143597	0.146886	0.13702	0.130443	0.123865	0.117288	0.114	0.114	0.107422	0.104134	0.100845	0.0975566	0.094268		0.0876908	0.0844023	0.0844023	0.0811137	0.0778251	0.0712479	0.0712479	0.0679593	0.0580935	0.0646707	0.0580935	0.0580935	0.0580935	0.0449391	0.0515163	0.0515163	0.0449391	0.0383619	0.0416505	0.0416505	0.0252076
36.9336	0.140308	0.140308	0.130443	0.130443	0.120577	0.114	0.117288	0.104134	0.110711	0.100845	0.0975566	0.094268	0.094268		0.0811137	0.0844023	0.0778251	0.0778251	0.0778251	0.0712479	0.0679593	0.0646707	0.0679593	0.0646707	0.0515163	0.0548049	0.0515163	0.0482277	0.0515163	0.0449391	0.0449391	0.0416505	0.0350733	0.0317848	0.0350733
37.0336	0.13702	0.13702	0.130443	0.123865	0.120577	0.117288	0.107422	0.110711	0.104134	0.100845	0.100845	0.0975566	0.0909794		0.0909794	0.0811137	0.0811137	0.0745365	0.0745365	0.0712479	0.0679593	0.0679593	0.0646707	0.0613821	0.0613821	0.0482277	0.0449391	0.0515163	0.0449391	0.0449391	0.0416505	0.0383619	0.0383619	0.0317848	0.0284962
37.1336	0.140308	0.13702	0.130443	0.133731	0.117288	0.117288	0.114	0.107422	0.107422	0.100845	0.0975566	0.094268	0.0876908		0.0909794	0.0811137	0.0778251	0.0778251	0.0712479	0.0679593	0.0679593	0.0679593	0.0646707	0.0646707	0.0548049	0.0548049	0.0482277	0.0482277	0.0449391	0.0449391	0.0416505	0.0350733	0.0284962	0.0317848
37.2336	0.133731	0.13702	0.130443	0.120577	0.120577	0.114	0.110711	0.107422	0.104134	0.0909794	0.0975566	0.0909794	0.0844023		0.0844023	0.0745365	0.0778251	0.0745365	0.0679593	0.0712479	0.0646707	0.0613821	0.0613821	0.0548049	0.0548049	0.0548049	0.0515163	0.0416505	0.0449391	0.0416505	0.0383619	0.0350733	0.0350733	0.0350733
37.3336	0.130443	0.13702	0.123865	0.123865	0.117288	0.114	0.104134	0.110711	0.104134	0.094268	0.094268	0.0909794	0.0811137		0.0778251	0.0811137	0.0745365	0.0712479	0.0712479	0.0679593	0.0613821	0.0646707	0.0580935	0.0548049	0.0548049	0.0449391	0.0515163	0.0416505	0.0482277	0.0449391	0.0383619	0.0350733	0.0317848	0.0284962
37.4336	0.127154	0.133731	0.130443	0.120577	0.114	0.107422	0.107422	0.107422	0.0975566	0.0975566	0.0876908	0.0876908	0.0811137		0.0844023	0.0778251	0.0778251	0.0679593	0.0745365	0.0679593	0.0679593	0.0580935	0.0613821	0.0515163	0.0515163	0.0449391	0.0416505	0.0416505	0.0383619	0.0416505	0.0416505	0.0350733	0.0350733
37.5336	0.127154	0.13702	0.123865	0.123865	0.117288	0.114	0.107422	0.100845	0.0975566	0.0909794	0.0876908	0.0876908	0.0876908		0.0778251	0.0745365	0.0778251	0.0745365	0.0679593	0.0646707	0.0646707	0.0613821	0.0580935	0.0515163	0.0515163	0.0449391	0.0482277	0.0482277	0.0383619	0.0416505	0.0350733	0.0350733	0.0284962
37.6336	0.133731	0.13702	0.127154	0.120577	0.110711	0.110711	0.100845	0.107422	0.100845	0.0975566	0.0909794	0.094268	0.0844023		0.0778251	0.0778251	0.0712479	0.0712479	0.0679593	0.0613821	0.0646707	0.0580935	0.0548049	0.0515163	0.0515163	0.0482277	0.0482277	0.0449391	0.0416505	0.0383619	0.0284962	0.0350733
37.7336	0.133731	0.130443	0.123865	0.123865	0.114	0.107422	0.100845	0.094268	0.094268	0.094268	0.094268	0.0844023	0.0811137		0.0778251	0.0712479	0.0745365	0.0646707	0.0646707	0.0646707	0.0613821	0.0515163	0.0548049	0.0482277	0.0449391	0.0482277	0.0449391	0.0383619	0.0416505	0.0416505	0.0383619	0.0317848
37.8336	0.133731	0.127154	0.120577	0.117288	0.110711	0.110711	0.0975566	0.100845	0.0975566	0.0844023	0.0876908	0.0876908	0.0745365		0.0745365	0.0778251	0.0778251	0.0646707	0.0679593	0.0613821	0.0580935	0.0515163	0.0515163	0.0482277	0.0515163	0.0449391	0.0449391	0.0416505	0.0449391	0.0416505	0.0317848	0.0350733
37.9336	0.120577	0.127154	0.123865	0.114	0.110711	0.107422	0.104134	0.100845	0.094268	0.0844023	0.0844023	0.0876908	0.0745365		0.0712479	0.0712479	0.0712479	0.0679593	0.0646707	0.0613821	0.0515163	0.0515163	0.0515163	0.0515163	0.0449391	0.0416505	0.0383619	0.0350733	0.0350733	0.0383619	0.0317848
38.0336	0.127154	0.127154	0.120577	0.114	0.110711	0.0975566	0.0975566	0.0975566	0.0876908	0.0876908	0.0876908	0.0811137	0.0745365		0.0712479	0.0646707	0.0712479	0.0646707	0.0580935	0.0548049	0.0515163	0.0515163	0.0482277	0.0449391	0.0482277	0.0383619	0.0449391	0.0383619	0.0416505	0.0317848	0.0284962
38.1336	0.123865	0.127154	0.117288	0.114	0.107422	0.0975566	0.100845	0.0975566	0.094268	0.0876908	0.0844023	0.0811137	0.0745365		0.0712479	0.0679593	0.0613821	0.0613821	0.0580935	0.0580935	0.0515163	0.0548049	0.0482277	0.0482277	0.0482277	0.0449391	0.0350733	0.0317848	0.0350733	0.0317848	0.0252076
38.2336	0.120577	0.123865	0.114	0.107422	0.100845	0.100845	0.094268	0.094268	0.0909794	0.0844023	0.0811137	0.0745365	0.0712479		0.0712479	0.0679593	0.0646707	0.0613821	0.0580935	0.0548049	0.0548049	0.0482277	0.0515163	0.0416505	0.0449391	0.0416505	0.0416505	0.0317848	0.0317848	0.0317848
38.3336	0.120577	0.120577	0.114	0.110711	0.104134	0.0975566	0.100845	0.094268	0.094268	0.0811137	0.0778251	0.0778251	0.0778251		0.0646707	0.0646707	0.0613821	0.0580935	0.0548049	0.0515163	0.0515163	0.0482277	0.0449391	0.0383619	0.0383619	0.0350733	0.0383619	0.0284962	0.0317848	0.0284962
38.4336	0.120577	0.120577	0.107422	0.110711	0.104134	0.100845	0.0876908	0.0876908	0.0909794	0.0811137	0.0745365	0.0745365	0.0778251		0.0613821	0.0613821	0.0580935	0.0613821	0.0515163	0.0449391	0.0449391	0.0449391	0.0449391	0.0383619	0.0350733	0.0383619	0.0350733	0.0252076	0.0252076	0.0252076
38.5336	0.114	0.123865	0.107422	0.110711	0.0975566	0.094268	0.0876908	0.0844023	0.0876908	0.0778251	0.0712479	0.0679593	0.0712479		0.0679593	0.0580935	0.0580935	0.0580935	0.0515163	0.0515163	0.0515163	0.0416505	0.0383619	0.0383619	0.0350733	0.0350733	0.0383619	0.0284962	0.0317848
38.6336	0.114	0.117288	0.110711	0.110711	0.0975566	0.0975566	0.0844023	0.0909794	0.0811137	0.0778251	0.0745365	0.0646707	0.0679593		0.0613821	0.0613821	0.0580935	0.0515163	0.0449391	0.0449391	0.0449391	0.0416505	0.0383619	0.0416505	0.0317848	0.0350733	0.0284962	0.0284962	0.0252076
38.7336	0.114	0.117288	0.107422	0.100845	0.094268	0.0975566	0.0844023	0.0811137	0.0811137	0.0745365	0.0679593	0.0679593	0.0679593		0.0613821	0.0515163	0.0548049	0.0515163	0.0482277	0.0482277	0.0515163	0.0350733	0.0383619	0.0317848	0.0350733	0.0284962	0.0284962	0.0186304
38.8336	0.110711	0.114	0.114	0.104134	0.094268	0.0876908	0.0876908	0.0844023	0.0811137	0.0745365	0.0712479	0.0646707	0.0646707		0.0548049	0.0580935	0.0515163	0.0482277	0.0482277	0.0383619	0.0482277	0.0383619	0.0416505	0.0252076	0.0317848	0.021919	0.0284962	0.0186304
38.9336	0.114	0.114	0.107422	0.0975566	0.094268	0.0909794	0.0876908	0.0811137	0.0778251	0.0712479	0.0679593	0.0646707	0.0580935		0.0613821	0.0580935	0.0515163	0.0482277	0.0416505	0.0449391	0.0350733	0.0350733	0.0317848	0.0317848	0.0284962	0.0252076	0.021919	0.0284962
39.0336	0.110711	0.107422	0.100845	0.094268	0.0876908	0.0909794	0.0844023	0.0778251	0.0778251	0.0679593	0.0679593	0.0646707	0.0548049		0.0548049	0.0515163	0.0515163	0.0482277	0.0449391	0.0449391	0.0383619	0.0317848	0.0317848	0.0317848	0.0252076	0.0186304	0.0252076
39.1336	0.107422	0.107422	0.0975566	0.0975566	0.0909794	0.0909794	0.0811137	0.0745365	0.0778251	0.0679593	0.0712479	0.0646707	0.0580935		0.0580935	0.0482277	0.0482277	0.0482277	0.0350733	0.0416505	0.0416505	0.0317848	0.0252076	0.0317848	0.0252076	0.021919	0.0153418
39.2336	0.114	0.104134	0.0975566	0.094268	0.0876908	0.0778251	0.0811137	0.0778251	0.0745365	0.0679593	0.0613821	0.0646707	0.0613821		0.0515163	0.0482277	0.0482277	0.0449391	0.0416505	0.0416505	0.0383619	0.0350733	0.0350733	0.0252076	0.0186304	0.0153418	0.021919
39.3336	0.104134	0.100845	0.104134	0.0909794	0.0909794	0.0844023	0.0778251	0.0745365	0.0712479	0.0679593	0.0646707	0.0580935	0.0580935		0.0515163	0.0482277	0.0449391	0.0416505	0.0383619	0.0350733	0.0350733	0.0284962	0.0317848	0.0284962	0.0284962	0.0186304
39.4336	0.107422	0.104134	0.100845	0.100845	0.0909794	0.0844023	0.0778251	0.0745365	0.0712479	0.0646707	0.0613821	0.0548049	0.0548049		0.0482277	0.0449391	0.0449391	0.0449391	0.0416505	0.0383619	0.0383619	0.0284962	0.0284962	0.021919	0.021919	0.021919
39.5336	0.107422	0.104134	0.100845	0.0909794	0.0844023	0.0811137	0.0811137	0.0745365	0.0745365	0.0580935	0.0580935	0.0646707	0.0580935		0.0482277	0.0449391	0.0482277	0.0449391	0.0416505	0.0350733	0.0350733	0.0317848	0.0284962	0.0252076	0.021919	0.0186304
39.6336	0.104134	0.104134	0.0975566	0.094268	0.0909794	0.0811137	0.0778251	0.0745365	0.0712479	0.0646707	0.0613821	0.0613821	0.0548049		0.0482277	0.0482277	0.0449391	0.0449391	0.0416505	0.0350733	0.0383619	0.0284962	0.0350733	0.0317848	0.0186304
39.7336	0.104134	0.100845	0.094268	0.0909794	0.094268	0.0778251	0.0778251	0.0712479	0.0745365	0.0646707	0.0613821	0.0613821	0.0548049		0.0482277	0.0449391	0.0482277	0.0416505	0.0416505	0.0383619	0.0284962	0.0350733	0.0252076	0.0252076	0.0252076
39.8336	0.104134	0.100845	0.094268	0.0909794	0.0844023	0.0844023	0.0811137	0.0712479	0.0778251	0.0679593	0.0613821	0.0580935	0.0580935		0.0515163	0.0449391	0.0449391	0.0482277	0.0416505	0.0317848	0.0350733	0.0350733	0.0317848	0.0252076	0.0252076
39.9336	0.100845	0.107422	0.0975566	0.094268	0.0876908	0.0811137	0.0778251	0.0811137	0.0745365	0.0712479	0.0580935	0.0613821	0.0580935		0.0515163	0.0482277	0.0482277	0.0449391	0.0416505	0.0383619	0.0350733	0.0350733	0.0350733	0.0284962
40.0336	0.104134	0.107422	0.100845	0.0975566	0.0876908	0.0745365	0.0745365	0.0778251	0.0679593	0.0646707	0.0613821	0.0613821	0.0613821		0.0515163	0.0515163	0.0449391	0.0482277	0.0449391	0.0350733	0.0383619	0.0449391	0.0317848	0.0284962
[truncated: 85 more columns]
