# Supplementary material for: Quantum octets in high mobility pentagonal two-dimensional PdSe2
Source: Nat Commun. 2024 Jan 26;15:761. doi: 10.1038/s41467-024-44972-2 (PMC10817936; doi:10.1038/s41467-024-44972-2)
Supplement: Supplementary file 3 — Source Data [file 41467_2024_44972_MOESM3_ESM.zip › source data/Fig3b.csv]

RnuB3.x	RnuB3[][91].d	RnuB3[][92].d	RnuB3[][93].d	RnuB3[][94].d	RnuB3[][95].d	RnuB3[][96].d	RnuB3[][97].d	RnuB3[][98].d	RnuB3[][99].d	RnuB3[][100].d	RnuB3[][101].d	RnuB3[][102].d	RnuB3[][103].d	RnuB3[][104].d	RnuB3[][105].d	RnuB3[][106].d	RnuB3[][107].d	RnuB3[][108].d	RnuB3[][109].d	RnuB3[][110].d	RnuB3[][111].d	RnuB3[][112].d	RnuB3[][113].d	RnuB3[][114].d	RnuB3[][115].d	RnuB3[][116].d	RnuB3[][117].d	RnuB3[][118].d	RnuB3[][119].d	RnuB3[][120].d	RnuB3[][121].d	RnuB3[][122].d	RnuB3[][123].d	RnuB3[][124].d	RnuB3[][125].d	RnuB3[][126].d	RnuB3[][127].d	RnuB3[][128].d	RnuB3[][129].d	RnuB3[][130].d	RnuB3[][131].d	RnuB3[][132].d	RnuB3[][133].d	RnuB3[][134].d	RnuB3[][135].d	RnuB3[][136].d	RnuB3[][137].d	RnuB3[][138].d	RnuB3[][139].d
x/y	8.02941	8.11765	8.20588	8.29412	8.38235	8.47059	8.55882	8.64706	8.73529	8.82353	8.91176	9	9.08824	9.17647	9.26471	9.35294	9.44118	9.52941	9.61765	9.70588	9.79412	9.88235	9.97059	10.0588	10.1471	10.2353	10.3235	10.4118	10.5	10.5882	10.6765	10.7647	10.8529	10.9412	11.0294	11.1176	11.2059	11.2941	11.3824	11.4706	11.5588	11.6471	11.7353	11.8235	11.9118	12	12.0882	12.1765	12.2647
4.1667
4.2684
4.3701
4.4718
4.5735
4.67519
4.77689
4.87859
4.98029
5.08199
5.18369
5.28539
5.38709
5.48879
5.59049
5.69218
5.79388
5.89558
5.99728
6.09898																																																	2.7383
6.20068																																															2.77447	2.86326	2.88628
6.30238																																													2.84024	2.89944	2.91259	2.90602	2.89286
6.40408																																											2.8534	2.92575	2.94877	2.93233	2.91588	2.89944	2.85669
6.50578																																									2.88957	2.94877	2.96521	2.95535	2.95206	2.90602	2.883	2.83038	2.76461
6.60747																																							2.92575	2.95863	2.97837	2.97508	2.96192	2.94219	2.90273	2.84353	2.78763	2.72185	2.64951
6.70917																																					2.9093	2.97837	3.00467	2.99481	2.97837	2.95863	2.9093	2.86655	2.82051	2.7383	2.6791	2.61004	2.54427
6.81087																																			2.91917	2.98823	3.01783	3.00796	2.99481	2.98165	2.93233	2.883	2.83696	2.7679	2.70541	2.62649	2.564	2.50481	2.44232
6.91257																																	2.883	2.98823	3.02112	3.02112	3.02112	3.00796	2.9685	2.91259	2.84682	2.78105	2.71857	2.65937	2.60018	2.52783	2.46206	2.39957	2.35682
7.01427																																2.98165	3.03098	3.03427	3.03427	3.01783	2.98494	2.93561	2.85669	2.79749	2.7383	2.6791	2.60675	2.55743	2.49494	2.42917	2.37655	2.31736	2.27461
7.11597																														2.96192	3.03756	3.04743	3.03756	3.03098	2.99152	2.95535	2.88957	2.8238	2.7679	2.70541	2.63964	2.57058	2.51138	2.45877	2.40286	2.34038	2.28447	2.24501	2.18581
7.21767																												2.89286	3.02441	3.04414	3.05729	3.04085	3.02769	2.97508	2.91588	2.8534	2.78763	2.72185	2.65279	2.59031	2.5344	2.4785	2.42259	2.36669	2.31407	2.26145	2.21212	2.17266	2.10689
7.31937																											2.99152	3.04743	3.054	3.05071	3.04085	3.00796	2.9389	2.87971	2.81065	2.74488	2.67253	2.61333	2.55414	2.50481	2.43246	2.38642	2.33709	2.28447	2.24501	2.17924	2.1332	2.08058	2.03783
7.42107																									2.94548	3.03756	3.05729	3.06058	3.05071	3.02769	2.97508	2.89944	2.83367	2.77447	2.70212	2.64293	2.57716	2.52454	2.45877	2.40944	2.36011	2.30091	2.25159	2.21212	2.14964	2.09702	2.05427	2.01481	1.96877
7.52277																								3.03098	3.05729	3.05729	3.05729	3.04743	3.00139	2.93233	2.86984	2.7942	2.73501	2.66924	2.60018	2.54427	2.48508	2.42917	2.37984	2.3338	2.27461	2.23185	2.17266	2.1332	2.08387	2.03125	1.98192	1.94246	1.90628
7.62446																						2.94548	3.04414	3.07702	3.06716	3.05729	3.02769	2.9685	2.9093	2.83696	2.76461	2.69555	2.63635	2.564	2.51467	2.46534	2.393	2.35024	2.28776	2.2483	2.1891	2.14635	2.1036	2.05427	2.00823	1.95561	1.91615	1.86353	1.8438
7.72616																					3.00796	3.06387	3.05729	3.07045	3.05729	3.00139	2.94877	2.86984	2.80736	2.72843	2.66266	2.5936	2.54098	2.47521	2.4193	2.36669	2.31736	2.26474	2.21212	2.16608	2.12333	2.07071	2.02796	1.98521	1.94575	1.89642	1.85695	1.81749	1.77803
7.82786																			2.95206	3.04743	3.07045	3.07045	3.05071	3.03756	2.97508	2.91259	2.83367	2.76461	2.7087	2.63306	2.57387	2.50152	2.44561	2.38971	2.33051	2.28447	2.24172	2.19568	2.13649	2.09044	2.0444	2.00165	1.95561	1.91286	1.87669	1.84051	1.79447	1.75172	1.72212
7.92956																		2.97179	3.054	3.07373	3.07045	3.05071	3.01454	2.95206	2.86984	2.81065	2.7383	2.68568	2.60675	2.53769	2.48836	2.42917	2.36998	2.31407	2.25487	2.20226	2.16608	2.11346	2.07071	2.02138	1.98521	1.93259	1.88655	1.85367	1.8142	1.77803	1.74514	1.70897	1.67279
8.03126																	3.02441	3.054	3.06387	3.07045	3.04743	2.99152	2.91917	2.84353	2.78763	2.70212	2.63635	2.58045	2.51796	2.45548	2.39957	2.34696	2.29105	2.23514	2.18581	2.14306	2.09373	2.05427	2.00494	1.96548	1.92602	1.86682	1.83722	1.80434	1.75501	1.71883	1.69252	1.65635	1.61689
8.13296															2.93561	3.03427	3.06716	3.06387	3.05071	3.03756	2.96521	2.86984	2.81722	2.75145	2.68568	2.61333	2.54427	2.49165	2.43575	2.37326	2.32394	2.27132	2.2187	2.14635	2.11346	2.074	2.02138	1.97534	1.93917	1.89642	1.85038	1.81749	1.77145	1.74185	1.6991	1.67279	1.63662	1.60044	1.56756
8.23466														2.95863	3.04414	3.054	3.06058	3.04743	3.00139	2.92904	2.85011	2.78763	2.73172	2.65937	2.58702	2.51467	2.46206	2.41273	2.35024	2.29434	2.24501	2.19568	2.14635	2.09044	2.03783	2.00823	1.95561	1.91615	1.8734	1.82407	1.80105	1.75172	1.71883	1.67937	1.6432	1.61689	1.57742	1.54783	1.51823
8.33636													2.98165	3.04743	3.06716	3.054	3.02769	2.9685	2.90602	2.83367	2.75474	2.68239	2.62977	2.55414	2.5081	2.44232	2.38642	2.3338	2.27132	2.2187	2.16608	2.12662	2.07729	2.02138	1.98192	1.93259	1.88984	1.85367	1.8142	1.77474	1.73857	1.69581	1.66293	1.62346	1.59058	1.56756	1.53138	1.50179	1.47219
8.43806											2.86326	3.00139	3.04414	3.05729	3.054	3.02112	2.94219	2.87642	2.81065	2.73172	2.65279	2.5936	2.54427	2.48179	2.42259	2.36669	2.30091	2.25816	2.19568	2.14306	2.09702	2.04112	2.00494	1.95561	1.92602	1.8734	1.83393	1.80105	1.7583	1.72212	1.68266	1.64648	1.61031	1.57742	1.54454	1.50836	1.48534	1.45903	1.42286
8.53976										2.84682	3.00139	3.03756	3.04743	3.04414	3.01454	2.93233	2.85011	2.7942	2.72185	2.64293	2.564	2.49823	2.45548	2.393	2.34367	2.28776	2.23185	2.17924	2.13649	2.074	2.02467	1.98521	1.94575	1.90299	1.86682	1.82078	1.77474	1.74514	1.70239	1.66293	1.63333	1.59058	1.55769	1.52481	1.4985	1.47219	1.44259	1.41299	1.38011
8.64145									2.87642	2.9981	3.02769	3.03427	3.02112	2.98494	2.92575	2.85011	2.77118	2.71199	2.64622	2.55743	2.47521	2.42588	2.38971	2.31078	2.27461	2.21212	2.15951	2.1036	2.06742	2.00494	1.96548	1.91944	1.87997	1.84051	1.79776	1.7583	1.7287	1.68595	1.64648	1.6136	1.57742	1.53796	1.50836	1.48534	1.44917	1.42286	1.39655	1.37353	1.33407
8.74315								2.9093	2.98823	3.01783	3.02441	3.00796	2.96521	2.89286	2.81722	2.74488	2.68239	2.61333	2.53769	2.48836	2.39628	2.34696	2.30091	2.24501	2.20555	2.14306	2.10031	2.05098	2.00165	1.94575	1.90299	1.85695	1.82078	1.77474	1.74185	1.70568	1.66622	1.63004	1.60044	1.5544	1.5281	1.4985	1.45903	1.42944	1.40313	1.38011	1.36367	1.33078	1.30118
8.84485							2.91259	2.97837	3.00139	3.01125	2.99152	2.94219	2.86655	2.80078	2.72843	2.65937	2.59689	2.52454	2.46534	2.4193	2.31736	2.26474	2.22528	2.17266	2.12333	2.08058	2.03125	1.98521	1.94246	1.88984	1.84051	1.81091	1.77145	1.73528	1.68595	1.64648	1.61031	1.57742	1.54454	1.50507	1.48534	1.45903	1.41957	1.38997	1.36038	1.33736	1.31105	1.28803	1.26172
8.94655						2.89615	2.97179	2.99481	2.98494	2.9685	2.92246	2.85011	2.77776	2.69883	2.63306	2.57716	2.51796	2.44232	2.393	2.33051	2.25816	2.19239	2.15622	2.09044	2.05756	2.00823	1.96548	1.92273	1.87669	1.83065	1.78789	1.74514	1.71554	1.67608	1.63662	1.59387	1.56756	1.53467	1.4985	1.45903	1.44259	1.41299	1.37682	1.3538	1.32749	1.29789	1.27487	1.24528	1.21568
9.04825					2.87971	2.96192	2.97508	2.97837	2.95863	2.89286	2.82709	2.76132	2.68568	2.60018	2.55085	2.48836	2.42917	2.3634	2.31736	2.26474	2.20555	2.11675	2.08716	2.03454	2.00165	1.94904	1.90299	1.86024	1.82078	1.77803	1.74185	1.69581	1.66293	1.62018	1.58071	1.55769	1.51494	1.48534	1.45246	1.41299	1.39984	1.37024	1.34065	1.31105	1.27816	1.25514	1.22554	1.20252	1.18279
9.14995				2.90602	2.94219	2.96521	2.9685	2.93561	2.87642	2.81394	2.73501	2.67253	2.59689	2.5081	2.46534	2.41602	2.35682	2.29434	2.24501	2.1891	2.12991	2.05756	2.02138	1.96219	1.93917	1.88984	1.83722	1.80105	1.76487	1.72212	1.67937	1.64648	1.60702	1.56756	1.5281	1.50179	1.47219	1.44259	1.40642	1.37682	1.3538	1.33736	1.28803	1.26501	1.2387	1.21568	1.19595	1.16306	1.14333
9.25165			2.89944	2.9389	2.94877	2.94877	2.92904	2.87313	2.78434	2.72514	2.65279	2.58045	2.50481	2.42917	2.393	2.34696	2.28447	2.22857	2.18253	2.12004	2.074	2.00165	1.96219	1.90628	1.87997	1.83722	1.79118	1.74843	1.70897	1.66293	1.63333	1.59058	1.55112	1.52481	1.48863	1.46232	1.42944	1.39655	1.36695	1.33407	1.31434	1.28145	1.24856	1.22883	1.19595	1.1795	1.14662	1.13346	1.11044
9.35335		2.87971	2.93561	2.93233	2.9389	2.90602	2.84353	2.77118	2.69226	2.63635	2.564	2.48836	2.43246	2.35353	2.32394	2.26474	2.21212	2.16608	2.1036	2.06742	2.00494	1.94904	1.89642	1.85038	1.82078	1.77474	1.73857	1.69581	1.65964	1.6136	1.58071	1.53796	1.51165	1.47219	1.44259	1.41628	1.3834	1.36038	1.32749	1.2946	1.27487	1.24856	1.21568	1.1795	1.1532	1.14333	1.12031	1.094	1.07098
9.45505	2.87313	2.93233	2.94219	2.92904	2.883	2.82051	2.76132	2.67581	2.60018	2.54756	2.48508	2.40615	2.35353	2.28776	2.25159	2.20226	2.14635	2.09044	2.0444	1.99836	1.95232	1.89313	1.84051	1.78132	1.76487	1.72541	1.68266	1.64648	1.6136	1.56427	1.53467	1.4985	1.4689	1.43273	1.40313	1.37353	1.35051	1.31763	1.28145	1.24528	1.23212	1.2091	1.17622	1.1532	1.1236	1.11044	1.08085	1.06111	1.03809
9.55674	2.91588	2.93233	2.92904	2.88628	2.81722	2.7383	2.66924	2.58702	2.52454	2.46534	2.40286	2.34367	2.29434	2.2187	2.15951	2.13977	2.08716	2.02796	1.98521	1.94246	1.88984	1.84051	1.79118	1.73528	1.71554	1.68266	1.63662	1.60373	1.56427	1.52152	1.48863	1.45246	1.42615	1.38997	1.36038	1.33078	1.30447	1.27816	1.24528	1.21239	1.19595	1.17622	1.13675	1.11702	1.08413	1.07756	1.05454	1.03152	1.00521
9.65844	2.91917	2.91917	2.88628	2.80078	2.72514	2.64293	2.57716	2.51467	2.44561	2.38313	2.33051	2.26803	2.22199	2.15951	2.10031	2.074	2.02138	1.96877	1.92273	1.87997	1.83722	1.79118	1.73857	1.68595	1.67608	1.62675	1.58729	1.5544	1.51823	1.48205	1.44917	1.40971	1.3834	1.3538	1.3242	1.30447	1.25843	1.24528	1.20581	1.17293	1.15977	1.13675	1.10058	1.07756	1.05783	1.03809	1.01836	1.00192	0.9789
9.76014	2.90602	2.87642	2.80078	2.71857	2.63964	2.54098	2.5081	2.42259	2.36669	2.31736	2.26145	2.19897	2.15293	2.1036	2.03783	2.00823	1.96548	1.90957	1.86682	1.82736	1.77803	1.74185	1.68595	1.63004	1.62018	1.584	1.54454	1.50507	1.47548	1.44588	1.40971	1.38011	1.34722	1.32091	1.29132	1.25514	1.2387	1.20581	1.17293	1.14333	1.1236	1.10715	1.07098	1.05454	1.04138	1.01507	0.988766	0.965745	0.95588
9.86184	2.8534	2.80407	2.71857	2.61991	2.55085	2.47192	2.42588	2.35682	2.28776	2.25159	2.1891	2.1332	2.09373	2.03454	1.98192	1.94904	1.90299	1.85367	1.80105	1.77474	1.73528	1.68595	1.62675	1.59058	1.56756	1.53138	1.50836	1.4689	1.43601	1.39984	1.37024	1.34065	1.30776	1.28145	1.25514	1.22883	1.19266	1.17293	1.13346	1.11044	1.10058	1.07756	1.04467	1.02494	1.00192	0.988766	0.972323	0.942725	0.929571
9.96354	2.80078	2.70541	2.61333	2.53769	2.46863	2.393	2.34367	2.28447	2.23185	2.18253	2.12004	2.074	2.03125	1.97863	1.92273	1.88655	1.84709	1.80763	1.76159	1.72541	1.67608	1.63662	1.58071	1.54125	1.52481	1.49521	1.45903	1.42615	1.39984	1.36038	1.33407	1.30118	1.27816	1.24199	1.21897	1.19266	1.17293	1.14004	1.11044	1.08085	1.06769	1.05125	1.01507	0.995343	0.975611	0.959168	0.942725	0.919705	0.913128
10.0652	2.72185	2.61662	2.5344	2.44561	2.38642	2.3338	2.27789	2.21212	2.16279	2.11018	2.05756	2.01481	1.97534	1.91944	1.86682	1.83393	1.78461	1.74843	1.71226	1.67279	1.63333	1.59058	1.53796	1.4985	1.48863	1.45575	1.42286	1.38997	1.36038	1.32749	1.29789	1.2683	1.24856	1.21239	1.18608	1.15977	1.13346	1.11373	1.07756	1.04796	1.03809	1.02494	0.992054	0.972323	0.959168	0.942725	0.922994	0.903262	0.883531
10.1669	2.62649	2.53769	2.45548	2.37984	2.32394	2.26145	2.20555	2.13977	2.09044	2.04769	2.01152	1.95232	1.91615	1.86353	1.81091	1.77803	1.73528	1.69581	1.65635	1.62346	1.57414	1.54125	1.49192	1.45575	1.44588	1.41957	1.38011	1.35051	1.32749	1.2946	1.26501	1.2387	1.21239	1.18279	1.1532	1.13346	1.10387	1.08413	1.05454	1.03152	1.0085	0.998631	0.959168	0.949302	0.922994	0.919705	0.909839	0.883531	0.867088
10.2686	2.54756	2.44232	2.36669	2.29434	2.24501	2.18581	2.1332	2.074	2.02796	1.98521	1.94904	1.88984	1.85695	1.81091	1.74843	1.72541	1.68924	1.64648	1.62018	1.58071	1.53138	1.4985	1.44588	1.40642	1.39984	1.37682	1.34393	1.31763	1.28803	1.25185	1.23212	1.20252	1.16964	1.14662	1.12689	1.10058	1.07427	1.05454	1.02165	1.00521	0.985477	0.969034	0.949302	0.926282	0.903262	0.899974	0.883531	0.86051	0.850645
10.3703	2.47192	2.36998	2.30091	2.22857	2.17595	2.12662	2.07729	2.02467	1.97534	1.93917	1.88984	1.83393	1.80434	1.7583	1.6991	1.67608	1.63333	1.60044	1.56756	1.52152	1.49192	1.46561	1.40642	1.37024	1.36695	1.34393	1.30776	1.28803	1.25514	1.22883	1.19595	1.17622	1.14333	1.11702	1.10058	1.07098	1.03809	1.01836	0.995343	0.972323	0.959168	0.946014	0.919705	0.906551	0.886819	0.870376	0.857222	0.840779	0.821047
10.472	2.39628	2.29763	2.22857	2.14964	2.11018	2.05427	2.00823	1.95561	1.91615	1.87011	1.83065	1.77474	1.7583	1.70897	1.65306	1.62346	1.58729	1.54454	1.51823	1.48863	1.44588	1.40642	1.37353	1.34065	1.33078	1.30118	1.27487	1.24528	1.21897	1.19266	1.15648	1.14004	1.11373	1.08085	1.05454	1.04138	1.02165	1.00192	0.969034	0.95588	0.932859	0.919705	0.896685	0.880242	0.867088	0.853933	0.83749	0.817759	0.801316
10.5737	2.31407	2.22199	2.15951	2.09373	2.04769	2.00165	1.94904	1.89313	1.85695	1.8142	1.77474	1.72541	1.70239	1.65635	1.60373	1.57085	1.53796	1.50507	1.47548	1.44259	1.40971	1.38011	1.32749	1.29132	1.2946	1.2683	1.2387	1.2091	1.18937	1.1532	1.12689	1.10387	1.08085	1.04796	1.03481	1.01507	0.992054	0.969034	0.942725	0.926282	0.903262	0.893396	0.873665	0.853933	0.834202	0.830913	0.81447	0.798027	0.778296
10.6754	2.24501	2.15293	2.1036	2.02138	1.98521	1.93588	1.89313	1.84051	1.80105	1.75501	1.71554	1.67608	1.64977	1.6136	1.5544	1.52481	1.49521	1.45903	1.4393	1.39655	1.36367	1.33407	1.2946	1.25843	1.25843	1.22883	1.20581	1.17622	1.13675	1.1236	1.09071	1.07098	1.04796	1.02494	1.00192	0.982188	0.952591	0.942725	0.922994	0.906551	0.880242	0.867088	0.844067	0.830913	0.817759	0.801316	0.794739	0.76843	0.755275
10.7771	2.18253	2.07729	2.03454	1.96219	1.93588	1.8734	1.83393	1.78789	1.74843	1.70568	1.67279	1.62675	1.60373	1.56427	1.50836	1.48534	1.44588	1.41299	1.39655	1.36367	1.33078	1.2946	1.25185	1.21568	1.21239	1.19266	1.16964	1.14004	1.11702	1.08742	1.05454	1.03481	1.02165	0.992054	0.969034	0.949302	0.932859	0.916417	0.899974	0.876953	0.853933	0.83749	0.817759	0.804604	0.79145	0.784873	0.761853	0.748698	0.738832
10.8788	2.10689	2.02138	1.97534	1.89971	1.8734	1.82078	1.78132	1.73528	1.69581	1.65964	1.62018	1.57085	1.55769	1.51165	1.46232	1.43601	1.40642	1.36695	1.36038	1.32091	1.28474	1.25514	1.21568	1.1795	1.17622	1.15648	1.12689	1.10387	1.07427	1.05125	1.03152	1.00192	0.982188	0.95588	0.942725	0.919705	0.893396	0.883531	0.863799	0.857222	0.824336	0.811181	0.794739	0.778296	0.761853	0.755275	0.742121	0.719101	0.709235
10.9805	2.04769	1.96877	1.90628	1.85367	1.81749	1.76487	1.73199	1.68924	1.6432	1.60702	1.57085	1.51823	1.50179	1.46232	1.42286	1.39984	1.3538	1.33407	1.32091	1.2683	1.24856	1.21568	1.16964	1.14991	1.14333	1.12031	1.094	1.0644	1.03481	1.01507	0.985477	0.965745	0.946014	0.929571	0.906551	0.883531	0.870376	0.853933	0.83749	0.824336	0.794739	0.784873	0.765141	0.74541	0.735544	0.725678	0.705947	0.692792	0.682926
11.0822	1.99179	1.90299	1.85367	1.78789	1.76159	1.71883	1.67608	1.63004	1.59058	1.56098	1.5281	1.48534	1.45903	1.41957	1.37682	1.35051	1.31434	1.29789	1.26501	1.24528	1.20581	1.1795	1.13675	1.11044	1.10387	1.07756	1.05783	1.02823	0.998631	0.9789	0.959168	0.936148	0.916417	0.896685	0.870376	0.853933	0.840779	0.821047	0.811181	0.784873	0.765141	0.758564	0.735544	0.715812	0.702658	0.696081	0.689503	0.669772	0.653329
11.1839	1.9293	1.85367	1.79776	1.74185	1.70239	1.65635	1.62346	1.59058	1.55112	1.51165	1.48205	1.43601	1.41957	1.38011	1.33407	1.30776	1.28474	1.25514	1.23212	1.19924	1.16964	1.13346	1.10058	1.06769	1.05783	1.04138	1.01507	0.998631	0.969034	0.946014	0.919705	0.899974	0.876953	0.857222	0.834202	0.824336	0.794739	0.781584	0.771718	0.751987	0.725678	0.715812	0.696081	0.686215	0.673061	0.666483	0.65004	0.640175	0.630309
11.2856	1.8734	1.80105	1.74514	1.68595	1.65635	1.61689	1.58729	1.54125	1.50179	1.4689	1.4393	1.39655	1.37353	1.33736	1.29132	1.27158	1.24199	1.21239	1.18937	1.15648	1.12689	1.10715	1.05783	1.03152	1.02823	1.00521	0.9789	0.95588	0.936148	0.906551	0.883531	0.867088	0.840779	0.817759	0.798027	0.781584	0.765141	0.748698	0.738832	0.715812	0.696081	0.682926	0.669772	0.65004	0.643463	0.633597	0.62702	0.610577	0.604
11.3873	1.82736	1.74843	1.70568	1.64977	1.60373	1.57414	1.53467	1.4985	1.45903	1.42615	1.39655	1.3538	1.33736	1.30118	1.25185	1.23541	1.20581	1.17293	1.1532	1.12031	1.08742	1.06111	1.02165	0.992054	0.985477	0.965745	0.939437	0.919705	0.899974	0.870376	0.844067	0.830913	0.811181	0.79145	0.765141	0.748698	0.728967	0.712524	0.702658	0.682926	0.663195	0.65004	0.636886	0.623732	0.600711	0.600711	0.590846	0.567826	0.571114
11.489	1.77803	1.69581	1.64977	1.60373	1.56098	1.5281	1.48863	1.45246	1.41628	1.38997	1.36038	1.31434	1.29789	1.25843	1.21897	1.19924	1.16635	1.13346	1.11373	1.08413	1.05454	1.03152	0.985477	0.95588	0.952591	0.932859	0.913128	0.890108	0.86051	0.840779	0.817759	0.794739	0.76843	0.748698	0.735544	0.712524	0.696081	0.679638	0.673061	0.653329	0.62702	0.617154	0.604	0.590846	0.58098	0.58098	0.567826	0.551383	0.53494
11.5907	1.72212	1.65306	1.60702	1.55112	1.52152	1.48534	1.44917	1.41299	1.38011	1.35051	1.31105	1.27158	1.25514	1.22226	1.18937	1.16306	1.13018	1.10058	1.07756	1.04796	1.02165	0.985477	0.95588	0.929571	0.906551	0.896685	0.870376	0.850645	0.824336	0.811181	0.781584	0.758564	0.732255	0.719101	0.699369	0.686215	0.663195	0.643463	0.636886	0.623732	0.600711	0.587557	0.574403	0.564537	0.551383	0.541517	0.538228	0.525074	0.505342
11.6924	1.67937	1.60373	1.5544	1.51165	1.48534	1.4393	1.41299	1.38669	1.34065	1.30776	1.27487	1.24199	1.22554	1.1795	1.14333	1.1236	1.08742	1.05783	1.04138	1.01179	0.972323	0.95588	0.916417	0.896685	0.886819	0.867088	0.83749	0.81447	0.794739	0.76843	0.748698	0.722389	0.705947	0.686215	0.659906	0.65004	0.630309	0.617154	0.610577	0.590846	0.564537	0.567826	0.551383	0.53494	0.525074	0.518497	0.508631	0.495476	0.485611
11.7941	1.63662	1.56098	1.52481	1.47548	1.43601	1.40313	1.37682	1.33407	1.30118	1.2683	1.23541	1.20252	1.1795	1.14991	1.11044	1.08413	1.05783	1.02823	1.0085	0.975611	0.946014	0.922994	0.883531	0.86051	0.850645	0.830913	0.801316	0.784873	0.765141	0.735544	0.715812	0.702658	0.666483	0.646752	0.636886	0.620443	0.600711	0.590846	0.58098	0.564537	0.551383	0.538228	0.518497	0.508631	0.498765	0.495476	0.485611	0.472456	0.462591
11.8958	1.59058	1.53138	1.48534	1.43273	1.40313	1.36367	1.33078	1.2946	1.25843	1.23212	1.20252	1.16964	1.14991	1.12031	1.08085	1.05783	1.02165	0.998631	0.969034	0.939437	0.916417	0.893396	0.850645	0.824336	0.817759	0.794739	0.775007	0.755275	0.735544	0.705947	0.682926	0.663195	0.656618	0.623732	0.617154	0.594134	0.571114	0.564537	0.554671	0.538228	0.525074	0.515208	0.495476	0.485611	0.472456	0.465879	0.462591	0.452725	0.432993
11.9975	1.54454	1.48205	1.43273	1.39984	1.36038	1.32749	1.2946	1.25843	1.22226	1.20252	1.17293	1.13675	1.11702	1.09071	1.04467	1.02494	0.988766	0.969034	0.939437	0.916417	0.880242	0.857222	0.824336	0.798027	0.798027	0.76843	0.742121	0.722389	0.702658	0.682926	0.659906	0.643463	0.620443	0.600711	0.584269	0.574403	0.551383	0.538228	0.528362	0.518497	0.495476	0.485611	0.469168	0.462591	0.446148	0.446148	0.43957	0.432993	0.419839
12.0992	1.51494	1.44588	1.40313	1.36695	1.33078	1.2946	1.26172	1.22883	1.19595	1.17293	1.14333	1.10387	1.08742	1.05783	1.01507	0.988766	0.969034	0.942725	0.909839	0.886819	0.853933	0.830913	0.801316	0.775007	0.775007	0.74541	0.712524	0.696081	0.673061	0.65004	0.630309	0.607289	0.597423	0.574403	0.55796	0.548094	0.525074	0.521785	0.515208	0.498765	0.469168	0.462591	0.459302	0.43957	0.432993	0.432993	0.423127	0.409973	0.396819
12.2009	1.47219	1.40642	1.36367	1.32749	1.29132	1.25843	1.22883	1.19595	1.16635	1.13675	1.11044	1.07427	1.05454	1.02165	0.982188	0.965745	0.936148	0.919705	0.883531	0.853933	0.824336	0.804604	0.771718	0.742121	0.758564	0.715812	0.692792	0.673061	0.646752	0.623732	0.610577	0.597423	0.574403	0.551383	0.541517	0.525074	0.511919	0.492188	0.495476	0.482322	0.456013	0.456013	0.436282	0.423127	0.419839	0.413262	0.406684	0.39353	0.377087
12.3026	1.43601	1.37353	1.33407	1.2946	1.26172	1.23212	1.20252	1.16306	1.13675	1.11044	1.08085	1.04138	1.02823	0.998631	0.95588	0.932859	0.913128	0.876953	0.853933	0.830913	0.801316	0.778296	0.742121	0.722389	0.735544	0.696081	0.666483	0.656618	0.630309	0.610577	0.597423	0.577691	0.55796	0.544805	0.521785	0.511919	0.495476	0.475745	0.479034	0.465879	0.43957	0.436282	0.426416	0.413262	0.406684	0.396819	0.390241	0.373799	0.367221
12.4043	1.40642	1.34722	1.30447	1.25843	1.22554	1.19266	1.17293	1.14333	1.10715	1.08085	1.04796	1.01507	1.00521	0.965745	0.932859	0.909839	0.890108	0.857222	0.834202	0.804604	0.781584	0.761853	0.722389	0.705947	0.719101	0.666483	0.656618	0.630309	0.613866	0.590846	0.574403	0.554671	0.541517	0.528362	0.518497	0.495476	0.482322	0.469168	0.459302	0.446148	0.429705	0.423127	0.41655	0.403396	0.396819	0.383664	0.383664	0.363933	0.357356
12.506	1.37353	1.31105	1.27816	1.2387	1.19595	1.16964	1.14662	1.11044	1.08085	1.04796	1.02165	0.988766	0.972323	0.946014	0.909839	0.893396	0.86051	0.844067	0.811181	0.784873	0.758564	0.735544	0.705947	0.689503	0.692792	0.653329	0.636886	0.617154	0.597423	0.574403	0.55796	0.541517	0.531651	0.511919	0.498765	0.475745	0.465879	0.462591	0.449436	0.436282	0.413262	0.409973	0.400107	0.39353	0.383664	0.380376	0.367221	0.357356	0.350778
12.6077	1.34065	1.28474	1.24528	1.20252	1.17293	1.14662	1.1236	1.08742	1.05454	1.03809	1.01179	0.969034	0.952591	0.919705	0.893396	0.870376	0.83749	0.81447	0.788161	0.76843	0.742121	0.722389	0.692792	0.666483	0.676349	0.636886	0.623732	0.597423	0.577691	0.561248	0.544805	0.528362	0.515208	0.502054	0.488899	0.469168	0.462591	0.446148	0.446148	0.426416	0.409973	0.403396	0.400107	0.386953	0.37051	0.373799	0.37051	0.354067	0.344201
12.7094	1.31105	1.25843	1.21568	1.1795	1.14662	1.11702	1.09071	1.06111	1.03152	1.01179	0.9789	0.946014	0.932859	0.896685	0.870376	0.853933	0.821047	0.798027	0.778296	0.748698	0.722389	0.705947	0.673061	0.653329	0.663195	0.623732	0.607289	0.587557	0.574403	0.548094	0.531651	0.518497	0.511919	0.488899	0.479034	0.462591	0.446148	0.43957	0.436282	0.426416	0.406684	0.400107	0.383664	0.377087	0.37051	0.363933	0.357356	0.344201	0.331047
12.8111	1.29132	1.23212	1.19266	1.14991	1.13018	1.094	1.06769	1.02823	1.01179	0.988766	0.959168	0.932859	0.909839	0.883531	0.844067	0.827624	0.807893	0.778296	0.758564	0.732255	0.712524	0.686215	0.659906	0.653329	0.653329	0.613866	0.594134	0.577691	0.564537	0.538228	0.515208	0.502054	0.492188	0.482322	0.475745	0.446148	0.43957	0.436282	0.429705	0.41655	0.396819	0.39353	0.386953	0.380376	0.363933	0.367221	0.357356	0.34749	0.334335
12.9128	1.26172	1.20581	1.16635	1.13675	1.09729	1.07098	1.05125	1.01836	0.995343	0.965745	0.939437	0.909839	0.893396	0.867088	0.830913	0.81447	0.798027	0.765141	0.74541	0.722389	0.696081	0.676349	0.65004	0.633597	0.643463	0.604	0.587557	0.564537	0.554671	0.531651	0.518497	0.498765	0.482322	0.475745	0.462591	0.449436	0.43957	0.432993	0.413262	0.406684	0.390241	0.383664	0.380376	0.37051	0.363933	0.357356	0.360644	0.344201	0.334335
13.0145	1.23212	1.18279	1.14991	1.10387	1.07756	1.05125	1.03481	0.995343	0.972323	0.952591	0.926282	0.893396	0.880242	0.850645	0.817759	0.804604	0.775007	0.755275	0.728967	0.712524	0.673061	0.669772	0.640175	0.620443	0.62702	0.594134	0.58098	0.554671	0.548094	0.525074	0.511919	0.498765	0.475745	0.465879	0.459302	0.446148	0.432993	0.41655	0.413262	0.409973	0.386953	0.383664	0.380376	0.37051	0.363933	0.360644	0.357356	0.337624	0.337624
13.1162	1.21239	1.16306	1.12689	1.094	1.0644	1.02823	1.0085	0.9789	0.959168	0.926282	0.916417	0.876953	0.867088	0.834202	0.804604	0.781584	0.761853	0.74541	0.715812	0.696081	0.682926	0.659906	0.630309	0.610577	0.623732	0.587557	0.577691	0.551383	0.531651	0.518497	0.502054	0.488899	0.479034	0.469168	0.452725	0.43957	0.423127	0.419839	0.41655	0.400107	0.386953	0.383664	0.373799	0.367221	0.360644	0.357356	0.354067	0.344201	0.334335
13.2179	1.18937	1.14662	1.10715	1.07756	1.04138	1.0085	0.992054	0.95588	0.939437	0.922994	0.896685	0.86051	0.850645	0.821047	0.788161	0.778296	0.751987	0.728967	0.705947	0.682926	0.666483	0.65004	0.623732	0.590846	0.617154	0.577691	0.567826	0.544805	0.531651	0.511919	0.492188	0.485611	0.472456	0.462591	0.452725	0.436282	0.426416	0.419839	0.409973	0.406684	0.386953	0.386953	0.377087	0.367221	0.357356	0.354067	0.34749	0.34749	0.334335
13.3196	1.17293	1.1236	1.094	1.0644	1.02165	0.998631	0.969034	0.942725	0.926282	0.903262	0.876953	0.853933	0.834202	0.807893	0.778296	0.765141	0.742121	0.725678	0.696081	0.682926	0.663195	0.636886	0.620443	0.587557	0.607289	0.571114	0.554671	0.541517	0.525074	0.511919	0.495476	0.479034	0.469168	0.459302	0.449436	0.432993	0.426416	0.41655	0.409973	0.403396	0.390241	0.377087	0.37051	0.367221	0.360644	0.344201	0.350778	0.337624	0.331047
13.4213	1.15648	1.11044	1.07756	1.03809	0.998631	0.982188	0.962457	0.932859	0.909839	0.893396	0.863799	0.83749	0.821047	0.794739	0.765141	0.751987	0.735544	0.715812	0.689503	0.669772	0.65004	0.640175	0.613866	0.577691	0.607289	0.571114	0.544805	0.53494	0.525074	0.508631	0.488899	0.472456	0.469168	0.459302	0.449436	0.436282	0.423127	0.419839	0.403396	0.400107	0.383664	0.373799	0.373799	0.363933	0.360644	0.354067	0.340913	0.350778	0.334335
13.523	1.14004	1.09071	1.06111	1.02494	0.995343	0.962457	0.946014	0.916417	0.899974	0.873665	0.847356	0.824336	0.811181	0.788161	0.761853	0.74541	0.725678	0.702658	0.686215	0.659906	0.640175	0.62702	0.607289	0.584269	0.597423	0.564537	0.551383	0.538228	0.528362	0.505342	0.485611	0.479034	0.462591	0.449436	0.442859	0.43957	0.419839	0.41655	0.400107	0.39353	0.383664	0.367221	0.37051	0.363933	0.360644	0.350778	0.34749	0.340913	0.327758
13.6247	1.11044	1.07756	1.04796	1.01836	0.982188	0.959168	0.932859	0.906551	0.883531	0.863799	0.844067	0.817759	0.801316	0.778296	0.74541	0.735544	0.715812	0.696081	0.669772	0.656618	0.636886	0.623732	0.597423	0.577691	0.600711	0.561248	0.538228	0.528362	0.515208	0.498765	0.488899	0.469168	0.459302	0.452725	0.446148	0.432993	0.41655	0.409973	0.403396	0.390241	0.380376	0.373799	0.367221	0.354067	0.350778	0.34749	0.34749	0.337624	0.327758
13.7264	1.10058	1.05783	1.03152	1.00192	0.962457	0.936148	0.919705	0.896685	0.870376	0.847356	0.830913	0.807893	0.794739	0.765141	0.738832	0.728967	0.715812	0.692792	0.666483	0.646752	0.620443	0.620443	0.600711	0.58098	0.590846	0.55796	0.541517	0.525074	0.518497	0.495476	0.485611	0.465879	0.462591	0.446148	0.442859	0.429705	0.413262	0.413262	0.400107	0.39353	0.37051	0.367221	0.367221	0.360644	0.354067	0.354067	0.34749	0.340913	0.327758
13.8281	1.08742	1.05125	1.02165	0.988766	0.952591	0.926282	0.909839	0.883531	0.857222	0.847356	0.830913	0.801316	0.781584	0.761853	0.728967	0.725678	0.705947	0.686215	0.663195	0.65004	0.617154	0.610577	0.590846	0.577691	0.587557	0.548094	0.538228	0.528362	0.511919	0.492188	0.485611	0.465879	0.459302	0.459302	0.442859	0.429705	0.413262	0.406684	0.400107	0.39353	0.377087	0.377087	0.367221	0.357356	0.354067	0.34749	0.350778	0.340913	0.327758
13.9298	1.07427	1.03481	1.00192	0.972323	0.942725	0.916417	0.896685	0.870376	0.857222	0.834202	0.81447	0.794739	0.778296	0.751987	0.719101	0.715812	0.702658	0.682926	0.659906	0.640175	0.613866	0.610577	0.590846	0.577691	0.587557	0.548094	0.53494	0.521785	0.515208	0.492188	0.475745	0.465879	0.452725	0.446148	0.436282	0.429705	0.413262	0.406684	0.400107	0.396819	0.380376	0.367221	0.367221	0.360644	0.354067	0.344201	0.350778	0.344201	0.327758
14.0315	1.05454	1.02494	0.995343	0.959168	0.929571	0.903262	0.886819	0.873665	0.834202	0.824336	0.807893	0.781584	0.765141	0.748698	0.719101	0.709235	0.699369	0.676349	0.653329	0.640175	0.610577	0.607289	0.584269	0.574403	0.584269	0.548094	0.528362	0.521785	0.508631	0.488899	0.475745	0.452725	0.452725	0.449436	0.442859	0.432993	0.413262	0.403396	0.400107	0.39353	0.377087	0.37051	0.363933	0.360644	0.354067	0.350778	0.340913	0.337624	0.334335
14.1332	1.04138	1.01179	0.969034	0.952591	0.916417	0.886819	0.873665	0.863799	0.830913	0.817759	0.79145	0.761853	0.761853	0.735544	0.719101	0.705947	0.689503	0.673061	0.65004	0.633597	0.610577	0.607289	0.58098	0.577691	0.577691	0.544805	0.528362	0.511919	0.505342	0.485611	0.475745	0.456013	0.452725	0.446148	0.432993	0.426416	0.409973	0.403396	0.400107	0.390241	0.383664	0.373799	0.360644	0.360644	0.350778	0.34749	0.34749	0.337624	0.331047
14.2349	1.02823	0.992054	0.962457	0.939437	0.913128	0.890108	0.86051	0.847356	0.824336	0.807893	0.79145	0.76843	0.751987	0.732255	0.719101	0.702658	0.686215	0.663195	0.643463	0.630309	0.610577	0.600711	0.584269	0.567826	0.577691	0.541517	0.525074	0.518497	0.508631	0.492188	0.479034	0.465879	0.452725	0.446148	0.442859	0.423127	0.41655	0.406684	0.390241	0.39353	0.383664	0.37051	0.363933	0.360644	0.357356	0.34749	0.350778	0.344201	0.334335
14.3366	1.01507	0.982188	0.952591	0.922994	0.893396	0.870376	0.850645	0.83749	0.817759	0.798027	0.784873	0.765141	0.751987	0.725678	0.715812	0.699369	0.686215	0.663195	0.643463	0.630309	0.613866	0.600711	0.577691	0.564537	0.567826	0.538228	0.525074	0.511919	0.502054	0.485611	0.469168	0.462591	0.446148	0.442859	0.43957	0.426416	0.41655	0.403396	0.396819	0.390241	0.380376	0.367221	0.37051	0.363933	0.354067	0.360644	0.350778	0.340913	0.327758
14.4383	0.998631	0.965745	0.942725	0.919705	0.883531	0.870376	0.847356	0.827624	0.804604	0.794739	0.778296	0.755275	0.735544	0.719101	0.715812	0.692792	0.673061	0.653329	0.643463	0.623732	0.613866	0.594134	0.577691	0.564537	0.564537	0.538228	0.531651	0.511919	0.502054	0.488899	0.472456	0.459302	0.452725	0.442859	0.432993	0.423127	0.406684	0.403396	0.396819	0.383664	0.383664	0.363933	0.367221	0.360644	0.34749	0.354067	0.344201	0.344201	0.331047
14.54	0.985477	0.959168	0.922994	0.899974	0.880242	0.857222	0.83749	0.824336	0.804604	0.788161	0.76843	0.751987	0.738832	0.715812	0.699369	0.689503	0.673061	0.656618	0.640175	0.623732	0.607289	0.594134	0.574403	0.55796	0.564537	0.53494	0.508631	0.511919	0.498765	0.485611	0.465879	0.456013	0.446148	0.446148	0.432993	0.419839	0.413262	0.403396	0.39353	0.383664	0.373799	0.37051	0.367221	0.357356	0.357356	0.34749	0.350778	0.340913	0.327758
14.6417	0.969034	0.946014	0.913128	0.890108	0.867088	0.853933	0.830913	0.81447	0.798027	0.781584	0.765141	0.742121	0.722389	0.709235	0.696081	0.679638	0.663195	0.643463	0.633597	0.620443	0.604	0.584269	0.567826	0.551383	0.551383	0.53494	0.518497	0.515208	0.495476	0.482322	0.472456	0.462591	0.442859	0.442859	0.429705	0.419839	0.409973	0.39353	0.396819	0.390241	0.373799	0.367221	0.363933	0.363933	0.354067	0.34749	0.350778	0.340913	0.334335
14.7434	0.959168	0.932859	0.916417	0.883531	0.857222	0.83749	0.821047	0.801316	0.788161	0.771718	0.755275	0.735544	0.722389	0.705947	0.692792	0.673061	0.659906	0.643463	0.62702	0.610577	0.600711	0.584269	0.571114	0.554671	0.55796	0.53494	0.511919	0.515208	0.492188	0.475745	0.465879	0.456013	0.446148	0.43957	0.429705	0.41655	0.409973	0.39353	0.39353	0.390241	0.373799	0.363933	0.37051	0.357356	0.357356	0.350778	0.350778	0.337624	0.337624
14.8451	0.95588	0.922994	0.899974	0.876953	0.850645	0.830913	0.821047	0.804604	0.771718	0.765141	0.748698	0.742121	0.715812	0.702658	0.686215	0.669772	0.659906	0.630309	0.633597	0.610577	0.597423	0.584269	0.567826	0.554671	0.554671	0.531651	0.515208	0.511919	0.492188	0.475745	0.462591	0.462591	0.446148	0.436282	0.436282	0.41655	0.403396	0.400107	0.386953	0.383664	0.377087	0.37051	0.363933	0.357356	0.34749	0.350778	0.350778	0.344201	0.334335
14.9468	0.939437	0.909839	0.886819	0.867088	0.840779	0.821047	0.807893	0.784873	0.771718	0.761853	0.742121	0.732255	0.709235	0.689503	0.682926	0.663195	0.65004	0.617154	0.623732	0.597423	0.594134	0.577691	0.567826	0.548094	0.548094	0.525074	0.505342	0.498765	0.495476	0.475745	0.469168	0.446148	0.449436	0.436282	0.426416	0.41655	0.396819	0.396819	0.383664	0.383664	0.380376	0.367221	0.363933	0.360644	0.350778	0.340913	0.344201	0.337624	0.331047
15.0485	0.926282	0.903262	0.873665	0.86051	0.834202	0.81447	0.798027	0.784873	0.761853	0.748698	0.738832	0.725678	0.705947	0.686215	0.682926	0.659906	0.643463	0.610577	0.613866	0.594134	0.587557	0.574403	0.561248	0.548094	0.541517	0.528362	0.508631	0.508631	0.492188	0.475745	0.462591	0.452725	0.442859	0.442859	0.423127	0.413262	0.396819	0.396819	0.386953	0.386953	0.37051	0.367221	0.360644	0.354067	0.34749	0.34749	0.344201	0.337624	0.32447
15.1502	0.919705	0.893396	0.86051	0.840779	0.827624	0.807893	0.788161	0.775007	0.758564	0.748698	0.728967	0.719101	0.705947	0.682926	0.673061	0.653329	0.633597	0.607289	0.623732	0.594134	0.590846	0.574403	0.55796	0.541517	0.544805	0.518497	0.502054	0.502054	0.492188	0.472456	0.465879	0.449436	0.442859	0.432993	0.419839	0.409973	0.403396	0.390241	0.380376	0.380376	0.373799	0.363933	0.360644	0.354067	0.344201	0.334335	0.34749	0.340913	0.331047
15.2519	0.913128	0.886819	0.86051	0.83749	0.821047	0.794739	0.781584	0.76843	0.755275	0.742121	0.728967	0.719101	0.696081	0.676349	0.663195	0.643463	0.62702	0.607289	0.610577	0.590846	0.587557	0.574403	0.554671	0.53494	0.53494	0.518497	0.498765	0.498765	0.485611	0.475745	0.465879	0.452725	0.442859	0.436282	0.426416	0.403396	0.396819	0.386953	0.386953	0.377087	0.380376	0.363933	0.360644	0.354067	0.344201	0.340913	0.334335	0.334335	0.32447
15.3536	0.899974	0.873665	0.850645	0.827624	0.807893	0.794739	0.771718	0.758564	0.742121	0.732255	0.715812	0.715812	0.692792	0.676349	0.663195	0.636886	0.620443	0.610577	0.613866	0.571114	0.58098	0.567826	0.548094	0.538228	0.528362	0.508631	0.505342	0.492188	0.488899	0.469168	0.459302	0.446148	0.432993	0.429705	0.41655	0.409973	0.39353	0.390241	0.383664	0.377087	0.367221	0.360644	0.350778	0.354067	0.34749	0.337624	0.340913	0.327758	0.321181
15.4553	0.890108	0.863799	0.83749	0.821047	0.801316	0.781584	0.765141	0.758564	0.732255	0.732255	0.715812	0.699369	0.679638	0.669772	0.656618	0.636886	0.623732	0.607289	0.610577	0.574403	0.577691	0.564537	0.551383	0.528362	0.528362	0.511919	0.502054	0.492188	0.485611	0.469168	0.456013	0.446148	0.442859	0.432993	0.409973	0.406684	0.396819	0.386953	0.383664	0.380376	0.363933	0.354067	0.34749	0.340913	0.340913	0.334335	0.337624	0.331047	0.317892
15.557	0.880242	0.850645	0.821047	0.81447	0.798027	0.775007	0.758564	0.742121	0.728967	0.719101	0.702658	0.696081	0.682926	0.663195	0.653329	0.62702	0.617154	0.610577	0.604	0.561248	0.58098	0.567826	0.551383	0.528362	0.528362	0.511919	0.495476	0.498765	0.479034	0.472456	0.456013	0.442859	0.432993	0.426416	0.413262	0.400107	0.39353	0.383664	0.373799	0.373799	0.360644	0.363933	0.354067	0.344201	0.337624	0.340913	0.331047	0.32447	0.321181
15.6587	0.870376	0.844067	0.824336	0.804604	0.784873	0.761853	0.761853	0.742121	0.725678	0.719101	0.699369	0.692792	0.673061	0.663195	0.643463	0.62702	0.620443	0.600711	0.590846	0.561248	0.567826	0.55796	0.544805	0.528362	0.525074	0.498765	0.495476	0.485611	0.479034	0.465879	0.452725	0.442859	0.426416	0.419839	0.409973	0.400107	0.386953	0.377087	0.377087	0.377087	0.363933	0.354067	0.354067	0.340913	0.340913	0.331047	0.327758	0.32447	0.317892
15.7604	0.86051	0.83749	0.807893	0.794739	0.771718	0.765141	0.74541	0.735544	0.719101	0.709235	0.689503	0.686215	0.659906	0.656618	0.643463	0.623732	0.623732	0.600711	0.597423	0.561248	0.564537	0.551383	0.544805	0.521785	0.515208	0.505342	0.495476	0.488899	0.469168	0.465879	0.446148	0.43957	0.429705	0.413262	0.409973	0.400107	0.386953	0.383664	0.367221	0.37051	0.360644	0.357356	0.344201	0.340913	0.337624	0.331047	0.331047	0.32447	0.314604
15.8621	0.850645	0.827624	0.794739	0.778296	0.761853	0.755275	0.732255	0.722389	0.712524	0.702658	0.686215	0.676349	0.659906	0.646752	0.636886	0.62702	0.610577	0.607289	0.590846	0.567826	0.561248	0.55796	0.541517	0.528362	0.515208	0.502054	0.495476	0.479034	0.469168	0.459302	0.43957	0.436282	0.423127	0.419839	0.406684	0.396819	0.383664	0.377087	0.367221	0.37051	0.350778	0.350778	0.337624	0.334335	0.331047	0.327758	0.327758	0.327758	0.301449
15.9638	0.83749	0.807893	0.79145	0.771718	0.758564	0.738832	0.728967	0.719101	0.702658	0.692792	0.676349	0.669772	0.653329	0.643463	0.633597	0.620443	0.607289	0.597423	0.584269	0.564537	0.561248	0.548094	0.528362	0.518497	0.518497	0.498765	0.492188	0.479034	0.465879	0.456013	0.442859	0.426416	0.419839	0.413262	0.406684	0.396819	0.377087	0.377087	0.367221	0.363933	0.357356	0.34749	0.34749	0.337624	0.32447	0.327758	0.321181	0.308027	0.304738
16.0655	0.830913	0.811181	0.781584	0.761853	0.751987	0.728967	0.715812	0.705947	0.689503	0.692792	0.676349	0.659906	0.646752	0.636886	0.62702	0.610577	0.600711	0.594134	0.571114	0.561248	0.544805	0.551383	0.531651	0.511919	0.511919	0.498765	0.485611	0.479034	0.459302	0.459302	0.43957	0.432993	0.41655	0.409973	0.403396	0.390241	0.373799	0.377087	0.37051	0.363933	0.34749	0.344201	0.344201	0.331047	0.331047	0.32447	0.32447	0.317892	0.304738
16.1672	0.821047	0.79145	0.761853	0.751987	0.742121	0.725678	0.712524	0.699369	0.682926	0.679638	0.666483	0.656618	0.646752	0.630309	0.62702	0.604	0.600711	0.584269	0.574403	0.55796	0.551383	0.541517	0.518497	0.515208	0.505342	0.495476	0.482322	0.472456	0.462591	0.449436	0.429705	0.426416	0.41655	0.409973	0.400107	0.390241	0.373799	0.363933	0.360644	0.360644	0.350778	0.344201	0.340913	0.327758	0.327758	0.321181	0.32447	0.311315	0.308027
16.2689	0.801316	0.784873	0.761853	0.742121	0.735544	0.715812	0.699369	0.692792	0.679638	0.666483	0.653329	0.640175	0.640175	0.623732	0.613866	0.604	0.600711	0.584269	0.564537	0.551383	0.544805	0.538228	0.521785	0.508631	0.498765	0.482322	0.479034	0.462591	0.459302	0.442859	0.432993	0.426416	0.413262	0.403396	0.396819	0.386953	0.373799	0.367221	0.360644	0.357356	0.34749	0.340913	0.337624	0.331047	0.327758	0.32447	0.317892	0.311315	0.304738
16.3706	0.798027	0.778296	0.758564	0.742121	0.722389	0.702658	0.696081	0.689503	0.669772	0.663195	0.646752	0.643463	0.630309	0.617154	0.610577	0.597423	0.590846	0.577691	0.55796	0.548094	0.541517	0.531651	0.515208	0.505342	0.502054	0.482322	0.475745	0.462591	0.452725	0.446148	0.423127	0.423127	0.409973	0.403396	0.39353	0.386953	0.367221	0.363933	0.363933	0.344201	0.344201	0.334335	0.334335	0.334335	0.331047	0.317892	0.32447	0.314604	0.308027
16.4723	0.788161	0.755275	0.742121	0.725678	0.712524	0.699369	0.686215	0.676349	0.663195	0.659906	0.643463	0.633597	0.62702	0.613866	0.607289	0.587557	0.584269	0.567826	0.551383	0.548094	0.528362	0.531651	0.515208	0.502054	0.488899	0.475745	0.472456	0.456013	0.449436	0.43957	0.423127	0.413262	0.403396	0.400107	0.390241	0.377087	0.373799	0.357356	0.350778	0.34749	0.34749	0.334335	0.331047	0.331047	0.32447	0.321181	0.317892	0.317892	0.304738
16.574	0.778296	0.755275	0.732255	0.722389	0.705947	0.689503	0.676349	0.669772	0.656618	0.65004	0.636886	0.62702	0.620443	0.610577	0.587557	0.587557	0.577691	0.567826	0.544805	0.538228	0.528362	0.515208	0.498765	0.495476	0.482322	0.475745	0.465879	0.456013	0.446148	0.432993	0.419839	0.419839	0.409973	0.403396	0.390241	0.380376	0.360644	0.360644	0.354067	0.354067	0.344201	0.340913	0.337624	0.32447	0.327758	0.32447	0.321181	0.308027	0.301449
16.6757	0.765141	0.742121	0.725678	0.709235	0.692792	0.682926	0.669772	0.656618	0.643463	0.636886	0.62702	0.610577	0.617154	0.600711	0.587557	0.574403	0.567826	0.561248	0.528362	0.531651	0.521785	0.515208	0.488899	0.485611	0.485611	0.472456	0.459302	0.446148	0.446148	0.429705	0.413262	0.409973	0.396819	0.390241	0.383664	0.377087	0.357356	0.354067	0.34749	0.350778	0.340913	0.337624	0.327758	0.32447	0.321181	0.317892	0.314604	0.321181	0.298161
16.7774	0.751987	0.722389	0.712524	0.702658	0.682926	0.669772	0.666483	0.65004	0.640175	0.633597	0.62702	0.613866	0.604	0.594134	0.584269	0.571114	0.571114	0.548094	0.53494	0.525074	0.515208	0.505342	0.492188	0.485611	0.475745	0.465879	0.462591	0.442859	0.442859	0.429705	0.41655	0.406684	0.39353	0.386953	0.373799	0.367221	0.357356	0.354067	0.34749	0.350778	0.340913	0.327758	0.32447	0.32447	0.321181	0.311315	0.317892	0.301449	0.291584
16.8791	0.74541	0.725678	0.702658	0.692792	0.679638	0.663195	0.653329	0.640175	0.636886	0.623732	0.610577	0.607289	0.600711	0.590846	0.577691	0.561248	0.554671	0.548094	0.521785	0.525074	0.511919	0.502054	0.485611	0.475745	0.472456	0.462591	0.446148	0.442859	0.436282	0.41655	0.409973	0.400107	0.39353	0.383664	0.377087	0.367221	0.354067	0.350778	0.340913	0.340913	0.344201	0.334335	0.32447	0.321181	0.311315	0.314604	0.308027	0.304738	0.301449
16.9808	0.738832	0.709235	0.696081	0.679638	0.663195	0.656618	0.643463	0.636886	0.62702	0.620443	0.607289	0.600711	0.58098	0.58098	0.564537	0.561248	0.548094	0.538228	0.521785	0.518497	0.505342	0.498765	0.482322	0.475745	0.462591	0.452725	0.442859	0.43957	0.426416	0.419839	0.406684	0.400107	0.390241	0.386953	0.373799	0.360644	0.354067	0.34749	0.34749	0.340913	0.331047	0.327758	0.321181	0.317892	0.314604	0.308027	0.308027	0.298161	0.288295
17.0825	0.728967	0.696081	0.689503	0.679638	0.656618	0.646752	0.640175	0.630309	0.620443	0.613866	0.597423	0.594134	0.584269	0.577691	0.561248	0.548094	0.544805	0.531651	0.521785	0.508631	0.508631	0.492188	0.482322	0.472456	0.459302	0.446148	0.43957	0.436282	0.423127	0.413262	0.396819	0.396819	0.386953	0.377087	0.37051	0.357356	0.344201	0.344201	0.340913	0.337624	0.331047	0.32447	0.321181	0.311315	0.311315	0.304738	0.304738	0.298161	0.291584
17.1842	0.712524	0.692792	0.682926	0.663195	0.653329	0.636886	0.62702	0.620443	0.610577	0.604	0.597423	0.58098	0.574403	0.561248	0.55796	0.544805	0.541517	0.525074	0.511919	0.505342	0.498765	0.488899	0.479034	0.462591	0.459302	0.442859	0.43957	0.426416	0.419839	0.406684	0.400107	0.386953	0.377087	0.37051	0.360644	0.357356	0.344201	0.334335	0.331047	0.337624	0.331047	0.317892	0.321181	0.311315	0.304738	0.308027	0.301449	0.294872	0.288295
17.2859	0.699369	0.676349	0.663195	0.653329	0.636886	0.633597	0.620443	0.610577	0.600711	0.597423	0.584269	0.577691	0.567826	0.567826	0.548094	0.53494	0.531651	0.521785	0.508631	0.498765	0.495476	0.479034	0.469168	0.459302	0.452725	0.436282	0.426416	0.423127	0.413262	0.396819	0.390241	0.386953	0.373799	0.367221	0.363933	0.350778	0.344201	0.334335	0.331047	0.327758	0.334335	0.314604	0.311315	0.304738	0.308027	0.301449	0.301449	0.291584	0.291584
17.3876	0.696081	0.669772	0.653329	0.643463	0.633597	0.620443	0.610577	0.600711	0.597423	0.587557	0.577691	0.567826	0.561248	0.554671	0.541517	0.531651	0.525074	0.511919	0.505342	0.502054	0.485611	0.475745	0.462591	0.452725	0.43957	0.43957	0.426416	0.41655	0.406684	0.400107	0.377087	0.380376	0.363933	0.367221	0.357356	0.34749	0.334335	0.327758	0.32447	0.327758	0.321181	0.321181	0.311315	0.304738	0.294872	0.294872	0.298161	0.291584	0.285006
17.4893	0.676349	0.656618	0.643463	0.630309	0.620443	0.613866	0.600711	0.597423	0.594134	0.577691	0.571114	0.551383	0.551383	0.548094	0.53494	0.525074	0.518497	0.505342	0.498765	0.488899	0.482322	0.469168	0.459302	0.452725	0.436282	0.432993	0.423127	0.400107	0.406684	0.39353	0.377087	0.373799	0.363933	0.363933	0.344201	0.344201	0.337624	0.331047	0.321181	0.327758	0.317892	0.311315	0.308027	0.304738	0.291584	0.301449	0.291584	0.288295	0.278429
17.591	0.673061	0.65004	0.636886	0.62702	0.617154	0.604	0.597423	0.587557	0.571114	0.574403	0.564537	0.561248	0.544805	0.544805	0.525074	0.515208	0.511919	0.508631	0.492188	0.488899	0.472456	0.465879	0.449436	0.43957	0.436282	0.426416	0.423127	0.406684	0.403396	0.383664	0.37051	0.37051	0.363933	0.357356	0.350778	0.334335	0.32447	0.321181	0.321181	0.321181	0.311315	0.311315	0.301449	0.301449	0.291584	0.291584	0.294872	0.291584	0.281718
17.6927	0.656618	0.640175	0.62702	0.613866	0.604	0.594134	0.587557	0.574403	0.561248	0.564537	0.55796	0.548094	0.541517	0.528362	0.518497	0.508631	0.511919	0.502054	0.482322	0.472456	0.469168	0.462591	0.449436	0.43957	0.429705	0.423127	0.413262	0.396819	0.390241	0.383664	0.37051	0.363933	0.354067	0.350778	0.337624	0.327758	0.321181	0.317892	0.317892	0.314604	0.308027	0.304738	0.301449	0.288295	0.298161	0.288295	0.288295	0.288295	0.278429
17.7944	0.646752	0.636886	0.613866	0.607289	0.590846	0.590846	0.577691	0.567826	0.554671	0.554671	0.551383	0.538228	0.528362	0.531651	0.511919	0.502054	0.508631	0.502054	0.479034	0.465879	0.462591	0.449436	0.442859	0.432993	0.426416	0.413262	0.406684	0.390241	0.39353	0.383664	0.360644	0.357356	0.34749	0.344201	0.334335	0.334335	0.314604	0.314604	0.317892	0.308027	0.304738	0.308027	0.301449	0.288295	0.285006	0.288295	0.281718	0.275141	0.271852
17.8961	0.636886	0.620443	0.607289	0.597423	0.584269	0.574403	0.567826	0.55796	0.55796	0.548094	0.538228	0.531651	0.525074	0.518497	0.511919	0.502054	0.495476	0.485611	0.475745	0.465879	0.459302	0.446148	0.432993	0.429705	0.41655	0.409973	0.400107	0.390241	0.377087	0.377087	0.357356	0.354067	0.344201	0.337624	0.331047	0.321181	0.311315	0.311315	0.304738	0.308027	0.301449	0.294872	0.291584	0.288295	0.281718	0.281718	0.285006	0.278429	0.275141
17.9978	0.623732	0.607289	0.594134	0.590846	0.574403	0.567826	0.567826	0.548094	0.551383	0.53494	0.538228	0.525074	0.511919	0.511919	0.502054	0.488899	0.492188	0.479034	0.465879	0.456013	0.452725	0.43957	0.429705	0.423127	0.409973	0.400107	0.390241	0.383664	0.383664	0.367221	0.357356	0.34749	0.337624	0.331047	0.32447	0.321181	0.311315	0.304738	0.301449	0.301449	0.298161	0.294872	0.288295	0.281718	0.281718	0.275141	0.278429	0.268564	0.265275
18.0995	0.613866	0.600711	0.590846	0.58098	0.564537	0.561248	0.551383	0.544805	0.53494	0.528362	0.515208	0.518497	0.511919	0.502054	0.495476	0.488899	0.485611	0.475745	0.462591	0.449436	0.446148	0.432993	0.426416	0.413262	0.403396	0.396819	0.39353	0.380376	0.373799	0.367221	0.357356	0.337624	0.334335	0.331047	0.321181	0.314604	0.304738	0.301449	0.298161	0.298161	0.288295	0.285006	0.281718	0.281718	0.278429	0.275141	0.271852	0.271852	0.268564
18.2012	0.607289	0.587557	0.577691	0.574403	0.55796	0.544805	0.541517	0.531651	0.528362	0.525074	0.511919	0.508631	0.498765	0.498765	0.485611	0.475745	0.475745	0.465879	0.456013	0.442859	0.442859	0.432993	0.419839	0.403396	0.396819	0.39353	0.386953	0.380376	0.37051	0.360644	0.350778	0.337624	0.327758	0.32447	0.32447	0.308027	0.301449	0.298161	0.291584	0.285006	0.288295	0.285006	0.285006	0.281718	0.275141	0.271852	0.265275	0.265275	0.265275
18.3029	0.600711	0.58098	0.571114	0.564537	0.554671	0.548094	0.528362	0.528362	0.518497	0.518497	0.502054	0.502054	0.495476	0.488899	0.479034	0.469168	0.475745	0.459302	0.442859	0.436282	0.429705	0.423127	0.413262	0.413262	0.390241	0.390241	0.383664	0.367221	0.360644	0.34749	0.337624	0.337624	0.32447	0.314604	0.311315	0.308027	0.294872	0.288295	0.288295	0.288295	0.285006	0.275141	0.278429	0.275141	0.271852	0.271852	0.261986	0.255409	0.258698
18.4046	0.584269	0.571114	0.554671	0.551383	0.53494	0.53494	0.521785	0.515208	0.515208	0.508631	0.502054	0.482322	0.492188	0.475745	0.479034	0.465879	0.469168	0.449436	0.43957	0.432993	0.426416	0.423127	0.413262	0.400107	0.386953	0.380376	0.37051	0.360644	0.350778	0.344201	0.337624	0.327758	0.311315	0.308027	0.311315	0.298161	0.285006	0.288295	0.285006	0.281718	0.288295	0.275141	0.268564	0.271852	0.258698	0.265275	0.258698	0.258698	0.261986
18.5063	0.577691	0.564537	0.548094	0.548094	0.531651	0.521785	0.518497	0.511919	0.492188	0.502054	0.492188	0.488899	0.482322	0.479034	0.475745	0.459302	0.456013	0.446148	0.432993	0.432993	0.423127	0.409973	0.403396	0.39353	0.380376	0.373799	0.357356	0.354067	0.350778	0.337624	0.327758	0.32447	0.314604	0.308027	0.301449	0.291584	0.288295	0.281718	0.278429	0.278429	0.268564	0.271852	0.268564	0.261986	0.255409	0.258698	0.258698	0.252121	0.252121
18.608	0.571114	0.544805	0.548094	0.538228	0.518497	0.525074	0.502054	0.502054	0.492188	0.495476	0.485611	0.475745	0.472456	0.465879	0.462591	0.449436	0.449436	0.442859	0.426416	0.419839	0.413262	0.406684	0.400107	0.390241	0.373799	0.373799	0.360644	0.350778	0.34749	0.331047	0.314604	0.317892	0.311315	0.294872	0.298161	0.288295	0.281718	0.281718	0.275141	0.268564	0.268564	0.268564	0.258698	0.255409	0.252121	0.255409	0.248832	0.252121	0.242255
18.7097	0.561248	0.551383	0.53494	0.531651	0.508631	0.508631	0.505342	0.492188	0.485611	0.488899	0.475745	0.475745	0.462591	0.462591	0.452725	0.43957	0.43957	0.436282	0.419839	0.413262	0.406684	0.403396	0.386953	0.380376	0.367221	0.360644	0.354067	0.344201	0.340913	0.327758	0.317892	0.311315	0.304738	0.294872	0.288295	0.281718	0.281718	0.271852	0.261986	0.268564	0.258698	0.258698	0.258698	0.252121	0.245543	0.252121	0.248832	0.248832	0.248832
18.8113	0.548094	0.528362	0.525074	0.515208	0.498765	0.508631	0.488899	0.488899	0.482322	0.475745	0.472456	0.465879	0.452725	0.459302	0.446148	0.43957	0.432993	0.429705	0.419839	0.413262	0.400107	0.386953	0.386953	0.373799	0.357356	0.34749	0.34749	0.340913	0.327758	0.321181	0.308027	0.304738	0.294872	0.291584	0.285006	0.281718	0.265275	0.261986	0.261986	0.265275	0.261986	0.258698	0.248832	0.245543	0.238966	0.242255	0.238966	0.238966	0.232389
18.913	0.538228	0.525074	0.518497	0.515208	0.498765	0.495476	0.482322	0.479034	0.475745	0.465879	0.462591	0.456013	0.449436	0.446148	0.436282	0.432993	0.429705	0.41655	0.406684	0.403396	0.390241	0.383664	0.373799	0.363933	0.34749	0.337624	0.344201	0.337624	0.32447	0.317892	0.301449	0.291584	0.288295	0.278429	0.275141	0.271852	0.265275	0.258698	0.248832	0.252121	0.255409	0.242255	0.242255	0.242255	0.235678	0.235678	0.232389	0.235678	0.2291
19.0147	0.531651	0.521785	0.508631	0.505342	0.485611	0.492188	0.469168	0.469168	0.462591	0.462591	0.452725	0.449436	0.442859	0.436282	0.426416	0.423127	0.413262	0.413262	0.400107	0.39353	0.380376	0.380376	0.37051	0.360644	0.344201	0.334335	0.334335	0.327758	0.317892	0.308027	0.298161	0.285006	0.281718	0.275141	0.265275	0.265275	0.258698	0.255409	0.245543	0.248832	0.245543	0.238966	0.238966	0.232389	0.2291	0.232389	0.232389	0.219235	0.219235
19.1164	0.518497	0.508631	0.498765	0.492188	0.475745	0.475745	0.469168	0.459302	0.459302	0.456013	0.449436	0.442859	0.43957	0.429705	0.41655	0.41655	0.409973	0.406684	0.396819	0.383664	0.380376	0.37051	0.360644	0.350778	0.331047	0.327758	0.327758	0.317892	0.308027	0.304738	0.288295	0.285006	0.271852	0.268564	0.261986	0.255409	0.248832	0.242255	0.238966	0.238966	0.235678	0.235678	0.225812	0.222523	0.225812	0.219235	0.219235	0.225812	0.20608
19.2181	0.511919	0.498765	0.485611	0.485611	0.469168	0.465879	0.456013	0.456013	0.449436	0.43957	0.43957	0.442859	0.429705	0.426416	0.413262	0.403396	0.406684	0.400107	0.383664	0.373799	0.373799	0.367221	0.354067	0.340913	0.32447	0.321181	0.317892	0.308027	0.301449	0.288295	0.278429	0.275141	0.265275	0.258698	0.261986	0.248832	0.242255	0.235678	0.2291	0.232389	0.225812	0.219235	0.215946	0.215946	0.215946	0.215946	0.212657	0.209369	0.20608
19.3198	0.498765	0.495476	0.482322	0.472456	0.462591	0.456013	0.449436	0.442859	0.43957	0.442859	0.432993	0.426416	0.423127	0.419839	0.406684	0.39353	0.403396	0.386953	0.380376	0.373799	0.373799	0.354067	0.34749	0.334335	0.311315	0.317892	0.314604	0.301449	0.288295	0.285006	0.268564	0.271852	0.258698	0.248832	0.248832	0.235678	0.232389	0.225812	0.222523	0.222523	0.219235	0.215946	0.209369	0.212657	0.202792	0.20608	0.209369	0.199503	0.196214
19.4215	0.495476	0.485611	0.475745	0.472456	0.456013	0.449436	0.449436	0.432993	0.432993	0.432993	0.41655	0.419839	0.41655	0.409973	0.396819	0.390241	0.39353	0.390241	0.377087	0.360644	0.360644	0.350778	0.337624	0.32447	0.304738	0.308027	0.301449	0.298161	0.288295	0.278429	0.261986	0.258698	0.252121	0.252121	0.242255	0.232389	0.2291	0.219235	0.212657	0.219235	0.219235	0.20608	0.199503	0.202792	0.199503	0.199503	0.196214	0.192926	0.189637
19.5232	0.488899	0.475745	0.462591	0.462591	0.449436	0.436282	0.436282	0.429705	0.426416	0.419839	0.426416	0.406684	0.400107	0.39353	0.39353	0.383664	0.380376	0.373799	0.367221	0.354067	0.350778	0.337624	0.327758	0.32447	0.298161	0.294872	0.298161	0.285006	0.278429	0.271852	0.258698	0.255409	0.238966	0.235678	0.235678	0.225812	0.215946	0.219235	0.209369	0.20608	0.20608	0.202792	0.199503	0.202792	0.192926	0.186349	0.186349	0.179771	0.18306
19.6249	0.479034	0.465879	0.472456	0.456013	0.43957	0.432993	0.426416	0.426416	0.419839	0.41655	0.409973	0.403396	0.39353	0.400107	0.383664	0.373799	0.37051	0.37051	0.357356	0.350778	0.344201	0.340913	0.321181	0.314604	0.294872	0.291584	0.291584	0.285006	0.275141	0.265275	0.252121	0.242255	0.235678	0.2291	0.222523	0.215946	0.215946	0.20608	0.202792	0.199503	0.199503	0.189637	0.189637	0.18306	0.18306	0.18306	0.179771	0.186349	0.176483
19.7266	0.469168	0.462591	0.456013	0.446148	0.429705	0.426416	0.426416	0.413262	0.409973	0.406684	0.400107	0.400107	0.383664	0.383664	0.373799	0.37051	0.37051	0.357356	0.354067	0.340913	0.331047	0.327758	0.317892	0.308027	0.288295	0.288295	0.281718	0.275141	0.261986	0.258698	0.238966	0.232389	0.2291	0.222523	0.222523	0.209369	0.20608	0.199503	0.192926	0.192926	0.192926	0.179771	0.18306	0.176483	0.173194	0.179771	0.173194	0.169906	0.166617
19.8283	0.462591	0.452725	0.449436	0.442859	0.423127	0.41655	0.413262	0.409973	0.406684	0.400107	0.400107	0.390241	0.386953	0.380376	0.377087	0.360644	0.363933	0.360644	0.344201	0.337624	0.32447	0.321181	0.314604	0.301449	0.288295	0.275141	0.271852	0.261986	0.258698	0.255409	0.235678	0.225812	0.222523	0.215946	0.212657	0.209369	0.202792	0.189637	0.186349	0.189637	0.18306	0.176483	0.176483	0.163328	0.169906	0.169906	0.173194	0.173194	0.16004
19.93	0.459302	0.452725	0.442859	0.432993	0.419839	0.413262	0.409973	0.400107	0.406684	0.39353	0.39353	0.386953	0.37051	0.377087	0.360644	0.354067	0.354067	0.350778	0.344201	0.327758	0.32447	0.314604	0.304738	0.291584	0.285006	0.275141	0.268564	0.265275	0.255409	0.242255	0.232389	0.225812	0.219235	0.215946	0.202792	0.192926	0.192926	0.186349	0.18306	0.18306	0.179771	0.173194	0.169906	0.169906	0.163328	0.163328	0.150174	0.16004	0.156751
20.0317	0.449436	0.436282	0.436282	0.426416	0.41655	0.406684	0.406684	0.400107	0.396819	0.383664	0.386953	0.380376	0.37051	0.363933	0.357356	0.34749	0.34749	0.340913	0.327758	0.32447	0.327758	0.308027	0.308027	0.281718	0.268564	0.265275	0.261986	0.258698	0.255409	0.238966	0.219235	0.215946	0.212657	0.202792	0.199503	0.192926	0.176483	0.173194	0.173194	0.176483	0.169906	0.166617	0.166617	0.163328	0.156751	0.153463	0.153463	0.156751	0.143597
20.1334	0.442859	0.436282	0.429705	0.419839	0.406684	0.403396	0.39353	0.390241	0.386953	0.383664	0.377087	0.373799	0.360644	0.357356	0.350778	0.340913	0.34749	0.334335	0.32447	0.321181	0.308027	0.304738	0.288295	0.285006	0.271852	0.255409	0.252121	0.245543	0.238966	0.235678	0.219235	0.212657	0.20608	0.196214	0.192926	0.186349	0.179771	0.173194	0.163328	0.176483	0.169906	0.16004	0.16004	0.153463	0.153463	0.146886	0.153463	0.156751	0.143597
20.2351	0.442859	0.432993	0.419839	0.41655	0.403396	0.396819	0.390241	0.380376	0.380376	0.383664	0.367221	0.37051	0.357356	0.354067	0.344201	0.334335	0.344201	0.331047	0.321181	0.314604	0.301449	0.294872	0.285006	0.275141	0.265275	0.258698	0.248832	0.245543	0.238966	0.2291	0.219235	0.209369	0.202792	0.192926	0.189637	0.179771	0.176483	0.169906	0.169906	0.163328	0.166617	0.16004	0.153463	0.146886	0.150174	0.146886	0.146886	0.140308	0.13702
20.3368	0.436282	0.423127	0.41655	0.409973	0.39353	0.386953	0.383664	0.373799	0.377087	0.373799	0.367221	0.363933	0.360644	0.350778	0.340913	0.334335	0.337624	0.331047	0.314604	0.308027	0.294872	0.294872	0.285006	0.268564	0.261986	0.252121	0.252121	0.242255	0.238966	0.225812	0.209369	0.20608	0.196214	0.196214	0.179771	0.173194	0.173194	0.166617	0.163328	0.163328	0.166617	0.153463	0.153463	0.150174	0.146886	0.143597	0.140308	0.133731	0.133731
20.4385	0.432993	0.419839	0.406684	0.406684	0.39353	0.383664	0.380376	0.373799	0.367221	0.373799	0.367221	0.357356	0.354067	0.344201	0.337624	0.331047	0.334335	0.321181	0.311315	0.314604	0.304738	0.294872	0.275141	0.265275	0.258698	0.245543	0.248832	0.235678	0.2291	0.219235	0.209369	0.202792	0.192926	0.18306	0.176483	0.176483	0.173194	0.166617	0.16004	0.163328	0.156751	0.150174	0.143597	0.146886	0.143597	0.146886	0.143597	0.143597	0.133731
20.5402	0.429705	0.409973	0.406684	0.39353	0.386953	0.377087	0.377087	0.363933	0.363933	0.360644	0.360644	0.357356	0.344201	0.340913	0.337624	0.327758	0.327758	0.321181	0.308027	0.301449	0.294872	0.288295	0.271852	0.265275	0.255409	0.252121	0.245543	0.238966	0.232389	0.219235	0.20608	0.199503	0.192926	0.176483	0.179771	0.173194	0.163328	0.156751	0.156751	0.156751	0.16004	0.153463	0.143597	0.156751	0.140308	0.140308	0.13702	0.140308	0.130443
20.6419	0.41655	0.403396	0.396819	0.396819	0.377087	0.37051	0.367221	0.367221	0.360644	0.363933	0.350778	0.354067	0.334335	0.337624	0.32447	0.317892	0.32447	0.317892	0.304738	0.298161	0.288295	0.288295	0.268564	0.261986	0.255409	0.245543	0.242255	0.232389	0.2291	0.219235	0.202792	0.196214	0.189637	0.18306	0.179771	0.169906	0.16004	0.16004	0.156751	0.156751	0.153463	0.150174	0.146886	0.150174	0.143597	0.143597	0.13702	0.133731	0.123865
20.7436	0.409973	0.406684	0.39353	0.390241	0.373799	0.37051	0.373799	0.363933	0.354067	0.360644	0.350778	0.34749	0.340913	0.331047	0.327758	0.314604	0.317892	0.314604	0.301449	0.298161	0.285006	0.285006	0.271852	0.258698	0.245543	0.242255	0.232389	0.225812	0.225812	0.212657	0.199503	0.196214	0.18306	0.179771	0.176483	0.166617	0.166617	0.153463	0.153463	0.153463	0.153463	0.143597	0.146886	0.143597	0.143597	0.13702	0.13702	0.140308	0.133731
20.8453	0.403396	0.403396	0.390241	0.383664	0.373799	0.363933	0.367221	0.360644	0.354067	0.350778	0.34749	0.340913	0.334335	0.334335	0.32447	0.314604	0.314604	0.314604	0.304738	0.291584	0.285006	0.285006	0.265275	0.255409	0.248832	0.238966	0.235678	0.235678	0.2291	0.209369	0.199503	0.189637	0.189637	0.173194	0.169906	0.169906	0.16004	0.156751	0.163328	0.156751	0.146886	0.150174	0.146886	0.140308	0.13702	0.146886	0.13702	0.13702	0.13702
20.947	0.406684	0.396819	0.390241	0.383664	0.37051	0.360644	0.350778	0.357356	0.357356	0.350778	0.340913	0.337624	0.331047	0.331047	0.314604	0.308027	0.311315	0.308027	0.298161	0.291584	0.281718	0.275141	0.261986	0.261986	0.245543	0.235678	0.235678	0.2291	0.222523	0.209369	0.196214	0.186349	0.186349	0.179771	0.173194	0.163328	0.16004	0.153463	0.156751	0.150174	0.153463	0.146886	0.146886	0.143597	0.143597	0.140308	0.140308	0.143597	0.13702
21.0487	0.400107	0.386953	0.386953	0.37051	0.367221	0.360644	0.357356	0.354067	0.34749	0.354067	0.344201	0.331047	0.32447	0.314604	0.314604	0.311315	0.317892	0.308027	0.298161	0.291584	0.281718	0.285006	0.268564	0.255409	0.245543	0.242255	0.235678	0.222523	0.222523	0.209369	0.199503	0.192926	0.18306	0.173194	0.179771	0.166617	0.163328	0.153463	0.153463	0.150174	0.156751	0.143597	0.146886	0.146886	0.143597	0.140308	0.13702	0.140308	0.143597
21.1504	0.403396	0.386953	0.377087	0.377087	0.360644	0.354067	0.34749	0.344201	0.344201	0.34749	0.334335	0.327758	0.327758	0.317892	0.311315	0.304738	0.301449	0.304738	0.294872	0.285006	0.278429	0.281718	0.271852	0.255409	0.238966	0.238966	0.235678	0.2291	0.215946	0.209369	0.192926	0.18306	0.176483	0.176483	0.179771	0.166617	0.163328	0.150174	0.153463	0.163328	0.156751	0.143597	0.150174	0.146886	0.143597	0.150174	0.143597	0.140308	0.13702
21.2521	0.39353	0.380376	0.373799	0.377087	0.360644	0.34749	0.354067	0.350778	0.337624	0.340913	0.334335	0.327758	0.327758	0.32447	0.314604	0.311315	0.308027	0.298161	0.298161	0.281718	0.275141	0.268564	0.261986	0.252121	0.242255	0.238966	0.2291	0.222523	0.222523	0.209369	0.192926	0.199503	0.189637	0.18306	0.176483	0.169906	0.163328	0.16004	0.16004	0.156751	0.163328	0.143597	0.153463	0.146886	0.143597	0.146886	0.146886	0.146886	0.133731
21.3538	0.39353	0.380376	0.377087	0.373799	0.354067	0.354067	0.34749	0.340913	0.337624	0.340913	0.334335	0.32447	0.321181	0.317892	0.314604	0.301449	0.301449	0.304738	0.288295	0.281718	0.278429	0.268564	0.261986	0.252121	0.242255	0.232389	0.235678	0.2291	0.215946	0.209369	0.189637	0.186349	0.186349	0.179771	0.176483	0.173194	0.163328	0.16004	0.156751	0.153463	0.156751	0.153463	0.150174	0.150174	0.143597	0.143597	0.146886	0.146886	0.13702
21.4555	0.390241	0.386953	0.373799	0.367221	0.354067	0.350778	0.34749	0.331047	0.331047	0.337624	0.334335	0.321181	0.321181	0.32447	0.311315	0.308027	0.301449	0.304738	0.288295	0.281718	0.275141	0.271852	0.258698	0.258698	0.238966	0.245543	0.235678	0.2291	0.215946	0.209369	0.186349	0.189637	0.176483	0.176483	0.173194	0.173194	0.16004	0.166617	0.150174	0.16004	0.153463	0.146886	0.150174	0.143597	0.143597	0.146886	0.140308	0.150174	0.140308
21.5572	0.386953	0.377087	0.373799	0.357356	0.354067	0.34749	0.340913	0.340913	0.334335	0.331047	0.327758	0.321181	0.311315	0.314604	0.308027	0.304738	0.304738	0.298161	0.288295	0.275141	0.271852	0.268564	0.261986	0.258698	0.238966	0.238966	0.2291	0.215946	0.212657	0.209369	0.199503	0.192926	0.18306	0.179771	0.18306	0.176483	0.163328	0.163328	0.169906	0.156751	0.156751	0.150174	0.153463	0.150174	0.150174	0.150174	0.143597	0.143597	0.146886
21.6589	0.380376	0.37051	0.360644	0.357356	0.34749	0.340913	0.340913	0.331047	0.327758	0.327758	0.334335	0.317892	0.314604	0.317892	0.308027	0.298161	0.301449	0.294872	0.281718	0.281718	0.275141	0.268564	0.261986	0.252121	0.232389	0.235678	0.2291	0.225812	0.215946	0.20608	0.199503	0.186349	0.18306	0.179771	0.179771	0.173194	0.163328	0.150174	0.16004	0.163328	0.16004	0.146886	0.156751	0.150174	0.153463	0.150174	0.146886	0.153463	0.143597
21.7606	0.377087	0.373799	0.363933	0.350778	0.344201	0.340913	0.340913	0.337624	0.331047	0.331047	0.327758	0.308027	0.314604	0.311315	0.308027	0.301449	0.294872	0.294872	0.281718	0.275141	0.275141	0.268564	0.258698	0.248832	0.238966	0.235678	0.2291	0.219235	0.215946	0.209369	0.192926	0.186349	0.179771	0.169906	0.176483	0.173194	0.166617	0.163328	0.163328	0.16004	0.166617	0.150174	0.153463	0.153463	0.150174	0.143597	0.150174	0.140308	0.143597
21.8623	0.373799	0.37051	0.360644	0.357356	0.344201	0.340913	0.337624	0.334335	0.334335	0.334335	0.327758	0.321181	0.314604	0.308027	0.308027	0.298161	0.301449	0.294872	0.288295	0.278429	0.268564	0.271852	0.265275	0.245543	0.238966	0.232389	0.225812	0.222523	0.212657	0.202792	0.192926	0.192926	0.176483	0.176483	0.173194	0.176483	0.166617	0.166617	0.163328	0.150174	0.156751	0.153463	0.156751	0.153463	0.146886	0.153463	0.143597	0.150174	0.150174
21.964	0.37051	0.37051	0.360644	0.354067	0.340913	0.344201	0.334335	0.327758	0.32447	0.337624	0.32447	0.317892	0.314604	0.314604	0.308027	0.308027	0.298161	0.291584	0.281718	0.281718	0.268564	0.268564	0.258698	0.238966	0.235678	0.235678	0.2291	0.219235	0.212657	0.20608	0.196214	0.189637	0.179771	0.173194	0.179771	0.173194	0.166617	0.163328	0.156751	0.16004	0.163328	0.153463	0.156751	0.150174	0.153463	0.146886	0.146886	0.150174	0.146886
22.0657	0.37051	0.367221	0.357356	0.350778	0.340913	0.331047	0.331047	0.327758	0.327758	0.32447	0.32447	0.311315	0.311315	0.308027	0.301449	0.301449	0.294872	0.294872	0.291584	0.285006	0.268564	0.271852	0.258698	0.242255	0.235678	0.232389	0.2291	0.219235	0.215946	0.20608	0.196214	0.186349	0.186349	0.176483	0.176483	0.179771	0.173194	0.163328	0.16004	0.166617	0.16004	0.16004	0.156751	0.153463	0.143597	0.153463	0.150174	0.143597	0.140308
22.1674	0.37051	0.360644	0.357356	0.344201	0.337624	0.337624	0.331047	0.327758	0.32447	0.32447	0.32447	0.314604	0.311315	0.304738	0.304738	0.294872	0.298161	0.294872	0.281718	0.278429	0.271852	0.271852	0.261986	0.245543	0.238966	0.235678	0.225812	0.219235	0.209369	0.20608	0.192926	0.186349	0.179771	0.179771	0.176483	0.176483	0.166617	0.153463	0.166617	0.163328	0.16004	0.16004	0.156751	0.156751	0.153463	0.153463	0.143597	0.13702	0.140308
22.2691	0.363933	0.360644	0.354067	0.344201	0.337624	0.331047	0.327758	0.321181	0.32447	0.334335	0.327758	0.314604	0.314604	0.304738	0.301449	0.301449	0.298161	0.298161	0.285006	0.281718	0.275141	0.271852	0.255409	0.248832	0.242255	0.2291	0.2291	0.222523	0.222523	0.20608	0.199503	0.189637	0.18306	0.186349	0.18306	0.179771	0.169906	0.163328	0.166617	0.173194	0.166617	0.16004	0.150174	0.153463	0.146886	0.156751	0.146886	0.150174	0.133731
22.3708	0.367221	0.357356	0.354067	0.340913	0.337624	0.331047	0.334335	0.327758	0.317892	0.317892	0.321181	0.314604	0.308027	0.304738	0.301449	0.291584	0.301449	0.294872	0.288295	0.285006	0.271852	0.261986	0.261986	0.248832	0.238966	0.232389	0.225812	0.222523	0.215946	0.20608	0.196214	0.189637	0.192926	0.179771	0.173194	0.173194	0.166617	0.166617	0.173194	0.163328	0.166617	0.153463	0.153463	0.153463	0.146886	0.143597	0.150174	0.146886	0.153463
22.4725	0.367221	0.360644	0.34749	0.337624	0.337624	0.321181	0.334335	0.321181	0.321181	0.32447	0.321181	0.314604	0.311315	0.304738	0.301449	0.294872	0.291584	0.291584	0.285006	0.278429	0.268564	0.271852	0.258698	0.252121	0.235678	0.232389	0.215946	0.219235	0.212657	0.20608	0.199503	0.186349	0.176483	0.18306	0.176483	0.163328	0.163328	0.163328	0.166617	0.163328	0.163328	0.153463	0.156751	0.150174	0.153463	0.156751	0.150174	0.146886	0.140308
22.5742	0.363933	0.357356	0.354067	0.340913	0.337624	0.327758	0.327758	0.331047	0.32447	0.321181	0.321181	0.317892	0.308027	0.308027	0.298161	0.294872	0.294872	0.294872	0.278429	0.278429	0.268564	0.275141	0.258698	0.248832	0.238966	0.232389	0.222523	0.222523	0.215946	0.212657	0.192926	0.192926	0.176483	0.176483	0.176483	0.173194	0.163328	0.163328	0.16004	0.166617	0.16004	0.156751	0.156751	0.153463	0.150174	0.143597	0.146886	0.146886	0.143597
22.6759	0.360644	0.344201	0.344201	0.337624	0.331047	0.331047	0.331047	0.32447	0.327758	0.321181	0.314604	0.308027	0.308027	0.308027	0.298161	0.291584	0.288295	0.294872	0.288295	0.281718	0.268564	0.265275	0.265275	0.248832	0.242255	0.232389	0.2291	0.225812	0.219235	0.20608	0.199503	0.192926	0.18306	0.176483	0.176483	0.169906	0.166617	0.156751	0.16004	0.163328	0.163328	0.156751	0.156751	0.146886	0.153463	0.156751	0.143597	0.143597	0.13702
22.7776	0.363933	0.354067	0.340913	0.334335	0.334335	0.32447	0.327758	0.321181	0.321181	0.321181	0.314604	0.314604	0.311315	0.308027	0.298161	0.298161	0.294872	0.294872	0.288295	0.275141	0.268564	0.268564	0.255409	0.248832	0.235678	0.232389	0.2291	0.219235	0.219235	0.202792	0.196214	0.186349	0.18306	0.173194	0.179771	0.173194	0.169906	0.163328	0.163328	0.166617	0.156751	0.150174	0.153463	0.153463	0.143597	0.143597	0.150174	0.146886	0.13702
22.8793	0.357356	0.34749	0.337624	0.340913	0.334335	0.321181	0.334335	0.32447	0.317892	0.32447	0.314604	0.304738	0.308027	0.308027	0.301449	0.294872	0.298161	0.291584	0.278429	0.275141	0.271852	0.265275	0.261986	0.248832	0.238966	0.2291	0.225812	0.219235	0.212657	0.20608	0.202792	0.192926	0.18306	0.179771	0.18306	0.169906	0.163328	0.163328	0.16004	0.16004	0.156751	0.153463	0.143597	0.146886	0.143597	0.143597	0.146886	0.143597	0.140308
22.981	0.360644	0.34749	0.337624	0.334335	0.334335	0.32447	0.321181	0.321181	0.317892	0.317892	0.317892	0.311315	0.311315	0.308027	0.301449	0.294872	0.298161	0.288295	0.281718	0.278429	0.268564	0.268564	0.255409	0.248832	0.235678	0.2291	0.225812	0.219235	0.212657	0.212657	0.192926	0.189637	0.186349	0.179771	0.179771	0.173194	0.16004	0.153463	0.16004	0.163328	0.163328	0.153463	0.150174	0.150174	0.146886	0.143597	0.143597	0.150174	0.143597
23.0827	0.357356	0.34749	0.340913	0.334335	0.32447	0.327758	0.321181	0.311315	0.321181	0.317892	0.317892	0.311315	0.304738	0.301449	0.298161	0.294872	0.294872	0.291584	0.285006	0.268564	0.271852	0.268564	0.255409	0.245543	0.242255	0.2291	0.232389	0.222523	0.212657	0.209369	0.199503	0.189637	0.179771	0.173194	0.179771	0.169906	0.163328	0.16004	0.16004	0.16004	0.156751	0.146886	0.146886	0.150174	0.143597	0.146886	0.143597	0.140308	0.13702
23.1844	0.354067	0.34749	0.334335	0.340913	0.32447	0.314604	0.32447	0.321181	0.32447	0.314604	0.317892	0.301449	0.301449	0.304738	0.294872	0.294872	0.294872	0.294872	0.278429	0.271852	0.268564	0.268564	0.252121	0.248832	0.235678	0.235678	0.222523	0.215946	0.212657	0.202792	0.18306	0.186349	0.179771	0.179771	0.173194	0.169906	0.163328	0.163328	0.166617	0.153463	0.153463	0.153463	0.156751	0.143597	0.150174	0.140308	0.140308	0.143597	0.13702
23.2861	0.354067	0.344201	0.337624	0.331047	0.327758	0.321181	0.32447	0.321181	0.321181	0.317892	0.314604	0.311315	0.308027	0.301449	0.294872	0.294872	0.294872	0.288295	0.275141	0.275141	0.268564	0.265275	0.258698	0.242255	0.238966	0.2291	0.222523	0.222523	0.219235	0.20608	0.199503	0.186349	0.18306	0.176483	0.176483	0.169906	0.163328	0.156751	0.16004	0.16004	0.156751	0.150174	0.150174	0.140308	0.146886	0.146886	0.140308	0.13702	0.13702
23.3878	0.354067	0.340913	0.331047	0.331047	0.32447	0.317892	0.321181	0.314604	0.311315	0.314604	0.314604	0.308027	0.311315	0.308027	0.294872	0.288295	0.294872	0.288295	0.275141	0.271852	0.265275	0.261986	0.248832	0.252121	0.235678	0.235678	0.219235	0.219235	0.215946	0.202792	0.189637	0.18306	0.179771	0.173194	0.166617	0.169906	0.16004	0.156751	0.156751	0.16004	0.153463	0.150174	0.150174	0.146886	0.143597	0.13702	0.13702	0.13702	0.13702
23.4895	0.354067	0.344201	0.337624	0.327758	0.327758	0.321181	0.321181	0.317892	0.314604	0.314604	0.314604	0.308027	0.304738	0.304738	0.298161	0.291584	0.291584	0.288295	0.281718	0.268564	0.265275	0.271852	0.255409	0.248832	0.235678	0.2291	0.225812	0.222523	0.212657	0.202792	0.192926	0.18306	0.179771	0.176483	0.173194	0.166617	0.163328	0.163328	0.16004	0.156751	0.150174	0.150174	0.143597	0.150174	0.143597	0.13702	0.13702	0.13702	0.130443
23.5912	0.350778	0.340913	0.32447	0.331047	0.32447	0.317892	0.314604	0.314604	0.314604	0.314604	0.311315	0.311315	0.304738	0.308027	0.294872	0.291584	0.281718	0.285006	0.275141	0.271852	0.265275	0.265275	0.248832	0.242255	0.235678	0.2291	0.225812	0.212657	0.215946	0.196214	0.196214	0.18306	0.18306	0.176483	0.169906	0.163328	0.163328	0.16004	0.153463	0.156751	0.150174	0.143597	0.140308	0.143597	0.140308	0.133731	0.143597	0.133731	0.133731
23.6929	0.344201	0.337624	0.334335	0.32447	0.321181	0.321181	0.317892	0.311315	0.317892	0.314604	0.317892	0.308027	0.301449	0.301449	0.294872	0.285006	0.285006	0.285006	0.275141	0.275141	0.261986	0.261986	0.255409	0.242255	0.235678	0.2291	0.219235	0.219235	0.215946	0.209369	0.199503	0.189637	0.176483	0.179771	0.173194	0.166617	0.16004	0.163328	0.156751	0.143597	0.150174	0.146886	0.140308	0.140308	0.140308	0.13702	0.140308	0.13702	0.133731
23.7946	0.34749	0.340913	0.32447	0.32447	0.317892	0.317892	0.321181	0.321181	0.314604	0.314604	0.317892	0.301449	0.301449	0.301449	0.298161	0.285006	0.281718	0.288295	0.281718	0.268564	0.268564	0.265275	0.258698	0.248832	0.238966	0.232389	0.222523	0.212657	0.215946	0.196214	0.189637	0.189637	0.179771	0.179771	0.163328	0.169906	0.16004	0.153463	0.150174	0.156751	0.153463	0.143597	0.140308	0.143597	0.140308	0.133731	0.143597	0.133731	0.13702
23.8963	0.344201	0.331047	0.327758	0.321181	0.321181	0.317892	0.317892	0.317892	0.314604	0.314604	0.314604	0.304738	0.308027	0.298161	0.291584	0.288295	0.288295	0.285006	0.268564	0.275141	0.268564	0.261986	0.252121	0.242255	0.235678	0.225812	0.222523	0.215946	0.215946	0.202792	0.186349	0.189637	0.176483	0.176483	0.18306	0.169906	0.166617	0.16004	0.156751	0.146886	0.150174	0.146886	0.140308	0.140308	0.143597	0.140308	0.13702	0.140308	0.123865
23.998	0.344201	0.331047	0.32447	0.321181	0.317892	0.314604	0.317892	0.317892	0.308027	0.308027	0.311315	0.304738	0.301449	0.304738	0.298161	0.288295	0.285006	0.288295	0.275141	0.265275	0.261986	0.252121	0.248832	0.245543	0.235678	0.232389	0.222523	0.212657	0.215946	0.202792	0.189637	0.186349	0.179771	0.179771	0.173194	0.16004	0.156751	0.153463	0.153463	0.153463	0.150174	0.143597	0.127154	0.140308	0.133731	0.13702	0.133731	0.130443	0.127154
24.0997	0.337624	0.327758	0.327758	0.32447	0.321181	0.314604	0.314604	0.314604	0.314604	0.314604	0.304738	0.304738	0.301449	0.298161	0.288295	0.281718	0.288295	0.278429	0.281718	0.268564	0.261986	0.258698	0.252121	0.235678	0.238966	0.2291	0.225812	0.215946	0.212657	0.202792	0.196214	0.18306	0.176483	0.18306	0.169906	0.173194	0.156751	0.153463	0.156751	0.150174	0.143597	0.143597	0.140308	0.13702	0.140308	0.140308	0.143597	0.133731	0.133731
24.2014	0.340913	0.327758	0.327758	0.32447	0.311315	0.308027	0.317892	0.314604	0.311315	0.311315	0.311315	0.301449	0.298161	0.301449	0.288295	0.288295	0.288295	0.278429	0.275141	0.268564	0.261986	0.252121	0.255409	0.242255	0.232389	0.2291	0.222523	0.212657	0.209369	0.196214	0.192926	0.18306	0.176483	0.18306	0.166617	0.173194	0.163328	0.150174	0.153463	0.153463	0.150174	0.146886	0.13702	0.13702	0.140308	0.143597	0.130443	0.13702	0.127154
24.3031	0.337624	0.327758	0.32447	0.327758	0.308027	0.317892	0.311315	0.308027	0.311315	0.308027	0.301449	0.304738	0.301449	0.298161	0.294872	0.288295	0.281718	0.281718	0.271852	0.271852	0.261986	0.265275	0.245543	0.238966	0.245543	0.2291	0.225812	0.215946	0.209369	0.202792	0.186349	0.189637	0.179771	0.176483	0.169906	0.169906	0.163328	0.150174	0.156751	0.150174	0.146886	0.140308	0.146886	0.140308	0.133731	0.13702	0.140308	0.133731	0.130443
24.4048	0.337624	0.331047	0.321181	0.317892	0.311315	0.317892	0.311315	0.304738	0.311315	0.308027	0.311315	0.294872	0.298161	0.298161	0.291584	0.285006	0.285006	0.285006	0.278429	0.265275	0.261986	0.255409	0.245543	0.242255	0.232389	0.235678	0.215946	0.212657	0.212657	0.20608	0.189637	0.173194	0.18306	0.173194	0.169906	0.16004	0.163328	0.153463	0.153463	0.153463	0.156751	0.146886	0.140308	0.13702	0.140308	0.143597	0.140308	0.13702	0.133731
24.5065	0.331047	0.32447	0.32447	0.32447	0.311315	0.308027	0.311315	0.304738	0.308027	0.304738	0.298161	0.298161	0.301449	0.298161	0.291584	0.278429	0.281718	0.281718	0.271852	0.275141	0.261986	0.258698	0.252121	0.245543	0.235678	0.232389	0.222523	0.219235	0.212657	0.199503	0.192926	0.186349	0.173194	0.173194	0.169906	0.166617	0.156751	0.156751	0.153463	0.150174	0.146886	0.150174	0.143597	0.140308	0.133731	0.143597	0.13702	0.13702	0.133731
24.6082	0.334335	0.32447	0.321181	0.32447	0.308027	0.311315	0.311315	0.308027	0.308027	0.304738	0.308027	0.301449	0.298161	0.298161	0.288295	0.285006	0.285006	0.278429	0.275141	0.265275	0.258698	0.252121	0.245543	0.238966	0.238966	0.2291	0.215946	0.222523	0.212657	0.202792	0.189637	0.186349	0.169906	0.169906	0.169906	0.173194	0.16004	0.150174	0.156751	0.156751	0.16004	0.150174	0.140308	0.133731	0.146886	0.140308	0.140308	0.13702	0.133731
24.7099	0.334335	0.327758	0.317892	0.314604	0.314604	0.308027	0.311315	0.301449	0.308027	0.301449	0.304738	0.301449	0.298161	0.288295	0.285006	0.278429	0.285006	0.281718	0.271852	0.268564	0.261986	0.255409	0.252121	0.235678	0.232389	0.2291	0.225812	0.215946	0.209369	0.196214	0.186349	0.18306	0.179771	0.173194	0.166617	0.166617	0.156751	0.153463	0.153463	0.16004	0.153463	0.146886	0.140308	0.143597	0.13702	0.140308	0.146886	0.13702	0.133731
24.8116	0.334335	0.32447	0.317892	0.311315	0.308027	0.304738	0.301449	0.301449	0.301449	0.298161	0.301449	0.288295	0.294872	0.288295	0.288295	0.278429	0.281718	0.281718	0.271852	0.268564	0.261986	0.255409	0.245543	0.238966	0.235678	0.2291	0.225812	0.212657	0.212657	0.20608	0.186349	0.189637	0.179771	0.176483	0.176483	0.166617	0.156751	0.146886	0.143597	0.146886	0.156751	0.150174	0.143597	0.146886	0.140308	0.143597	0.143597	0.140308	0.140308
24.9133	0.327758	0.317892	0.311315	0.314604	0.298161	0.301449	0.298161	0.301449	0.304738	0.298161	0.298161	0.294872	0.291584	0.291584	0.285006	0.278429	0.278429	0.278429	0.271852	0.265275	0.255409	0.255409	0.252121	0.238966	0.235678	0.222523	0.222523	0.215946	0.20608	0.202792	0.18306	0.186349	0.176483	0.176483	0.173194	0.169906	0.163328	0.156751	0.146886	0.146886	0.153463	0.150174	0.143597	0.150174	0.146886	0.143597	0.143597	0.13702	0.130443
25.015	0.321181	0.314604	0.311315	0.311315	0.308027	0.298161	0.308027	0.301449	0.304738	0.298161	0.298161	0.288295	0.288295	0.288295	0.281718	0.275141	0.275141	0.278429	0.265275	0.255409	0.258698	0.252121	0.252121	0.235678	0.235678	0.225812	0.222523	0.219235	0.209369	0.196214	0.18306	0.189637	0.176483	0.166617	0.173194	0.169906	0.156751	0.156751	0.156751	0.146886	0.153463	0.156751	0.143597	0.140308	0.13702	0.140308	0.143597	0.13702	0.133731
25.1167	0.32447	0.314604	0.308027	0.311315	0.301449	0.294872	0.298161	0.298161	0.288295	0.301449	0.291584	0.291584	0.285006	0.288295	0.281718	0.275141	0.278429	0.271852	0.271852	0.265275	0.255409	0.248832	0.242255	0.238966	0.235678	0.222523	0.219235	0.212657	0.20608	0.196214	0.192926	0.179771	0.169906	0.169906	0.176483	0.16004	0.16004	0.156751	0.150174	0.153463	0.153463	0.156751	0.146886	0.140308	0.143597	0.140308	0.140308	0.13702	0.130443
25.2184	0.314604	0.301449	0.304738	0.304738	0.294872	0.298161	0.294872	0.298161	0.294872	0.291584	0.294872	0.294872	0.285006	0.288295	0.281718	0.265275	0.275141	0.271852	0.265275	0.261986	0.248832	0.261986	0.242255	0.232389	0.222523	0.222523	0.219235	0.212657	0.209369	0.192926	0.18306	0.179771	0.176483	0.166617	0.169906	0.169906	0.16004	0.153463	0.156751	0.153463	0.153463	0.150174	0.143597	0.140308	0.146886	0.140308	0.140308	0.13702	0.13702
25.3201	0.317892	0.314604	0.298161	0.304738	0.294872	0.288295	0.294872	0.294872	0.291584	0.294872	0.288295	0.288295	0.291584	0.281718	0.278429	0.275141	0.271852	0.271852	0.265275	0.258698	0.261986	0.255409	0.242255	0.235678	0.232389	0.219235	0.215946	0.212657	0.209369	0.202792	0.186349	0.179771	0.173194	0.169906	0.173194	0.163328	0.163328	0.153463	0.150174	0.16004	0.150174	0.153463	0.140308	0.143597	0.143597	0.146886	0.143597	0.140308	0.13702
25.4218	0.317892	0.304738	0.304738	0.301449	0.288295	0.288295	0.294872	0.291584	0.294872	0.285006	0.285006	0.281718	0.281718	0.281718	0.278429	0.275141	0.271852	0.275141	0.255409	0.255409	0.248832	0.245543	0.245543	0.2291	0.222523	0.222523	0.212657	0.215946	0.202792	0.202792	0.186349	0.176483	0.176483	0.169906	0.166617	0.163328	0.163328	0.153463	0.156751	0.150174	0.156751	0.146886	0.150174	0.146886	0.143597	0.143597	0.13702	0.13702	0.133731
25.5235	0.311315	0.301449	0.294872	0.294872	0.294872	0.288295	0.294872	0.288295	0.288295	0.285006	0.281718	0.278429	0.278429	0.281718	0.265275	0.268564	0.271852	0.271852	0.261986	0.258698	0.248832	0.242255	0.242255	0.238966	0.225812	0.215946	0.209369	0.209369	0.199503	0.192926	0.18306	0.176483	0.173194	0.169906	0.166617	0.163328	0.156751	0.150174	0.153463	0.150174	0.150174	0.143597	0.143597	0.143597	0.140308	0.133731	0.13702	0.130443	0.13702
25.6252	0.308027	0.301449	0.291584	0.294872	0.288295	0.285006	0.291584	0.288295	0.291584	0.281718	0.281718	0.285006	0.281718	0.278429	0.271852	0.265275	0.261986	0.265275	0.252121	0.252121	0.248832	0.245543	0.232389	0.232389	0.222523	0.215946	0.212657	0.212657	0.196214	0.196214	0.179771	0.173194	0.166617	0.169906	0.166617	0.16004	0.156751	0.150174	0.143597	0.153463	0.150174	0.140308	0.140308	0.143597	0.140308	0.140308	0.130443	0.13702	0.130443
25.7269	0.308027	0.298161	0.294872	0.288295	0.288295	0.281718	0.288295	0.285006	0.278429	0.278429	0.281718	0.275141	0.275141	0.271852	0.275141	0.265275	0.271852	0.268564	0.255409	0.245543	0.252121	0.242255	0.232389	0.2291	0.215946	0.215946	0.20608	0.202792	0.199503	0.186349	0.179771	0.163328	0.16004	0.163328	0.163328	0.169906	0.153463	0.150174	0.146886	0.140308	0.143597	0.143597	0.143597	0.140308	0.13702	0.13702	0.133731	0.13702	0.127154
25.8286	0.308027	0.288295	0.291584	0.285006	0.278429	0.278429	0.288295	0.281718	0.278429	0.271852	0.281718	0.275141	0.268564	0.271852	0.261986	0.261986	0.265275	0.252121	0.258698	0.252121	0.242255	0.242255	0.238966	0.225812	0.222523	0.215946	0.209369	0.202792	0.196214	0.189637	0.176483	0.173194	0.173194	0.166617	0.163328	0.16004	0.156751	0.153463	0.150174	0.146886	0.150174	0.140308	0.143597	0.13702	0.13702	0.143597	0.133731	0.13702	0.133731
25.9303	0.301449	0.291584	0.281718	0.278429	0.275141	0.271852	0.271852	0.275141	0.271852	0.275141	0.275141	0.275141	0.268564	0.271852	0.261986	0.261986	0.258698	0.265275	0.258698	0.248832	0.242255	0.235678	0.225812	0.2291	0.219235	0.209369	0.202792	0.20608	0.199503	0.186349	0.176483	0.166617	0.166617	0.166617	0.16004	0.16004	0.153463	0.146886	0.146886	0.140308	0.146886	0.133731	0.13702	0.13702	0.13702	0.143597	0.133731	0.133731	0.130443
26.032	0.294872	0.291584	0.275141	0.281718	0.275141	0.275141	0.275141	0.271852	0.268564	0.268564	0.271852	0.268564	0.265275	0.261986	0.255409	0.252121	0.258698	0.252121	0.248832	0.245543	0.242255	0.235678	0.232389	0.222523	0.219235	0.212657	0.209369	0.199503	0.192926	0.18306	0.179771	0.163328	0.163328	0.153463	0.163328	0.16004	0.150174	0.143597	0.153463	0.140308	0.140308	0.13702	0.140308	0.130443	0.130443	0.133731	0.127154	0.127154	0.123865
26.1337	0.294872	0.285006	0.278429	0.275141	0.265275	0.271852	0.275141	0.271852	0.268564	0.271852	0.268564	0.265275	0.258698	0.265275	0.252121	0.252121	0.255409	0.258698	0.248832	0.242255	0.235678	0.232389	0.2291	0.225812	0.212657	0.199503	0.196214	0.192926	0.186349	0.179771	0.169906	0.169906	0.16004	0.156751	0.163328	0.150174	0.150174	0.140308	0.143597	0.140308	0.13702	0.13702	0.13702	0.133731	0.130443	0.13702	0.130443	0.13702	0.13702
26.2354	0.294872	0.281718	0.278429	0.278429	0.268564	0.265275	0.271852	0.261986	0.268564	0.265275	0.265275	0.265275	0.258698	0.265275	0.255409	0.252121	0.258698	0.252121	0.248832	0.242255	0.232389	0.235678	0.225812	0.222523	0.212657	0.199503	0.20608	0.199503	0.186349	0.18306	0.176483	0.166617	0.16004	0.156751	0.156751	0.156751	0.150174	0.13702	0.146886	0.13702	0.13702	0.13702	0.130443	0.127154	0.123865	0.130443	0.130443	0.123865	0.127154
26.3371	0.285006	0.281718	0.275141	0.275141	0.268564	0.265275	0.261986	0.265275	0.265275	0.268564	0.265275	0.265275	0.258698	0.255409	0.252121	0.252121	0.248832	0.252121	0.245543	0.242255	0.235678	0.232389	0.225812	0.215946	0.20608	0.192926	0.192926	0.192926	0.189637	0.18306	0.176483	0.163328	0.156751	0.150174	0.153463	0.146886	0.146886	0.133731	0.140308	0.13702	0.13702	0.133731	0.127154	0.130443	0.123865	0.127154	0.127154	0.127154	0.114
26.4388	0.281718	0.275141	0.268564	0.265275	0.261986	0.265275	0.265275	0.258698	0.261986	0.255409	0.261986	0.258698	0.255409	0.255409	0.252121	0.242255	0.245543	0.245543	0.242255	0.245543	0.2291	0.235678	0.219235	0.212657	0.20608	0.199503	0.196214	0.196214	0.186349	0.179771	0.166617	0.163328	0.153463	0.150174	0.146886	0.150174	0.143597	0.13702	0.140308	0.140308	0.13702	0.130443	0.127154	0.127154	0.127154	0.130443	0.127154	0.127154	0.114
26.5405	0.281718	0.275141	0.261986	0.261986	0.255409	0.261986	0.258698	0.258698	0.261986	0.255409	0.258698	0.261986	0.252121	0.248832	0.238966	0.238966	0.245543	0.245543	0.242255	0.238966	0.225812	0.222523	0.215946	0.212657	0.20608	0.186349	0.189637	0.186349	0.186349	0.173194	0.173194	0.16004	0.146886	0.156751	0.146886	0.146886	0.143597	0.130443	0.133731	0.133731	0.130443	0.13702	0.123865	0.127154	0.130443	0.120577	0.123865	0.123865	0.117288
26.6422	0.278429	0.268564	0.261986	0.265275	0.258698	0.258698	0.255409	0.255409	0.252121	0.252121	0.252121	0.248832	0.248832	0.252121	0.248832	0.245543	0.242255	0.242255	0.238966	0.235678	0.222523	0.219235	0.215946	0.20608	0.202792	0.192926	0.199503	0.18306	0.176483	0.173194	0.169906	0.16004	0.146886	0.150174	0.143597	0.143597	0.143597	0.140308	0.140308	0.133731	0.130443	0.127154	0.123865	0.127154	0.120577	0.120577	0.127154	0.117288	0.120577
26.7439	0.268564	0.265275	0.255409	0.261986	0.242255	0.252121	0.252121	0.258698	0.248832	0.248832	0.248832	0.252121	0.252121	0.245543	0.242255	0.238966	0.242255	0.242255	0.235678	0.2291	0.225812	0.222523	0.202792	0.209369	0.199503	0.192926	0.18306	0.179771	0.176483	0.176483	0.156751	0.153463	0.146886	0.143597	0.140308	0.140308	0.133731	0.130443	0.130443	0.130443	0.133731	0.133731	0.117288	0.110711	0.117288	0.120577	0.114	0.110711	0.110711
26.8456	0.275141	0.265275	0.255409	0.255409	0.252121	0.248832	0.245543	0.252121	0.242255	0.248832	0.248832	0.242255	0.245543	0.238966	0.238966	0.2291	0.238966	0.235678	0.225812	0.2291	0.219235	0.215946	0.209369	0.199503	0.199503	0.189637	0.186349	0.18306	0.169906	0.166617	0.156751	0.156751	0.146886	0.140308	0.143597	0.140308	0.133731	0.133731	0.130443	0.130443	0.130443	0.127154	0.120577	0.117288	0.117288	0.117288	0.117288	0.110711	0.114
26.9473	0.261986	0.255409	0.252121	0.245543	0.245543	0.245543	0.245543	0.252121	0.238966	0.238966	0.245543	0.245543	0.238966	0.245543	0.235678	0.2291	0.232389	0.232389	0.2291	0.219235	0.215946	0.215946	0.202792	0.199503	0.196214	0.179771	0.179771	0.18306	0.169906	0.166617	0.156751	0.150174	0.143597	0.13702	0.13702	0.140308	0.123865	0.123865	0.123865	0.123865	0.117288	0.120577	0.120577	0.107422	0.117288	0.110711	0.120577	0.110711	0.104134
27.049	0.265275	0.252121	0.245543	0.248832	0.242255	0.238966	0.242255	0.242255	0.235678	0.238966	0.242255	0.235678	0.238966	0.235678	0.232389	0.2291	0.225812	0.2291	0.225812	0.215946	0.209369	0.209369	0.20608	0.192926	0.189637	0.186349	0.179771	0.176483	0.169906	0.169906	0.16004	0.146886	0.143597	0.13702	0.140308	0.133731	0.123865	0.120577	0.123865	0.110711	0.117288	0.117288	0.110711	0.114	0.110711	0.110711	0.104134	0.107422	0.100845
27.1507	0.261986	0.258698	0.242255	0.242255	0.242255	0.238966	0.242255	0.235678	0.232389	0.235678	0.242255	0.238966	0.235678	0.238966	0.2291	0.222523	0.225812	0.222523	0.225812	0.215946	0.212657	0.209369	0.199503	0.18306	0.189637	0.176483	0.169906	0.176483	0.16004	0.16004	0.153463	0.140308	0.140308	0.13702	0.127154	0.127154	0.123865	0.120577	0.117288	0.120577	0.107422	0.117288	0.107422	0.110711	0.104134	0.100845	0.107422	0.094268	0.104134
27.2524	0.252121	0.248832	0.235678	0.242255	0.235678	0.232389	0.235678	0.235678	0.232389	0.232389	0.242255	0.2291	0.235678	0.222523	0.2291	0.225812	0.222523	0.219235	0.225812	0.20608	0.209369	0.20608	0.196214	0.192926	0.186349	0.176483	0.173194	0.169906	0.166617	0.16004	0.150174	0.13702	0.13702	0.123865	0.127154	0.127154	0.117288	0.123865	0.110711	0.110711	0.114	0.114	0.104134	0.104134	0.100845	0.104134	0.107422	0.100845	0.0909794
27.3541	0.252121	0.242255	0.242255	0.245543	0.2291	0.2291	0.238966	0.232389	0.225812	0.235678	0.235678	0.232389	0.225812	0.232389	0.222523	0.219235	0.219235	0.219235	0.215946	0.209369	0.20608	0.20608	0.199503	0.189637	0.176483	0.169906	0.166617	0.16004	0.156751	0.150174	0.153463	0.130443	0.13702	0.127154	0.120577	0.120577	0.107422	0.117288	0.110711	0.107422	0.107422	0.104134	0.100845	0.104134	0.0975566	0.0975566	0.0975566	0.094268	0.0876908
27.4558	0.245543	0.242255	0.235678	0.235678	0.2291	0.2291	0.235678	0.232389	0.225812	0.232389	0.2291	0.225812	0.225812	0.222523	0.219235	0.219235	0.212657	0.215946	0.209369	0.20608	0.196214	0.202792	0.18306	0.179771	0.173194	0.169906	0.16004	0.16004	0.16004	0.143597	0.140308	0.133731	0.123865	0.123865	0.117288	0.107422	0.114	0.104134	0.104134	0.107422	0.104134	0.104134	0.0975566	0.104134	0.0876908	0.094268	0.0909794	0.0909794	0.0811137
27.5575	0.245543	0.238966	0.232389	0.2291	0.225812	0.222523	0.232389	0.222523	0.222523	0.225812	0.2291	0.222523	0.222523	0.222523	0.219235	0.215946	0.209369	0.215946	0.212657	0.199503	0.192926	0.192926	0.186349	0.176483	0.176483	0.173194	0.163328	0.16004	0.156751	0.140308	0.130443	0.130443	0.117288	0.120577	0.117288	0.117288	0.110711	0.104134	0.100845	0.104134	0.0975566	0.0975566	0.0975566	0.0909794	0.094268	0.0909794	0.0876908	0.0909794	0.0844022
27.6592	0.242255	0.242255	0.232389	0.2291	0.225812	0.222523	0.222523	0.215946	0.222523	0.219235	0.2291	0.215946	0.215946	0.215946	0.215946	0.212657	0.212657	0.212657	0.20608	0.199503	0.196214	0.189637	0.189637	0.179771	0.166617	0.156751	0.153463	0.150174	0.153463	0.140308	0.133731	0.127154	0.123865	0.117288	0.114	0.110711	0.100845	0.100845	0.0909794	0.100845	0.100845	0.100845	0.0909794	0.0876908	0.0909794	0.0844022	0.0876908	0.0876908	0.0811137
27.7609	0.235678	0.2291	0.225812	0.222523	0.225812	0.219235	0.222523	0.209369	0.222523	0.219235	0.219235	0.215946	0.219235	0.215946	0.20608	0.20608	0.209369	0.212657	0.20608	0.192926	0.192926	0.18306	0.186349	0.18306	0.163328	0.156751	0.16004	0.150174	0.143597	0.143597	0.127154	0.123865	0.114	0.110711	0.104134	0.110711	0.100845	0.094268	0.094268	0.0975566	0.0975566	0.094268	0.0876908	0.0844022	0.0876908	0.0811137	0.0811137	0.0811137	0.0745365
27.8626	0.232389	0.232389	0.225812	0.222523	0.222523	0.212657	0.222523	0.219235	0.219235	0.219235	0.215946	0.212657	0.219235	0.215946	0.215946	0.20608	0.20608	0.212657	0.202792	0.192926	0.189637	0.186349	0.179771	0.176483	0.163328	0.156751	0.153463	0.150174	0.143597	0.133731	0.123865	0.120577	0.114	0.110711	0.107422	0.107422	0.107422	0.0909794	0.0975566	0.0909794	0.0876908	0.094268	0.0876908	0.0778251	0.0844022	0.0778251	0.0778251	0.0844022	0.0679593
27.9643	0.2291	0.2291	0.222523	0.215946	0.215946	0.209369	0.212657	0.215946	0.212657	0.219235	0.215946	0.212657	0.212657	0.212657	0.209369	0.209369	0.20608	0.212657	0.202792	0.196214	0.186349	0.186349	0.176483	0.166617	0.16004	0.156751	0.150174	0.153463	0.143597	0.13702	0.127154	0.123865	0.114	0.107422	0.114	0.104134	0.100845	0.100845	0.0876908	0.094268	0.0844022	0.0876908	0.0811137	0.0811137	0.0745365	0.0876908	0.0778251	0.0778251	0.0712479
28.066	0.225812	0.222523	0.219235	0.215946	0.215946	0.212657	0.219235	0.20608	0.209369	0.209369	0.215946	0.209369	0.212657	0.209369	0.202792	0.202792	0.20608	0.199503	0.186349	0.186349	0.18306	0.173194	0.18306	0.173194	0.156751	0.150174	0.153463	0.153463	0.140308	0.13702	0.123865	0.117288	0.107422	0.110711	0.100845	0.104134	0.0975566	0.0876908	0.0876908	0.0909794	0.0811137	0.0876908	0.0844022	0.0844022	0.0712479	0.0745365	0.0745365	0.0745365	0.0745365
28.1677	0.2291	0.222523	0.215946	0.209369	0.212657	0.20608	0.212657	0.20608	0.212657	0.199503	0.215946	0.209369	0.212657	0.202792	0.20608	0.199503	0.199503	0.202792	0.192926	0.192926	0.18306	0.176483	0.176483	0.173194	0.153463	0.150174	0.153463	0.146886	0.140308	0.127154	0.123865	0.110711	0.110711	0.100845	0.100845	0.0975566	0.0975566	0.0909794	0.0909794	0.0876908	0.0811137	0.0876908	0.0778251	0.0811137	0.0778251	0.0811137	0.0712479	0.0712479	0.0712479
28.2694	0.222523	0.222523	0.212657	0.215946	0.209369	0.20608	0.209369	0.20608	0.202792	0.209369	0.209369	0.209369	0.20608	0.209369	0.20608	0.192926	0.196214	0.192926	0.196214	0.189637	0.18306	0.18306	0.179771	0.156751	0.16004	0.146886	0.143597	0.143597	0.140308	0.13702	0.123865	0.114	0.104134	0.104134	0.100845	0.094268	0.094268	0.0909794	0.0876908	0.0844022	0.0844022	0.0844022	0.0844022	0.0811137	0.0745365	0.0745365	0.0811137	0.0679593	0.0646707
28.3711	0.222523	0.219235	0.219235	0.209369	0.212657	0.202792	0.215946	0.202792	0.20608	0.20608	0.215946	0.209369	0.20608	0.202792	0.199503	0.192926	0.192926	0.202792	0.189637	0.192926	0.18306	0.176483	0.169906	0.166617	0.153463	0.146886	0.143597	0.133731	0.133731	0.130443	0.120577	0.114	0.100845	0.100845	0.104134	0.100845	0.094268	0.0844022	0.0844022	0.0844022	0.0844022	0.0909794	0.0811137	0.0712479	0.0778251	0.0745365	0.0745365	0.0712479	0.0712479
28.4728	0.222523	0.215946	0.212657	0.209369	0.209369	0.202792	0.209369	0.20608	0.20608	0.20608	0.20608	0.209369	0.196214	0.199503	0.196214	0.192926	0.189637	0.20608	0.192926	0.186349	0.176483	0.179771	0.163328	0.166617	0.146886	0.150174	0.143597	0.146886	0.133731	0.123865	0.117288	0.110711	0.107422	0.100845	0.0975566	0.094268	0.0909794	0.094268	0.0876908	0.094268	0.0844022	0.0909794	0.0844022	0.0811137	0.0712479	0.0778251	0.0778251	0.0712479	0.0745365
28.5744	0.212657	0.209369	0.209369	0.20608	0.20608	0.202792	0.20608	0.202792	0.199503	0.20608	0.209369	0.199503	0.209369	0.202792	0.196214	0.189637	0.192926	0.196214	0.189637	0.186349	0.173194	0.173194	0.169906	0.163328	0.156751	0.150174	0.143597	0.13702	0.140308	0.130443	0.117288	0.107422	0.110711	0.100845	0.100845	0.094268	0.0876908	0.0909794	0.0909794	0.0909794	0.0844022	0.0844022	0.0844022	0.0745365	0.0745365	0.0745365	0.0778251	0.0778251	0.0745365
28.6761	0.215946	0.215946	0.209369	0.20608	0.209369	0.199503	0.20608	0.20608	0.202792	0.196214	0.209369	0.209369	0.20608	0.199503	0.192926	0.199503	0.196214	0.189637	0.189637	0.18306	0.179771	0.176483	0.169906	0.16004	0.156751	0.146886	0.140308	0.140308	0.133731	0.130443	0.114	0.104134	0.104134	0.100845	0.094268	0.0975566	0.0909794	0.0876908	0.0844022	0.0844022	0.0909794	0.0811137	0.0811137	0.0778251	0.0778251	0.0778251	0.0778251	0.0745365	0.0679593
28.7778	0.212657	0.20608	0.20608	0.20608	0.202792	0.189637	0.209369	0.199503	0.196214	0.199503	0.202792	0.20608	0.20608	0.199503	0.199503	0.189637	0.189637	0.192926	0.189637	0.179771	0.173194	0.176483	0.166617	0.16004	0.150174	0.146886	0.143597	0.13702	0.127154	0.123865	0.120577	0.110711	0.110711	0.100845	0.104134	0.0876908	0.0909794	0.0876908	0.0909794	0.0844022	0.0876908	0.0844022	0.0778251	0.0778251	0.0811137	0.0811137	0.0778251	0.0778251	0.0679593
28.8795	0.212657	0.212657	0.209369	0.196214	0.196214	0.196214	0.202792	0.199503	0.202792	0.202792	0.20608	0.209369	0.20608	0.20608	0.202792	0.196214	0.189637	0.189637	0.186349	0.18306	0.176483	0.179771	0.163328	0.156751	0.153463	0.146886	0.140308	0.143597	0.13702	0.127154	0.117288	0.110711	0.107422	0.0975566	0.0975566	0.0975566	0.0909794	0.0909794	0.0909794	0.0811137	0.0844022	0.0876908	0.0811137	0.0778251	0.0745365	0.0712479	0.0745365	0.0679593	0.0745365
28.9812	0.209369	0.209369	0.196214	0.202792	0.192926	0.189637	0.199503	0.20608	0.199503	0.192926	0.20608	0.199503	0.199503	0.202792	0.196214	0.189637	0.192926	0.199503	0.189637	0.18306	0.176483	0.18306	0.166617	0.16004	0.150174	0.146886	0.143597	0.140308	0.133731	0.127154	0.120577	0.107422	0.104134	0.107422	0.104134	0.0975566	0.0975566	0.094268	0.0876908	0.0844022	0.0844022	0.0778251	0.0811137	0.0745365	0.0778251	0.0745365	0.0811137	0.0712479	0.0745365
29.0829	0.209369	0.209369	0.202792	0.202792	0.202792	0.196214	0.202792	0.196214	0.199503	0.202792	0.209369	0.199503	0.196214	0.196214	0.192926	0.192926	0.186349	0.202792	0.189637	0.179771	0.173194	0.176483	0.166617	0.16004	0.16004	0.140308	0.143597	0.13702	0.133731	0.133731	0.114	0.107422	0.104134	0.100845	0.100845	0.0975566	0.0876908	0.0876908	0.094268	0.0876908	0.0876908	0.0876908	0.0876908	0.0778251	0.0778251	0.0844022	0.0778251	0.0778251	0.0778251
29.1846	0.209369	0.209369	0.199503	0.199503	0.199503	0.18306	0.199503	0.196214	0.196214	0.196214	0.202792	0.192926	0.202792	0.199503	0.192926	0.186349	0.192926	0.192926	0.189637	0.18306	0.176483	0.179771	0.173194	0.16004	0.156751	0.146886	0.13702	0.13702	0.127154	0.127154	0.120577	0.107422	0.104134	0.100845	0.0975566	0.0975566	0.094268	0.0844022	0.0909794	0.0811137	0.0811137	0.0844022	0.0844022	0.0778251	0.0811137	0.0778251	0.0778251	0.0778251	0.0778251
29.2863	0.209369	0.202792	0.202792	0.196214	0.202792	0.192926	0.196214	0.202792	0.196214	0.192926	0.199503	0.196214	0.202792	0.196214	0.192926	0.18306	0.18306	0.189637	0.189637	0.179771	0.173194	0.173194	0.169906	0.16004	0.150174	0.146886	0.146886	0.140308	0.133731	0.127154	0.120577	0.107422	0.104134	0.104134	0.094268	0.0876908	0.100845	0.0909794	0.0876908	0.0811137	0.0876908	0.0811137	0.0811137	0.0811137	0.0844022	0.0811137	0.0876908	0.0745365	0.0778251
29.388	0.20608	0.209369	0.199503	0.199503	0.196214	0.192926	0.196214	0.196214	0.186349	0.192926	0.202792	0.192926	0.199503	0.189637	0.192926	0.186349	0.186349	0.192926	0.186349	0.18306	0.173194	0.173194	0.173194	0.16004	0.146886	0.13702	0.140308	0.140308	0.133731	0.130443	0.123865	0.107422	0.107422	0.100845	0.104134	0.094268	0.094268	0.0909794	0.0844022	0.0811137	0.0909794	0.0778251	0.0876908	0.0811137	0.0844022	0.0778251	0.0778251	0.0778251	0.0778251
29.4897	0.202792	0.202792	0.202792	0.196214	0.196214	0.189637	0.199503	0.196214	0.199503	0.189637	0.20608	0.192926	0.196214	0.186349	0.196214	0.186349	0.18306	0.192926	0.186349	0.176483	0.173194	0.176483	0.16004	0.16004	0.153463	0.146886	0.140308	0.13702	0.13702	0.127154	0.117288	0.114	0.104134	0.100845	0.104134	0.094268	0.094268	0.0975566	0.0876908	0.0876908	0.0876908	0.0811137	0.0844022	0.0778251	0.0811137	0.0778251	0.0778251	0.0811137	0.0778251
29.5914	0.209369	0.20608	0.196214	0.199503	0.192926	0.189637	0.196214	0.189637	0.202792	0.199503	0.202792	0.199503	0.196214	0.192926	0.192926	0.189637	0.189637	0.196214	0.186349	0.176483	0.179771	0.169906	0.166617	0.16004	0.153463	0.150174	0.140308	0.133731	0.13702	0.127154	0.117288	0.114	0.104134	0.104134	0.100845	0.094268	0.094268	0.0909794	0.0909794	0.0876908	0.0876908	0.0844022	0.0811137	0.0811137	0.0778251	0.0844022	0.0778251	0.0844022	0.0811137
29.6931	0.202792	0.209369	0.196214	0.192926	0.192926	0.18306	0.192926	0.196214	0.196214	0.186349	0.202792	0.192926	0.196214	0.192926	0.189637	0.192926	0.18306	0.18306	0.179771	0.179771	0.173194	0.176483	0.163328	0.16004	0.150174	0.146886	0.140308	0.13702	0.13702	0.127154	0.117288	0.117288	0.100845	0.104134	0.100845	0.0975566	0.0909794	0.0909794	0.0876908	0.0844022	0.0876908	0.0844022	0.0844022	0.0811137	0.0811137	0.0778251	0.0844022	0.0778251	0.0811137
29.7948	0.202792	0.20608	0.189637	0.192926	0.192926	0.192926	0.192926	0.189637	0.192926	0.192926	0.196214	0.196214	0.199503	0.189637	0.189637	0.18306	0.18306	0.189637	0.18306	0.18306	0.176483	0.169906	0.169906	0.156751	0.153463	0.146886	0.143597	0.133731	0.133731	0.130443	0.117288	0.114	0.104134	0.107422	0.0975566	0.0975566	0.094268	0.0876908	0.0909794	0.0844022	0.0876908	0.0876908	0.0811137	0.0778251	0.0778251	0.0811137	0.0811137	0.0778251	0.0778251
29.8965	0.209369	0.199503	0.199503	0.196214	0.192926	0.186349	0.192926	0.189637	0.192926	0.192926	0.192926	0.192926	0.196214	0.192926	0.192926	0.18306	0.18306	0.186349	0.186349	0.18306	0.176483	0.173194	0.166617	0.156751	0.153463	0.146886	0.140308	0.13702	0.130443	0.130443	0.117288	0.114	0.104134	0.100845	0.094268	0.0975566	0.0975566	0.0909794	0.0811137	0.0844022	0.0811137	0.0876908	0.0876908	0.0778251	0.0778251	0.0811137	0.0844022	0.0811137	0.0745365
29.9982	0.196214	0.199503	0.196214	0.189637	0.176483	0.189637	0.189637	0.186349	0.189637	0.199503	0.199503	0.192926	0.196214	0.189637	0.189637	0.189637	0.179771	0.186349	0.18306	0.176483	0.169906	0.173194	0.163328	0.156751	0.150174	0.143597	0.140308	0.133731	0.133731	0.123865	0.117288	0.110711	0.104134	0.100845	0.104134	0.094268	0.0975566	0.0909794	0.0909794	0.0844022	0.0876908	0.0876908	0.0844022	0.0876908	0.0778251	0.0778251	0.0844022	0.0778251	0.0745365
30.0999	0.196214	0.199503	0.196214	0.192926	0.186349	0.179771	0.192926	0.189637	0.189637	0.189637	0.192926	0.192926	0.196214	0.189637	0.189637	0.18306	0.186349	0.192926	0.18306	0.179771	0.176483	0.173194	0.16004	0.156751	0.146886	0.143597	0.143597	0.13702	0.133731	0.127154	0.117288	0.114	0.100845	0.0975566	0.0975566	0.094268	0.094268	0.0909794	0.0844022	0.0909794	0.0876908	0.0844022	0.0876908	0.0778251	0.0844022	0.0778251	0.0844022	0.0811137	0.0778251
30.2016	0.196214	0.20608	0.189637	0.18306	0.192926	0.189637	0.192926	0.196214	0.196214	0.192926	0.199503	0.196214	0.196214	0.196214	0.192926	0.18306	0.186349	0.192926	0.179771	0.173194	0.176483	0.169906	0.166617	0.150174	0.153463	0.143597	0.13702	0.133731	0.133731	0.120577	0.120577	0.104134	0.104134	0.0975566	0.094268	0.100845	0.0876908	0.0876908	0.0844022	0.0844022	0.0876908	0.0876908	0.0876908	0.0745365	0.0745365	0.0811137	0.0778251	0.0712479	0.0745365
30.3033	0.196214	0.202792	0.186349	0.189637	0.192926	0.186349	0.192926	0.192926	0.189637	0.192926	0.192926	0.189637	0.196214	0.192926	0.189637	0.186349	0.186349	0.186349	0.179771	0.179771	0.169906	0.166617	0.163328	0.156751	0.146886	0.143597	0.140308	0.130443	0.133731	0.123865	0.114	0.107422	0.104134	0.100845	0.100845	0.094268	0.094268	0.0909794	0.0909794	0.0811137	0.0811137	0.0876908	0.0876908	0.0811137	0.0811137	0.0778251	0.0844022	0.0811137	0.0712479
30.405	0.20608	0.199503	0.192926	0.192926	0.186349	0.186349	0.189637	0.189637	0.189637	0.189637	0.196214	0.196214	0.189637	0.189637	0.196214	0.186349	0.179771	0.189637	0.179771	0.176483	0.179771	0.169906	0.169906	0.153463	0.150174	0.13702	0.140308	0.13702	0.133731	0.127154	0.117288	0.107422	0.104134	0.0975566	0.0975566	0.0909794	0.0975566	0.0844022	0.0909794	0.0778251	0.0876908	0.0844022	0.0876908	0.0811137	0.0811137	0.0745365	0.0811137	0.0811137	0.0811137
30.5067	0.199503	0.192926	0.189637	0.192926	0.192926	0.18306	0.18306	0.186349	0.192926	0.192926	0.192926	0.189637	0.186349	0.196214	0.186349	0.179771	0.18306	0.186349	0.18306	0.179771	0.173194	0.166617	0.169906	0.153463	0.150174	0.146886	0.13702	0.130443	0.13702	0.123865	0.120577	0.107422	0.0975566	0.100845	0.0909794	0.0975566	0.0909794	0.0909794	0.0876908	0.0876908	0.0844022	0.0909794	0.0876908	0.0811137	0.0811137	0.0844022	0.0745365	0.0778251	0.0712479
30.6084	0.199503	0.192926	0.192926	0.192926	0.189637	0.18306	0.186349	0.186349	0.189637	0.186349	0.192926	0.192926	0.196214	0.189637	0.18306	0.18306	0.18306	0.18306	0.179771	0.179771	0.173194	0.169906	0.166617	0.153463	0.150174	0.140308	0.140308	0.13702	0.130443	0.123865	0.114	0.104134	0.094268	0.104134	0.0975566	0.0975566	0.094268	0.0876908	0.0811137	0.0844022	0.0811137	0.0844022	0.0811137	0.0811137	0.0745365	0.0778251	0.0778251	0.0712479	0.0745365
30.7101	0.202792	0.196214	0.192926	0.189637	0.189637	0.18306	0.189637	0.18306	0.192926	0.189637	0.192926	0.192926	0.196214	0.192926	0.189637	0.18306	0.179771	0.179771	0.189637	0.176483	0.173194	0.173194	0.163328	0.166617	0.150174	0.13702	0.13702	0.143597	0.130443	0.123865	0.110711	0.104134	0.0975566	0.094268	0.094268	0.094268	0.0876908	0.0844022	0.0811137	0.0811137	0.0844022	0.0844022	0.0811137	0.0778251	0.0745365	0.0778251	0.0778251	0.0712479	0.0745365
30.8118	0.199503	0.196214	0.189637	0.192926	0.186349	0.179771	0.189637	0.189637	0.186349	0.199503	0.192926	0.189637	0.189637	0.192926	0.189637	0.18306	0.18306	0.186349	0.18306	0.173194	0.169906	0.163328	0.16004	0.153463	0.150174	0.140308	0.143597	0.133731	0.130443	0.120577	0.117288	0.104134	0.104134	0.100845	0.094268	0.100845	0.0876908	0.0844022	0.0844022	0.0844022	0.0909794	0.0778251	0.0778251	0.0745365	0.0712479	0.0745365	0.0778251	0.0745365	0.0745365
30.9135	0.199503	0.196214	0.186349	0.189637	0.186349	0.186349	0.186349	0.186349	0.189637	0.192926	0.192926	0.192926	0.189637	0.189637	0.186349	0.176483	0.18306	0.176483	0.176483	0.179771	0.163328	0.169906	0.163328	0.153463	0.146886	0.140308	0.140308	0.13702	0.127154	0.117288	0.114	0.104134	0.0975566	0.0909794	0.0975566	0.0876908	0.0909794	0.0844022	0.0844022	0.0844022	0.0811137	0.0811137	0.0811137	0.0844022	0.0712479	0.0778251	0.0712479	0.0811137	0.0712479
31.0152	0.196214	0.202792	0.18306	0.186349	0.189637	0.179771	0.186349	0.189637	0.186349	0.192926	0.189637	0.189637	0.189637	0.192926	0.179771	0.18306	0.179771	0.179771	0.179771	0.169906	0.169906	0.169906	0.163328	0.156751	0.146886	0.140308	0.133731	0.133731	0.127154	0.123865	0.117288	0.104134	0.100845	0.0909794	0.094268	0.0876908	0.0909794	0.0876908	0.0844022	0.0778251	0.0844022	0.0811137	0.0811137	0.0778251	0.0712479	0.0745365	0.0811137	0.0679593	0.0646707
31.1169	0.199503	0.192926	0.192926	0.189637	0.179771	0.179771	0.189637	0.192926	0.189637	0.186349	0.192926	0.189637	0.199503	0.189637	0.189637	0.18306	0.18306	0.186349	0.176483	0.173194	0.169906	0.169906	0.153463	0.153463	0.153463	0.140308	0.13702	0.133731	0.130443	0.123865	0.114	0.104134	0.100845	0.094268	0.0909794	0.094268	0.0909794	0.0844022	0.0844022	0.0778251	0.0876908	0.0811137	0.0778251	0.0778251	0.0745365	0.0679593	0.0712479	0.0712479	0.0679593
31.2186	0.196214	0.196214	0.192926	0.189637	0.186349	0.179771	0.18306	0.186349	0.189637	0.192926	0.189637	0.189637	0.189637	0.196214	0.189637	0.173194	0.173194	0.186349	0.179771	0.176483	0.169906	0.16004	0.16004	0.153463	0.146886	0.13702	0.140308	0.130443	0.123865	0.120577	0.114	0.104134	0.0909794	0.104134	0.0975566	0.0876908	0.0876908	0.0876908	0.0811137	0.0745365	0.0811137	0.0811137	0.0844022	0.0745365	0.0646707	0.0712479	0.0679593	0.0679593	0.0646707
31.3203	0.189637	0.196214	0.189637	0.186349	0.192926	0.186349	0.192926	0.189637	0.192926	0.189637	0.192926	0.189637	0.189637	0.192926	0.186349	0.176483	0.176483	0.186349	0.179771	0.169906	0.173194	0.166617	0.163328	0.153463	0.143597	0.133731	0.143597	0.130443	0.127154	0.117288	0.110711	0.107422	0.0975566	0.094268	0.0909794	0.0876908	0.0844022	0.0844022	0.0811137	0.0811137	0.0778251	0.0778251	0.0778251	0.0778251	0.0745365	0.0712479	0.0679593	0.0712479	0.0679593
31.422	0.192926	0.192926	0.189637	0.186349	0.186349	0.18306	0.18306	0.186349	0.186349	0.192926	0.189637	0.189637	0.189637	0.189637	0.18306	0.179771	0.176483	0.18306	0.18306	0.169906	0.169906	0.169906	0.163328	0.156751	0.143597	0.140308	0.13702	0.130443	0.133731	0.120577	0.104134	0.104134	0.094268	0.100845	0.094268	0.0876908	0.0909794	0.0811137	0.0778251	0.0712479	0.0844022	0.0745365	0.0778251	0.0679593	0.0712479	0.0712479	0.0646707	0.0646707	0.0646707
31.5237	0.196214	0.192926	0.192926	0.189637	0.189637	0.18306	0.186349	0.192926	0.192926	0.189637	0.196214	0.189637	0.189637	0.186349	0.192926	0.169906	0.173194	0.179771	0.173194	0.18306	0.163328	0.16004	0.163328	0.153463	0.146886	0.146886	0.13702	0.133731	0.117288	0.120577	0.110711	0.104134	0.0975566	0.094268	0.0876908	0.0909794	0.0876908	0.0844022	0.0778251	0.0811137	0.0811137	0.0712479	0.0745365	0.0778251	0.0646707	0.0712479	0.0646707	0.0646707	0.0646707
31.6254	0.196214	0.192926	0.18306	0.186349	0.186349	0.18306	0.186349	0.192926	0.18306	0.186349	0.189637	0.189637	0.189637	0.192926	0.189637	0.18306	0.173194	0.179771	0.18306	0.169906	0.173194	0.163328	0.163328	0.153463	0.140308	0.143597	0.13702	0.133731	0.127154	0.120577	0.114	0.100845	0.0975566	0.0975566	0.0909794	0.0876908	0.0844022	0.0811137	0.0778251	0.0745365	0.0778251	0.0712479	0.0712479	0.0613821	0.0646707	0.0679593	0.0646707	0.0646707	0.0679593
31.7271	0.186349	0.196214	0.186349	0.189637	0.192926	0.179771	0.176483	0.18306	0.186349	0.186349	0.192926	0.18306	0.196214	0.189637	0.189637	0.173194	0.179771	0.18306	0.179771	0.169906	0.169906	0.16004	0.166617	0.150174	0.140308	0.140308	0.13702	0.133731	0.127154	0.117288	0.117288	0.107422	0.0909794	0.0909794	0.0909794	0.0909794	0.0876908	0.0811137	0.0811137	0.0778251	0.0712479	0.0778251	0.0745365	0.0745365	0.0580935	0.0679593	0.0646707	0.0646707	0.0646707
31.8288	0.192926	0.196214	0.18306	0.189637	0.18306	0.179771	0.18306	0.192926	0.18306	0.186349	0.199503	0.18306	0.186349	0.186349	0.186349	0.176483	0.169906	0.176483	0.173194	0.169906	0.163328	0.163328	0.16004	0.150174	0.143597	0.140308	0.13702	0.127154	0.127154	0.120577	0.107422	0.100845	0.0975566	0.094268	0.0909794	0.0876908	0.0844022	0.0811137	0.0778251	0.0712479	0.0745365	0.0778251	0.0712479	0.0646707	0.0679593	0.0679593	0.0646707	0.0580935	0.0548049
31.9305	0.189637	0.196214	0.18306	0.189637	0.179771	0.179771	0.186349	0.186349	0.189637	0.186349	0.186349	0.189637	0.192926	0.192926	0.18306	0.18306	0.169906	0.189637	0.179771	0.169906	0.163328	0.163328	0.156751	0.153463	0.140308	0.133731	0.133731	0.127154	0.123865	0.110711	0.114	0.100845	0.100845	0.0876908	0.094268	0.0811137	0.0844022	0.0876908	0.0778251	0.0679593	0.0712479	0.0712479	0.0712479	0.0712479	0.0613821	0.0613821	0.0679593	0.0613821	0.0613821
32.0322	0.192926	0.192926	0.18306	0.189637	0.18306	0.176483	0.18306	0.186349	0.18306	0.192926	0.189637	0.186349	0.189637	0.189637	0.186349	0.18306	0.173194	0.18306	0.173194	0.169906	0.166617	0.163328	0.153463	0.146886	0.146886	0.13702	0.130443	0.133731	0.123865	0.107422	0.110711	0.0975566	0.100845	0.094268	0.094268	0.0811137	0.0778251	0.0811137	0.0745365	0.0679593	0.0712479	0.0745365	0.0745365	0.0613821	0.0712479	0.0679593	0.0646707	0.0613821	0.0515163
32.1339	0.192926	0.189637	0.186349	0.189637	0.189637	0.179771	0.18306	0.18306	0.192926	0.189637	0.192926	0.189637	0.186349	0.18306	0.18306	0.179771	0.169906	0.18306	0.18306	0.173194	0.166617	0.16004	0.16004	0.156751	0.146886	0.130443	0.133731	0.127154	0.127154	0.117288	0.110711	0.100845	0.0975566	0.0909794	0.0844022	0.0844022	0.0811137	0.0778251	0.0778251	0.0679593	0.0712479	0.0712479	0.0712479	0.0613821	0.0646707	0.0613821	0.0646707	0.0646707	0.0613821
32.2356	0.192926	0.192926	0.186349	0.186349	0.189637	0.176483	0.18306	0.186349	0.192926	0.192926	0.189637	0.18306	0.192926	0.189637	0.189637	0.173194	0.176483	0.179771	0.176483	0.173194	0.169906	0.16004	0.16004	0.153463	0.146886	0.13702	0.127154	0.127154	0.127154	0.117288	0.107422	0.100845	0.0975566	0.0975566	0.0876908	0.0844022	0.0811137	0.0778251	0.0778251	0.0712479	0.0679593	0.0679593	0.0712479	0.0679593	0.0646707	0.0646707	0.0613821	0.0613821	0.0679593
32.3373	0.189637	0.192926	0.18306	0.18306	0.186349	0.176483	0.186349	0.18306	0.192926	0.186349	0.189637	0.18306	0.18306	0.192926	0.186349	0.173194	0.179771	0.18306	0.179771	0.173194	0.169906	0.166617	0.156751	0.150174	0.140308	0.133731	0.130443	0.130443	0.120577	0.114	0.110711	0.104134	0.094268	0.094268	0.0876908	0.0876908	0.0811137	0.0811137	0.0778251	0.0745365	0.0745365	0.0712479	0.0778251	0.0679593	0.0679593	0.0646707	0.0679593	0.0646707	0.0613821
32.439	0.189637	0.189637	0.186349	0.18306	0.186349	0.179771	0.179771	0.18306	0.179771	0.189637	0.189637	0.189637	0.186349	0.186349	0.189637	0.176483	0.173194	0.18306	0.176483	0.163328	0.163328	0.163328	0.156751	0.156751	0.143597	0.140308	0.130443	0.133731	0.127154	0.120577	0.110711	0.100845	0.094268	0.094268	0.0876908	0.0876908	0.0811137	0.0778251	0.0811137	0.0745365	0.0712479	0.0712479	0.0745365	0.0712479	0.0679593	0.0613821	0.0613821	0.0679593	0.0646707
32.5407	0.192926	0.186349	0.186349	0.186349	0.186349	0.179771	0.176483	0.18306	0.186349	0.186349	0.192926	0.186349	0.179771	0.186349	0.186349	0.179771	0.173194	0.18306	0.176483	0.173194	0.166617	0.16004	0.156751	0.156751	0.143597	0.143597	0.13702	0.130443	0.130443	0.120577	0.104134	0.104134	0.094268	0.094268	0.094268	0.0778251	0.0811137	0.0876908	0.0778251	0.0778251	0.0745365	0.0778251	0.0679593	0.0679593	0.0646707	0.0712479	0.0646707	0.0613821	0.0580935
32.6424	0.189637	0.189637	0.18306	0.189637	0.186349	0.18306	0.18306	0.18306	0.18306	0.189637	0.192926	0.186349	0.189637	0.189637	0.18306	0.173194	0.176483	0.179771	0.176483	0.169906	0.163328	0.166617	0.166617	0.143597	0.146886	0.130443	0.130443	0.127154	0.123865	0.117288	0.107422	0.0975566	0.094268	0.094268	0.094268	0.0844022	0.0876908	0.0778251	0.0844022	0.0745365	0.0646707	0.0679593	0.0745365	0.0679593	0.0646707	0.0613821	0.0613821	0.0646707	0.0580935
32.7441	0.196214	0.18306	0.18306	0.179771	0.18306	0.173194	0.186349	0.179771	0.179771	0.192926	0.186349	0.18306	0.189637	0.179771	0.18306	0.173194	0.18306	0.179771	0.173194	0.173194	0.169906	0.163328	0.156751	0.150174	0.143597	0.13702	0.127154	0.130443	0.127154	0.117288	0.104134	0.104134	0.100845	0.0909794	0.0876908	0.0811137	0.0778251	0.0778251	0.0778251	0.0811137	0.0745365	0.0745365	0.0811137	0.0613821	0.0712479	0.0646707	0.0646707	0.0646707	0.0613821
32.8458	0.186349	0.189637	0.179771	0.18306	0.176483	0.176483	0.18306	0.18306	0.189637	0.192926	0.189637	0.179771	0.186349	0.18306	0.18306	0.179771	0.173194	0.176483	0.176483	0.166617	0.169906	0.16004	0.163328	0.153463	0.143597	0.133731	0.127154	0.127154	0.127154	0.114	0.110711	0.104134	0.094268	0.0975566	0.0876908	0.0811137	0.0844022	0.0811137	0.0811137	0.0811137	0.0778251	0.0811137	0.0778251	0.0712479	0.0712479	0.0712479	0.0712479	0.0646707	0.0646707
32.9475	0.186349	0.179771	0.18306	0.18306	0.173194	0.173194	0.173194	0.18306	0.18306	0.18306	0.192926	0.18306	0.18306	0.18306	0.18306	0.173194	0.173194	0.173194	0.173194	0.156751	0.16004	0.166617	0.150174	0.150174	0.143597	0.127154	0.133731	0.123865	0.127154	0.114	0.104134	0.104134	0.0975566	0.0909794	0.0876908	0.0909794	0.0811137	0.0811137	0.0778251	0.0745365	0.0745365	0.0778251	0.0778251	0.0679593	0.0679593	0.0712479	0.0646707	0.0712479	0.0679593
33.0492	0.186349	0.189637	0.176483	0.173194	0.18306	0.176483	0.179771	0.176483	0.186349	0.176483	0.18306	0.186349	0.186349	0.179771	0.186349	0.173194	0.176483	0.176483	0.176483	0.166617	0.163328	0.16004	0.16004	0.146886	0.140308	0.130443	0.130443	0.127154	0.123865	0.117288	0.107422	0.107422	0.100845	0.0909794	0.094268	0.0844022	0.0811137	0.0778251	0.0679593	0.0778251	0.0778251	0.0778251	0.0712479	0.0712479	0.0712479	0.0712479	0.0679593	0.0712479	0.0646707
33.1509	0.179771	0.179771	0.179771	0.176483	0.176483	0.176483	0.173194	0.18306	0.186349	0.18306	0.186349	0.176483	0.186349	0.18306	0.18306	0.173194	0.176483	0.176483	0.169906	0.169906	0.163328	0.16004	0.16004	0.153463	0.146886	0.13702	0.133731	0.127154	0.127154	0.110711	0.110711	0.100845	0.094268	0.094268	0.094268	0.0844022	0.0811137	0.0909794	0.0811137	0.0811137	0.0745365	0.0679593	0.0778251	0.0712479	0.0679593	0.0712479	0.0646707	0.0679593	0.0679593
33.2526	0.176483	0.179771	0.179771	0.173194	0.169906	0.176483	0.186349	0.186349	0.179771	0.179771	0.18306	0.18306	0.18306	0.179771	0.179771	0.173194	0.173194	0.179771	0.173194	0.169906	0.166617	0.16004	0.153463	0.146886	0.140308	0.13702	0.133731	0.123865	0.127154	0.117288	0.110711	0.104134	0.094268	0.0975566	0.0876908	0.0844022	0.0844022	0.0811137	0.0778251	0.0778251	0.0778251	0.0712479	0.0745365	0.0712479	0.0679593	0.0646707	0.0712479	0.0745365	0.0679593
33.3543	0.186349	0.179771	0.179771	0.176483	0.169906	0.169906	0.179771	0.176483	0.179771	0.179771	0.186349	0.179771	0.179771	0.179771	0.186349	0.176483	0.176483	0.173194	0.173194	0.16004	0.16004	0.16004	0.16004	0.150174	0.140308	0.13702	0.127154	0.127154	0.120577	0.114	0.110711	0.100845	0.100845	0.0909794	0.0876908	0.0811137	0.0844022	0.0778251	0.0778251	0.0811137	0.0778251	0.0745365	0.0712479	0.0745365	0.0679593	0.0745365	0.0712479	0.0712479	0.0745365
33.456	0.179771	0.186349	0.18306	0.176483	0.173194	0.179771	0.18306	0.173194	0.176483	0.179771	0.18306	0.179771	0.186349	0.179771	0.179771	0.173194	0.169906	0.169906	0.169906	0.166617	0.163328	0.156751	0.150174	0.140308	0.140308	0.130443	0.133731	0.123865	0.117288	0.107422	0.107422	0.100845	0.094268	0.0876908	0.094268	0.0844022	0.0876908	0.0778251	0.0778251	0.0745365	0.0778251	0.0778251	0.0811137	0.0778251	0.0712479	0.0646707	0.0712479	0.0679593	0.0679593
33.5577	0.179771	0.176483	0.179771	0.176483	0.173194	0.176483	0.169906	0.179771	0.176483	0.18306	0.192926	0.176483	0.173194	0.173194	0.18306	0.176483	0.169906	0.176483	0.173194	0.163328	0.16004	0.153463	0.150174	0.140308	0.140308	0.133731	0.130443	0.127154	0.127154	0.114	0.107422	0.110711	0.094268	0.0876908	0.0876908	0.0876908	0.0811137	0.0844022	0.0811137	0.0745365	0.0745365	0.0811137	0.0712479	0.0745365	0.0679593	0.0745365	0.0745365	0.0679593	0.0679593
33.6594	0.186349	0.169906	0.176483	0.176483	0.169906	0.169906	0.173194	0.179771	0.179771	0.18306	0.176483	0.179771	0.173194	0.176483	0.18306	0.169906	0.163328	0.169906	0.169906	0.163328	0.16004	0.16004	0.150174	0.143597	0.130443	0.133731	0.130443	0.127154	0.117288	0.110711	0.110711	0.104134	0.094268	0.0876908	0.0909794	0.0909794	0.0811137	0.0778251	0.0811137	0.0778251	0.0778251	0.0745365	0.0679593	0.0712479	0.0745365	0.0745365	0.0778251	0.0712479	0.0613821
33.7611	0.173194	0.166617	0.169906	0.176483	0.169906	0.156751	0.169906	0.176483	0.18306	0.186349	0.18306	0.176483	0.18306	0.169906	0.179771	0.169906	0.163328	0.173194	0.166617	0.166617	0.163328	0.153463	0.153463	0.140308	0.140308	0.130443	0.127154	0.120577	0.120577	0.114	0.107422	0.100845	0.0975566	0.0909794	0.0811137	0.0778251	0.0844022	0.0811137	0.0745365	0.0811137	0.0745365	0.0712479	0.0745365	0.0679593	0.0679593	0.0712479	0.0613821	0.0712479	0.0679593
33.8628	0.176483	0.176483	0.169906	0.176483	0.169906	0.166617	0.166617	0.176483	0.176483	0.176483	0.173194	0.173194	0.176483	0.173194	0.176483	0.173194	0.166617	0.173194	0.16004	0.16004	0.156751	0.153463	0.150174	0.140308	0.13702	0.127154	0.120577	0.123865	0.127154	0.114	0.104134	0.100845	0.0975566	0.0909794	0.0876908	0.0876908	0.0844022	0.0778251	0.0811137	0.0778251	0.0745365	0.0811137	0.0811137	0.0745365	0.0745365	0.0745365	0.0745365	0.0646707	0.0646707
33.9645	0.176483	0.173194	0.173194	0.169906	0.166617	0.166617	0.166617	0.176483	0.173194	0.179771	0.176483	0.176483	0.176483	0.179771	0.176483	0.156751	0.173194	0.173194	0.166617	0.156751	0.156751	0.156751	0.146886	0.150174	0.13702	0.127154	0.127154	0.120577	0.120577	0.107422	0.107422	0.100845	0.0876908	0.0844022	0.0844022	0.0811137	0.0811137	0.0844022	0.0778251	0.0811137	0.0778251	0.0712479	0.0745365	0.0745365	0.0712479	0.0679593	0.0679593	0.0712479	0.0679593
34.0662	0.173194	0.176483	0.169906	0.176483	0.166617	0.16004	0.16004	0.173194	0.169906	0.176483	0.176483	0.169906	0.169906	0.166617	0.176483	0.166617	0.16004	0.166617	0.166617	0.16004	0.153463	0.150174	0.146886	0.150174	0.130443	0.130443	0.123865	0.120577	0.120577	0.110711	0.104134	0.104134	0.0876908	0.0876908	0.0844022	0.0844022	0.0876908	0.0712479	0.0778251	0.0745365	0.0745365	0.0811137	0.0745365	0.0613821	0.0712479	0.0745365	0.0679593	0.0712479	0.0613821
34.1679	0.173194	0.173194	0.173194	0.166617	0.163328	0.16004	0.169906	0.169906	0.169906	0.173194	0.176483	0.169906	0.169906	0.169906	0.176483	0.166617	0.16004	0.166617	0.173194	0.16004	0.156751	0.150174	0.150174	0.143597	0.140308	0.127154	0.123865	0.123865	0.120577	0.107422	0.104134	0.0975566	0.0909794	0.0778251	0.0909794	0.0909794	0.0778251	0.0778251	0.0745365	0.0745365	0.0745365	0.0778251	0.0778251	0.0679593	0.0745365	0.0613821	0.0712479	0.0712479	0.0679593
34.2696	0.169906	0.166617	0.169906	0.16004	0.163328	0.16004	0.16004	0.169906	0.169906	0.173194	0.173194	0.169906	0.169906	0.166617	0.166617	0.16004	0.16004	0.16004	0.166617	0.16004	0.153463	0.150174	0.133731	0.143597	0.133731	0.127154	0.130443	0.120577	0.120577	0.107422	0.104134	0.100845	0.0909794	0.094268	0.0876908	0.0778251	0.0844022	0.0778251	0.0745365	0.0778251	0.0679593	0.0712479	0.0712479	0.0679593	0.0712479	0.0679593	0.0646707	0.0679593	0.0679593
34.3713	0.163328	0.169906	0.169906	0.166617	0.163328	0.156751	0.163328	0.166617	0.163328	0.166617	0.169906	0.173194	0.173194	0.166617	0.173194	0.163328	0.163328	0.156751	0.173194	0.153463	0.150174	0.143597	0.146886	0.13702	0.127154	0.120577	0.120577	0.123865	0.117288	0.114	0.107422	0.094268	0.094268	0.0844022	0.0876908	0.0844022	0.0745365	0.0811137	0.0778251	0.0778251	0.0745365	0.0712479	0.0778251	0.0646707	0.0712479	0.0679593	0.0613821	0.0712479	0.0613821
34.473	0.169906	0.166617	0.16004	0.156751	0.163328	0.153463	0.16004	0.166617	0.163328	0.163328	0.176483	0.169906	0.163328	0.169906	0.163328	0.16004	0.163328	0.16004	0.156751	0.156751	0.150174	0.150174	0.143597	0.133731	0.133731	0.123865	0.123865	0.117288	0.117288	0.107422	0.104134	0.0975566	0.0876908	0.0876908	0.0811137	0.0811137	0.0811137	0.0745365	0.0778251	0.0778251	0.0712479	0.0745365	0.0679593	0.0712479	0.0712479	0.0712479	0.0646707	0.0613821	0.0646707
34.5747	0.169906	0.166617	0.16004	0.16004	0.169906	0.153463	0.156751	0.166617	0.16004	0.169906	0.16004	0.163328	0.166617	0.169906	0.166617	0.16004	0.16004	0.166617	0.16004	0.156751	0.150174	0.146886	0.140308	0.13702	0.133731	0.123865	0.117288	0.120577	0.117288	0.104134	0.107422	0.0876908	0.0844022	0.0844022	0.0844022	0.0745365	0.0811137	0.0778251	0.0778251	0.0745365	0.0679593	0.0745365	0.0712479	0.0613821	0.0613821	0.0646707	0.0646707	0.0646707	0.0646707
34.6764	0.166617	0.166617	0.16004	0.16004	0.156751	0.153463	0.16004	0.163328	0.163328	0.163328	0.166617	0.163328	0.163328	0.163328	0.163328	0.156751	0.150174	0.153463	0.16004	0.153463	0.146886	0.140308	0.146886	0.13702	0.130443	0.123865	0.123865	0.114	0.117288	0.104134	0.0975566	0.094268	0.0876908	0.0844022	0.0811137	0.0778251	0.0745365	0.0745365	0.0778251	0.0712479	0.0712479	0.0613821	0.0745365	0.0646707	0.0613821	0.0613821	0.0712479	0.0646707	0.0679593
34.7781	0.166617	0.156751	0.156751	0.156751	0.156751	0.146886	0.153463	0.163328	0.166617	0.16004	0.163328	0.16004	0.166617	0.16004	0.166617	0.153463	0.153463	0.16004	0.153463	0.156751	0.143597	0.146886	0.143597	0.13702	0.127154	0.120577	0.120577	0.117288	0.117288	0.104134	0.094268	0.094268	0.0844022	0.0844022	0.0811137	0.0745365	0.0844022	0.0712479	0.0712479	0.0646707	0.0646707	0.0712479	0.0712479	0.0548049	0.0646707	0.0679593	0.0679593	0.0646707	0.0613821
34.8798	0.163328	0.16004	0.153463	0.16004	0.150174	0.150174	0.150174	0.156751	0.153463	0.166617	0.16004	0.16004	0.156751	0.16004	0.163328	0.156751	0.153463	0.16004	0.156751	0.150174	0.140308	0.146886	0.143597	0.130443	0.123865	0.117288	0.114	0.117288	0.114	0.107422	0.100845	0.0909794	0.0811137	0.0745365	0.0811137	0.0778251	0.0712479	0.0712479	0.0778251	0.0679593	0.0646707	0.0646707	0.0646707	0.0646707	0.0613821	0.0613821	0.0548049	0.0515163	0.0548049
34.9815	0.16004	0.16004	0.16004	0.153463	0.156751	0.146886	0.143597	0.156751	0.150174	0.16004	0.163328	0.156751	0.156751	0.16004	0.16004	0.150174	0.153463	0.156751	0.146886	0.143597	0.143597	0.140308	0.140308	0.133731	0.123865	0.120577	0.117288	0.117288	0.107422	0.104134	0.0975566	0.0876908	0.0811137	0.0811137	0.0778251	0.0778251	0.0712479	0.0745365	0.0679593	0.0646707	0.0646707	0.0613821	0.0712479	0.0613821	0.0646707	0.0548049	0.0613821	0.0548049	0.0548049
35.0832	0.16004	0.156751	0.150174	0.153463	0.146886	0.146886	0.153463	0.153463	0.153463	0.153463	0.163328	0.16004	0.153463	0.156751	0.16004	0.150174	0.143597	0.153463	0.143597	0.146886	0.150174	0.130443	0.13702	0.130443	0.123865	0.110711	0.110711	0.110711	0.107422	0.100845	0.094268	0.0909794	0.0811137	0.0745365	0.0712479	0.0745365	0.0679593	0.0613821	0.0613821	0.0613821	0.0646707	0.0613821	0.0679593	0.0613821	0.0548049	0.0548049	0.0613821	0.0580935	0.0580935
35.1849	0.156751	0.156751	0.150174	0.153463	0.146886	0.146886	0.150174	0.16004	0.146886	0.16004	0.156751	0.163328	0.156751	0.150174	0.156751	0.153463	0.143597	0.150174	0.150174	0.140308	0.140308	0.140308	0.13702	0.133731	0.123865	0.117288	0.110711	0.104134	0.104134	0.0909794	0.0909794	0.0844022	0.0745365	0.0811137	0.0712479	0.0745365	0.0712479	0.0646707	0.0646707	0.0613821	0.0613821	0.0613821	0.0646707	0.0548049	0.0515163	0.0580935	0.0613821	0.0515163	0.0580935
35.2866	0.153463	0.150174	0.156751	0.150174	0.146886	0.133731	0.146886	0.143597	0.156751	0.153463	0.153463	0.153463	0.153463	0.143597	0.146886	0.140308	0.140308	0.153463	0.146886	0.143597	0.140308	0.13702	0.13702	0.127154	0.120577	0.117288	0.110711	0.114	0.100845	0.094268	0.094268	0.0844022	0.0778251	0.0811137	0.0712479	0.0712479	0.0712479	0.0646707	0.0580935	0.0679593	0.0613821	0.0613821	0.0646707	0.0548049	0.0548049	0.0548049	0.0548049	0.0580935	0.0482277
35.3883	0.150174	0.153463	0.146886	0.156751	0.146886	0.143597	0.143597	0.150174	0.146886	0.143597	0.153463	0.16004	0.150174	0.153463	0.156751	0.140308	0.140308	0.143597	0.153463	0.143597	0.133731	0.133731	0.133731	0.123865	0.120577	0.110711	0.114	0.100845	0.094268	0.094268	0.0844022	0.0876908	0.0778251	0.0712479	0.0712479	0.0679593	0.0745365	0.0548049	0.0580935	0.0548049	0.0613821	0.0548049	0.0580935	0.0515163	0.0515163	0.0580935	0.0515163	0.0482277	0.0482277
35.49	0.146886	0.150174	0.150174	0.146886	0.143597	0.13702	0.143597	0.146886	0.146886	0.146886	0.153463	0.153463	0.153463	0.153463	0.156751	0.146886	0.140308	0.153463	0.140308	0.13702	0.13702	0.143597	0.133731	0.123865	0.117288	0.110711	0.110711	0.100845	0.094268	0.094268	0.0876908	0.0844022	0.0712479	0.0712479	0.0712479	0.0646707	0.0712479	0.0613821	0.0580935	0.0580935	0.0613821	0.0482277	0.0580935	0.0515163	0.0515163	0.0515163	0.0515163	0.0449391	0.0482277
35.5917	0.146886	0.150174	0.146886	0.146886	0.143597	0.133731	0.143597	0.146886	0.146886	0.150174	0.153463	0.146886	0.153463	0.146886	0.153463	0.140308	0.140308	0.146886	0.143597	0.130443	0.140308	0.133731	0.130443	0.123865	0.117288	0.114	0.110711	0.104134	0.100845	0.0844022	0.0876908	0.0844022	0.0712479	0.0778251	0.0646707	0.0646707	0.0646707	0.0548049	0.0548049	0.0580935	0.0482277	0.0548049	0.0548049	0.0449391	0.0515163	0.0482277	0.0482277	0.0416505	0.0416505
35.6934	0.153463	0.146886	0.150174	0.143597	0.143597	0.140308	0.143597	0.146886	0.143597	0.150174	0.143597	0.146886	0.143597	0.150174	0.150174	0.13702	0.140308	0.143597	0.13702	0.133731	0.13702	0.130443	0.123865	0.114	0.110711	0.114	0.104134	0.104134	0.0975566	0.0909794	0.0876908	0.0811137	0.0679593	0.0646707	0.0580935	0.0580935	0.0613821	0.0613821	0.0515163	0.0548049	0.0580935	0.0580935	0.0515163	0.0416505	0.0416505	0.0449391	0.0449391	0.0548049	0.0482277
35.7951	0.140308	0.146886	0.140308	0.146886	0.13702	0.133731	0.140308	0.150174	0.13702	0.150174	0.153463	0.150174	0.146886	0.146886	0.143597	0.13702	0.140308	0.13702	0.140308	0.140308	0.130443	0.127154	0.120577	0.117288	0.114	0.107422	0.100845	0.100845	0.104134	0.0909794	0.0844022	0.0712479	0.0712479	0.0712479	0.0580935	0.0646707	0.0548049	0.0613821	0.0548049	0.0580935	0.0482277	0.0449391	0.0449391	0.0482277	0.0449391	0.0449391	0.0449391	0.0449391	0.0416505
35.8968	0.13702	0.146886	0.143597	0.140308	0.13702	0.140308	0.140308	0.143597	0.143597	0.146886	0.146886	0.143597	0.143597	0.150174	0.140308	0.140308	0.13702	0.143597	0.143597	0.130443	0.130443	0.127154	0.123865	0.117288	0.117288	0.107422	0.104134	0.094268	0.0975566	0.0909794	0.0778251	0.0778251	0.0679593	0.0679593	0.0679593	0.0580935	0.0613821	0.0515163	0.0515163	0.0580935	0.0515163	0.0482277	0.0515163	0.0416505	0.0449391	0.0482277	0.0515163	0.0416505	0.0383619
35.9985	0.140308	0.13702	0.140308	0.130443	0.133731	0.130443	0.130443	0.143597	0.143597	0.150174	0.146886	0.143597	0.150174	0.146886	0.146886	0.140308	0.130443	0.140308	0.143597	0.133731	0.123865	0.123865	0.123865	0.110711	0.110711	0.110711	0.0975566	0.100845	0.094268	0.0876908	0.0876908	0.0712479	0.0712479	0.0679593	0.0679593	0.0613821	0.0548049	0.0482277	0.0515163	0.0515163	0.0515163	0.0515163	0.0449391	0.0449391	0.0383619	0.0416505	0.0449391	0.0416505	0.0449391
36.1002	0.140308	0.143597	0.140308	0.143597	0.13702	0.140308	0.13702	0.143597	0.143597	0.146886	0.146886	0.13702	0.143597	0.143597	0.146886	0.140308	0.127154	0.140308	0.13702	0.133731	0.130443	0.127154	0.123865	0.117288	0.107422	0.104134	0.0975566	0.100845	0.094268	0.0876908	0.0844022	0.0778251	0.0646707	0.0679593	0.0613821	0.0580935	0.0613821	0.0515163	0.0548049	0.0515163	0.0482277	0.0482277	0.0482277	0.0449391	0.0449391	0.0416505	0.0416505	0.0416505	0.0383619
36.2019	0.140308	0.133731	0.140308	0.140308	0.133731	0.13702	0.133731	0.143597	0.13702	0.143597	0.143597	0.143597	0.150174	0.143597	0.150174	0.13702	0.13702	0.140308	0.133731	0.133731	0.133731	0.123865	0.120577	0.117288	0.107422	0.107422	0.0975566	0.0975566	0.100845	0.0844022	0.0778251	0.0712479	0.0679593	0.0646707	0.0515163	0.0515163	0.0580935	0.0548049	0.0548049	0.0482277	0.0482277	0.0548049	0.0449391	0.0449391	0.0449391	0.0482277	0.0449391	0.0416505	0.0416505
36.3036	0.143597	0.140308	0.13702	0.13702	0.140308	0.130443	0.127154	0.140308	0.143597	0.133731	0.143597	0.140308	0.140308	0.140308	0.140308	0.140308	0.130443	0.13702	0.13702	0.133731	0.123865	0.127154	0.123865	0.114	0.104134	0.107422	0.0975566	0.094268	0.0975566	0.0811137	0.0876908	0.0712479	0.0679593	0.0679593	0.0646707	0.0515163	0.0548049	0.0482277	0.0515163	0.0482277	0.0515163	0.0482277	0.0482277	0.0416505	0.0416505	0.0449391	0.0416505	0.0449391	0.0416505
36.4053	0.143597	0.13702	0.133731	0.130443	0.133731	0.127154	0.133731	0.140308	0.13702	0.143597	0.143597	0.140308	0.140308	0.143597	0.143597	0.140308	0.133731	0.133731	0.130443	0.127154	0.123865	0.123865	0.110711	0.114	0.107422	0.104134	0.094268	0.0975566	0.0844022	0.0876908	0.0778251	0.0646707	0.0613821	0.0646707	0.0613821	0.0548049	0.0548049	0.0548049	0.0515163	0.0515163	0.0548049	0.0482277	0.0449391	0.0449391	0.0449391	0.0416505	0.0482277	0.0350733	0.0416505
36.507	0.143597	0.133731	0.133731	0.133731	0.133731	0.123865	0.130443	0.143597	0.13702	0.13702	0.146886	0.140308	0.146886	0.140308	0.143597	0.13702	0.130443	0.133731	0.127154	0.133731	0.123865	0.123865	0.114	0.110711	0.104134	0.100845	0.100845	0.0975566	0.0909794	0.0844022	0.0745365	0.0712479	0.0646707	0.0646707	0.0613821	0.0613821	0.0613821	0.0548049	0.0482277	0.0482277	0.0449391	0.0482277	0.0515163	0.0449391	0.0449391	0.0449391	0.0416505	0.0449391	0.0383619
36.6087	0.13702	0.140308	0.127154	0.130443	0.13702	0.130443	0.130443	0.143597	0.13702	0.13702	0.140308	0.13702	0.13702	0.13702	0.140308	0.130443	0.130443	0.13702	0.130443	0.130443	0.123865	0.117288	0.117288	0.110711	0.107422	0.100845	0.094268	0.0909794	0.0876908	0.0844022	0.0778251	0.0646707	0.0646707	0.0646707	0.0613821	0.0515163	0.0515163	0.0482277	0.0548049	0.0416505	0.0482277	0.0548049	0.0482277	0.0383619	0.0383619	0.0383619	0.0449391	0.0449391	0.0449391
36.7104	0.13702	0.133731	0.133731	0.13702	0.123865	0.133731	0.130443	0.13702	0.140308	0.140308	0.140308	0.133731	0.140308	0.140308	0.143597	0.133731	0.130443	0.140308	0.133731	0.127154	0.130443	0.127154	0.120577	0.107422	0.104134	0.104134	0.0975566	0.100845	0.0876908	0.0876908	0.0778251	0.0679593	0.0712479	0.0646707	0.0548049	0.0515163	0.0580935	0.0580935	0.0482277	0.0548049	0.0482277	0.0482277	0.0449391	0.0449391	0.0449391	0.0449391	0.0383619	0.0449391	0.0449391
36.8121	0.13702	0.13702	0.130443	0.130443	0.130443	0.127154	0.123865	0.13702	0.13702	0.13702	0.133731	0.13702	0.13702	0.13702	0.143597	0.13702	0.127154	0.13702	0.140308	0.127154	0.123865	0.123865	0.117288	0.107422	0.104134	0.100845	0.094268	0.0975566	0.0909794	0.0876908	0.0778251	0.0778251	0.0646707	0.0646707	0.0613821	0.0613821	0.0580935	0.0548049	0.0548049	0.0515163	0.0482277	0.0548049	0.0482277	0.0449391	0.0350733	0.0449391	0.0416505	0.0416505	0.0383619
36.9138	0.130443	0.133731	0.130443	0.130443	0.130443	0.123865	0.133731	0.130443	0.13702	0.13702	0.140308	0.133731	0.133731	0.13702	0.146886	0.130443	0.130443	0.130443	0.13702	0.127154	0.123865	0.123865	0.117288	0.114	0.104134	0.104134	0.094268	0.0975566	0.094268	0.0876908	0.0745365	0.0712479	0.0646707	0.0613821	0.0679593	0.0580935	0.0548049	0.0548049	0.0515163	0.0515163	0.0482277	0.0515163	0.0482277	0.0416505	0.0482277	0.0416505	0.0482277	0.0482277	0.0482277
37.0155	0.13702	0.133731	0.127154	0.13702	0.127154	0.127154	0.130443	0.133731	0.13702	0.13702	0.143597	0.140308	0.133731	0.13702	0.143597	0.133731	0.130443	0.130443	0.130443	0.123865	0.127154	0.123865	0.114	0.117288	0.110711	0.104134	0.100845	0.0909794	0.094268	0.0844022	0.0844022	0.0679593	0.0548049	0.0613821	0.0580935	0.0580935	0.0580935	0.0515163	0.0515163	0.0515163	0.0515163	0.0580935	0.0482277	0.0449391	0.0449391	0.0482277	0.0350733	0.0449391	0.0449391
37.1172	0.133731	0.13702	0.127154	0.133731	0.120577	0.123865	0.127154	0.13702	0.140308	0.130443	0.13702	0.133731	0.13702	0.13702	0.13702	0.133731	0.127154	0.130443	0.133731	0.127154	0.130443	0.117288	0.117288	0.117288	0.104134	0.0975566	0.094268	0.0975566	0.0909794	0.0811137	0.0778251	0.0712479	0.0646707	0.0646707	0.0646707	0.0515163	0.0548049	0.0515163	0.0515163	0.0449391	0.0515163	0.0482277	0.0548049	0.0416505	0.0416505	0.0416505	0.0416505	0.0449391	0.0449391
37.2189	0.133731	0.133731	0.130443	0.133731	0.130443	0.117288	0.133731	0.13702	0.133731	0.133731	0.130443	0.130443	0.130443	0.133731	0.140308	0.133731	0.123865	0.127154	0.13702	0.127154	0.123865	0.120577	0.114	0.110711	0.0975566	0.104134	0.0975566	0.0975566	0.0909794	0.0745365	0.0778251	0.0646707	0.0613821	0.0679593	0.0548049	0.0515163	0.0580935	0.0548049	0.0548049	0.0515163	0.0515163	0.0515163	0.0548049	0.0482277	0.0482277	0.0482277	0.0449391	0.0449391	0.0383619
37.3206	0.13702	0.130443	0.130443	0.123865	0.127154	0.123865	0.127154	0.140308	0.140308	0.13702	0.146886	0.140308	0.133731	0.13702	0.13702	0.130443	0.130443	0.133731	0.130443	0.133731	0.127154	0.120577	0.110711	0.117288	0.100845	0.104134	0.0975566	0.094268	0.094268	0.0844022	0.0778251	0.0646707	0.0646707	0.0646707	0.0580935	0.0548049	0.0548049	0.0515163	0.0548049	0.0482277	0.0449391	0.0548049	0.0515163	0.0416505	0.0449391	0.0416505	0.0449391	0.0416505	0.0416505
37.4223	0.133731	0.127154	0.130443	0.130443	0.127154	0.117288	0.123865	0.130443	0.133731	0.130443	0.140308	0.130443	0.133731	0.13702	0.13702	0.133731	0.123865	0.133731	0.127154	0.130443	0.123865	0.117288	0.114	0.107422	0.110711	0.0975566	0.094268	0.094268	0.0909794	0.0844022	0.0811137	0.0745365	0.0646707	0.0646707	0.0712479	0.0548049	0.0548049	0.0580935	0.0482277	0.0515163	0.0449391	0.0548049	0.0515163	0.0416505	0.0482277	0.0449391	0.0482277	0.0449391	0.0449391
37.524	0.123865	0.127154	0.130443	0.130443	0.127154	0.123865	0.117288	0.133731	0.140308	0.133731	0.133731	0.133731	0.130443	0.130443	0.133731	0.130443	0.123865	0.130443	0.130443	0.127154	0.127154	0.123865	0.117288	0.110711	0.107422	0.0975566	0.0975566	0.0975566	0.0876908	0.0811137	0.0811137	0.0712479	0.0679593	0.0580935	0.0646707	0.0580935	0.0580935	0.0515163	0.0515163	0.0515163	0.0449391	0.0482277	0.0515163	0.0449391	0.0416505	0.0482277	0.0482277	0.0416505	0.0482277
37.6257	0.130443	0.130443	0.127154	0.130443	0.127154	0.123865	0.120577	0.13702	0.133731	0.133731	0.130443	0.130443	0.13702	0.130443	0.13702	0.133731	0.127154	0.13702	0.133731	0.123865	0.120577	0.117288	0.110711	0.117288	0.110711	0.104134	0.0909794	0.0909794	0.0876908	0.0811137	0.0778251	0.0679593	0.0679593	0.0613821	0.0580935	0.0548049	0.0548049	0.0548049	0.0515163	0.0482277	0.0548049	0.0580935	0.0515163	0.0449391	0.0515163	0.0416505	0.0416505	0.0482277	0.0416505
37.7274	0.130443	0.127154	0.127154	0.130443	0.117288	0.127154	0.123865	0.130443	0.130443	0.130443	0.140308	0.130443	0.13702	0.140308	0.13702	0.13702	0.127154	0.123865	0.130443	0.123865	0.127154	0.120577	0.117288	0.110711	0.110711	0.104134	0.0909794	0.0909794	0.0811137	0.0811137	0.0778251	0.0646707	0.0613821	0.0679593	0.0646707	0.0548049	0.0613821	0.0548049	0.0515163	0.0482277	0.0515163	0.0515163	0.0515163	0.0449391	0.0449391	0.0416505	0.0482277	0.0580935	0.0482277
37.8291	0.133731	0.133731	0.13702	0.127154	0.123865	0.117288	0.123865	0.133731	0.130443	0.130443	0.133731	0.13702	0.130443	0.133731	0.140308	0.127154	0.127154	0.127154	0.127154	0.123865	0.120577	0.117288	0.120577	0.107422	0.107422	0.0975566	0.094268	0.0909794	0.0909794	0.0844022	0.0778251	0.0679593	0.0613821	0.0580935	0.0580935	0.0580935	0.0548049	0.0548049	0.0548049	0.0548049	0.0515163	0.0515163	0.0482277	0.0482277	0.0482277	0.0416505	0.0416505	0.0482277	0.0482277
37.9308	0.133731	0.133731	0.127154	0.127154	0.127154	0.120577	0.127154	0.127154	0.127154	0.133731	0.13702	0.133731	0.127154	0.133731	0.140308	0.130443	0.120577	0.130443	0.130443	0.127154	0.127154	0.120577	0.123865	0.104134	0.107422	0.104134	0.094268	0.0876908	0.094268	0.0778251	0.0844022	0.0712479	0.0679593	0.0679593	0.0613821	0.0613821	0.0580935	0.0613821	0.0548049	0.0548049	0.0613821	0.0515163	0.0449391	0.0449391	0.0482277	0.0383619	0.0482277	0.0449391	0.0449391
38.0325	0.133731	0.133731	0.127154	0.123865	0.117288	0.120577	0.117288	0.133731	0.127154	0.133731	0.133731	0.13702	0.133731	0.123865	0.13702	0.127154	0.130443	0.127154	0.13702	0.127154	0.127154	0.117288	0.114	0.110711	0.104134	0.100845	0.0909794	0.094268	0.0876908	0.0844022	0.0778251	0.0745365	0.0613821	0.0646707	0.0548049	0.0515163	0.0613821	0.0580935	0.0482277	0.0482277	0.0482277	0.0515163	0.0515163	0.0449391	0.0482277	0.0482277	0.0515163	0.0515163	0.0416505
38.1342	0.120577	0.133731	0.127154	0.123865	0.127154	0.117288	0.117288	0.130443	0.127154	0.133731	0.130443	0.13702	0.133731	0.123865	0.140308	0.127154	0.117288	0.127154	0.130443	0.120577	0.117288	0.117288	0.114	0.117288	0.107422	0.100845	0.0975566	0.0909794	0.094268	0.0876908	0.0778251	0.0646707	0.0646707	0.0646707	0.0580935	0.0646707	0.0613821	0.0580935	0.0515163	0.0482277	0.0548049	0.0482277	0.0515163	0.0449391	0.0482277	0.0482277	0.0482277	0.0515163	0.0449391
38.2359	0.123865	0.123865	0.130443	0.117288	0.117288	0.110711	0.120577	0.127154	0.123865	0.130443	0.130443	0.133731	0.133731	0.13702	0.140308	0.130443	0.120577	0.130443	0.127154	0.127154	0.123865	0.120577	0.114	0.107422	0.100845	0.0975566	0.0876908	0.094268	0.0975566	0.0876908	0.0811137	0.0712479	0.0646707	0.0646707	0.0646707	0.0580935	0.0548049	0.0515163	0.0482277	0.0515163	0.0449391	0.0515163	0.0548049	0.0449391	0.0449391	0.0449391	0.0515163	0.0515163	0.0416505
38.3375	0.127154	0.123865	0.120577	0.123865	0.123865	0.114	0.120577	0.130443	0.130443	0.123865	0.130443	0.133731	0.133731	0.133731	0.133731	0.127154	0.127154	0.130443	0.130443	0.130443	0.117288	0.117288	0.117288	0.107422	0.104134	0.0975566	0.094268	0.0876908	0.0876908	0.0778251	0.0844022	0.0745365	0.0646707	0.0646707	0.0613821	0.0515163	0.0548049	0.0548049	0.0515163	0.0548049	0.0482277	0.0548049	0.0482277	0.0416505	0.0416505	0.0515163	0.0482277	0.0449391	0.0449391
38.4392	0.133731	0.130443	0.120577	0.123865	0.123865	0.117288	0.123865	0.127154	0.130443	0.130443	0.127154	0.127154	0.130443	0.133731	0.130443	0.127154	0.117288	0.123865	0.127154	0.130443	0.123865	0.117288	0.114	0.114	0.110711	0.0975566	0.094268	0.0975566	0.0876908	0.0844022	0.0811137	0.0712479	0.0679593	0.0646707	0.0580935	0.0580935	0.0515163	0.0548049	0.0515163	0.0482277	0.0515163	0.0548049	0.0482277	0.0482277	0.0515163	0.0383619	0.0449391	0.0416505	0.0416505
38.5409	0.133731	0.130443	0.123865	0.127154	0.123865	0.110711	0.117288	0.133731	0.130443	0.13702	0.133731	0.130443	0.133731	0.130443	0.133731	0.123865	0.120577	0.127154	0.120577	0.123865	0.117288	0.114	0.117288	0.104134	0.104134	0.100845	0.094268	0.0909794	0.0975566	0.0778251	0.0745365	0.0646707	0.0712479	0.0613821	0.0646707	0.0580935	0.0580935	0.0515163	0.0515163	0.0548049	0.0515163	0.0515163	0.0383619	0.0416505	0.0416505	0.0383619	0.0482277	0.0449391	0.0416505
38.6426	0.130443	0.123865	0.120577	0.123865	0.123865	0.117288	0.117288	0.130443	0.123865	0.127154	0.130443	0.133731	0.133731	0.130443	0.133731	0.123865	0.120577	0.127154	0.133731	0.120577	0.120577	0.114	0.110711	0.117288	0.107422	0.0975566	0.094268	0.0909794	0.0909794	0.0811137	0.0745365	0.0745365	0.0679593	0.0613821	0.0646707	0.0548049	0.0580935	0.0548049	0.0482277	0.0515163	0.0515163	0.0548049	0.0482277	0.0350733	0.0383619	0.0383619	0.0515163	0.0416505	0.0416505
38.7443	0.133731	0.123865	0.120577	0.123865	0.117288	0.117288	0.117288	0.133731	0.133731	0.133731	0.130443	0.127154	0.127154	0.127154	0.133731	0.123865	0.123865	0.123865	0.130443	0.127154	0.127154	0.110711	0.117288	0.104134	0.104134	0.0975566	0.0975566	0.0909794	0.0844022	0.0844022	0.0745365	0.0745365	0.0712479	0.0580935	0.0646707	0.0548049	0.0580935	0.0580935	0.0482277	0.0548049	0.0416505	0.0449391	0.0482277	0.0515163	0.0449391	0.0449391	0.0383619	0.0350733	0.0449391
38.846	0.127154	0.127154	0.120577	0.123865	0.117288	0.120577	0.117288	0.130443	0.123865	0.130443	0.130443	0.130443	0.123865	0.120577	0.13702	0.130443	0.120577	0.130443	0.130443	0.127154	0.120577	0.117288	0.117288	0.107422	0.104134	0.0975566	0.0876908	0.094268	0.094268	0.0909794	0.0778251	0.0646707	0.0613821	0.0580935	0.0548049	0.0548049	0.0548049	0.0515163	0.0482277	0.0482277	0.0482277	0.0515163	0.0416505	0.0350733	0.0449391	0.0416505	0.0416505	0.0383619	0.0383619
38.9477	0.123865	0.130443	0.120577	0.117288	0.123865	0.117288	0.120577	0.130443	0.127154	0.123865	0.130443	0.130443	0.127154	0.133731	0.133731	0.123865	0.127154	0.127154	0.130443	0.123865	0.120577	0.117288	0.114	0.110711	0.100845	0.104134	0.094268	0.0909794	0.0876908	0.0778251	0.0712479	0.0646707	0.0613821	0.0449391	0.0613821	0.0515163	0.0548049	0.0482277	0.0548049	0.0482277	0.0383619	0.0515163	0.0482277	0.0416505	0.0383619	0.0416505	0.0416505	0.0383619	0.0350733
39.0494	0.127154	0.127154	0.123865	0.117288	0.114	0.117288	0.120577	0.130443	0.123865	0.133731	0.123865	0.127154	0.123865	0.127154	0.140308	0.127154	0.130443	0.127154	0.130443	0.127154	0.123865	0.117288	0.114	0.110711	0.094268	0.094268	0.0909794	0.0876908	0.0844022	0.0844022	0.0712479	0.0712479	0.0679593	0.0580935	0.0613821	0.0580935	0.0515163	0.0482277	0.0482277	0.0482277	0.0449391	0.0449391	0.0449391	0.0317848	0.0383619	0.0383619	0.0317848	0.0317848	0.0383619
39.1511	0.130443	0.127154	0.123865	0.117288	0.114	0.123865	0.117288	0.130443	0.127154	0.123865	0.127154	0.130443	0.130443	0.127154	0.133731	0.123865	0.120577	0.127154	0.123865	0.123865	0.117288	0.114	0.110711	0.107422	0.100845	0.094268	0.0975566	0.0876908	0.0844022	0.0811137	0.0745365	0.0613821	0.0646707	0.0548049	0.0646707	0.0580935	0.0515163	0.0515163	0.0383619	0.0482277	0.0416505	0.0482277	0.0416505	0.0416505	0.0383619	0.0350733	0.0317848	0.0350733	0.0317848
39.2528	0.130443	0.127154	0.117288	0.120577	0.117288	0.110711	0.120577	0.130443	0.130443	0.127154	0.130443	0.130443	0.130443	0.130443	0.13702	0.130443	0.127154	0.120577	0.127154	0.120577	0.117288	0.107422	0.114	0.114	0.104134	0.0975566	0.0844022	0.0909794	0.0844022	0.0778251	0.0745365	0.0712479	0.0613821	0.0580935	0.0548049	0.0482277	0.0449391	0.0482277	0.0482277	0.0416505	0.0449391	0.0482277	0.0416505	0.0416505	0.0383619	0.0350733	0.0383619	0.0350733	0.0383619
39.3545	0.127154	0.127154	0.123865	0.123865	0.110711	0.110711	0.117288	0.127154	0.123865	0.123865	0.130443	0.127154	0.130443	0.133731	0.130443	0.127154	0.120577	0.120577	0.127154	0.130443	0.117288	0.110711	0.114	0.114	0.104134	0.0909794	0.0909794	0.094268	0.0844022	0.0745365	0.0712479	0.0646707	0.0580935	0.0580935	0.0548049	0.0482277	0.0482277	0.0482277	0.0482277	0.0482277	0.0416505	0.0416505	0.0416505	0.0416505	0.0350733	0.0350733	0.0383619	0.0252076	0.0350733
39.4562	0.123865	0.127154	0.120577	0.117288	0.110711	0.114	0.117288	0.123865	0.130443	0.123865	0.123865	0.133731	0.130443	0.127154	0.130443	0.123865	0.123865	0.123865	0.130443	0.123865	0.114	0.114	0.107422	0.100845	0.107422	0.094268	0.0876908	0.0909794	0.0844022	0.0844022	0.0778251	0.0646707	0.0613821	0.0580935	0.0515163	0.0449391	0.0515163	0.0416505	0.0482277	0.0449391	0.0449391	0.0383619	0.0383619	0.0383619	0.0350733	0.0284962	0.0350733	0.0383619	0.0317848
39.5579	0.130443	0.123865	0.120577	0.114	0.120577	0.120577	0.114	0.127154	0.130443	0.127154	0.127154	0.130443	0.123865	0.127154	0.127154	0.123865	0.123865	0.120577	0.127154	0.120577	0.117288	0.117288	0.117288	0.114	0.0975566	0.094268	0.0909794	0.0876908	0.0876908	0.0778251	0.0745365	0.0712479	0.0646707	0.0548049	0.0548049	0.0515163	0.0548049	0.0515163	0.0416505	0.0350733	0.0449391	0.0383619	0.0416505	0.0383619	0.0317848	0.0317848	0.0350733	0.0317848	0.0317848
39.6596	0.123865	0.127154	0.127154	0.123865	0.123865	0.117288	0.114	0.127154	0.123865	0.123865	0.123865	0.130443	0.130443	0.130443	0.123865	0.127154	0.117288	0.123865	0.127154	0.120577	0.120577	0.114	0.114	0.107422	0.107422	0.100845	0.0844022	0.0876908	0.0876908	0.0745365	0.0745365	0.0679593	0.0482277	0.0548049	0.0580935	0.0482277	0.0449391	0.0449391	0.0416505	0.0416505	0.0416505	0.0449391	0.0416505	0.0350733	0.0383619	0.0383619	0.0383619	0.0284962	0.0350733
39.7613	0.127154	0.123865	0.120577	0.117288	0.120577	0.114	0.114	0.130443	0.127154	0.123865	0.127154	0.130443	0.130443	0.130443	0.130443	0.127154	0.120577	0.123865	0.120577	0.123865	0.117288	0.117288	0.114	0.107422	0.104134	0.104134	0.0844022	0.0876908	0.0844022	0.0745365	0.0712479	0.0646707	0.0580935	0.0646707	0.0613821	0.0482277	0.0482277	0.0449391	0.0383619	0.0449391	0.0416505	0.0416505	0.0416505	0.0383619	0.0350733	0.0317848	0.0350733	0.0284962	0.0350733
39.863	0.120577	0.123865	0.117288	0.117288	0.120577	0.117288	0.117288	0.133731	0.123865	0.130443	0.133731	0.130443	0.120577	0.127154	0.130443	0.130443	0.123865	0.120577	0.123865	0.123865	0.117288	0.117288	0.110711	0.110711	0.107422	0.100845	0.0876908	0.0844022	0.0811137	0.0778251	0.0778251	0.0646707	0.0646707	0.0548049	0.0482277	0.0515163	0.0515163	0.0449391	0.0482277	0.0449391	0.0416505	0.0383619	0.0383619	0.0383619	0.0350733	0.0317848	0.0350733	0.0317848	0.0317848
39.9647	0.123865	0.120577	0.123865	0.117288	0.117288	0.114	0.114	0.130443	0.120577	0.130443	0.127154	0.123865	0.127154	0.123865	0.127154	0.127154	0.120577	0.120577	0.133731	0.120577	0.120577	0.117288	0.114	0.104134	0.110711	0.0975566	0.0909794	0.0876908	0.0811137	0.0811137	0.0646707	0.0613821	0.0580935	0.0580935	0.0515163	0.0548049	0.0482277	0.0482277	0.0449391	0.0449391	0.0416505	0.0383619	0.0383619	0.0383619	0.0317848	0.0350733	0.0383619	0.0350733	0.0350733
40.0664	0.127154	0.127154	0.120577	0.117288	0.117288	0.110711	0.117288	0.133731	0.130443	0.123865	0.127154	0.127154	0.127154	0.127154	0.133731	0.133731	0.114	0.120577	0.127154	0.117288	0.120577	0.120577	0.117288	0.104134	0.0975566	0.094268	0.0876908	0.0876908	0.0876908	0.0811137	0.0745365	0.0679593	0.0548049	0.0580935	0.0515163	0.0515163	0.0548049	0.0416505	0.0482277	0.0449391	0.0416505	0.0449391	0.0350733	0.0350733	0.0350733	0.0317848	0.0350733	0.0284962	0.0350733
[truncated: 65 more columns]
