# Supplementary material for: Quantum octets in high mobility pentagonal two-dimensional PdSe2
Source: Nat Commun. 2024 Jan 26;15:761. doi: 10.1038/s41467-024-44972-2 (PMC10817936; doi:10.1038/s41467-024-44972-2)
Supplement: Supplementary file 3 — Source Data [file 41467_2024_44972_MOESM3_ESM.zip › source data/Fig3c.csv]

RnuB4.x	RnuB4[][96].d	RnuB4[][97].d	RnuB4[][98].d	RnuB4[][99].d	RnuB4[][100].d	RnuB4[][101].d	RnuB4[][102].d	RnuB4[][103].d	RnuB4[][104].d	RnuB4[][105].d	RnuB4[][106].d	RnuB4[][107].d	RnuB4[][108].d	RnuB4[][109].d	RnuB4[][110].d	RnuB4[][111].d	RnuB4[][112].d	RnuB4[][113].d	RnuB4[][114].d	RnuB4[][115].d	RnuB4[][116].d	RnuB4[][117].d	RnuB4[][118].d	RnuB4[][119].d	RnuB4[][120].d	RnuB4[][121].d	RnuB4[][122].d	RnuB4[][123].d	RnuB4[][124].d	RnuB4[][125].d	RnuB4[][126].d	RnuB4[][127].d	RnuB4[][128].d	RnuB4[][129].d	RnuB4[][130].d	RnuB4[][131].d	RnuB4[][132].d	RnuB4[][133].d	RnuB4[][134].d	RnuB4[][135].d	RnuB4[][136].d	RnuB4[][137].d	RnuB4[][138].d	RnuB4[][139].d	RnuB4[][140].d	RnuB4[][141].d	RnuB4[][142].d	RnuB4[][143].d	RnuB4[][144].d
x/y	8.05263	8.13158	8.21053	8.28947	8.36842	8.44737	8.52632	8.60526	8.68421	8.76316	8.84211	8.92105	9	9.07895	9.15789	9.23684	9.31579	9.39474	9.47368	9.55263	9.63158	9.71053	9.78947	9.86842	9.94737	10.0263	10.1053	10.1842	10.2632	10.3421	10.4211	10.5	10.5789	10.6579	10.7368	10.8158	10.8947	10.9737	11.0526	11.1316	11.2105	11.2895	11.3684	11.4474	11.5263	11.6053	11.6842	11.7632	11.8421
4.625
4.72501
4.82501
4.92502
5.02503
5.12503
5.22504
5.32504
5.42505
5.52506
5.62506
5.72507
5.82508
5.92508
6.02509
6.12509
6.2251
6.32511
6.42511
6.52512
6.62513
6.72513
6.82514
6.92514
7.02515																																																	3.42192
7.12516																																														3.40219	3.41535	3.41206	3.41863
7.22516																																												3.40219	3.40548	3.40548	3.41206	3.40877	3.41535
7.32517																																										3.38246	3.39233	3.41535	3.40548	3.40548	3.40219	3.3989	3.3989
7.42518																																									3.37917	3.39233	3.39233	3.40219	3.40219	3.39561	3.38904	3.36602	3.30682
7.52518																																							3.38246	3.37917	3.38904	3.38904	3.3989	3.3989	3.38246	3.35615	3.30353	3.25092	3.21145
7.62519																																					3.37588	3.37917	3.37917	3.37917	3.38246	3.38246	3.37259	3.35615	3.30353	3.24434	3.18843	3.14568	3.09306
7.72519																																			3.35944	3.37259	3.37588	3.38575	3.37259	3.38246	3.37259	3.33971	3.30682	3.27065	3.19172	3.13253	3.08649	3.03387	2.98125
7.8252																																	3.33642	3.35286	3.35944	3.36602	3.37259	3.37588	3.36931	3.34957	3.31011	3.25092	3.19501	3.14568	3.07991	3.02729	2.97796	2.91548	2.87602
7.92521																																3.32655	3.343	3.35615	3.36273	3.36931	3.36273	3.34957	3.31011	3.25749	3.18843	3.13582	3.08978	3.02729	2.9681	2.92863	2.86286	2.82669	2.76749
8.02521																														3.30353	3.30682	3.32984	3.33642	3.35615	3.34629	3.343	3.31669	3.27394	3.20159	3.15226	3.07662	3.03058	2.98125	2.92535	2.87273	2.81353	2.77078	2.73461	2.69185
8.12522																												3.27723	3.30025	3.30682	3.30682	3.32655	3.34629	3.33971	3.3134	3.2838	3.21803	3.16541	3.09635	3.04045	2.97467	2.92863	2.88588	2.82998	2.78394	2.72803	2.68857	2.63924	2.61293
8.22523																											3.27394	3.28709	3.29038	3.30025	3.30682	3.31669	3.31669	3.2838	3.24434	3.17857	3.12595	3.0536	2.98125	2.93192	2.87602	2.83326	2.78722	2.74118	2.68857	2.65239	2.61293	2.55702	2.52085
8.32523																									3.24763	3.27065	3.27723	3.29038	3.29367	3.30025	3.28709	3.26736	3.23776	3.18186	3.12595	3.06018	3.01743	2.94179	2.90233	2.84313	2.77736	2.7379	2.69514	2.66226	2.60964	2.57018	2.52085	2.48467	2.44521
8.42524																								3.23776	3.25749	3.26407	3.2838	3.2838	3.28051	3.26078	3.2279	3.17857	3.12924	3.0832	3.01743	2.95823	2.9089	2.84642	2.81024	2.74776	2.70501	2.66555	2.61293	2.58004	2.534	2.49454	2.44521	2.40904	2.37286
8.52524																						3.21803	3.2279	3.24105	3.2542	3.26078	3.27394	3.26736	3.23447	3.18514	3.13253	3.06347	3.024	2.9681	2.90561	2.86944	2.81353	2.75763	2.72145	2.66226	2.60964	2.57675	2.52414	2.49783	2.45179	2.40575	2.36628	2.32682	2.29394
8.62525																					3.20159	3.21803	3.22132	3.23776	3.25092	3.25092	3.24105	3.19501	3.15555	3.08978	3.01414	2.98125	2.91877	2.86615	2.8234	2.77736	2.72145	2.68857	2.62937	2.57347	2.53071	2.50112	2.4485	2.42877	2.37944	2.33011	2.30051	2.26105	2.22487
8.72526																				3.20488	3.20816	3.22132	3.23118	3.23118	3.2279	3.20159	3.15555	3.10622	3.04045	2.97467	2.92535	2.87602	2.8234	2.77078	2.73132	2.68857	2.64253	2.59977	2.55702	2.50112	2.45508	2.42548	2.38273	2.34655	2.30709	2.26434	2.22487	2.18541	2.16568
8.82526																		3.17199	3.19172	3.1983	3.21474	3.20816	3.21803	3.1983	3.17199	3.12924	3.06018	2.98783	2.94508	2.88917	2.82669	2.77736	2.7379	2.69514	2.64581	2.59977	2.5636	2.51427	2.47152	2.42548	2.37615	2.35971	2.30709	2.27749	2.22159	2.20185	2.1591	2.11635	2.08346
8.92527																	3.15884	3.17199	3.18843	3.20159	3.21145	3.1983	3.18186	3.13253	3.07004	3.00098	2.95823	2.89575	2.83655	2.79051	2.73132	2.69185	2.64581	2.60964	2.55702	2.53071	2.49125	2.44192	2.39917	2.34326	2.3038	2.27749	2.23803	2.19857	2.16897	2.11964	2.09004	2.05058	2.02756
9.02528																3.13582	3.15555	3.17857	3.19501	3.1983	3.18514	3.14239	3.10622	3.03716	2.97796	2.91877	2.853	2.80367	2.75434	2.7083	2.64253	2.60964	2.55702	2.51427	2.48467	2.44521	2.40904	2.36957	2.32024	2.27749	2.23803	2.21172	2.16897	2.13279	2.09004	2.06044	2.02098	1.99796	1.96836
9.12528														3.10622	3.12924	3.1391	3.16541	3.17199	3.18186	3.1687	3.12924	3.05689	2.98454	2.92206	2.87602	2.82011	2.77078	2.71816	2.65897	2.60964	2.55702	2.51427	2.48796	2.44521	2.41232	2.36957	2.32682	2.28736	2.25118	2.20843	2.16897	2.14595	2.1032	2.07031	2.03742	1.99796	1.96179	1.93219	1.90588
9.22529													3.09635	3.1128	3.12595	3.13582	3.15226	3.15884	3.1391	3.09964	3.03387	2.95823	2.89246	2.82669	2.77736	2.72474	2.67212	2.63595	2.58333	2.53071	2.4781	2.4485	2.40246	2.36957	2.32682	2.29394	2.25118	2.21501	2.17883	2.13608	2.09662	2.0736	2.04071	2.00454	1.97494	1.93877	1.90588	1.87628	1.8434
9.32529												3.08649	3.10293	3.12266	3.11937	3.13582	3.1391	3.1128	3.06347	3.00098	2.92863	2.85957	2.81024	2.74447	2.69843	2.63924	2.59649	2.54058	2.48796	2.44192	2.39917	2.363	2.32024	2.29394	2.25447	2.23145	2.17883	2.14266	2.11306	2.06044	2.03085	2.01112	1.97823	1.94534	1.91575	1.88286	1.84669	1.81709	1.7842
9.4253											3.06675	3.0832	3.10951	3.10951	3.12595	3.1128	3.08978	3.03716	2.97139	2.90233	2.84313	2.78394	2.72145	2.66555	2.5932	2.56031	2.51756	2.47481	2.42219	2.35971	2.32024	2.29722	2.25118	2.22816	2.19199	2.15581	2.11964	2.07031	2.03742	2.00125	1.96836	1.94863	1.91246	1.88286	1.84669	1.8138	1.77763	1.75132	1.73159
9.52531										3.06675	3.06675	3.08649	3.10293	3.09964	3.09306	3.04702	2.99441	2.93192	2.85628	2.80367	2.73461	2.67212	2.61951	2.56031	2.52085	2.46823	2.42877	2.38602	2.3334	2.30051	2.26105	2.2183	2.18541	2.15581	2.11635	2.08675	2.05058	2.01769	1.97165	1.93877	1.90917	1.86642	1.84997	1.81709	1.79736	1.75789	1.72501	1.70199	1.67897
9.62531								3.04373	3.05689	3.06347	3.07991	3.07991	3.08978	3.06675	3.01743	2.95823	2.90233	2.83984	2.77078	2.71159	2.6491	2.5932	2.54058	2.48796	2.43534	2.39588	2.35642	2.31696	2.2742	2.21501	2.16897	2.14266	2.11306	2.08346	2.04729	2.0144	1.9881	1.95192	1.92561	1.86971	1.8434	1.82038	1.7842	1.75789	1.73487	1.70199	1.67568	1.65266	1.6132
9.72532							3.04702	3.05031	3.05689	3.06675	3.07004	3.06347	3.03716	2.99441	2.92863	2.86286	2.81024	2.75434	2.69185	2.63266	2.56689	2.51098	2.46165	2.40904	2.36628	2.30709	2.2742	2.23145	2.19199	2.15253	2.1032	2.08675	2.05058	2.0144	1.98152	1.95192	1.91904	1.88615	1.85655	1.82367	1.78091	1.75461	1.73159	1.69541	1.6691	1.64937	1.61977	1.59675	1.56387
9.82533						3.05031	3.0536	3.04702	3.05689	3.06018	3.06018	3.024	2.96481	2.89904	2.83655	2.76749	2.71159	2.66226	2.59977	2.53729	2.48796	2.43206	2.38273	2.32024	2.28736	2.24132	2.21172	2.17555	2.12293	2.07689	2.03742	2.01112	1.98481	1.95521	1.9289	1.88615	1.85655	1.82695	1.79078	1.76447	1.7283	1.69212	1.6691	1.64608	1.61977	1.60004	1.55729	1.53756	1.51783
9.92533					3.06347	3.06018	3.05689	3.05689	3.04702	3.03387	3.00756	2.94508	2.88917	2.80038	2.74447	2.69185	2.64253	2.56689	2.51427	2.47152	2.41232	2.35642	2.30051	2.25447	2.21172	2.18212	2.12951	2.09004	2.05387	2.03085	1.97494	1.93877	1.90588	1.88286	1.85984	1.83353	1.79078	1.76447	1.73816	1.70857	1.66581	1.6395	1.60991	1.59018	1.57373	1.54085	1.51454	1.48823	1.46521
10.0253				3.05689	3.06018	3.0536	3.0536	3.04702	3.02729	2.99112	2.92535	2.84971	2.80038	2.72474	2.66555	2.60306	2.54058	2.48138	2.44192	2.39259	2.33669	2.27749	2.23803	2.19199	2.1591	2.10649	2.06702	2.03414	1.99138	1.94863	1.91575	1.88944	1.85655	1.81709	1.79078	1.77105	1.74145	1.6987	1.6691	1.64937	1.60662	1.58689	1.55729	1.54085	1.51125	1.49152	1.46192	1.44219	1.41259
10.1253			3.06347	3.06675	3.06018	3.0536	3.04702	3.01085	2.97467	2.91219	2.83326	2.76092	2.7083	2.65239	2.58004	2.52085	2.47152	2.41232	2.363	2.32024	2.26763	2.20843	2.17226	2.12951	2.07689	2.04071	2.00783	1.97165	1.92561	1.88944	1.84669	1.82038	1.79407	1.77105	1.7283	1.71185	1.68226	1.64279	1.61648	1.5836	1.55071	1.53756	1.50796	1.48823	1.46521	1.43561	1.41259	1.39615	1.36984
10.2254		3.06347	3.06675	3.07004	3.06675	3.04373	3.02071	2.96481	2.88917	2.82011	2.7642	2.68857	2.63266	2.56689	2.50441	2.4485	2.39917	2.33998	2.28736	2.24789	2.19528	2.14595	2.10977	2.04729	2.01769	1.97823	1.94206	1.90259	1.86642	1.82367	1.79078	1.75789	1.74145	1.70528	1.68226	1.64937	1.62306	1.5836	1.56387	1.53756	1.50138	1.47507	1.45534	1.43561	1.41588	1.39615	1.35669	1.34682	1.32051
10.3254	3.07333	3.07333	3.06675	3.06018	3.05689	3.02071	2.97467	2.8793	2.81682	2.7379	2.68528	2.60964	2.55373	2.48796	2.42219	2.36957	2.32682	2.26434	2.22159	2.18541	2.12293	2.08675	2.02756	1.9881	1.9585	1.90917	1.87299	1.84997	1.80393	1.77434	1.73159	1.70857	1.68226	1.65266	1.62306	1.59675	1.56716	1.54085	1.50796	1.47836	1.45205	1.42903	1.40601	1.37971	1.36984	1.33367	1.32051	1.30078	1.27118
10.4254	3.07333	3.07333	3.06347	3.0536	3.024	2.95494	2.88917	2.81353	2.73132	2.67541	2.5932	2.53071	2.47152	2.41561	2.34984	2.29065	2.26434	2.20185	2.1591	2.10977	2.06702	2.02427	1.97165	1.93548	1.88615	1.85655	1.8138	1.7842	1.75461	1.71185	1.68226	1.64279	1.62306	1.59346	1.56716	1.54742	1.51454	1.48494	1.45534	1.43232	1.40601	1.37642	1.36326	1.33367	1.32051	1.29091	1.26789	1.25145	1.22843
10.5254	3.07333	3.07004	3.04702	3.03716	2.9681	2.89904	2.80367	2.72803	2.66555	2.59649	2.53071	2.45836	2.40246	2.33998	2.29394	2.23145	2.19199	2.13608	2.09991	2.05058	2.00454	1.94534	1.91575	1.87957	1.83353	1.79736	1.76447	1.73487	1.68554	1.65595	1.61648	1.60662	1.57044	1.54742	1.51454	1.49481	1.46521	1.44219	1.4093	1.38628	1.3534	1.34682	1.31065	1.29749	1.27447	1.24487	1.22514	1.20212	1.1791
10.6254	3.07333	3.05689	3.02071	2.96481	2.89904	2.81024	2.73461	2.65239	2.58662	2.50769	2.45179	2.38273	2.3334	2.2742	2.22816	2.16239	2.11306	2.08018	2.03742	1.98481	1.94206	1.90259	1.85984	1.81709	1.78749	1.74145	1.70857	1.67239	1.65266	1.60662	1.57044	1.54085	1.51783	1.48823	1.47179	1.44548	1.42246	1.39615	1.36655	1.34024	1.31065	1.29091	1.2646	1.24816	1.21856	1.19554	1.16924	1.15608	1.12977
10.7254	3.06347	3.03387	2.97467	2.89904	2.81024	2.74118	2.65239	2.58991	2.50769	2.4485	2.38602	2.32024	2.26434	2.20843	2.15581	2.10649	2.06044	2.02098	1.9881	1.93548	1.88944	1.84669	1.79736	1.77105	1.72501	1.69212	1.65924	1.63293	1.58689	1.54742	1.5244	1.48823	1.47179	1.44548	1.42246	1.39615	1.36655	1.34353	1.31722	1.29749	1.2646	1.24487	1.21528	1.19883	1.17581	1.15608	1.12977	1.10675	1.0936
10.8254	3.04373	2.99441	2.89904	2.83326	2.74447	2.66883	2.59977	2.51427	2.4485	2.38273	2.30709	2.25118	2.19199	2.15581	2.1032	2.05058	1.99796	1.96179	1.92232	1.87628	1.83353	1.79407	1.75461	1.71843	1.68226	1.63293	1.60991	1.57373	1.53427	1.50796	1.4685	1.44877	1.41917	1.40273	1.38299	1.35011	1.33038	1.29749	1.28105	1.25145	1.21856	1.19883	1.16924	1.15608	1.13306	1.11004	1.08702	1.06071	1.0344
10.9254	2.99769	2.9089	2.83326	2.74776	2.67541	2.59977	2.51756	2.44521	2.37286	2.30709	2.25447	2.19528	2.14266	2.09662	2.04071	1.98152	1.95521	1.91575	1.86642	1.83024	1.77763	1.74145	1.69541	1.65924	1.62964	1.59346	1.55729	1.52769	1.49152	1.45863	1.42903	1.40273	1.38628	1.36326	1.33695	1.31393	1.28763	1.25803	1.23172	1.2087	1.17581	1.15608	1.12648	1.11333	1.09031	1.06071	1.03111	1.02454	1.00152
11.0254	2.93192	2.83655	2.76092	2.68857	2.61293	2.52743	2.46165	2.38273	2.31038	2.25447	2.20185	2.13279	2.09004	2.03742	1.99796	1.93548	1.90259	1.85326	1.8138	1.77763	1.73816	1.68554	1.64937	1.61977	1.58031	1.554	1.50796	1.48165	1.44877	1.41917	1.38628	1.35669	1.34024	1.31722	1.30078	1.27447	1.24816	1.21856	1.19226	1.16595	1.13306	1.11662	1.0936	1.07387	1.04756	1.02783	0.998229	0.978497	0.962054
11.1254	2.84642	2.77736	2.69514	2.61951	2.534	2.46823	2.3893	2.31038	2.25447	2.19199	2.14266	2.0736	2.03414	1.9881	1.93877	1.88615	1.85326	1.81051	1.77105	1.73487	1.68554	1.64608	1.60004	1.57702	1.53756	1.4981	1.47507	1.44219	1.4093	1.37971	1.34353	1.32709	1.29749	1.27118	1.25474	1.23501	1.20541	1.18897	1.15279	1.1232	1.10346	1.07715	1.05085	1.02783	1.00152	0.985074	0.958766	0.935745	0.916014
11.2254	2.77736	2.70501	2.63266	2.56031	2.4781	2.39917	2.34326	2.26434	2.19199	2.13279	2.08675	2.03085	1.98481	1.93548	1.88615	1.84997	1.80722	1.76118	1.73487	1.67897	1.64608	1.60333	1.57044	1.52769	1.50138	1.45863	1.43232	1.40601	1.37642	1.34682	1.31065	1.28434	1.2646	1.24816	1.21199	1.19554	1.16924	1.1495	1.11004	1.08373	1.05742	1.04098	1.00809	0.991652	0.975209	0.945611	0.922591	0.906148	0.879839
11.3254	2.72474	2.63924	2.56031	2.48467	2.40904	2.34326	2.28078	2.19857	2.13937	2.09333	2.03742	1.97823	1.93548	1.88615	1.83682	1.79736	1.76118	1.72501	1.68226	1.64608	1.60004	1.56387	1.51783	1.49152	1.44877	1.42246	1.39615	1.36984	1.33367	1.31065	1.27118	1.25145	1.22843	1.20541	1.18239	1.16266	1.13964	1.10675	1.08044	1.05413	1.01467	1.00809	0.975209	0.958766	0.935745	0.912725	0.889705	0.873262	0.846953
11.4254	2.65239	2.58991	2.49783	2.42877	2.35971	2.29065	2.2183	2.15253	2.09333	2.04071	1.98481	1.93219	1.89273	1.84011	1.79736	1.75461	1.71514	1.67897	1.64279	1.60333	1.57044	1.52769	1.48494	1.45534	1.41588	1.38299	1.35997	1.33367	1.29749	1.27118	1.24158	1.21856	1.18897	1.16924	1.14622	1.13306	1.10675	1.07715	1.04756	1.01796	0.99494	0.97192	0.9489	0.92588	0.909437	0.879839	0.853531	0.837088	0.820645
11.5254	2.59649	2.50769	2.43534	2.36628	2.30051	2.24132	2.16897	2.10649	2.044	1.99138	1.93548	1.88944	1.8434	1.79736	1.76118	1.71514	1.67568	1.63293	1.60004	1.56387	1.52112	1.48494	1.45205	1.41917	1.38957	1.35997	1.33038	1.30407	1.26789	1.23501	1.20541	1.17581	1.16595	1.14622	1.11333	1.10018	1.064	1.04427	1.01796	0.985074	0.962054	0.939034	0.922591	0.896282	0.876551	0.853531	0.823933	0.804202	0.78447
11.6254	2.54387	2.45836	2.37944	2.32353	2.25118	2.18541	2.11306	2.05387	1.9881	1.93877	1.90259	1.84997	1.8138	1.76118	1.72501	1.67897	1.6395	1.60333	1.56716	1.5244	1.48823	1.45205	1.41917	1.37971	1.3534	1.3238	1.30407	1.27447	1.23172	1.21528	1.1791	1.15937	1.13635	1.11662	1.08702	1.06729	1.03769	1.01467	0.991652	0.958766	0.932457	0.909437	0.879839	0.876551	0.850242	0.83051	0.794336	0.78447	0.76145
11.7254	2.46823	2.39917	2.33669	2.27091	2.20514	2.14266	2.07689	2.0144	1.95192	1.91246	1.85984	1.80722	1.77105	1.72172	1.68554	1.64608	1.60662	1.56387	1.53098	1.50138	1.45863	1.42246	1.38628	1.35997	1.33038	1.30078	1.2646	1.24158	1.20541	1.18239	1.1495	1.12648	1.10346	1.08702	1.06071	1.04098	1.01467	0.985074	0.952188	0.932457	0.912725	0.886417	0.863396	0.850242	0.820645	0.804202	0.771316	0.758161	0.728564
11.8255	2.4189	2.35313	2.28078	2.2183	2.1591	2.09004	2.02756	1.96836	1.90917	1.86313	1.82367	1.76447	1.73816	1.69212	1.64608	1.60004	1.57373	1.53756	1.4981	1.47179	1.42903	1.38628	1.36326	1.32709	1.30078	1.27118	1.23501	1.22514	1.18239	1.15937	1.12977	1.10675	1.09031	1.06071	1.0344	1.02125	0.988363	0.955477	0.939034	0.909437	0.886417	0.860108	0.840376	0.823933	0.800913	0.768027	0.748296	0.725275	0.705544
11.9255	2.36957	2.29722	2.23803	2.17555	2.11635	2.044	1.98481	1.92561	1.86971	1.82038	1.77434	1.7283	1.69541	1.65595	1.61648	1.57373	1.53756	1.50467	1.47507	1.43232	1.39944	1.36655	1.33695	1.30078	1.27118	1.24158	1.21856	1.19226	1.16266	1.13635	1.10675	1.07387	1.06071	1.04427	1.01467	1.00152	0.968631	0.945611	0.919302	0.892994	0.869974	0.846953	0.817356	0.80749	0.78447	0.754873	0.728564	0.712121	0.692389
12.0255	2.32353	2.24789	2.18541	2.12951	2.0736	2.0144	1.95521	1.88615	1.84011	1.79407	1.75132	1.68883	1.66252	1.6132	1.5836	1.53756	1.50796	1.47836	1.45205	1.41588	1.37971	1.34024	1.31722	1.28105	1.25145	1.21528	1.19883	1.16595	1.13964	1.10675	1.08044	1.05742	1.04427	1.02125	0.998229	0.975209	0.9489	0.922591	0.896282	0.866685	0.846953	0.823933	0.804202	0.78447	0.771316	0.745007	0.718698	0.698967	0.689101
12.1255	2.26763	2.20185	2.14924	2.09333	2.02427	1.96836	1.91575	1.85326	1.79736	1.75789	1.71514	1.67239	1.63293	1.59018	1.55071	1.51125	1.48494	1.44548	1.41917	1.38628	1.35669	1.31393	1.29091	1.25803	1.22185	1.19554	1.17581	1.15279	1.11662	1.0936	1.064	1.0344	1.02125	1.00152	0.978497	0.958766	0.929168	0.909437	0.889705	0.853531	0.833799	0.810779	0.794336	0.771316	0.754873	0.731853	0.708832	0.695678	0.666081
12.2255	2.22816	2.16568	2.10649	2.04071	1.9881	1.93219	1.88286	1.82367	1.77105	1.72172	1.68554	1.63622	1.60662	1.56058	1.53098	1.48494	1.45534	1.41917	1.38628	1.36655	1.33038	1.30078	1.27118	1.24158	1.21199	1.1791	1.15279	1.12977	1.10018	1.08044	1.04756	1.02454	1.00809	0.985074	0.968631	0.9489	0.919302	0.899571	0.869974	0.850242	0.820645	0.804202	0.777893	0.764739	0.741718	0.718698	0.695678	0.672658	0.659504
12.3255	2.1887	2.11964	2.06702	2.01769	1.95521	1.8993	1.84011	1.78091	1.73487	1.6987	1.65595	1.6132	1.57044	1.54414	1.50138	1.45863	1.43232	1.40273	1.37313	1.34682	1.31065	1.28434	1.25145	1.21528	1.19554	1.16595	1.14293	1.11333	1.08044	1.06071	1.0344	1.01138	0.998229	0.968631	0.9489	0.935745	0.912725	0.889705	0.863396	0.837088	0.817356	0.791047	0.768027	0.754873	0.731853	0.71541	0.685812	0.675947	0.649638
12.4255	2.14266	2.09333	2.02756	1.97823	1.91575	1.86971	1.81709	1.75461	1.70528	1.67239	1.62964	1.5836	1.554	1.51454	1.47836	1.4389	1.41917	1.38628	1.34682	1.3238	1.2942	1.25803	1.23172	1.20212	1.17252	1.14622	1.12648	1.10346	1.07058	1.04756	1.01796	0.998229	0.985074	0.962054	0.939034	0.92588	0.90286	0.879839	0.846953	0.827222	0.80749	0.78447	0.76145	0.745007	0.725275	0.705544	0.685812	0.659504	0.656215
12.5255	2.09991	2.04729	1.98481	1.93548	1.89273	1.83024	1.7842	1.73159	1.68226	1.63293	1.60004	1.554	1.52112	1.49481	1.45534	1.41259	1.39615	1.36326	1.33038	1.30736	1.27776	1.24158	1.21199	1.18239	1.15937	1.13635	1.11004	1.08373	1.05742	1.0344	1.00809	0.988363	0.958766	0.945611	0.932457	0.912725	0.892994	0.869974	0.840376	0.814067	0.791047	0.777893	0.758161	0.73843	0.725275	0.692389	0.672658	0.666081	0.643061
12.6255	2.06702	2.01112	1.9585	1.90588	1.85326	1.79736	1.75132	1.70199	1.65266	1.6132	1.57044	1.53427	1.50796	1.46521	1.42575	1.40601	1.37313	1.34682	1.32051	1.28763	1.26132	1.22514	1.18897	1.1791	1.14622	1.11662	1.09689	1.07715	1.04427	1.03111	1.00809	0.978497	0.958766	0.939034	0.92588	0.906148	0.886417	0.860108	0.837088	0.817356	0.787759	0.774604	0.758161	0.735141	0.718698	0.692389	0.679235	0.652926	0.643061
12.7255	2.02427	1.97823	1.91575	1.86642	1.82038	1.77105	1.72501	1.67568	1.62635	1.59346	1.554	1.51125	1.48165	1.44219	1.41259	1.38299	1.3534	1.33367	1.30078	1.27776	1.24487	1.21856	1.18239	1.1495	1.13306	1.10018	1.08702	1.06071	1.03769	1.01796	0.988363	0.965343	0.955477	0.932457	0.916014	0.90286	0.879839	0.850242	0.833799	0.810779	0.78447	0.771316	0.751584	0.735141	0.718698	0.695678	0.675947	0.656215	0.646349
12.8255	1.99467	1.94534	1.88615	1.84011	1.78749	1.74474	1.70199	1.64279	1.59675	1.56058	1.53427	1.49152	1.45534	1.42903	1.40273	1.36326	1.34024	1.31722	1.29091	1.2646	1.23172	1.19883	1.17252	1.1495	1.11662	1.10018	1.08044	1.05742	1.02783	1.01138	0.981786	0.965343	0.939034	0.92588	0.909437	0.896282	0.873262	0.853531	0.83051	0.80749	0.787759	0.768027	0.758161	0.735141	0.718698	0.698967	0.679235	0.656215	0.636483
12.9255	1.96836	1.91246	1.85655	1.81051	1.76776	1.71843	1.6691	1.6132	1.57373	1.53756	1.49481	1.46521	1.4389	1.4093	1.37971	1.34682	1.33038	1.2942	1.26789	1.24487	1.21856	1.18568	1.15608	1.13964	1.11333	1.0936	1.06729	1.04427	1.01796	1.00152	0.97192	0.9489	0.935745	0.919302	0.90286	0.892994	0.873262	0.856819	0.827222	0.804202	0.78447	0.768027	0.748296	0.725275	0.71541	0.698967	0.672658	0.662792	0.639772
13.0255	1.93548	1.87957	1.82367	1.78749	1.73816	1.69212	1.6395	1.60004	1.554	1.51783	1.48494	1.45205	1.41588	1.38628	1.36655	1.33695	1.31065	1.28105	1.25803	1.22843	1.20541	1.17252	1.14293	1.12648	1.10018	1.07387	1.05413	1.0344	1.00152	0.991652	0.955477	0.945611	0.935745	0.919302	0.90286	0.883128	0.869974	0.843665	0.83051	0.800913	0.78447	0.764739	0.745007	0.731853	0.71541	0.698967	0.679235	0.659504	0.643061
13.1255	1.89273	1.84997	1.80722	1.75789	1.71843	1.66581	1.61977	1.56716	1.53098	1.4981	1.46192	1.43561	1.40601	1.37313	1.35669	1.31722	1.29749	1.25803	1.24487	1.21856	1.19554	1.15608	1.13306	1.11004	1.0936	1.06729	1.04427	1.03111	1.00481	0.985074	0.965343	0.939034	0.932457	0.922591	0.892994	0.879839	0.866685	0.843665	0.827222	0.800913	0.774604	0.764739	0.748296	0.731853	0.718698	0.695678	0.679235	0.666081	0.639772
13.2255	1.87628	1.82038	1.76776	1.73159	1.68883	1.64279	1.59675	1.554	1.50467	1.47836	1.44877	1.41588	1.38628	1.36326	1.34353	1.30078	1.28434	1.25474	1.22514	1.20541	1.17581	1.1495	1.1232	1.10346	1.08373	1.06071	1.0344	1.01467	1.00152	0.975209	0.952188	0.939034	0.922591	0.906148	0.886417	0.883128	0.856819	0.840376	0.820645	0.797625	0.781182	0.76145	0.745007	0.731853	0.721987	0.695678	0.685812	0.662792	0.646349
13.3255	1.8434	1.79736	1.74803	1.70857	1.66581	1.6132	1.57702	1.53098	1.48494	1.46192	1.43232	1.39944	1.36984	1.35011	1.31722	1.2942	1.26789	1.22843	1.21856	1.19226	1.16595	1.14293	1.11004	1.09031	1.06071	1.05085	1.02783	1.01138	0.988363	0.97192	0.945611	0.929168	0.92588	0.906148	0.892994	0.876551	0.860108	0.833799	0.823933	0.797625	0.781182	0.764739	0.748296	0.735141	0.721987	0.698967	0.679235	0.672658	0.639772
13.4256	1.81709	1.76118	1.73159	1.67897	1.63622	1.60333	1.55071	1.51125	1.47179	1.44548	1.41588	1.37642	1.35997	1.33367	1.29749	1.27118	1.25474	1.21856	1.2087	1.17581	1.15608	1.12977	1.10346	1.08044	1.06071	1.04098	1.02125	1.00152	0.975209	0.965343	0.942323	0.929168	0.919302	0.90286	0.889705	0.876551	0.863396	0.837088	0.827222	0.804202	0.781182	0.764739	0.751584	0.728564	0.71541	0.698967	0.682524	0.666081	0.646349
13.5256	1.78749	1.74474	1.69212	1.65266	1.61977	1.56716	1.53098	1.48494	1.45205	1.41917	1.38957	1.36984	1.33695	1.31722	1.29091	1.25803	1.2383	1.21199	1.1791	1.17252	1.1495	1.11662	1.0936	1.07058	1.04427	1.03769	1.01138	0.99494	0.975209	0.958766	0.935745	0.916014	0.916014	0.896282	0.883128	0.879839	0.856819	0.837088	0.823933	0.797625	0.774604	0.758161	0.745007	0.735141	0.71541	0.702255	0.679235	0.666081	0.639772
13.6256	1.76776	1.71514	1.67897	1.62964	1.59346	1.554	1.51125	1.47179	1.43561	1.40601	1.38299	1.34682	1.32709	1.30407	1.27447	1.24158	1.22514	1.19883	1.17581	1.15279	1.13306	1.11004	1.08373	1.06071	1.03769	1.02454	1.00809	0.991652	0.975209	0.9489	0.932457	0.909437	0.909437	0.889705	0.876551	0.869974	0.853531	0.837088	0.814067	0.794336	0.774604	0.758161	0.748296	0.735141	0.718698	0.705544	0.682524	0.672658	0.659504
13.7256	1.74145	1.69212	1.64937	1.60991	1.57702	1.52769	1.49152	1.45863	1.41259	1.38957	1.36655	1.33038	1.30736	1.28763	1.26132	1.23172	1.2087	1.19226	1.16924	1.14622	1.11991	1.10018	1.07387	1.04756	1.03769	1.02454	1.00481	0.985074	0.968631	0.952188	0.929168	0.912725	0.90286	0.892994	0.876551	0.866685	0.846953	0.823933	0.80749	0.797625	0.774604	0.764739	0.741718	0.731853	0.718698	0.705544	0.685812	0.666081	0.652926
13.8256	1.71514	1.66252	1.61977	1.5836	1.55071	1.50796	1.47507	1.42903	1.40273	1.37642	1.35011	1.31722	1.2942	1.27118	1.24487	1.21856	1.19554	1.1791	1.15608	1.12977	1.11004	1.08702	1.06729	1.04427	1.03111	1.00809	0.998229	0.981786	0.955477	0.945611	0.922591	0.912725	0.899571	0.883128	0.873262	0.860108	0.840376	0.820645	0.810779	0.794336	0.771316	0.76145	0.741718	0.731853	0.718698	0.695678	0.675947	0.662792	0.649638
13.9256	1.69212	1.6395	1.60333	1.58031	1.53098	1.49481	1.45205	1.41588	1.37971	1.36326	1.32709	1.30407	1.28105	1.25803	1.21856	1.20212	1.18239	1.16266	1.1495	1.12977	1.10346	1.07715	1.05413	1.0344	1.01467	1.00809	0.985074	0.975209	0.955477	0.932457	0.916014	0.90286	0.892994	0.876551	0.869974	0.856819	0.833799	0.823933	0.80749	0.791047	0.768027	0.751584	0.745007	0.731853	0.718698	0.695678	0.679235	0.669369	0.652926
14.0256	1.65924	1.62635	1.57044	1.54414	1.51454	1.47507	1.4389	1.40273	1.37313	1.34682	1.31393	1.28434	1.26789	1.2383	1.21528	1.18897	1.17252	1.15608	1.12648	1.11004	1.0936	1.07058	1.04756	1.03111	1.01467	0.99494	0.981786	0.965343	0.9489	0.929168	0.916014	0.896282	0.889705	0.873262	0.863396	0.853531	0.840376	0.817356	0.80749	0.78447	0.774604	0.754873	0.735141	0.731853	0.718698	0.695678	0.675947	0.662792	0.646349
14.1256	1.6395	1.59018	1.554	1.52112	1.48823	1.45534	1.41917	1.38628	1.34682	1.31722	1.30078	1.26789	1.25803	1.22843	1.20541	1.1791	1.16266	1.13964	1.12648	1.10346	1.08702	1.05413	1.04098	1.02125	1.00809	0.981786	0.968631	0.955477	0.939034	0.922591	0.90286	0.892994	0.883128	0.873262	0.856819	0.843665	0.837088	0.817356	0.804202	0.787759	0.768027	0.748296	0.73843	0.721987	0.71541	0.695678	0.675947	0.662792	0.649638
14.2256	1.61977	1.58031	1.54742	1.50467	1.4685	1.42903	1.39286	1.36326	1.33367	1.31065	1.28105	1.25803	1.23172	1.2087	1.18897	1.16266	1.1495	1.12648	1.11333	1.08702	1.07715	1.04756	1.03111	1.01138	0.991652	0.978497	0.962054	0.9489	0.92588	0.922591	0.90286	0.883128	0.876551	0.863396	0.850242	0.840376	0.823933	0.810779	0.797625	0.777893	0.758161	0.745007	0.735141	0.725275	0.71541	0.695678	0.679235	0.666081	0.643061
14.3256	1.59675	1.554	1.51454	1.48494	1.45205	1.41917	1.38628	1.34682	1.32709	1.2942	1.26132	1.2383	1.21856	1.18897	1.1791	1.15279	1.14622	1.11333	1.0936	1.08044	1.05742	1.03111	1.02125	1.00152	0.985074	0.965343	0.958766	0.942323	0.92588	0.912725	0.892994	0.879839	0.869974	0.863396	0.846953	0.833799	0.823933	0.804202	0.787759	0.771316	0.758161	0.745007	0.735141	0.718698	0.705544	0.692389	0.679235	0.662792	0.649638
14.4256	1.57702	1.53756	1.4981	1.4685	1.43561	1.40601	1.36984	1.33038	1.2942	1.27447	1.24487	1.22514	1.20541	1.18897	1.16266	1.13635	1.12648	1.10346	1.08702	1.064	1.05085	1.03111	1.00481	0.991652	0.978497	0.958766	0.952188	0.939034	0.906148	0.899571	0.886417	0.876551	0.860108	0.850242	0.833799	0.827222	0.814067	0.800913	0.787759	0.771316	0.751584	0.73843	0.725275	0.718698	0.702255	0.689101	0.672658	0.659504	0.643061
14.5256	1.554	1.51125	1.48165	1.45205	1.41917	1.37971	1.34682	1.31722	1.28105	1.26132	1.23172	1.20541	1.18897	1.17252	1.1495	1.12648	1.11333	1.08044	1.07715	1.05742	1.0344	1.02125	0.998229	0.985074	0.968631	0.955477	0.939034	0.922591	0.906148	0.892994	0.873262	0.866685	0.856819	0.850242	0.837088	0.817356	0.810779	0.794336	0.78447	0.764739	0.748296	0.73843	0.721987	0.718698	0.698967	0.685812	0.666081	0.656215	0.639772
14.6256	1.52769	1.50138	1.46192	1.43232	1.39944	1.36655	1.33367	1.2942	1.2646	1.24158	1.21528	1.19554	1.17581	1.15937	1.13635	1.11662	1.10346	1.07715	1.06071	1.05085	1.03111	1.00152	0.991652	0.968631	0.952188	0.942323	0.929168	0.919302	0.906148	0.886417	0.876551	0.850242	0.850242	0.843665	0.83051	0.823933	0.80749	0.791047	0.774604	0.754873	0.745007	0.728564	0.721987	0.712121	0.695678	0.682524	0.662792	0.646349	0.639772
14.7256	1.51454	1.4685	1.44548	1.41259	1.37642	1.34024	1.31722	1.27776	1.24816	1.22185	1.20541	1.1791	1.16595	1.14622	1.1232	1.09689	1.08373	1.064	1.05413	1.0344	1.01796	0.99494	0.975209	0.965343	0.942323	0.932457	0.916014	0.906148	0.879839	0.879839	0.860108	0.846953	0.846953	0.837088	0.817356	0.814067	0.797625	0.777893	0.774604	0.751584	0.741718	0.728564	0.725275	0.71541	0.692389	0.675947	0.659504	0.649638	0.639772
14.8256	1.49152	1.45205	1.42575	1.39615	1.36655	1.3238	1.30078	1.2646	1.2383	1.20541	1.19226	1.16595	1.14293	1.12648	1.11662	1.08702	1.07058	1.06071	1.04098	1.02783	1.00809	0.985074	0.97192	0.955477	0.942323	0.929168	0.912725	0.899571	0.883128	0.876551	0.850242	0.843665	0.840376	0.823933	0.817356	0.810779	0.791047	0.781182	0.764739	0.748296	0.731853	0.71541	0.708832	0.702255	0.689101	0.675947	0.659504	0.643061	0.636483
14.9256	1.4685	1.43232	1.39944	1.37313	1.34682	1.31722	1.28434	1.23501	1.21856	1.19883	1.17581	1.1495	1.12977	1.11991	1.0936	1.08044	1.05742	1.05085	1.02783	1.01467	0.998229	0.975209	0.958766	0.945611	0.929168	0.916014	0.90286	0.896282	0.876551	0.863396	0.840376	0.83051	0.827222	0.827222	0.804202	0.800913	0.78447	0.781182	0.758161	0.73843	0.728564	0.71541	0.705544	0.695678	0.685812	0.669369	0.656215	0.646349	0.629906
15.0257	1.45534	1.42903	1.38628	1.35669	1.33038	1.30078	1.26132	1.23172	1.19883	1.1791	1.16266	1.13306	1.11662	1.09689	1.08373	1.064	1.04756	1.0344	1.01467	0.998229	0.988363	0.968631	0.945611	0.929168	0.919302	0.909437	0.892994	0.883128	0.869974	0.853531	0.833799	0.83051	0.823933	0.814067	0.800913	0.794336	0.781182	0.764739	0.751584	0.731853	0.725275	0.705544	0.698967	0.682524	0.685812	0.672658	0.652926	0.639772	0.629906
15.1257	1.44548	1.40273	1.36326	1.33695	1.31393	1.28434	1.24487	1.2087	1.18568	1.16266	1.14622	1.1232	1.10346	1.0936	1.06729	1.05085	1.04098	1.02454	1.00481	0.991652	0.978497	0.952188	0.939034	0.92588	0.909437	0.896282	0.886417	0.879839	0.853531	0.850242	0.83051	0.814067	0.810779	0.80749	0.797625	0.781182	0.764739	0.76145	0.745007	0.728564	0.712121	0.702255	0.689101	0.689101	0.672658	0.666081	0.643061	0.636483	0.623329
15.2257	1.41588	1.38628	1.35669	1.3238	1.2942	1.25803	1.22514	1.20212	1.16595	1.15937	1.13306	1.10675	1.0936	1.06729	1.05742	1.03769	1.02454	1.00809	0.991652	0.978497	0.962054	0.939034	0.92588	0.912725	0.899571	0.883128	0.876551	0.860108	0.850242	0.833799	0.823933	0.80749	0.800913	0.797625	0.787759	0.781182	0.771316	0.754873	0.731853	0.725275	0.712121	0.698967	0.682524	0.682524	0.675947	0.659504	0.646349	0.633195	0.623329
15.3257	1.39944	1.36984	1.33367	1.30407	1.27447	1.24487	1.21528	1.18897	1.15279	1.13635	1.11333	1.09031	1.07387	1.06071	1.04098	1.02454	1.01467	0.998229	0.981786	0.965343	0.958766	0.935745	0.916014	0.909437	0.889705	0.876551	0.873262	0.860108	0.837088	0.83051	0.814067	0.80749	0.797625	0.787759	0.777893	0.764739	0.758161	0.748296	0.73843	0.721987	0.695678	0.698967	0.679235	0.672658	0.669369	0.652926	0.639772	0.633195	0.613463
15.4257	1.38299	1.34024	1.30736	1.28763	1.26132	1.22514	1.19554	1.16595	1.13964	1.1232	1.10018	1.07715	1.06071	1.04756	1.03111	1.01138	0.998229	0.991652	0.97192	0.965343	0.945611	0.922591	0.899571	0.889705	0.879839	0.866685	0.853531	0.843665	0.840376	0.827222	0.800913	0.78447	0.787759	0.777893	0.771316	0.758161	0.748296	0.741718	0.728564	0.71541	0.692389	0.689101	0.675947	0.672658	0.666081	0.646349	0.633195	0.62004	0.613463
15.5257	1.35997	1.32709	1.2942	1.26789	1.2383	1.21856	1.1791	1.15608	1.12648	1.10675	1.08373	1.064	1.04756	1.04427	1.01796	1.00481	0.985074	0.97192	0.958766	0.952188	0.935745	0.912725	0.90286	0.886417	0.873262	0.853531	0.850242	0.837088	0.823933	0.810779	0.800913	0.781182	0.777893	0.774604	0.754873	0.754873	0.745007	0.731853	0.718698	0.705544	0.689101	0.675947	0.669369	0.666081	0.659504	0.639772	0.626618	0.616752	0.603597
15.6257	1.34024	1.30407	1.27447	1.25474	1.22514	1.19883	1.16266	1.13964	1.10675	1.09031	1.07715	1.04756	1.04098	1.01796	1.01138	0.985074	0.978497	0.958766	0.945611	0.939034	0.92588	0.899571	0.883128	0.873262	0.853531	0.846953	0.843665	0.827222	0.814067	0.804202	0.78447	0.771316	0.774604	0.764739	0.751584	0.748296	0.735141	0.725275	0.71541	0.695678	0.675947	0.672658	0.666081	0.652926	0.649638	0.629906	0.626618	0.606886	0.600309
15.7257	1.3238	1.29091	1.26132	1.24158	1.21199	1.18239	1.1495	1.11991	1.10018	1.07715	1.05742	1.04098	1.02454	1.01467	0.988363	0.975209	0.965343	0.952188	0.932457	0.92588	0.912725	0.892994	0.883128	0.860108	0.853531	0.840376	0.83051	0.820645	0.80749	0.791047	0.774604	0.768027	0.76145	0.754873	0.741718	0.73843	0.725275	0.71541	0.705544	0.692389	0.675947	0.666081	0.662792	0.643061	0.639772	0.623329	0.616752	0.606886	0.593732
15.8257	1.30736	1.27776	1.24158	1.21528	1.19554	1.16924	1.13964	1.11004	1.08044	1.064	1.04427	1.02125	1.01467	1.00152	0.988363	0.968631	0.952188	0.939034	0.92588	0.916014	0.906148	0.879839	0.866685	0.853531	0.837088	0.83051	0.817356	0.814067	0.791047	0.781182	0.764739	0.76145	0.751584	0.745007	0.73843	0.725275	0.728564	0.712121	0.689101	0.682524	0.662792	0.652926	0.649638	0.643061	0.636483	0.616752	0.613463	0.600309	0.587154
15.9257	1.28434	1.25474	1.22514	1.20541	1.1791	1.15279	1.11991	1.09031	1.06729	1.05085	1.02783	1.01138	0.99494	0.985074	0.97192	0.9489	0.942323	0.929168	0.912725	0.906148	0.883128	0.873262	0.850242	0.840376	0.827222	0.814067	0.810779	0.794336	0.78447	0.764739	0.758161	0.751584	0.73843	0.735141	0.721987	0.718698	0.712121	0.698967	0.675947	0.669369	0.659504	0.656215	0.643061	0.633195	0.623329	0.613463	0.606886	0.59702	0.583866
16.0257	1.2646	1.24487	1.21199	1.18239	1.16266	1.13964	1.10675	1.07715	1.05413	1.03111	1.01467	0.991652	0.988363	0.968631	0.955477	0.935745	0.92588	0.912725	0.909437	0.889705	0.876551	0.850242	0.843665	0.837088	0.823933	0.804202	0.804202	0.787759	0.774604	0.768027	0.741718	0.73843	0.735141	0.721987	0.721987	0.712121	0.702255	0.689101	0.685812	0.669369	0.652926	0.646349	0.626618	0.623329	0.62004	0.603597	0.593732	0.593732	0.574
16.1257	1.25145	1.22185	1.18568	1.16924	1.14622	1.11662	1.08702	1.04756	1.04427	1.01796	1.00481	0.985074	0.97192	0.958766	0.942323	0.919302	0.916014	0.90286	0.889705	0.883128	0.863396	0.843665	0.837088	0.820645	0.80749	0.800913	0.787759	0.781182	0.758161	0.748296	0.735141	0.728564	0.721987	0.721987	0.708832	0.702255	0.692389	0.682524	0.672658	0.652926	0.643061	0.633195	0.633195	0.623329	0.610175	0.610175	0.590443	0.580577	0.567423
16.2257	1.23501	1.19883	1.1791	1.15937	1.13306	1.10346	1.07387	1.04427	1.01796	1.00152	0.99494	0.968631	0.962054	0.939034	0.922591	0.909437	0.896282	0.892994	0.879839	0.869974	0.850242	0.83051	0.820645	0.80749	0.794336	0.787759	0.781182	0.76145	0.754873	0.741718	0.731853	0.721987	0.708832	0.708832	0.705544	0.695678	0.685812	0.682524	0.666081	0.649638	0.636483	0.633195	0.62004	0.606886	0.606886	0.593732	0.583866	0.570711	0.560846
16.3257	1.21528	1.18897	1.15279	1.13964	1.11004	1.08702	1.06071	1.03111	0.998229	0.988363	0.978497	0.962054	0.939034	0.929168	0.916014	0.896282	0.889705	0.879839	0.866685	0.860108	0.843665	0.823933	0.80749	0.800913	0.78447	0.774604	0.76145	0.751584	0.748296	0.728564	0.721987	0.71541	0.708832	0.698967	0.689101	0.685812	0.675947	0.669369	0.656215	0.643061	0.633195	0.623329	0.613463	0.606886	0.59702	0.583866	0.574	0.570711	0.547691
16.4257	1.20212	1.16924	1.1495	1.1232	1.09689	1.07058	1.04098	1.01138	0.991652	0.975209	0.962054	0.945611	0.929168	0.916014	0.906148	0.883128	0.876551	0.869974	0.853531	0.850242	0.83051	0.817356	0.794336	0.794336	0.774604	0.758161	0.758161	0.741718	0.73843	0.728564	0.712121	0.695678	0.692389	0.689101	0.682524	0.682524	0.672658	0.659504	0.646349	0.629906	0.62004	0.606886	0.606886	0.59702	0.590443	0.580577	0.570711	0.557557	0.544403
16.5257	1.18568	1.15608	1.13306	1.11004	1.08044	1.05413	1.02454	1.01138	0.978497	0.965343	0.939034	0.932457	0.912725	0.899571	0.886417	0.879839	0.866685	0.856819	0.846953	0.833799	0.817356	0.800913	0.791047	0.774604	0.76145	0.754873	0.745007	0.73843	0.725275	0.708832	0.695678	0.682524	0.679235	0.672658	0.675947	0.675947	0.662792	0.646349	0.639772	0.62004	0.610175	0.600309	0.590443	0.590443	0.580577	0.570711	0.564134	0.55098	0.541114
16.6258	1.16924	1.13964	1.10675	1.0936	1.06071	1.04427	1.01796	0.991652	0.962054	0.9489	0.929168	0.916014	0.899571	0.886417	0.879839	0.863396	0.850242	0.843665	0.833799	0.820645	0.804202	0.787759	0.774604	0.764739	0.754873	0.73843	0.728564	0.721987	0.712121	0.705544	0.685812	0.679235	0.675947	0.669369	0.659504	0.662792	0.649638	0.639772	0.629906	0.613463	0.603597	0.587154	0.587154	0.580577	0.577289	0.560846	0.554269	0.541114	0.534537
16.7258	1.1495	1.12648	1.0936	1.07387	1.05085	1.02783	0.991652	0.97192	0.9489	0.932457	0.919302	0.899571	0.886417	0.876551	0.863396	0.850242	0.843665	0.820645	0.817356	0.80749	0.787759	0.771316	0.76145	0.73843	0.73843	0.735141	0.725275	0.712121	0.702255	0.692389	0.682524	0.662792	0.662792	0.662792	0.652926	0.652926	0.636483	0.629906	0.62004	0.616752	0.59702	0.583866	0.580577	0.570711	0.560846	0.557557	0.55098	0.534537	0.531248
16.8258	1.13635	1.0936	1.07387	1.06071	1.03769	1.01138	0.981786	0.958766	0.942323	0.919302	0.906148	0.883128	0.876551	0.863396	0.846953	0.833799	0.823933	0.814067	0.80749	0.794336	0.78447	0.768027	0.754873	0.741718	0.731853	0.718698	0.708832	0.698967	0.689101	0.682524	0.666081	0.656215	0.659504	0.652926	0.639772	0.639772	0.626618	0.626618	0.606886	0.59702	0.583866	0.580577	0.570711	0.567423	0.564134	0.55098	0.534537	0.524671	0.514805
16.9258	1.11662	1.08702	1.06071	1.03769	1.01796	0.99494	0.968631	0.942323	0.919302	0.906148	0.886417	0.869974	0.860108	0.850242	0.837088	0.820645	0.814067	0.800913	0.78447	0.781182	0.768027	0.754873	0.731853	0.728564	0.71541	0.702255	0.695678	0.692389	0.682524	0.679235	0.659504	0.649638	0.646349	0.639772	0.633195	0.629906	0.62004	0.613463	0.603597	0.593732	0.574	0.567423	0.557557	0.554269	0.554269	0.544403	0.531248	0.518094	0.508228
17.0258	1.09689	1.07058	1.04427	1.02125	1.00481	0.988363	0.962054	0.929168	0.90286	0.886417	0.866685	0.856819	0.846953	0.837088	0.83051	0.810779	0.797625	0.787759	0.771316	0.764739	0.754873	0.735141	0.725275	0.725275	0.705544	0.698967	0.692389	0.675947	0.666081	0.656215	0.656215	0.626618	0.629906	0.633195	0.62004	0.626618	0.616752	0.600309	0.593732	0.580577	0.567423	0.557557	0.557557	0.554269	0.541114	0.531248	0.521383	0.511517	0.50494
17.1258	1.09031	1.06071	1.02783	1.01467	0.991652	0.968631	0.939034	0.916014	0.889705	0.873262	0.860108	0.843665	0.827222	0.827222	0.810779	0.800913	0.791047	0.774604	0.768027	0.758161	0.741718	0.721987	0.712121	0.702255	0.695678	0.685812	0.679235	0.662792	0.662792	0.649638	0.633195	0.626618	0.623329	0.623329	0.613463	0.610175	0.600309	0.593732	0.587154	0.570711	0.560846	0.554269	0.547691	0.537826	0.534537	0.524671	0.514805	0.50494	0.491785
17.2258	1.06071	1.03769	1.01467	1.00152	0.965343	0.952188	0.92588	0.896282	0.869974	0.866685	0.846953	0.827222	0.817356	0.804202	0.794336	0.781182	0.771316	0.76145	0.754873	0.745007	0.725275	0.708832	0.702255	0.692389	0.685812	0.666081	0.666081	0.652926	0.652926	0.639772	0.623329	0.613463	0.613463	0.610175	0.606886	0.600309	0.590443	0.580577	0.574	0.567423	0.557557	0.544403	0.531248	0.524671	0.521383	0.508228	0.511517	0.498362	0.485208
17.3258	1.04756	1.02454	0.99494	0.985074	0.955477	0.929168	0.912725	0.886417	0.866685	0.846953	0.827222	0.817356	0.804202	0.794336	0.777893	0.764739	0.754873	0.751584	0.73843	0.735141	0.721987	0.702255	0.682524	0.682524	0.675947	0.659504	0.649638	0.649638	0.636483	0.629906	0.616752	0.603597	0.600309	0.603597	0.59702	0.587154	0.587154	0.574	0.567423	0.554269	0.547691	0.537826	0.52796	0.524671	0.514805	0.508228	0.498362	0.485208	0.478631
17.4258	1.0344	1.01138	0.985074	0.958766	0.939034	0.919302	0.892994	0.869974	0.840376	0.83051	0.823933	0.804202	0.791047	0.781182	0.768027	0.754873	0.745007	0.731853	0.721987	0.712121	0.705544	0.685812	0.682524	0.666081	0.659504	0.652926	0.643061	0.633195	0.626618	0.616752	0.606886	0.593732	0.593732	0.590443	0.590443	0.583866	0.574	0.564134	0.554269	0.547691	0.537826	0.524671	0.521383	0.511517	0.511517	0.495074	0.495074	0.481919	0.468765
17.5258	1.01138	0.991652	0.968631	0.945611	0.932457	0.90286	0.879839	0.850242	0.83051	0.814067	0.804202	0.787759	0.777893	0.764739	0.758161	0.73843	0.731853	0.721987	0.708832	0.698967	0.695678	0.672658	0.666081	0.656215	0.646349	0.636483	0.623329	0.623329	0.610175	0.606886	0.590443	0.59702	0.583866	0.577289	0.577289	0.567423	0.564134	0.560846	0.55098	0.534537	0.52796	0.514805	0.514805	0.511517	0.50494	0.491785	0.478631	0.468765	0.455611
17.6258	1.00152	0.97192	0.945611	0.92588	0.906148	0.889705	0.860108	0.843665	0.814067	0.804202	0.791047	0.771316	0.758161	0.748296	0.73843	0.721987	0.718698	0.705544	0.695678	0.679235	0.675947	0.662792	0.652926	0.639772	0.636483	0.62004	0.623329	0.606886	0.606886	0.600309	0.583866	0.577289	0.577289	0.570711	0.560846	0.554269	0.55098	0.544403	0.534537	0.524671	0.514805	0.508228	0.50494	0.491785	0.491785	0.481919	0.472054	0.465476	0.455611
17.7258	0.988363	0.958766	0.932457	0.916014	0.896282	0.876551	0.853531	0.823933	0.80749	0.787759	0.777893	0.754873	0.748296	0.73843	0.721987	0.708832	0.702255	0.692389	0.689101	0.675947	0.672658	0.649638	0.636483	0.629906	0.626618	0.616752	0.606886	0.600309	0.593732	0.590443	0.574	0.564134	0.567423	0.557557	0.55098	0.55098	0.55098	0.537826	0.524671	0.518094	0.511517	0.498362	0.491785	0.481919	0.481919	0.472054	0.462188	0.452322	0.439168
17.8258	0.968631	0.942323	0.919302	0.906148	0.883128	0.856819	0.833799	0.810779	0.787759	0.771316	0.76145	0.745007	0.731853	0.725275	0.71541	0.698967	0.685812	0.675947	0.679235	0.666081	0.649638	0.639772	0.626618	0.626618	0.610175	0.59702	0.59702	0.590443	0.587154	0.577289	0.560846	0.55098	0.554269	0.554269	0.537826	0.534537	0.537826	0.52796	0.521383	0.511517	0.495074	0.491785	0.485208	0.475342	0.472054	0.458899	0.455611	0.445745	0.435879
17.9258	0.958766	0.932457	0.906148	0.879839	0.869974	0.846953	0.823933	0.797625	0.777893	0.758161	0.748296	0.735141	0.718698	0.708832	0.695678	0.685812	0.675947	0.669369	0.662792	0.649638	0.636483	0.626618	0.613463	0.603597	0.59702	0.593732	0.583866	0.580577	0.570711	0.560846	0.554269	0.554269	0.541114	0.537826	0.537826	0.534537	0.524671	0.514805	0.511517	0.498362	0.485208	0.481919	0.475342	0.472054	0.462188	0.452322	0.445745	0.442456	0.432591
18.0258	0.935745	0.912725	0.892994	0.866685	0.850242	0.827222	0.804202	0.774604	0.758161	0.741718	0.735141	0.718698	0.695678	0.692389	0.682524	0.672658	0.662792	0.656215	0.646349	0.633195	0.626618	0.613463	0.600309	0.59702	0.587154	0.577289	0.574	0.564134	0.560846	0.554269	0.541114	0.537826	0.534537	0.52796	0.524671	0.524671	0.518094	0.50494	0.488497	0.488497	0.475342	0.468765	0.462188	0.458899	0.452322	0.445745	0.432591	0.429302	0.416148
18.1258	0.919302	0.90286	0.873262	0.853531	0.833799	0.814067	0.787759	0.758161	0.748296	0.735141	0.718698	0.695678	0.692389	0.682524	0.656215	0.652926	0.649638	0.639772	0.633195	0.626618	0.613463	0.603597	0.59702	0.583866	0.580577	0.570711	0.564134	0.55098	0.547691	0.534537	0.531248	0.524671	0.518094	0.518094	0.508228	0.511517	0.50494	0.495074	0.481919	0.475342	0.462188	0.465476	0.455611	0.452322	0.445745	0.439168	0.426013	0.419436	0.40957
18.2259	0.912725	0.886417	0.869974	0.843665	0.820645	0.794336	0.771316	0.748296	0.728564	0.718698	0.695678	0.685812	0.679235	0.662792	0.656215	0.646349	0.633195	0.626618	0.62004	0.613463	0.600309	0.583866	0.583866	0.577289	0.560846	0.557557	0.554269	0.544403	0.534537	0.52796	0.521383	0.508228	0.508228	0.50494	0.508228	0.50494	0.498362	0.488497	0.472054	0.472054	0.455611	0.452322	0.442456	0.435879	0.439168	0.429302	0.416148	0.402993	0.399705
18.3259	0.899571	0.873262	0.856819	0.827222	0.810779	0.787759	0.76145	0.741718	0.721987	0.695678	0.692389	0.672658	0.666081	0.659504	0.639772	0.626618	0.623329	0.62004	0.610175	0.600309	0.590443	0.580577	0.564134	0.557557	0.55098	0.544403	0.541114	0.534537	0.518094	0.521383	0.511517	0.498362	0.498362	0.498362	0.495074	0.485208	0.485208	0.475342	0.465476	0.455611	0.449034	0.439168	0.435879	0.426013	0.426013	0.416148	0.406282	0.396416	0.393127
18.4259	0.883128	0.856819	0.827222	0.814067	0.787759	0.774604	0.751584	0.721987	0.708832	0.685812	0.675947	0.662792	0.643061	0.639772	0.633195	0.616752	0.613463	0.600309	0.593732	0.590443	0.580577	0.560846	0.554269	0.547691	0.534537	0.531248	0.531248	0.518094	0.511517	0.501651	0.501651	0.495074	0.495074	0.485208	0.478631	0.475342	0.478631	0.468765	0.455611	0.445745	0.439168	0.432591	0.429302	0.416148	0.416148	0.399705	0.396416	0.383262	0.379973
18.5259	0.866685	0.843665	0.817356	0.794336	0.78447	0.758161	0.735141	0.705544	0.692389	0.679235	0.666081	0.643061	0.633195	0.629906	0.62004	0.606886	0.600309	0.593732	0.587154	0.580577	0.564134	0.554269	0.547691	0.537826	0.534537	0.52796	0.514805	0.508228	0.498362	0.498362	0.488497	0.481919	0.472054	0.468765	0.472054	0.468765	0.462188	0.458899	0.442456	0.435879	0.429302	0.416148	0.412859	0.40957	0.406282	0.393127	0.38655	0.383262	0.366819
18.6259	0.856819	0.823933	0.800913	0.78447	0.764739	0.745007	0.725275	0.702255	0.675947	0.659504	0.649638	0.639772	0.623329	0.62004	0.606886	0.603597	0.580577	0.583866	0.570711	0.570711	0.560846	0.547691	0.537826	0.524671	0.521383	0.514805	0.50494	0.501651	0.495074	0.478631	0.475342	0.468765	0.468765	0.465476	0.458899	0.462188	0.455611	0.435879	0.435879	0.426013	0.412859	0.412859	0.40957	0.399705	0.393127	0.376684	0.370107	0.36353	0.36353
18.7259	0.840376	0.817356	0.794336	0.774604	0.754873	0.735141	0.708832	0.685812	0.666081	0.652926	0.636483	0.626618	0.623329	0.603597	0.59702	0.587154	0.583866	0.570711	0.560846	0.557557	0.544403	0.534537	0.521383	0.514805	0.508228	0.498362	0.508228	0.488497	0.485208	0.475342	0.465476	0.458899	0.458899	0.452322	0.445745	0.442456	0.449034	0.432591	0.422725	0.419436	0.406282	0.399705	0.399705	0.383262	0.383262	0.366819	0.366819	0.353664	0.350376
18.8259	0.827222	0.804202	0.781182	0.758161	0.745007	0.721987	0.698967	0.675947	0.659504	0.643061	0.626618	0.606886	0.593732	0.600309	0.583866	0.577289	0.560846	0.564134	0.554269	0.55098	0.537826	0.524671	0.521383	0.508228	0.501651	0.495074	0.485208	0.478631	0.472054	0.465476	0.455611	0.449034	0.449034	0.449034	0.435879	0.435879	0.432591	0.426013	0.419436	0.396416	0.399705	0.383262	0.379973	0.376684	0.370107	0.366819	0.353664	0.343799	0.333933
18.9259	0.817356	0.791047	0.774604	0.754873	0.731853	0.712121	0.689101	0.666081	0.639772	0.626618	0.616752	0.59702	0.600309	0.587154	0.577289	0.564134	0.55098	0.554269	0.544403	0.534537	0.52796	0.518094	0.50494	0.498362	0.485208	0.472054	0.475342	0.472054	0.468765	0.455611	0.442456	0.442456	0.442456	0.435879	0.435879	0.426013	0.419436	0.412859	0.40957	0.393127	0.383262	0.383262	0.366819	0.366819	0.360241	0.347087	0.34051	0.337221	0.324067
19.0259	0.80749	0.777893	0.754873	0.728564	0.721987	0.692389	0.672658	0.652926	0.629906	0.616752	0.606886	0.59702	0.580577	0.577289	0.570711	0.560846	0.544403	0.544403	0.52796	0.52796	0.521383	0.508228	0.498362	0.495074	0.481919	0.468765	0.468765	0.458899	0.455611	0.449034	0.435879	0.429302	0.429302	0.419436	0.416148	0.416148	0.40957	0.399705	0.396416	0.389839	0.370107	0.366819	0.360241	0.356953	0.350376	0.333933	0.333933	0.324067	0.310913
19.1259	0.791047	0.76145	0.741718	0.725275	0.708832	0.689101	0.669369	0.639772	0.626618	0.606886	0.606886	0.587154	0.574	0.574	0.55098	0.547691	0.537826	0.534537	0.524671	0.518094	0.498362	0.498362	0.495074	0.485208	0.472054	0.462188	0.458899	0.452322	0.442456	0.435879	0.426013	0.422725	0.412859	0.412859	0.406282	0.406282	0.406282	0.389839	0.393127	0.373396	0.360241	0.360241	0.347087	0.34051	0.343799	0.330644	0.320778	0.314201	0.301047
19.2259	0.777893	0.751584	0.735141	0.712121	0.695678	0.672658	0.649638	0.629906	0.606886	0.59702	0.587154	0.574	0.567423	0.557557	0.55098	0.534537	0.524671	0.518094	0.518094	0.511517	0.501651	0.491785	0.478631	0.458899	0.458899	0.452322	0.452322	0.449034	0.435879	0.426013	0.422725	0.412859	0.40957	0.40957	0.393127	0.399705	0.393127	0.38655	0.370107	0.360241	0.356953	0.347087	0.343799	0.324067	0.333933	0.31749	0.307624	0.297758	0.29447
19.3259	0.771316	0.751584	0.721987	0.702255	0.682524	0.669369	0.646349	0.62004	0.603597	0.593732	0.574	0.567423	0.554269	0.544403	0.544403	0.531248	0.524671	0.518094	0.511517	0.50494	0.485208	0.478631	0.468765	0.465476	0.452322	0.449034	0.445745	0.429302	0.429302	0.422725	0.412859	0.399705	0.399705	0.399705	0.389839	0.38655	0.38655	0.376684	0.366819	0.350376	0.343799	0.34051	0.330644	0.324067	0.31749	0.310913	0.301047	0.29447	0.281315
19.4259	0.758161	0.735141	0.712121	0.685812	0.679235	0.649638	0.636483	0.610175	0.59702	0.587154	0.577289	0.557557	0.55098	0.534537	0.52796	0.524671	0.511517	0.498362	0.501651	0.491785	0.485208	0.472054	0.468765	0.458899	0.449034	0.432591	0.432591	0.422725	0.422725	0.412859	0.402993	0.38655	0.393127	0.393127	0.383262	0.376684	0.373396	0.360241	0.353664	0.347087	0.337221	0.327356	0.320778	0.314201	0.310913	0.301047	0.287892	0.287892	0.274738
19.5259	0.751584	0.725275	0.695678	0.682524	0.672658	0.656215	0.623329	0.606886	0.583866	0.570711	0.564134	0.554269	0.541114	0.534537	0.524671	0.511517	0.50494	0.491785	0.491785	0.491785	0.468765	0.465476	0.442456	0.452322	0.442456	0.435879	0.432591	0.416148	0.40957	0.412859	0.396416	0.393127	0.383262	0.383262	0.376684	0.373396	0.376684	0.356953	0.347087	0.337221	0.327356	0.320778	0.307624	0.304335	0.304335	0.291181	0.281315	0.271449	0.268161
19.6259	0.735141	0.71541	0.695678	0.672658	0.662792	0.643061	0.616752	0.593732	0.580577	0.564134	0.557557	0.537826	0.531248	0.531248	0.521383	0.511517	0.498362	0.491785	0.478631	0.481919	0.465476	0.458899	0.449034	0.442456	0.435879	0.426013	0.429302	0.416148	0.40957	0.399705	0.38655	0.383262	0.376684	0.373396	0.370107	0.36353	0.356953	0.350376	0.343799	0.34051	0.314201	0.31749	0.310913	0.297758	0.291181	0.284604	0.271449	0.261584	0.258295
19.7259	0.731853	0.708832	0.682524	0.669369	0.656215	0.629906	0.610175	0.587154	0.574	0.560846	0.547691	0.537826	0.524671	0.514805	0.511517	0.498362	0.498362	0.491785	0.478631	0.472054	0.458899	0.449034	0.442456	0.435879	0.426013	0.416148	0.416148	0.406282	0.399705	0.393127	0.389839	0.376684	0.373396	0.366819	0.36353	0.36353	0.353664	0.350376	0.337221	0.324067	0.307624	0.297758	0.304335	0.291181	0.287892	0.274738	0.271449	0.251718	0.248429
19.826	0.718698	0.702255	0.682524	0.666081	0.643061	0.62004	0.600309	0.583866	0.570711	0.547691	0.544403	0.524671	0.521383	0.521383	0.498362	0.501651	0.488497	0.478631	0.472054	0.468765	0.465476	0.445745	0.432591	0.432591	0.422725	0.416148	0.412859	0.406282	0.393127	0.389839	0.370107	0.366819	0.370107	0.360241	0.356953	0.356953	0.347087	0.337221	0.330644	0.320778	0.307624	0.29447	0.29447	0.287892	0.287892	0.274738	0.271449	0.258295	0.241852
19.926	0.718698	0.692389	0.672658	0.659504	0.633195	0.623329	0.600309	0.577289	0.564134	0.55098	0.537826	0.521383	0.521383	0.501651	0.50494	0.485208	0.481919	0.475342	0.468765	0.462188	0.452322	0.449034	0.435879	0.432591	0.422725	0.40957	0.406282	0.399705	0.393127	0.383262	0.376684	0.36353	0.360241	0.360241	0.347087	0.350376	0.343799	0.330644	0.330644	0.310913	0.301047	0.301047	0.291181	0.281315	0.274738	0.268161	0.258295	0.251718	0.235275
20.026	0.705544	0.682524	0.662792	0.649638	0.636483	0.606886	0.590443	0.567423	0.554269	0.541114	0.531248	0.514805	0.50494	0.50494	0.501651	0.491785	0.475342	0.468765	0.462188	0.455611	0.449034	0.435879	0.429302	0.422725	0.412859	0.406282	0.402993	0.389839	0.389839	0.376684	0.366819	0.366819	0.356953	0.353664	0.350376	0.350376	0.347087	0.333933	0.320778	0.307624	0.29447	0.297758	0.284604	0.281315	0.278027	0.264872	0.258295	0.245141	0.241852
20.126	0.698967	0.675947	0.652926	0.633195	0.62004	0.606886	0.583866	0.564134	0.554269	0.537826	0.52796	0.511517	0.501651	0.495074	0.488497	0.478631	0.478631	0.468765	0.458899	0.452322	0.449034	0.435879	0.422725	0.419436	0.412859	0.402993	0.399705	0.389839	0.383262	0.373396	0.36353	0.353664	0.356953	0.353664	0.34051	0.343799	0.337221	0.333933	0.324067	0.310913	0.297758	0.29447	0.287892	0.278027	0.274738	0.258295	0.251718	0.241852	0.235275
20.226	0.698967	0.672658	0.652926	0.636483	0.616752	0.603597	0.583866	0.560846	0.55098	0.52796	0.524671	0.508228	0.50494	0.491785	0.488497	0.478631	0.472054	0.465476	0.452322	0.449034	0.442456	0.432591	0.416148	0.40957	0.406282	0.399705	0.393127	0.389839	0.383262	0.373396	0.36353	0.360241	0.350376	0.343799	0.343799	0.343799	0.330644	0.324067	0.31749	0.307624	0.297758	0.287892	0.284604	0.274738	0.274738	0.251718	0.248429	0.238564	0.231986
20.326	0.685812	0.662792	0.646349	0.626618	0.616752	0.593732	0.580577	0.560846	0.541114	0.537826	0.521383	0.511517	0.501651	0.495074	0.481919	0.472054	0.468765	0.452322	0.458899	0.452322	0.439168	0.429302	0.422725	0.412859	0.40957	0.399705	0.399705	0.38655	0.379973	0.36353	0.36353	0.353664	0.353664	0.350376	0.34051	0.343799	0.330644	0.320778	0.31749	0.307624	0.287892	0.29447	0.284604	0.268161	0.271449	0.264872	0.248429	0.241852	0.235275
20.426	0.689101	0.656215	0.639772	0.623329	0.606886	0.59702	0.574	0.55098	0.534537	0.521383	0.514805	0.50494	0.495074	0.495074	0.485208	0.475342	0.458899	0.455611	0.449034	0.449034	0.435879	0.422725	0.419436	0.40957	0.399705	0.399705	0.393127	0.383262	0.379973	0.370107	0.360241	0.347087	0.350376	0.343799	0.337221	0.34051	0.333933	0.320778	0.310913	0.304335	0.291181	0.281315	0.281315	0.271449	0.268161	0.258295	0.248429	0.238564	0.222121
20.526	0.675947	0.659504	0.633195	0.616752	0.606886	0.59702	0.574	0.55098	0.531248	0.521383	0.511517	0.501651	0.495074	0.481919	0.478631	0.468765	0.462188	0.452322	0.452322	0.442456	0.429302	0.422725	0.412859	0.412859	0.399705	0.393127	0.383262	0.38655	0.376684	0.370107	0.356953	0.350376	0.347087	0.34051	0.34051	0.337221	0.330644	0.327356	0.31749	0.307624	0.29447	0.29447	0.284604	0.268161	0.268161	0.258295	0.251718	0.238564	0.231986
20.626	0.672658	0.656215	0.626618	0.613463	0.600309	0.587154	0.564134	0.544403	0.521383	0.514805	0.511517	0.495074	0.491785	0.478631	0.475342	0.468765	0.458899	0.452322	0.442456	0.445745	0.429302	0.419436	0.412859	0.406282	0.399705	0.393127	0.38655	0.38655	0.373396	0.373396	0.356953	0.347087	0.347087	0.347087	0.333933	0.333933	0.327356	0.324067	0.314201	0.307624	0.287892	0.287892	0.278027	0.271449	0.271449	0.261584	0.255006	0.241852	0.231986
20.726	0.662792	0.643061	0.626618	0.610175	0.59702	0.583866	0.564134	0.541114	0.524671	0.514805	0.50494	0.498362	0.481919	0.481919	0.475342	0.465476	0.462188	0.449034	0.445745	0.439168	0.426013	0.416148	0.412859	0.406282	0.399705	0.393127	0.38655	0.383262	0.376684	0.366819	0.353664	0.347087	0.34051	0.343799	0.337221	0.333933	0.330644	0.330644	0.320778	0.310913	0.291181	0.287892	0.281315	0.274738	0.274738	0.261584	0.248429	0.241852	0.238564
20.826	0.662792	0.643061	0.623329	0.603597	0.59702	0.583866	0.557557	0.544403	0.52796	0.511517	0.501651	0.491785	0.481919	0.475342	0.465476	0.458899	0.458899	0.452322	0.445745	0.439168	0.432591	0.419436	0.416148	0.406282	0.396416	0.393127	0.38655	0.383262	0.373396	0.36353	0.360241	0.347087	0.343799	0.34051	0.34051	0.34051	0.330644	0.324067	0.31749	0.307624	0.284604	0.291181	0.281315	0.274738	0.264872	0.258295	0.255006	0.238564	0.231986
20.926	0.659504	0.629906	0.610175	0.603597	0.590443	0.583866	0.567423	0.531248	0.521383	0.508228	0.501651	0.495074	0.485208	0.475342	0.481919	0.468765	0.452322	0.445745	0.435879	0.432591	0.426013	0.419436	0.406282	0.399705	0.396416	0.393127	0.38655	0.379973	0.370107	0.36353	0.36353	0.343799	0.347087	0.347087	0.347087	0.34051	0.337221	0.330644	0.31749	0.307624	0.297758	0.29447	0.281315	0.271449	0.281315	0.264872	0.248429	0.241852	0.235275
21.026	0.656215	0.636483	0.616752	0.600309	0.587154	0.574	0.557557	0.534537	0.514805	0.508228	0.501651	0.491785	0.478631	0.472054	0.468765	0.465476	0.449034	0.442456	0.442456	0.435879	0.429302	0.426013	0.40957	0.399705	0.402993	0.393127	0.38655	0.379973	0.376684	0.366819	0.36353	0.350376	0.347087	0.356953	0.337221	0.343799	0.34051	0.330644	0.31749	0.314201	0.301047	0.29447	0.278027	0.278027	0.278027	0.261584	0.255006	0.251718	0.238564
21.126	0.649638	0.62004	0.62004	0.600309	0.583866	0.567423	0.554269	0.537826	0.514805	0.50494	0.495074	0.491785	0.478631	0.481919	0.465476	0.455611	0.452322	0.442456	0.445745	0.439168	0.432591	0.412859	0.412859	0.412859	0.402993	0.389839	0.38655	0.383262	0.373396	0.36353	0.36353	0.347087	0.353664	0.343799	0.343799	0.337221	0.34051	0.327356	0.31749	0.314201	0.297758	0.291181	0.284604	0.274738	0.274738	0.274738	0.258295	0.255006	0.241852
21.226	0.639772	0.623329	0.610175	0.59702	0.580577	0.564134	0.544403	0.534537	0.514805	0.50494	0.498362	0.481919	0.478631	0.472054	0.468765	0.458899	0.445745	0.452322	0.432591	0.439168	0.429302	0.422725	0.406282	0.40957	0.396416	0.389839	0.38655	0.376684	0.379973	0.370107	0.360241	0.356953	0.350376	0.350376	0.34051	0.34051	0.333933	0.327356	0.327356	0.31749	0.301047	0.29447	0.297758	0.281315	0.281315	0.271449	0.251718	0.248429	0.245141
21.326	0.643061	0.616752	0.610175	0.587154	0.577289	0.560846	0.55098	0.52796	0.518094	0.501651	0.495074	0.481919	0.478631	0.475342	0.468765	0.458899	0.449034	0.442456	0.439168	0.439168	0.432591	0.422725	0.406282	0.40957	0.399705	0.393127	0.393127	0.379973	0.376684	0.373396	0.36353	0.353664	0.350376	0.350376	0.343799	0.343799	0.337221	0.333933	0.327356	0.320778	0.297758	0.297758	0.287892	0.284604	0.281315	0.271449	0.268161	0.261584	0.255006
21.4261	0.636483	0.616752	0.600309	0.590443	0.580577	0.564134	0.537826	0.518094	0.508228	0.498362	0.495074	0.485208	0.475342	0.468765	0.465476	0.452322	0.452322	0.452322	0.439168	0.435879	0.432591	0.416148	0.406282	0.402993	0.399705	0.393127	0.38655	0.383262	0.376684	0.36353	0.366819	0.347087	0.353664	0.347087	0.347087	0.347087	0.343799	0.333933	0.327356	0.310913	0.307624	0.304335	0.297758	0.287892	0.291181	0.284604	0.268161	0.258295	0.255006
21.5261	0.633195	0.613463	0.590443	0.587154	0.577289	0.560846	0.541114	0.518094	0.518094	0.50494	0.481919	0.488497	0.478631	0.472054	0.465476	0.455611	0.452322	0.445745	0.439168	0.435879	0.422725	0.419436	0.406282	0.402993	0.396416	0.393127	0.396416	0.383262	0.379973	0.36353	0.373396	0.356953	0.356953	0.347087	0.353664	0.337221	0.347087	0.337221	0.324067	0.320778	0.310913	0.304335	0.291181	0.291181	0.287892	0.278027	0.271449	0.261584	0.258295
21.6261	0.633195	0.606886	0.59702	0.580577	0.570711	0.554269	0.531248	0.521383	0.50494	0.501651	0.491785	0.478631	0.472054	0.468765	0.458899	0.455611	0.449034	0.439168	0.439168	0.432591	0.429302	0.416148	0.412859	0.40957	0.396416	0.389839	0.396416	0.379973	0.379973	0.373396	0.366819	0.360241	0.350376	0.350376	0.350376	0.350376	0.353664	0.337221	0.327356	0.320778	0.307624	0.307624	0.297758	0.291181	0.291181	0.278027	0.271449	0.268161	0.255006
21.7261	0.626618	0.610175	0.593732	0.577289	0.574	0.55098	0.534537	0.518094	0.50494	0.50494	0.485208	0.478631	0.472054	0.472054	0.468765	0.455611	0.449034	0.439168	0.435879	0.426013	0.426013	0.422725	0.40957	0.402993	0.399705	0.396416	0.38655	0.379973	0.379973	0.376684	0.373396	0.360241	0.356953	0.353664	0.353664	0.356953	0.347087	0.34051	0.330644	0.327356	0.314201	0.307624	0.301047	0.29447	0.291181	0.281315	0.281315	0.268161	0.255006
21.8261	0.62004	0.59702	0.587154	0.574	0.560846	0.554269	0.537826	0.518094	0.501651	0.498362	0.491785	0.475342	0.468765	0.462188	0.462188	0.455611	0.445745	0.445745	0.439168	0.439168	0.429302	0.412859	0.412859	0.406282	0.399705	0.393127	0.389839	0.38655	0.379973	0.373396	0.366819	0.36353	0.370107	0.360241	0.343799	0.356953	0.353664	0.347087	0.333933	0.327356	0.310913	0.310913	0.297758	0.291181	0.29447	0.284604	0.274738	0.271449	0.264872
21.9261	0.616752	0.603597	0.587154	0.574	0.564134	0.554269	0.524671	0.511517	0.50494	0.491785	0.488497	0.478631	0.468765	0.468765	0.452322	0.452322	0.442456	0.442456	0.439168	0.429302	0.432591	0.422725	0.416148	0.40957	0.40957	0.396416	0.396416	0.383262	0.38655	0.383262	0.366819	0.36353	0.356953	0.360241	0.350376	0.360241	0.353664	0.34051	0.337221	0.327356	0.314201	0.320778	0.304335	0.297758	0.297758	0.29447	0.284604	0.268161	0.271449
22.0261	0.616752	0.593732	0.577289	0.570711	0.564134	0.547691	0.52796	0.50494	0.501651	0.485208	0.481919	0.468765	0.465476	0.468765	0.452322	0.452322	0.442456	0.442456	0.439168	0.429302	0.426013	0.422725	0.412859	0.402993	0.399705	0.399705	0.399705	0.38655	0.376684	0.376684	0.373396	0.366819	0.356953	0.356953	0.353664	0.353664	0.356953	0.347087	0.333933	0.327356	0.314201	0.31749	0.307624	0.304335	0.297758	0.291181	0.284604	0.278027	0.268161
22.1261	0.610175	0.600309	0.580577	0.567423	0.560846	0.544403	0.52796	0.514805	0.498362	0.481919	0.481919	0.475342	0.468765	0.462188	0.455611	0.445745	0.449034	0.435879	0.439168	0.432591	0.432591	0.419436	0.40957	0.40957	0.399705	0.393127	0.393127	0.383262	0.376684	0.370107	0.370107	0.36353	0.36353	0.360241	0.36353	0.356953	0.347087	0.343799	0.333933	0.333933	0.320778	0.320778	0.314201	0.307624	0.304335	0.297758	0.287892	0.271449	0.268161
22.2261	0.603597	0.590443	0.570711	0.560846	0.557557	0.541114	0.524671	0.514805	0.498362	0.491785	0.481919	0.472054	0.465476	0.455611	0.458899	0.452322	0.439168	0.435879	0.435879	0.426013	0.429302	0.422725	0.412859	0.406282	0.406282	0.396416	0.396416	0.389839	0.389839	0.383262	0.370107	0.36353	0.360241	0.360241	0.360241	0.350376	0.356953	0.350376	0.337221	0.327356	0.324067	0.314201	0.307624	0.307624	0.307624	0.297758	0.284604	0.274738	0.268161
22.3261	0.600309	0.583866	0.567423	0.557557	0.557557	0.541114	0.518094	0.501651	0.498362	0.485208	0.472054	0.472054	0.462188	0.455611	0.455611	0.452322	0.442456	0.445745	0.435879	0.435879	0.429302	0.416148	0.40957	0.40957	0.402993	0.399705	0.393127	0.38655	0.379973	0.379973	0.370107	0.356953	0.360241	0.36353	0.360241	0.360241	0.353664	0.350376	0.34051	0.333933	0.324067	0.320778	0.310913	0.310913	0.304335	0.29447	0.291181	0.284604	0.271449
22.4261	0.603597	0.587154	0.567423	0.560846	0.554269	0.541114	0.518094	0.501651	0.491785	0.481919	0.478631	0.468765	0.462188	0.458899	0.458899	0.449034	0.445745	0.439168	0.439168	0.432591	0.426013	0.422725	0.40957	0.412859	0.399705	0.396416	0.402993	0.389839	0.38655	0.379973	0.373396	0.366819	0.370107	0.36353	0.356953	0.360241	0.356953	0.353664	0.34051	0.333933	0.324067	0.320778	0.31749	0.310913	0.307624	0.297758	0.291181	0.284604	0.278027
22.5261	0.587154	0.577289	0.570711	0.554269	0.55098	0.534537	0.521383	0.50494	0.491785	0.485208	0.481919	0.465476	0.458899	0.455611	0.452322	0.455611	0.435879	0.432591	0.435879	0.429302	0.426013	0.419436	0.40957	0.402993	0.402993	0.396416	0.393127	0.38655	0.389839	0.370107	0.376684	0.366819	0.36353	0.356953	0.360241	0.36353	0.360241	0.353664	0.347087	0.337221	0.324067	0.330644	0.314201	0.307624	0.310913	0.301047	0.287892	0.287892	0.274738
22.6261	0.593732	0.580577	0.560846	0.554269	0.541114	0.531248	0.514805	0.501651	0.491785	0.478631	0.475342	0.465476	0.465476	0.458899	0.452322	0.449034	0.449034	0.426013	0.439168	0.435879	0.422725	0.419436	0.416148	0.406282	0.402993	0.399705	0.393127	0.389839	0.389839	0.379973	0.373396	0.360241	0.366819	0.36353	0.366819	0.366819	0.356953	0.353664	0.350376	0.34051	0.327356	0.330644	0.320778	0.307624	0.310913	0.301047	0.297758	0.287892	0.281315
22.7261	0.59702	0.577289	0.560846	0.554269	0.537826	0.52796	0.511517	0.501651	0.491785	0.485208	0.475342	0.462188	0.452322	0.452322	0.449034	0.442456	0.435879	0.442456	0.432591	0.429302	0.416148	0.419436	0.406282	0.406282	0.406282	0.393127	0.389839	0.38655	0.38655	0.376684	0.373396	0.370107	0.36353	0.366819	0.360241	0.36353	0.36353	0.356953	0.34051	0.330644	0.324067	0.324067	0.320778	0.314201	0.314201	0.304335	0.29447	0.287892	0.278027
22.8261	0.590443	0.574	0.557557	0.544403	0.541114	0.524671	0.514805	0.501651	0.485208	0.475342	0.468765	0.462188	0.452322	0.449034	0.445745	0.449034	0.435879	0.432591	0.429302	0.426013	0.426013	0.416148	0.416148	0.406282	0.402993	0.399705	0.389839	0.38655	0.383262	0.376684	0.376684	0.36353	0.370107	0.360241	0.366819	0.36353	0.36353	0.356953	0.347087	0.343799	0.330644	0.324067	0.320778	0.314201	0.320778	0.304335	0.297758	0.287892	0.278027
22.9261	0.583866	0.564134	0.55098	0.547691	0.534537	0.521383	0.514805	0.488497	0.481919	0.472054	0.472054	0.458899	0.455611	0.455611	0.445745	0.442456	0.435879	0.435879	0.429302	0.429302	0.412859	0.402993	0.412859	0.402993	0.399705	0.393127	0.389839	0.393127	0.38655	0.383262	0.376684	0.36353	0.36353	0.36353	0.36353	0.36353	0.366819	0.353664	0.350376	0.34051	0.333933	0.327356	0.320778	0.31749	0.314201	0.307624	0.29447	0.287892	0.281315
23.0262	0.577289	0.570711	0.547691	0.541114	0.531248	0.524671	0.508228	0.495074	0.478631	0.472054	0.468765	0.455611	0.449034	0.452322	0.445745	0.435879	0.435879	0.439168	0.429302	0.422725	0.426013	0.412859	0.406282	0.402993	0.406282	0.389839	0.393127	0.38655	0.38655	0.379973	0.370107	0.366819	0.366819	0.370107	0.370107	0.360241	0.356953	0.350376	0.350376	0.337221	0.327356	0.330644	0.314201	0.31749	0.314201	0.304335	0.297758	0.291181	0.287892
23.1262	0.577289	0.564134	0.554269	0.534537	0.52796	0.511517	0.501651	0.488497	0.472054	0.462188	0.458899	0.455611	0.449034	0.449034	0.445745	0.442456	0.432591	0.432591	0.419436	0.422725	0.419436	0.416148	0.402993	0.402993	0.399705	0.389839	0.393127	0.383262	0.383262	0.376684	0.366819	0.36353	0.36353	0.36353	0.360241	0.366819	0.36353	0.347087	0.347087	0.34051	0.333933	0.327356	0.324067	0.31749	0.310913	0.301047	0.29447	0.291181	0.291181
23.2262	0.574	0.564134	0.541114	0.531248	0.52796	0.521383	0.50494	0.485208	0.472054	0.465476	0.462188	0.449034	0.449034	0.449034	0.442456	0.429302	0.432591	0.429302	0.429302	0.419436	0.419436	0.412859	0.399705	0.402993	0.402993	0.389839	0.396416	0.383262	0.38655	0.373396	0.373396	0.370107	0.360241	0.360241	0.366819	0.36353	0.36353	0.360241	0.347087	0.34051	0.333933	0.327356	0.324067	0.31749	0.310913	0.304335	0.301047	0.291181	0.281315
23.3262	0.570711	0.55098	0.547691	0.531248	0.521383	0.514805	0.498362	0.481919	0.472054	0.465476	0.458899	0.452322	0.439168	0.445745	0.439168	0.442456	0.429302	0.429302	0.426013	0.419436	0.419436	0.40957	0.406282	0.399705	0.399705	0.389839	0.393127	0.38655	0.383262	0.373396	0.370107	0.36353	0.360241	0.360241	0.360241	0.360241	0.36353	0.360241	0.353664	0.34051	0.330644	0.320778	0.320778	0.314201	0.307624	0.310913	0.291181	0.287892	0.284604
23.4262	0.567423	0.554269	0.537826	0.531248	0.514805	0.514805	0.491785	0.481919	0.468765	0.465476	0.458899	0.452322	0.445745	0.442456	0.439168	0.432591	0.432591	0.429302	0.426013	0.422725	0.419436	0.40957	0.402993	0.396416	0.399705	0.393127	0.38655	0.38655	0.383262	0.370107	0.370107	0.36353	0.356953	0.360241	0.360241	0.360241	0.36353	0.356953	0.343799	0.343799	0.330644	0.327356	0.324067	0.310913	0.314201	0.310913	0.297758	0.291181	0.284604
23.5262	0.560846	0.544403	0.534537	0.524671	0.514805	0.508228	0.495074	0.472054	0.465476	0.452322	0.455611	0.445745	0.442456	0.432591	0.435879	0.432591	0.426013	0.422725	0.419436	0.419436	0.416148	0.40957	0.396416	0.396416	0.389839	0.389839	0.38655	0.379973	0.376684	0.370107	0.366819	0.356953	0.36353	0.360241	0.36353	0.36353	0.360241	0.353664	0.350376	0.337221	0.330644	0.327356	0.320778	0.31749	0.31749	0.301047	0.29447	0.287892	0.281315
23.6262	0.560846	0.541114	0.531248	0.524671	0.518094	0.498362	0.488497	0.475342	0.465476	0.458899	0.452322	0.445745	0.442456	0.435879	0.435879	0.429302	0.426013	0.419436	0.426013	0.422725	0.416148	0.406282	0.402993	0.399705	0.389839	0.38655	0.383262	0.38655	0.373396	0.373396	0.366819	0.360241	0.36353	0.360241	0.353664	0.360241	0.350376	0.353664	0.343799	0.34051	0.337221	0.324067	0.310913	0.310913	0.310913	0.310913	0.297758	0.291181	0.281315
23.7262	0.557557	0.534537	0.531248	0.521383	0.508228	0.50494	0.488497	0.478631	0.455611	0.449034	0.449034	0.442456	0.435879	0.435879	0.429302	0.419436	0.419436	0.422725	0.422725	0.412859	0.412859	0.40957	0.393127	0.399705	0.393127	0.38655	0.389839	0.379973	0.376684	0.366819	0.36353	0.360241	0.356953	0.356953	0.356953	0.356953	0.360241	0.350376	0.343799	0.337221	0.330644	0.324067	0.31749	0.314201	0.314201	0.304335	0.291181	0.284604	0.284604
23.8262	0.55098	0.537826	0.524671	0.518094	0.501651	0.495074	0.485208	0.475342	0.452322	0.449034	0.445745	0.439168	0.432591	0.435879	0.426013	0.429302	0.419436	0.416148	0.416148	0.40957	0.40957	0.402993	0.389839	0.393127	0.393127	0.379973	0.38655	0.379973	0.373396	0.373396	0.366819	0.36353	0.353664	0.353664	0.360241	0.353664	0.356953	0.350376	0.34051	0.337221	0.324067	0.324067	0.31749	0.314201	0.304335	0.304335	0.291181	0.291181	0.278027
23.9262	0.547691	0.537826	0.521383	0.514805	0.50494	0.495074	0.478631	0.465476	0.455611	0.442456	0.445745	0.435879	0.429302	0.432591	0.429302	0.419436	0.419436	0.416148	0.412859	0.412859	0.40957	0.399705	0.38655	0.396416	0.383262	0.38655	0.383262	0.376684	0.373396	0.36353	0.36353	0.360241	0.353664	0.356953	0.353664	0.350376	0.350376	0.350376	0.337221	0.333933	0.327356	0.31749	0.320778	0.307624	0.310913	0.307624	0.29447	0.284604	0.274738
24.0262	0.544403	0.531248	0.514805	0.508228	0.498362	0.491785	0.475342	0.465476	0.452322	0.445745	0.439168	0.442456	0.426013	0.432591	0.426013	0.422725	0.412859	0.40957	0.40957	0.40957	0.406282	0.396416	0.389839	0.389839	0.38655	0.379973	0.366819	0.373396	0.370107	0.36353	0.360241	0.356953	0.350376	0.350376	0.350376	0.350376	0.353664	0.343799	0.337221	0.324067	0.330644	0.31749	0.314201	0.301047	0.310913	0.297758	0.29447	0.284604	0.278027
24.1262	0.537826	0.521383	0.514805	0.50494	0.495074	0.491785	0.475342	0.462188	0.449034	0.439168	0.442456	0.435879	0.422725	0.426013	0.426013	0.419436	0.40957	0.412859	0.40957	0.402993	0.402993	0.396416	0.393127	0.383262	0.379973	0.376684	0.370107	0.366819	0.370107	0.36353	0.353664	0.353664	0.350376	0.350376	0.350376	0.347087	0.34051	0.343799	0.337221	0.330644	0.324067	0.31749	0.314201	0.307624	0.301047	0.297758	0.291181	0.287892	0.271449
24.2262	0.534537	0.521383	0.511517	0.508228	0.491785	0.481919	0.468765	0.452322	0.452322	0.435879	0.432591	0.426013	0.419436	0.419436	0.426013	0.416148	0.40957	0.412859	0.396416	0.402993	0.399705	0.383262	0.38655	0.383262	0.376684	0.373396	0.376684	0.366819	0.370107	0.360241	0.353664	0.356953	0.353664	0.347087	0.343799	0.350376	0.347087	0.333933	0.34051	0.327356	0.31749	0.31749	0.310913	0.307624	0.301047	0.297758	0.29447	0.284604	0.281315
24.3262	0.531248	0.521383	0.50494	0.501651	0.488497	0.485208	0.465476	0.452322	0.435879	0.435879	0.429302	0.426013	0.419436	0.416148	0.419436	0.412859	0.406282	0.402993	0.399705	0.402993	0.396416	0.389839	0.379973	0.379973	0.376684	0.373396	0.370107	0.36353	0.360241	0.353664	0.356953	0.347087	0.34051	0.347087	0.34051	0.347087	0.347087	0.34051	0.333933	0.324067	0.314201	0.307624	0.310913	0.301047	0.304335	0.291181	0.291181	0.284604	0.268161
24.4262	0.524671	0.508228	0.50494	0.491785	0.485208	0.472054	0.465476	0.452322	0.439168	0.426013	0.429302	0.419436	0.412859	0.416148	0.412859	0.40957	0.402993	0.402993	0.396416	0.399705	0.396416	0.383262	0.373396	0.373396	0.376684	0.36353	0.360241	0.360241	0.356953	0.350376	0.34051	0.34051	0.347087	0.343799	0.337221	0.343799	0.34051	0.337221	0.330644	0.327356	0.310913	0.314201	0.304335	0.304335	0.297758	0.29447	0.291181	0.278027	0.274738
24.5262	0.524671	0.50494	0.495074	0.485208	0.478631	0.478631	0.458899	0.445745	0.442456	0.432591	0.422725	0.419436	0.419436	0.416148	0.412859	0.406282	0.396416	0.399705	0.393127	0.396416	0.389839	0.38655	0.376684	0.376684	0.376684	0.360241	0.36353	0.360241	0.353664	0.356953	0.343799	0.337221	0.337221	0.337221	0.337221	0.343799	0.34051	0.327356	0.324067	0.320778	0.320778	0.304335	0.304335	0.297758	0.297758	0.291181	0.281315	0.274738	0.264872
24.6263	0.524671	0.508228	0.491785	0.481919	0.472054	0.468765	0.455611	0.435879	0.435879	0.422725	0.416148	0.416148	0.402993	0.40957	0.406282	0.399705	0.399705	0.402993	0.393127	0.38655	0.383262	0.383262	0.373396	0.370107	0.370107	0.360241	0.366819	0.360241	0.353664	0.350376	0.343799	0.34051	0.333933	0.333933	0.333933	0.333933	0.337221	0.327356	0.320778	0.310913	0.304335	0.301047	0.29447	0.291181	0.29447	0.284604	0.274738	0.271449	0.268161
24.7263	0.518094	0.50494	0.488497	0.478631	0.465476	0.465476	0.458899	0.432591	0.429302	0.422725	0.416148	0.419436	0.399705	0.402993	0.412859	0.393127	0.393127	0.393127	0.379973	0.38655	0.383262	0.376684	0.366819	0.36353	0.360241	0.356953	0.353664	0.350376	0.343799	0.350376	0.34051	0.333933	0.333933	0.330644	0.330644	0.337221	0.330644	0.320778	0.324067	0.307624	0.307624	0.304335	0.297758	0.297758	0.281315	0.284604	0.278027	0.278027	0.264872
24.8263	0.508228	0.498362	0.491785	0.478631	0.468765	0.465476	0.445745	0.439168	0.429302	0.419436	0.416148	0.402993	0.406282	0.402993	0.402993	0.393127	0.389839	0.389839	0.383262	0.383262	0.379973	0.373396	0.36353	0.36353	0.36353	0.356953	0.353664	0.347087	0.343799	0.333933	0.34051	0.333933	0.327356	0.330644	0.333933	0.330644	0.320778	0.327356	0.314201	0.310913	0.307624	0.301047	0.291181	0.291181	0.284604	0.284604	0.274738	0.268161	0.264872
24.9263	0.50494	0.495074	0.475342	0.475342	0.465476	0.458899	0.442456	0.429302	0.416148	0.416148	0.406282	0.402993	0.396416	0.402993	0.393127	0.379973	0.383262	0.383262	0.379973	0.383262	0.373396	0.370107	0.36353	0.360241	0.356953	0.350376	0.343799	0.34051	0.34051	0.333933	0.333933	0.324067	0.324067	0.330644	0.324067	0.324067	0.330644	0.324067	0.314201	0.301047	0.297758	0.287892	0.29447	0.287892	0.281315	0.278027	0.268161	0.268161	0.261584
25.0263	0.501651	0.488497	0.475342	0.468765	0.458899	0.449034	0.439168	0.426013	0.406282	0.402993	0.399705	0.402993	0.393127	0.396416	0.393127	0.389839	0.38655	0.376684	0.376684	0.373396	0.370107	0.36353	0.360241	0.36353	0.350376	0.34051	0.34051	0.343799	0.337221	0.333933	0.327356	0.31749	0.31749	0.320778	0.320778	0.324067	0.320778	0.31749	0.301047	0.304335	0.304335	0.291181	0.287892	0.281315	0.278027	0.281315	0.268161	0.264872	0.258295
25.1263	0.491785	0.481919	0.472054	0.462188	0.462188	0.449034	0.435879	0.419436	0.412859	0.402993	0.406282	0.389839	0.389839	0.389839	0.389839	0.376684	0.376684	0.373396	0.366819	0.36353	0.366819	0.36353	0.356953	0.347087	0.347087	0.350376	0.343799	0.337221	0.333933	0.327356	0.324067	0.320778	0.314201	0.320778	0.314201	0.31749	0.320778	0.310913	0.310913	0.304335	0.291181	0.287892	0.278027	0.278027	0.281315	0.274738	0.264872	0.264872	0.255006
25.2263	0.495074	0.481919	0.468765	0.458899	0.455611	0.445745	0.439168	0.419436	0.40957	0.399705	0.389839	0.393127	0.389839	0.389839	0.383262	0.379973	0.370107	0.366819	0.366819	0.370107	0.360241	0.353664	0.353664	0.347087	0.343799	0.330644	0.337221	0.330644	0.324067	0.324067	0.31749	0.307624	0.307624	0.310913	0.310913	0.310913	0.314201	0.304335	0.297758	0.291181	0.297758	0.284604	0.278027	0.271449	0.271449	0.274738	0.261584	0.258295	0.248429
25.3263	0.488497	0.481919	0.465476	0.455611	0.455611	0.442456	0.432591	0.419436	0.402993	0.396416	0.393127	0.38655	0.379973	0.376684	0.373396	0.373396	0.373396	0.370107	0.360241	0.366819	0.353664	0.353664	0.350376	0.347087	0.333933	0.333933	0.333933	0.330644	0.327356	0.31749	0.320778	0.307624	0.310913	0.307624	0.307624	0.304335	0.310913	0.307624	0.297758	0.291181	0.284604	0.281315	0.281315	0.271449	0.268161	0.268161	0.255006	0.245141	0.241852
25.4263	0.478631	0.468765	0.455611	0.449034	0.445745	0.435879	0.426013	0.40957	0.396416	0.393127	0.38655	0.379973	0.370107	0.376684	0.373396	0.366819	0.360241	0.36353	0.36353	0.350376	0.356953	0.350376	0.333933	0.337221	0.34051	0.330644	0.324067	0.324067	0.324067	0.314201	0.314201	0.304335	0.304335	0.310913	0.304335	0.304335	0.297758	0.297758	0.297758	0.287892	0.278027	0.274738	0.274738	0.268161	0.264872	0.255006	0.248429	0.251718	0.245141
25.5263	0.481919	0.468765	0.452322	0.442456	0.435879	0.435879	0.422725	0.40957	0.389839	0.376684	0.383262	0.383262	0.376684	0.370107	0.370107	0.360241	0.360241	0.353664	0.353664	0.356953	0.347087	0.347087	0.337221	0.337221	0.330644	0.31749	0.324067	0.320778	0.320778	0.310913	0.307624	0.307624	0.29447	0.297758	0.297758	0.301047	0.301047	0.301047	0.287892	0.287892	0.281315	0.271449	0.264872	0.261584	0.261584	0.251718	0.248429	0.245141	0.238564
25.6263	0.475342	0.465476	0.452322	0.442456	0.442456	0.426013	0.419436	0.402993	0.393127	0.383262	0.376684	0.376684	0.366819	0.360241	0.370107	0.353664	0.360241	0.353664	0.350376	0.347087	0.347087	0.337221	0.337221	0.333933	0.320778	0.314201	0.314201	0.310913	0.314201	0.301047	0.307624	0.291181	0.301047	0.29447	0.29447	0.29447	0.29447	0.291181	0.284604	0.287892	0.274738	0.271449	0.261584	0.264872	0.255006	0.251718	0.245141	0.248429	0.231986
25.7263	0.465476	0.462188	0.442456	0.432591	0.429302	0.422725	0.412859	0.393127	0.38655	0.379973	0.379973	0.366819	0.360241	0.356953	0.360241	0.350376	0.353664	0.350376	0.343799	0.343799	0.333933	0.34051	0.333933	0.320778	0.31749	0.314201	0.314201	0.307624	0.301047	0.304335	0.301047	0.29447	0.291181	0.287892	0.291181	0.291181	0.287892	0.284604	0.284604	0.271449	0.264872	0.258295	0.251718	0.251718	0.251718	0.248429	0.241852	0.241852	0.231986
25.8263	0.468765	0.442456	0.439168	0.432591	0.422725	0.412859	0.40957	0.396416	0.379973	0.379973	0.366819	0.356953	0.353664	0.347087	0.353664	0.350376	0.347087	0.337221	0.333933	0.333933	0.337221	0.327356	0.320778	0.324067	0.320778	0.310913	0.310913	0.307624	0.307624	0.29447	0.297758	0.287892	0.284604	0.287892	0.281315	0.284604	0.281315	0.281315	0.274738	0.268161	0.261584	0.255006	0.251718	0.251718	0.248429	0.251718	0.245141	0.231986	0.228698
25.9263	0.462188	0.449034	0.435879	0.429302	0.422725	0.416148	0.402993	0.389839	0.373396	0.36353	0.360241	0.360241	0.350376	0.343799	0.343799	0.347087	0.343799	0.34051	0.333933	0.333933	0.327356	0.327356	0.314201	0.314201	0.314201	0.310913	0.301047	0.301047	0.297758	0.29447	0.291181	0.278027	0.284604	0.278027	0.281315	0.284604	0.281315	0.281315	0.268161	0.264872	0.261584	0.255006	0.241852	0.248429	0.238564	0.241852	0.235275	0.231986	0.215543
26.0263	0.458899	0.439168	0.432591	0.419436	0.416148	0.40957	0.399705	0.379973	0.370107	0.356953	0.360241	0.350376	0.350376	0.343799	0.343799	0.343799	0.34051	0.333933	0.320778	0.327356	0.330644	0.320778	0.307624	0.307624	0.304335	0.304335	0.301047	0.29447	0.297758	0.287892	0.278027	0.271449	0.278027	0.274738	0.281315	0.274738	0.278027	0.268161	0.268161	0.264872	0.255006	0.255006	0.241852	0.245141	0.231986	0.231986	0.225409	0.222121	0.212255
26.1263	0.449034	0.439168	0.429302	0.426013	0.412859	0.406282	0.389839	0.376684	0.366819	0.356953	0.353664	0.347087	0.343799	0.343799	0.337221	0.330644	0.330644	0.330644	0.324067	0.324067	0.314201	0.314201	0.310913	0.304335	0.297758	0.29447	0.291181	0.291181	0.287892	0.284604	0.281315	0.274738	0.274738	0.278027	0.274738	0.271449	0.271449	0.261584	0.261584	0.258295	0.248429	0.245141	0.241852	0.225409	0.231986	0.225409	0.218832	0.218832	0.208966
26.2264	0.445745	0.429302	0.422725	0.416148	0.40957	0.399705	0.389839	0.373396	0.360241	0.34051	0.343799	0.343799	0.333933	0.337221	0.324067	0.327356	0.327356	0.324067	0.314201	0.310913	0.314201	0.307624	0.304335	0.297758	0.29447	0.284604	0.281315	0.278027	0.284604	0.274738	0.278027	0.264872	0.268161	0.264872	0.264872	0.264872	0.261584	0.261584	0.255006	0.245141	0.245141	0.238564	0.235275	0.228698	0.225409	0.225409	0.222121	0.215543	0.208966
26.3264	0.445745	0.426013	0.416148	0.416148	0.40957	0.389839	0.376684	0.36353	0.356953	0.343799	0.343799	0.34051	0.333933	0.330644	0.327356	0.324067	0.31749	0.314201	0.31749	0.307624	0.307624	0.304335	0.29447	0.29447	0.291181	0.278027	0.287892	0.271449	0.281315	0.271449	0.268161	0.264872	0.264872	0.258295	0.261584	0.264872	0.255006	0.255006	0.248429	0.241852	0.231986	0.225409	0.231986	0.228698	0.225409	0.215543	0.212255	0.208966	0.192523
26.4264	0.445745	0.419436	0.40957	0.402993	0.402993	0.389839	0.379973	0.366819	0.353664	0.34051	0.337221	0.330644	0.324067	0.324067	0.324067	0.307624	0.314201	0.314201	0.304335	0.301047	0.304335	0.301047	0.291181	0.291181	0.284604	0.274738	0.274738	0.278027	0.268161	0.271449	0.261584	0.258295	0.255006	0.258295	0.258295	0.251718	0.258295	0.245141	0.238564	0.238564	0.238564	0.225409	0.225409	0.225409	0.212255	0.208966	0.208966	0.205678	0.195812
26.5264	0.429302	0.416148	0.406282	0.399705	0.393127	0.389839	0.373396	0.353664	0.347087	0.333933	0.333933	0.327356	0.324067	0.314201	0.320778	0.310913	0.310913	0.304335	0.301047	0.301047	0.297758	0.291181	0.291181	0.284604	0.274738	0.274738	0.274738	0.268161	0.264872	0.258295	0.258295	0.245141	0.248429	0.248429	0.251718	0.251718	0.248429	0.245141	0.238564	0.235275	0.225409	0.222121	0.218832	0.218832	0.208966	0.212255	0.202389	0.192523	0.182657
26.6264	0.432591	0.416148	0.406282	0.402993	0.38655	0.379973	0.373396	0.353664	0.34051	0.330644	0.327356	0.324067	0.314201	0.310913	0.307624	0.304335	0.307624	0.297758	0.29447	0.307624	0.29447	0.291181	0.284604	0.278027	0.271449	0.271449	0.268161	0.261584	0.261584	0.261584	0.258295	0.248429	0.241852	0.241852	0.245141	0.241852	0.238564	0.238564	0.238564	0.231986	0.231986	0.218832	0.208966	0.208966	0.205678	0.205678	0.1991	0.189235	0.189235
26.7264	0.426013	0.40957	0.402993	0.396416	0.38655	0.373396	0.356953	0.347087	0.337221	0.324067	0.314201	0.314201	0.310913	0.304335	0.301047	0.310913	0.297758	0.29447	0.29447	0.291181	0.287892	0.281315	0.278027	0.271449	0.258295	0.258295	0.261584	0.258295	0.258295	0.241852	0.245141	0.241852	0.241852	0.248429	0.245141	0.238564	0.238564	0.235275	0.231986	0.225409	0.222121	0.212255	0.212255	0.205678	0.195812	0.189235	0.195812	0.185946	0.179369
26.8264	0.419436	0.40957	0.399705	0.38655	0.376684	0.370107	0.360241	0.343799	0.333933	0.327356	0.314201	0.310913	0.301047	0.301047	0.301047	0.297758	0.297758	0.29447	0.287892	0.284604	0.284604	0.271449	0.268161	0.264872	0.268161	0.261584	0.255006	0.258295	0.251718	0.251718	0.245141	0.235275	0.235275	0.231986	0.235275	0.238564	0.235275	0.228698	0.231986	0.215543	0.215543	0.208966	0.208966	0.202389	0.189235	0.192523	0.182657	0.182657	0.166214
26.9264	0.416148	0.406282	0.389839	0.389839	0.370107	0.360241	0.350376	0.347087	0.327356	0.31749	0.314201	0.314201	0.304335	0.301047	0.29447	0.29447	0.287892	0.287892	0.281315	0.278027	0.274738	0.271449	0.264872	0.264872	0.258295	0.258295	0.255006	0.248429	0.251718	0.241852	0.238564	0.231986	0.238564	0.228698	0.231986	0.228698	0.231986	0.225409	0.218832	0.208966	0.212255	0.202389	0.195812	0.195812	0.189235	0.189235	0.182657	0.179369	0.169503
27.0264	0.40957	0.402993	0.389839	0.379973	0.370107	0.366819	0.347087	0.333933	0.31749	0.310913	0.307624	0.297758	0.301047	0.291181	0.29447	0.284604	0.281315	0.287892	0.281315	0.281315	0.278027	0.268161	0.258295	0.255006	0.255006	0.248429	0.251718	0.238564	0.241852	0.235275	0.235275	0.222121	0.231986	0.222121	0.225409	0.222121	0.225409	0.222121	0.212255	0.215543	0.205678	0.1991	0.189235	0.182657	0.185946	0.179369	0.169503	0.172792	0.162926
27.1264	0.40957	0.393127	0.383262	0.370107	0.370107	0.360241	0.350376	0.330644	0.31749	0.304335	0.310913	0.301047	0.291181	0.29447	0.291181	0.287892	0.281315	0.274738	0.274738	0.268161	0.268161	0.264872	0.258295	0.248429	0.251718	0.245141	0.241852	0.238564	0.241852	0.228698	0.235275	0.228698	0.222121	0.218832	0.222121	0.225409	0.218832	0.215543	0.205678	0.205678	0.1991	0.189235	0.192523	0.182657	0.182657	0.179369	0.172792	0.159637	0.149771
27.2264	0.406282	0.396416	0.379973	0.370107	0.360241	0.353664	0.337221	0.324067	0.310913	0.307624	0.304335	0.301047	0.287892	0.284604	0.287892	0.284604	0.274738	0.271449	0.274738	0.268161	0.264872	0.258295	0.255006	0.251718	0.248429	0.241852	0.241852	0.231986	0.238564	0.235275	0.225409	0.218832	0.222121	0.215543	0.218832	0.215543	0.215543	0.212255	0.205678	0.195812	0.195812	0.185946	0.179369	0.185946	0.172792	0.172792	0.159637	0.166214	0.149771
27.3264	0.406282	0.376684	0.373396	0.366819	0.360241	0.350376	0.330644	0.327356	0.314201	0.301047	0.304335	0.291181	0.287892	0.281315	0.281315	0.278027	0.274738	0.271449	0.264872	0.264872	0.261584	0.251718	0.248429	0.245141	0.245141	0.231986	0.235275	0.238564	0.228698	0.222121	0.218832	0.218832	0.212255	0.208966	0.212255	0.215543	0.208966	0.212255	0.205678	0.192523	0.192523	0.182657	0.185946	0.17608	0.166214	0.162926	0.159637	0.146483	0.149771
27.4264	0.399705	0.38655	0.373396	0.36353	0.350376	0.350376	0.34051	0.320778	0.310913	0.297758	0.29447	0.29447	0.281315	0.284604	0.278027	0.271449	0.274738	0.264872	0.271449	0.258295	0.258295	0.255006	0.238564	0.241852	0.241852	0.231986	0.235275	0.231986	0.222121	0.215543	0.218832	0.208966	0.215543	0.212255	0.212255	0.205678	0.208966	0.205678	0.202389	0.192523	0.189235	0.182657	0.17608	0.162926	0.166214	0.169503	0.15306	0.149771	0.139906
27.5264	0.396416	0.376684	0.373396	0.356953	0.353664	0.343799	0.333933	0.310913	0.297758	0.297758	0.291181	0.284604	0.278027	0.271449	0.278027	0.264872	0.268161	0.268161	0.258295	0.255006	0.255006	0.245141	0.235275	0.241852	0.231986	0.235275	0.231986	0.225409	0.222121	0.215543	0.215543	0.208966	0.212255	0.208966	0.205678	0.202389	0.205678	0.205678	0.1991	0.192523	0.185946	0.17608	0.172792	0.159637	0.159637	0.159637	0.156349	0.149771	0.133328
27.6264	0.396416	0.376684	0.36353	0.360241	0.350376	0.34051	0.333933	0.31749	0.297758	0.297758	0.287892	0.287892	0.271449	0.271449	0.271449	0.271449	0.261584	0.255006	0.255006	0.251718	0.251718	0.251718	0.238564	0.238564	0.228698	0.225409	0.222121	0.222121	0.218832	0.205678	0.212255	0.205678	0.202389	0.208966	0.1991	0.1991	0.202389	0.1991	0.192523	0.185946	0.182657	0.17608	0.172792	0.162926	0.159637	0.156349	0.15306	0.143194	0.143194
27.7264	0.379973	0.376684	0.360241	0.350376	0.347087	0.34051	0.320778	0.31749	0.297758	0.284604	0.287892	0.281315	0.271449	0.274738	0.271449	0.268161	0.264872	0.258295	0.255006	0.255006	0.255006	0.238564	0.231986	0.231986	0.228698	0.222121	0.225409	0.212255	0.215543	0.212255	0.212255	0.205678	0.202389	0.1991	0.205678	0.202389	0.1991	0.195812	0.195812	0.179369	0.179369	0.169503	0.169503	0.162926	0.156349	0.149771	0.146483	0.139906	0.136617
27.8265	0.383262	0.373396	0.360241	0.356953	0.34051	0.333933	0.320778	0.307624	0.29447	0.284604	0.281315	0.278027	0.274738	0.261584	0.268161	0.261584	0.258295	0.248429	0.251718	0.245141	0.245141	0.241852	0.238564	0.238564	0.225409	0.222121	0.218832	0.218832	0.215543	0.212255	0.205678	0.1991	0.1991	0.202389	0.1991	0.195812	0.1991	0.189235	0.185946	0.185946	0.17608	0.17608	0.162926	0.159637	0.156349	0.156349	0.143194	0.143194	0.126751
27.9265	0.389839	0.366819	0.36353	0.347087	0.34051	0.330644	0.324067	0.314201	0.29447	0.284604	0.287892	0.274738	0.264872	0.268161	0.261584	0.261584	0.258295	0.255006	0.248429	0.251718	0.238564	0.235275	0.235275	0.228698	0.228698	0.222121	0.212255	0.218832	0.205678	0.208966	0.205678	0.195812	0.1991	0.202389	0.195812	0.202389	0.195812	0.192523	0.17608	0.172792	0.172792	0.166214	0.162926	0.156349	0.149771	0.149771	0.146483	0.139906	0.126751
28.0265	0.379973	0.366819	0.353664	0.343799	0.337221	0.333933	0.320778	0.310913	0.291181	0.281315	0.274738	0.268161	0.271449	0.264872	0.255006	0.255006	0.255006	0.248429	0.248429	0.241852	0.245141	0.231986	0.235275	0.231986	0.218832	0.218832	0.212255	0.218832	0.212255	0.1991	0.202389	0.1991	0.195812	0.192523	0.195812	0.1991	0.189235	0.192523	0.185946	0.17608	0.17608	0.166214	0.162926	0.159637	0.149771	0.146483	0.139906	0.139906	0.13004
28.1265	0.38655	0.36353	0.353664	0.34051	0.333933	0.337221	0.324067	0.297758	0.284604	0.284604	0.274738	0.274738	0.261584	0.264872	0.258295	0.261584	0.255006	0.248429	0.241852	0.248429	0.241852	0.235275	0.225409	0.228698	0.225409	0.218832	0.218832	0.212255	0.205678	0.202389	0.205678	0.195812	0.1991	0.195812	0.192523	0.192523	0.195812	0.189235	0.179369	0.179369	0.17608	0.166214	0.162926	0.159637	0.149771	0.15306	0.146483	0.139906	0.123463
28.2265	0.379973	0.360241	0.353664	0.343799	0.327356	0.330644	0.310913	0.297758	0.291181	0.278027	0.281315	0.271449	0.261584	0.261584	0.258295	0.258295	0.248429	0.255006	0.245141	0.245141	0.241852	0.231986	0.228698	0.225409	0.218832	0.225409	0.215543	0.212255	0.1991	0.205678	0.1991	0.195812	0.192523	0.195812	0.195812	0.192523	0.195812	0.185946	0.182657	0.182657	0.17608	0.172792	0.162926	0.156349	0.149771	0.146483	0.136617	0.139906	0.116886
28.3265	0.376684	0.356953	0.350376	0.347087	0.330644	0.324067	0.304335	0.301047	0.287892	0.278027	0.271449	0.264872	0.264872	0.261584	0.255006	0.255006	0.251718	0.245141	0.251718	0.245141	0.241852	0.238564	0.231986	0.225409	0.222121	0.215543	0.212255	0.212255	0.205678	0.202389	0.1991	0.195812	0.195812	0.195812	0.1991	0.189235	0.189235	0.185946	0.182657	0.185946	0.17608	0.172792	0.162926	0.156349	0.146483	0.149771	0.143194	0.139906	0.126751
28.4265	0.373396	0.360241	0.350376	0.34051	0.333933	0.327356	0.307624	0.297758	0.284604	0.284604	0.271449	0.268161	0.261584	0.258295	0.264872	0.251718	0.251718	0.241852	0.241852	0.248429	0.238564	0.235275	0.231986	0.225409	0.225409	0.218832	0.212255	0.212255	0.215543	0.1991	0.202389	0.1991	0.195812	0.195812	0.192523	0.189235	0.189235	0.185946	0.182657	0.179369	0.172792	0.166214	0.162926	0.162926	0.146483	0.159637	0.136617	0.139906	0.13004
28.5265	0.373396	0.36353	0.350376	0.333933	0.333933	0.320778	0.307624	0.297758	0.281315	0.274738	0.271449	0.264872	0.255006	0.258295	0.261584	0.258295	0.245141	0.245141	0.241852	0.245141	0.241852	0.231986	0.222121	0.228698	0.218832	0.212255	0.215543	0.208966	0.208966	0.1991	0.202389	0.1991	0.192523	0.192523	0.192523	0.185946	0.195812	0.192523	0.189235	0.185946	0.172792	0.166214	0.156349	0.159637	0.15306	0.149771	0.143194	0.143194	0.133328
28.6265	0.373396	0.356953	0.343799	0.337221	0.320778	0.324067	0.307624	0.297758	0.287892	0.274738	0.274738	0.268161	0.258295	0.251718	0.251718	0.258295	0.248429	0.245141	0.245141	0.245141	0.241852	0.231986	0.225409	0.225409	0.225409	0.212255	0.215543	0.212255	0.208966	0.205678	0.202389	0.195812	0.202389	0.195812	0.185946	0.1991	0.195812	0.192523	0.185946	0.17608	0.172792	0.166214	0.166214	0.162926	0.156349	0.15306	0.143194	0.139906	0.133328
28.7265	0.373396	0.347087	0.347087	0.337221	0.327356	0.320778	0.314201	0.291181	0.284604	0.271449	0.268161	0.264872	0.255006	0.255006	0.251718	0.251718	0.238564	0.248429	0.238564	0.241852	0.245141	0.231986	0.231986	0.218832	0.225409	0.218832	0.218832	0.208966	0.215543	0.205678	0.205678	0.195812	0.195812	0.192523	0.192523	0.195812	0.1991	0.189235	0.185946	0.182657	0.17608	0.169503	0.166214	0.156349	0.156349	0.149771	0.149771	0.133328	0.126751
28.8265	0.373396	0.350376	0.34051	0.333933	0.324067	0.320778	0.307624	0.291181	0.284604	0.271449	0.271449	0.264872	0.258295	0.258295	0.255006	0.248429	0.245141	0.248429	0.248429	0.238564	0.238564	0.231986	0.225409	0.218832	0.222121	0.212255	0.212255	0.215543	0.215543	0.205678	0.202389	0.1991	0.195812	0.195812	0.195812	0.195812	0.189235	0.189235	0.189235	0.182657	0.172792	0.169503	0.17608	0.156349	0.166214	0.146483	0.146483	0.136617	0.126751
28.9265	0.366819	0.353664	0.347087	0.337221	0.327356	0.31749	0.310913	0.297758	0.284604	0.268161	0.274738	0.261584	0.255006	0.258295	0.251718	0.245141	0.241852	0.245141	0.245141	0.241852	0.235275	0.231986	0.225409	0.225409	0.225409	0.218832	0.218832	0.218832	0.205678	0.208966	0.202389	0.1991	0.189235	0.195812	0.1991	0.195812	0.1991	0.1991	0.192523	0.179369	0.179369	0.166214	0.172792	0.162926	0.149771	0.159637	0.149771	0.139906	0.143194
29.0265	0.370107	0.353664	0.34051	0.333933	0.327356	0.31749	0.310913	0.291181	0.281315	0.271449	0.268161	0.271449	0.258295	0.255006	0.261584	0.251718	0.248429	0.245141	0.241852	0.235275	0.238564	0.231986	0.231986	0.225409	0.228698	0.215543	0.212255	0.218832	0.218832	0.212255	0.208966	0.202389	0.1991	0.1991	0.202389	0.202389	0.202389	0.195812	0.189235	0.189235	0.185946	0.172792	0.169503	0.162926	0.156349	0.156349	0.146483	0.146483	0.139906
29.1265	0.366819	0.347087	0.34051	0.337221	0.320778	0.31749	0.307624	0.291181	0.284604	0.278027	0.274738	0.264872	0.258295	0.261584	0.255006	0.258295	0.245141	0.235275	0.241852	0.238564	0.238564	0.238564	0.231986	0.228698	0.225409	0.222121	0.215543	0.218832	0.212255	0.208966	0.202389	0.202389	0.202389	0.1991	0.195812	0.1991	0.1991	0.192523	0.192523	0.189235	0.189235	0.172792	0.162926	0.172792	0.162926	0.159637	0.156349	0.149771	0.139906
29.2265	0.36353	0.343799	0.34051	0.333933	0.327356	0.31749	0.301047	0.297758	0.281315	0.274738	0.261584	0.261584	0.258295	0.261584	0.255006	0.251718	0.248429	0.245141	0.245141	0.241852	0.235275	0.231986	0.228698	0.222121	0.222121	0.218832	0.218832	0.215543	0.212255	0.208966	0.205678	0.202389	0.195812	0.1991	0.212255	0.1991	0.205678	0.202389	0.192523	0.182657	0.182657	0.179369	0.169503	0.162926	0.162926	0.162926	0.156349	0.146483	0.139906
29.3265	0.366819	0.353664	0.347087	0.330644	0.327356	0.31749	0.310913	0.29447	0.284604	0.268161	0.271449	0.264872	0.261584	0.261584	0.255006	0.251718	0.245141	0.241852	0.251718	0.248429	0.238564	0.238564	0.231986	0.231986	0.228698	0.225409	0.222121	0.218832	0.208966	0.212255	0.208966	0.205678	0.1991	0.1991	0.205678	0.205678	0.205678	0.195812	0.192523	0.189235	0.182657	0.182657	0.172792	0.17608	0.166214	0.162926	0.156349	0.15306	0.149771
29.4266	0.360241	0.350376	0.34051	0.34051	0.31749	0.314201	0.307624	0.291181	0.284604	0.274738	0.271449	0.264872	0.255006	0.258295	0.251718	0.258295	0.248429	0.245141	0.245141	0.248429	0.241852	0.235275	0.228698	0.218832	0.225409	0.228698	0.222121	0.218832	0.218832	0.212255	0.208966	0.202389	0.202389	0.205678	0.208966	0.205678	0.202389	0.202389	0.205678	0.192523	0.182657	0.185946	0.179369	0.169503	0.166214	0.166214	0.156349	0.146483	0.146483
29.5266	0.36353	0.360241	0.34051	0.34051	0.330644	0.31749	0.304335	0.297758	0.281315	0.268161	0.264872	0.268161	0.258295	0.255006	0.258295	0.251718	0.248429	0.245141	0.248429	0.238564	0.241852	0.241852	0.235275	0.222121	0.228698	0.222121	0.222121	0.222121	0.215543	0.208966	0.212255	0.208966	0.205678	0.205678	0.208966	0.208966	0.205678	0.205678	0.205678	0.195812	0.192523	0.179369	0.179369	0.179369	0.162926	0.166214	0.159637	0.149771	0.143194
29.6266	0.366819	0.347087	0.337221	0.34051	0.324067	0.314201	0.304335	0.29447	0.281315	0.278027	0.271449	0.264872	0.264872	0.255006	0.255006	0.261584	0.251718	0.251718	0.241852	0.245141	0.238564	0.235275	0.231986	0.231986	0.228698	0.228698	0.225409	0.222121	0.218832	0.208966	0.208966	0.205678	0.205678	0.215543	0.208966	0.202389	0.208966	0.202389	0.202389	0.192523	0.192523	0.185946	0.179369	0.17608	0.172792	0.17608	0.162926	0.162926	0.143194
29.7266	0.36353	0.34051	0.337221	0.330644	0.327356	0.314201	0.301047	0.29447	0.284604	0.264872	0.264872	0.268161	0.261584	0.258295	0.251718	0.251718	0.248429	0.248429	0.248429	0.245141	0.241852	0.238564	0.231986	0.231986	0.225409	0.222121	0.228698	0.222121	0.222121	0.212255	0.212255	0.212255	0.205678	0.208966	0.208966	0.208966	0.208966	0.205678	0.1991	0.195812	0.192523	0.192523	0.182657	0.17608	0.172792	0.172792	0.162926	0.15306	0.146483
29.8266	0.360241	0.343799	0.34051	0.333933	0.320778	0.310913	0.307624	0.291181	0.281315	0.268161	0.268161	0.264872	0.258295	0.258295	0.258295	0.258295	0.251718	0.251718	0.245141	0.248429	0.238564	0.241852	0.231986	0.235275	0.241852	0.222121	0.228698	0.222121	0.222121	0.212255	0.215543	0.212255	0.208966	0.212255	0.212255	0.215543	0.212255	0.205678	0.205678	0.1991	0.195812	0.185946	0.185946	0.179369	0.172792	0.179369	0.166214	0.166214	0.15306
29.9266	0.366819	0.347087	0.337221	0.327356	0.320778	0.314201	0.307624	0.291181	0.284604	0.271449	0.264872	0.261584	0.261584	0.264872	0.258295	0.251718	0.251718	0.248429	0.251718	0.245141	0.241852	0.241852	0.231986	0.231986	0.231986	0.225409	0.228698	0.228698	0.228698	0.218832	0.212255	0.215543	0.215543	0.208966	0.215543	0.208966	0.212255	0.205678	0.202389	0.202389	0.202389	0.189235	0.195812	0.179369	0.179369	0.17608	0.162926	0.166214	0.15306
30.0266	0.353664	0.347087	0.333933	0.333933	0.324067	0.314201	0.304335	0.291181	0.281315	0.271449	0.271449	0.268161	0.264872	0.261584	0.248429	0.258295	0.258295	0.251718	0.258295	0.251718	0.245141	0.241852	0.235275	0.231986	0.231986	0.228698	0.225409	0.225409	0.228698	0.222121	0.218832	0.215543	0.215543	0.212255	0.205678	0.212255	0.212255	0.215543	0.205678	0.208966	0.195812	0.192523	0.189235	0.182657	0.179369	0.179369	0.172792	0.166214	0.156349
30.1266	0.360241	0.353664	0.330644	0.327356	0.324067	0.324067	0.304335	0.29447	0.281315	0.271449	0.268161	0.271449	0.264872	0.258295	0.258295	0.261584	0.255006	0.255006	0.251718	0.248429	0.251718	0.241852	0.245141	0.235275	0.241852	0.228698	0.231986	0.228698	0.225409	0.218832	0.215543	0.212255	0.212255	0.212255	0.215543	0.208966	0.218832	0.208966	0.208966	0.205678	0.202389	0.1991	0.185946	0.185946	0.17608	0.17608	0.172792	0.166214	0.159637
30.2266	0.36353	0.350376	0.337221	0.330644	0.324067	0.320778	0.304335	0.29447	0.281315	0.271449	0.268161	0.264872	0.251718	0.264872	0.264872	0.261584	0.251718	0.251718	0.255006	0.251718	0.248429	0.241852	0.235275	0.238564	0.231986	0.228698	0.231986	0.231986	0.228698	0.225409	0.222121	0.218832	0.212255	0.215543	0.215543	0.208966	0.215543	0.218832	0.205678	0.205678	0.1991	0.195812	0.189235	0.185946	0.182657	0.17608	0.159637	0.169503	0.162926
30.3266	0.36353	0.347087	0.333933	0.337221	0.324067	0.307624	0.301047	0.291181	0.281315	0.268161	0.268161	0.268161	0.261584	0.255006	0.258295	0.255006	0.258295	0.248429	0.251718	0.248429	0.248429	0.241852	0.241852	0.245141	0.228698	0.238564	0.225409	0.228698	0.228698	0.231986	0.222121	0.208966	0.218832	0.212255	0.218832	0.218832	0.218832	0.212255	0.212255	0.202389	0.202389	0.1991	0.189235	0.182657	0.179369	0.179369	0.172792	0.166214	0.162926
30.4266	0.353664	0.347087	0.333933	0.327356	0.324067	0.310913	0.307624	0.291181	0.281315	0.271449	0.268161	0.268161	0.258295	0.261584	0.264872	0.258295	0.255006	0.258295	0.245141	0.248429	0.245141	0.245141	0.245141	0.238564	0.238564	0.235275	0.231986	0.231986	0.222121	0.228698	0.228698	0.218832	0.215543	0.212255	0.215543	0.218832	0.215543	0.218832	0.212255	0.215543	0.202389	0.195812	0.192523	0.192523	0.179369	0.17608	0.169503	0.169503	0.162926
30.5266	0.356953	0.343799	0.330644	0.324067	0.320778	0.310913	0.301047	0.291181	0.278027	0.268161	0.268161	0.264872	0.261584	0.261584	0.261584	0.261584	0.258295	0.248429	0.248429	0.251718	0.251718	0.251718	0.235275	0.238564	0.238564	0.228698	0.231986	0.231986	0.225409	0.225409	0.228698	0.215543	0.222121	0.215543	0.215543	0.218832	0.215543	0.215543	0.215543	0.205678	0.205678	0.192523	0.195812	0.189235	0.185946	0.192523	0.179369	0.169503	0.166214
30.6266	0.350376	0.343799	0.333933	0.327356	0.324067	0.31749	0.301047	0.297758	0.281315	0.271449	0.264872	0.264872	0.271449	0.261584	0.261584	0.258295	0.255006	0.251718	0.251718	0.251718	0.248429	0.255006	0.245141	0.245141	0.235275	0.231986	0.238564	0.228698	0.235275	0.228698	0.218832	0.215543	0.215543	0.215543	0.218832	0.218832	0.225409	0.215543	0.215543	0.212255	0.212255	0.1991	0.195812	0.189235	0.182657	0.182657	0.179369	0.162926	0.162926
30.7266	0.353664	0.343799	0.330644	0.327356	0.327356	0.314201	0.307624	0.284604	0.271449	0.271449	0.268161	0.271449	0.258295	0.258295	0.261584	0.258295	0.251718	0.258295	0.251718	0.255006	0.258295	0.245141	0.241852	0.238564	0.241852	0.228698	0.231986	0.235275	0.231986	0.228698	0.222121	0.222121	0.215543	0.215543	0.215543	0.218832	0.218832	0.222121	0.222121	0.205678	0.212255	0.1991	0.195812	0.195812	0.185946	0.185946	0.185946	0.179369	0.169503
30.8266	0.356953	0.337221	0.330644	0.320778	0.314201	0.310913	0.304335	0.284604	0.281315	0.271449	0.271449	0.268161	0.264872	0.261584	0.268161	0.258295	0.258295	0.258295	0.255006	0.258295	0.255006	0.248429	0.241852	0.238564	0.238564	0.228698	0.241852	0.235275	0.231986	0.225409	0.222121	0.225409	0.222121	0.218832	0.212255	0.222121	0.222121	0.222121	0.208966	0.208966	0.202389	0.1991	0.202389	0.192523	0.189235	0.179369	0.179369	0.179369	0.166214
30.9266	0.350376	0.343799	0.330644	0.320778	0.31749	0.314201	0.287892	0.287892	0.281315	0.274738	0.268161	0.268161	0.258295	0.258295	0.261584	0.261584	0.258295	0.255006	0.258295	0.255006	0.248429	0.255006	0.245141	0.238564	0.241852	0.238564	0.241852	0.231986	0.228698	0.231986	0.228698	0.215543	0.215543	0.225409	0.222121	0.222121	0.222121	0.225409	0.218832	0.208966	0.205678	0.205678	0.1991	0.192523	0.195812	0.179369	0.179369	0.169503	0.169503
31.0267	0.353664	0.34051	0.330644	0.31749	0.31749	0.31749	0.297758	0.291181	0.278027	0.271449	0.274738	0.261584	0.264872	0.264872	0.261584	0.258295	0.255006	0.258295	0.251718	0.255006	0.251718	0.248429	0.248429	0.241852	0.248429	0.235275	0.235275	0.235275	0.231986	0.222121	0.225409	0.225409	0.222121	0.218832	0.225409	0.225409	0.222121	0.222121	0.218832	0.212255	0.205678	0.205678	0.1991	0.192523	0.185946	0.189235	0.179369	0.17608	0.172792
31.1267	0.347087	0.333933	0.324067	0.324067	0.320778	0.301047	0.304335	0.291181	0.281315	0.274738	0.261584	0.268161	0.255006	0.261584	0.251718	0.255006	0.251718	0.251718	0.255006	0.251718	0.255006	0.251718	0.238564	0.241852	0.238564	0.238564	0.238564	0.235275	0.231986	0.228698	0.225409	0.225409	0.222121	0.225409	0.218832	0.222121	0.222121	0.225409	0.215543	0.212255	0.208966	0.202389	0.195812	0.192523	0.189235	0.182657	0.182657	0.182657	0.166214
31.2267	0.343799	0.330644	0.320778	0.320778	0.310913	0.301047	0.297758	0.287892	0.274738	0.274738	0.264872	0.261584	0.258295	0.258295	0.258295	0.261584	0.258295	0.251718	0.251718	0.258295	0.251718	0.245141	0.248429	0.238564	0.238564	0.235275	0.235275	0.235275	0.228698	0.222121	0.228698	0.225409	0.218832	0.222121	0.215543	0.222121	0.228698	0.222121	0.218832	0.218832	0.215543	0.202389	0.1991	0.192523	0.189235	0.185946	0.179369	0.179369	0.169503
31.3267	0.343799	0.330644	0.31749	0.320778	0.314201	0.310913	0.301047	0.284604	0.278027	0.268161	0.264872	0.261584	0.258295	0.258295	0.255006	0.255006	0.255006	0.255006	0.251718	0.255006	0.251718	0.251718	0.241852	0.245141	0.238564	0.238564	0.235275	0.235275	0.235275	0.231986	0.228698	0.222121	0.228698	0.218832	0.218832	0.222121	0.228698	0.222121	0.222121	0.218832	0.208966	0.205678	0.1991	0.195812	0.182657	0.179369	0.179369	0.179369	0.166214
31.4267	0.347087	0.330644	0.320778	0.31749	0.307624	0.307624	0.301047	0.284604	0.274738	0.271449	0.264872	0.261584	0.264872	0.261584	0.255006	0.258295	0.248429	0.258295	0.258295	0.251718	0.258295	0.251718	0.245141	0.238564	0.241852	0.235275	0.238564	0.235275	0.231986	0.231986	0.228698	0.222121	0.225409	0.222121	0.222121	0.228698	0.228698	0.218832	0.218832	0.218832	0.212255	0.205678	0.202389	0.192523	0.192523	0.195812	0.185946	0.179369	0.169503
31.5267	0.337221	0.333933	0.314201	0.304335	0.301047	0.307624	0.301047	0.284604	0.268161	0.264872	0.268161	0.264872	0.258295	0.258295	0.258295	0.258295	0.251718	0.251718	0.255006	0.251718	0.245141	0.248429	0.241852	0.245141	0.238564	0.238564	0.238564	0.241852	0.235275	0.231986	0.222121	0.225409	0.218832	0.222121	0.225409	0.228698	0.228698	0.222121	0.228698	0.208966	0.205678	0.208966	0.202389	0.195812	0.195812	0.192523	0.182657	0.17608	0.169503
31.6267	0.337221	0.324067	0.320778	0.310913	0.307624	0.304335	0.297758	0.274738	0.271449	0.264872	0.264872	0.258295	0.261584	0.258295	0.261584	0.258295	0.258295	0.251718	0.248429	0.255006	0.245141	0.245141	0.235275	0.238564	0.235275	0.235275	0.235275	0.235275	0.231986	0.228698	0.222121	0.228698	0.212255	0.222121	0.222121	0.225409	0.228698	0.222121	0.218832	0.218832	0.205678	0.205678	0.205678	0.192523	0.185946	0.189235	0.185946	0.182657	0.172792
31.7267	0.34051	0.330644	0.31749	0.320778	0.307624	0.304335	0.291181	0.281315	0.278027	0.264872	0.268161	0.258295	0.258295	0.255006	0.258295	0.258295	0.258295	0.248429	0.245141	0.255006	0.245141	0.248429	0.238564	0.241852	0.241852	0.235275	0.231986	0.235275	0.231986	0.225409	0.225409	0.222121	0.215543	0.222121	0.228698	0.228698	0.228698	0.225409	0.218832	0.218832	0.212255	0.205678	0.192523	0.195812	0.192523	0.185946	0.182657	0.179369	0.172792
31.8267	0.34051	0.330644	0.31749	0.304335	0.307624	0.310913	0.291181	0.284604	0.274738	0.258295	0.261584	0.261584	0.255006	0.255006	0.261584	0.251718	0.258295	0.241852	0.255006	0.248429	0.251718	0.245141	0.241852	0.238564	0.235275	0.235275	0.231986	0.231986	0.225409	0.218832	0.222121	0.222121	0.222121	0.218832	0.225409	0.222121	0.228698	0.222121	0.215543	0.215543	0.205678	0.202389	0.205678	0.189235	0.1991	0.189235	0.189235	0.17608	0.166214
31.9267	0.337221	0.324067	0.31749	0.314201	0.310913	0.301047	0.297758	0.278027	0.268161	0.258295	0.264872	0.258295	0.255006	0.261584	0.255006	0.255006	0.258295	0.248429	0.251718	0.255006	0.248429	0.245141	0.241852	0.235275	0.235275	0.228698	0.235275	0.231986	0.228698	0.222121	0.222121	0.225409	0.225409	0.222121	0.218832	0.215543	0.215543	0.218832	0.215543	0.212255	0.212255	0.205678	0.202389	0.189235	0.192523	0.182657	0.185946	0.179369	0.166214
32.0267	0.333933	0.320778	0.314201	0.307624	0.291181	0.304335	0.284604	0.274738	0.271449	0.251718	0.258295	0.255006	0.251718	0.255006	0.251718	0.255006	0.248429	0.251718	0.248429	0.251718	0.251718	0.245141	0.241852	0.235275	0.241852	0.235275	0.238564	0.231986	0.238564	0.228698	0.225409	0.218832	0.222121	0.225409	0.225409	0.225409	0.218832	0.215543	0.225409	0.215543	0.215543	0.205678	0.195812	0.195812	0.185946	0.192523	0.182657	0.182657	0.169503
32.1267	0.333933	0.320778	0.310913	0.304335	0.307624	0.291181	0.287892	0.274738	0.264872	0.258295	0.255006	0.264872	0.245141	0.251718	0.255006	0.248429	0.255006	0.245141	0.248429	0.245141	0.241852	0.245141	0.241852	0.241852	0.238564	0.231986	0.228698	0.231986	0.225409	0.225409	0.222121	0.225409	0.215543	0.222121	0.222121	0.218832	0.212255	0.218832	0.218832	0.212255	0.205678	0.195812	0.202389	0.189235	0.189235	0.185946	0.17608	0.17608	0.166214
32.2267	0.333933	0.324067	0.310913	0.301047	0.297758	0.29447	0.287892	0.271449	0.264872	0.261584	0.261584	0.248429	0.248429	0.245141	0.258295	0.251718	0.248429	0.245141	0.245141	0.248429	0.245141	0.248429	0.235275	0.235275	0.235275	0.228698	0.235275	0.228698	0.228698	0.231986	0.225409	0.222121	0.215543	0.215543	0.215543	0.222121	0.212255	0.218832	0.215543	0.215543	0.208966	0.1991	0.195812	0.189235	0.189235	0.192523	0.17608	0.166214	0.166214
32.3267	0.324067	0.320778	0.307624	0.297758	0.291181	0.297758	0.287892	0.274738	0.261584	0.258295	0.258295	0.251718	0.251718	0.251718	0.248429	0.248429	0.238564	0.248429	0.241852	0.245141	0.245141	0.248429	0.235275	0.235275	0.231986	0.231986	0.228698	0.231986	0.225409	0.218832	0.218832	0.222121	0.218832	0.215543	0.218832	0.215543	0.218832	0.218832	0.212255	0.202389	0.202389	0.202389	0.195812	0.192523	0.189235	0.182657	0.179369	0.17608	0.166214
32.4267	0.31749	0.314201	0.307624	0.301047	0.29447	0.291181	0.284604	0.268161	0.258295	0.258295	0.248429	0.251718	0.245141	0.245141	0.251718	0.245141	0.248429	0.248429	0.245141	0.241852	0.245141	0.241852	0.241852	0.231986	0.228698	0.228698	0.228698	0.235275	0.222121	0.218832	0.218832	0.215543	0.215543	0.212255	0.218832	0.218832	0.218832	0.208966	0.215543	0.205678	0.205678	0.1991	0.195812	0.189235	0.185946	0.179369	0.17608	0.17608	0.169503
32.5267	0.324067	0.314201	0.301047	0.29447	0.29447	0.284604	0.278027	0.271449	0.258295	0.258295	0.251718	0.248429	0.241852	0.245141	0.248429	0.248429	0.241852	0.241852	0.241852	0.241852	0.241852	0.241852	0.231986	0.231986	0.241852	0.225409	0.225409	0.225409	0.225409	0.218832	0.218832	0.215543	0.212255	0.215543	0.218832	0.215543	0.218832	0.212255	0.208966	0.202389	0.202389	0.195812	0.195812	0.185946	0.185946	0.185946	0.179369	0.166214	0.159637
32.6268	0.324067	0.314201	0.304335	0.29447	0.287892	0.287892	0.278027	0.261584	0.258295	0.255006	0.251718	0.248429	0.245141	0.241852	0.241852	0.241852	0.241852	0.238564	0.238564	0.241852	0.241852	0.235275	0.235275	0.225409	0.235275	0.222121	0.225409	0.218832	0.218832	0.218832	0.215543	0.215543	0.215543	0.212255	0.208966	0.215543	0.212255	0.212255	0.212255	0.208966	0.202389	0.192523	0.189235	0.189235	0.185946	0.182657	0.17608	0.169503	0.162926
32.7268	0.31749	0.304335	0.304335	0.291181	0.287892	0.287892	0.274738	0.268161	0.255006	0.251718	0.245141	0.245141	0.248429	0.238564	0.248429	0.238564	0.245141	0.235275	0.231986	0.241852	0.231986	0.238564	0.238564	0.225409	0.228698	0.225409	0.222121	0.222121	0.218832	0.218832	0.215543	0.218832	0.212255	0.208966	0.208966	0.205678	0.208966	0.215543	0.208966	0.208966	0.205678	0.192523	0.189235	0.182657	0.17608	0.17608	0.17608	0.17608	0.159637
32.8268	0.320778	0.307624	0.29447	0.284604	0.284604	0.281315	0.278027	0.255006	0.255006	0.238564	0.248429	0.241852	0.238564	0.241852	0.238564	0.245141	0.241852	0.238564	0.235275	0.235275	0.241852	0.231986	0.222121	0.222121	0.225409	0.225409	0.222121	0.222121	0.218832	0.215543	0.208966	0.215543	0.208966	0.208966	0.205678	0.215543	0.218832	0.208966	0.212255	0.205678	0.192523	0.189235	0.182657	0.182657	0.17608	0.179369	0.172792	0.162926	0.159637
32.9268	0.320778	0.307624	0.297758	0.287892	0.284604	0.274738	0.271449	0.261584	0.251718	0.248429	0.238564	0.235275	0.228698	0.241852	0.238564	0.241852	0.241852	0.235275	0.238564	0.235275	0.241852	0.222121	0.228698	0.222121	0.218832	0.225409	0.222121	0.218832	0.215543	0.205678	0.208966	0.215543	0.208966	0.205678	0.205678	0.208966	0.212255	0.205678	0.202389	0.195812	0.195812	0.185946	0.189235	0.182657	0.179369	0.179369	0.172792	0.166214	0.156349
33.0268	0.310913	0.304335	0.29447	0.284604	0.281315	0.274738	0.264872	0.264872	0.248429	0.248429	0.245141	0.238564	0.231986	0.231986	0.231986	0.238564	0.231986	0.238564	0.235275	0.228698	0.228698	0.228698	0.228698	0.218832	0.218832	0.215543	0.225409	0.218832	0.212255	0.208966	0.208966	0.208966	0.208966	0.202389	0.202389	0.205678	0.208966	0.212255	0.202389	0.195812	0.189235	0.192523	0.182657	0.179369	0.169503	0.169503	0.172792	0.156349	0.156349
33.1268	0.314201	0.301047	0.284604	0.284604	0.281315	0.274738	0.264872	0.255006	0.241852	0.235275	0.241852	0.245141	0.231986	0.231986	0.241852	0.235275	0.235275	0.225409	0.231986	0.241852	0.228698	0.231986	0.218832	0.218832	0.218832	0.215543	0.218832	0.218832	0.212255	0.205678	0.205678	0.208966	0.202389	0.202389	0.205678	0.202389	0.202389	0.202389	0.205678	0.1991	0.189235	0.189235	0.189235	0.179369	0.172792	0.169503	0.169503	0.159637	0.15306
33.2268	0.301047	0.301047	0.29447	0.278027	0.281315	0.274738	0.264872	0.251718	0.245141	0.245141	0.235275	0.231986	0.231986	0.228698	0.235275	0.231986	0.231986	0.228698	0.228698	0.231986	0.225409	0.225409	0.225409	0.215543	0.218832	0.218832	0.212255	0.212255	0.205678	0.205678	0.1991	0.1991	0.202389	0.205678	0.202389	0.195812	0.195812	0.1991	0.202389	0.192523	0.192523	0.182657	0.17608	0.169503	0.166214	0.166214	0.166214	0.15306	0.15306
33.3268	0.307624	0.29447	0.274738	0.284604	0.271449	0.268161	0.258295	0.248429	0.241852	0.238564	0.238564	0.231986	0.231986	0.225409	0.231986	0.228698	0.225409	0.222121	0.222121	0.215543	0.222121	0.215543	0.212255	0.212255	0.218832	0.205678	0.212255	0.205678	0.208966	0.205678	0.1991	0.202389	0.192523	0.1991	0.192523	0.202389	0.195812	0.202389	0.192523	0.185946	0.189235	0.17608	0.182657	0.172792	0.169503	0.15306	0.156349	0.156349	0.146483
33.4268	0.307624	0.29447	0.281315	0.274738	0.278027	0.274738	0.261584	0.245141	0.241852	0.228698	0.228698	0.238564	0.225409	0.228698	0.231986	0.228698	0.228698	0.225409	0.222121	0.225409	0.222121	0.222121	0.215543	0.215543	0.215543	0.208966	0.208966	0.208966	0.205678	0.202389	0.195812	0.192523	0.195812	0.205678	0.1991	0.195812	0.202389	0.195812	0.192523	0.192523	0.189235	0.185946	0.179369	0.169503	0.162926	0.162926	0.156349	0.15306	0.143194
33.5268	0.301047	0.297758	0.278027	0.274738	0.278027	0.261584	0.258295	0.251718	0.235275	0.228698	0.235275	0.225409	0.228698	0.228698	0.228698	0.225409	0.222121	0.222121	0.218832	0.225409	0.222121	0.212255	0.212255	0.205678	0.208966	0.208966	0.205678	0.205678	0.1991	0.1991	0.195812	0.202389	0.195812	0.192523	0.189235	0.189235	0.1991	0.195812	0.192523	0.189235	0.179369	0.179369	0.172792	0.166214	0.166214	0.159637	0.156349	0.15306	0.146483
33.6268	0.297758	0.284604	0.278027	0.281315	0.264872	0.264872	0.258295	0.238564	0.235275	0.231986	0.225409	0.218832	0.222121	0.218832	0.222121	0.225409	0.215543	0.222121	0.218832	0.212255	0.218832	0.218832	0.212255	0.208966	0.208966	0.202389	0.205678	0.195812	0.202389	0.202389	0.189235	0.189235	0.179369	0.195812	0.195812	0.192523	0.202389	0.192523	0.182657	0.185946	0.182657	0.17608	0.169503	0.166214	0.159637	0.149771	0.149771	0.143194	0.146483
33.7268	0.291181	0.278027	0.271449	0.264872	0.264872	0.264872	0.248429	0.238564	0.231986	0.231986	0.215543	0.218832	0.222121	0.218832	0.225409	0.222121	0.222121	0.208966	0.212255	0.212255	0.205678	0.208966	0.208966	0.1991	0.205678	0.195812	0.205678	0.1991	0.189235	0.192523	0.189235	0.189235	0.189235	0.185946	0.185946	0.185946	0.189235	0.192523	0.185946	0.182657	0.17608	0.169503	0.172792	0.159637	0.15306	0.149771	0.143194	0.139906	0.139906
33.8268	0.301047	0.284604	0.274738	0.264872	0.258295	0.258295	0.248429	0.238564	0.228698	0.225409	0.222121	0.222121	0.215543	0.218832	0.215543	0.218832	0.215543	0.208966	0.215543	0.212255	0.212255	0.212255	0.202389	0.202389	0.195812	0.195812	0.195812	0.189235	0.1991	0.192523	0.185946	0.182657	0.189235	0.182657	0.182657	0.189235	0.189235	0.182657	0.182657	0.17608	0.169503	0.172792	0.159637	0.162926	0.159637	0.15306	0.146483	0.133328	0.13004
33.9268	0.29447	0.278027	0.271449	0.271449	0.258295	0.251718	0.248429	0.238564	0.231986	0.218832	0.222121	0.218832	0.208966	0.212255	0.218832	0.215543	0.212255	0.208966	0.212255	0.208966	0.202389	0.202389	0.195812	0.1991	0.1991	0.1991	0.1991	0.192523	0.189235	0.185946	0.189235	0.185946	0.179369	0.179369	0.17608	0.189235	0.179369	0.185946	0.185946	0.17608	0.172792	0.159637	0.159637	0.156349	0.15306	0.143194	0.146483	0.133328	0.136617
34.0268	0.281315	0.274738	0.264872	0.261584	0.258295	0.258295	0.245141	0.238564	0.218832	0.222121	0.215543	0.212255	0.208966	0.212255	0.212255	0.205678	0.202389	0.208966	0.208966	0.205678	0.205678	0.202389	0.202389	0.195812	0.195812	0.195812	0.192523	0.185946	0.182657	0.189235	0.179369	0.182657	0.17608	0.185946	0.182657	0.179369	0.179369	0.182657	0.17608	0.172792	0.166214	0.166214	0.159637	0.162926	0.143194	0.146483	0.146483	0.136617	0.126751
34.1269	0.281315	0.274738	0.271449	0.258295	0.251718	0.248429	0.241852	0.231986	0.215543	0.218832	0.212255	0.212255	0.212255	0.205678	0.215543	0.205678	0.208966	0.202389	0.202389	0.202389	0.208966	0.202389	0.195812	0.192523	0.192523	0.189235	0.189235	0.185946	0.182657	0.185946	0.17608	0.166214	0.17608	0.17608	0.17608	0.17608	0.172792	0.17608	0.172792	0.166214	0.166214	0.162926	0.15306	0.149771	0.149771	0.149771	0.136617	0.139906	0.13004
34.2269	0.278027	0.271449	0.264872	0.258295	0.255006	0.248429	0.238564	0.228698	0.222121	0.212255	0.215543	0.205678	0.205678	0.212255	0.208966	0.1991	0.202389	0.195812	0.202389	0.1991	0.1991	0.195812	0.195812	0.185946	0.185946	0.182657	0.182657	0.185946	0.182657	0.179369	0.182657	0.17608	0.166214	0.172792	0.172792	0.172792	0.172792	0.17608	0.162926	0.166214	0.162926	0.149771	0.15306	0.149771	0.146483	0.146483	0.139906	0.13004	0.123463
34.3269	0.287892	0.271449	0.264872	0.255006	0.241852	0.245141	0.238564	0.231986	0.215543	0.212255	0.202389	0.205678	0.202389	0.205678	0.205678	0.1991	0.1991	0.1991	0.189235	0.195812	0.202389	0.195812	0.189235	0.185946	0.189235	0.17608	0.182657	0.17608	0.17608	0.17608	0.17608	0.169503	0.166214	0.169503	0.169503	0.166214	0.169503	0.169503	0.169503	0.172792	0.15306	0.156349	0.143194	0.149771	0.13004	0.133328	0.123463	0.133328	0.123463
34.4269	0.278027	0.271449	0.261584	0.245141	0.245141	0.238564	0.241852	0.222121	0.212255	0.202389	0.202389	0.205678	0.202389	0.1991	0.1991	0.202389	0.195812	0.192523	0.195812	0.1991	0.189235	0.192523	0.182657	0.182657	0.185946	0.182657	0.17608	0.179369	0.169503	0.17608	0.166214	0.166214	0.166214	0.166214	0.166214	0.169503	0.166214	0.169503	0.162926	0.149771	0.156349	0.149771	0.149771	0.136617	0.136617	0.13004	0.13004	0.120174	0.120174
34.5269	0.274738	0.264872	0.258295	0.245141	0.241852	0.235275	0.231986	0.218832	0.205678	0.205678	0.205678	0.1991	0.1991	0.1991	0.195812	0.192523	0.195812	0.195812	0.189235	0.192523	0.1991	0.192523	0.182657	0.182657	0.179369	0.179369	0.172792	0.172792	0.17608	0.166214	0.169503	0.169503	0.166214	0.159637	0.166214	0.166214	0.172792	0.162926	0.159637	0.143194	0.149771	0.143194	0.143194	0.139906	0.136617	0.126751	0.123463	0.120174	0.113597
34.6269	0.274738	0.258295	0.251718	0.248429	0.235275	0.235275	0.235275	0.218832	0.208966	0.1991	0.1991	0.1991	0.1991	0.195812	0.192523	0.189235	0.185946	0.189235	0.189235	0.185946	0.182657	0.189235	0.182657	0.179369	0.185946	0.17608	0.172792	0.172792	0.169503	0.162926	0.162926	0.162926	0.159637	0.15306	0.159637	0.159637	0.166214	0.162926	0.159637	0.15306	0.149771	0.133328	0.146483	0.136617	0.133328	0.126751	0.123463	0.116886	0.103731
34.7269	0.271449	0.261584	0.251718	0.245141	0.238564	0.235275	0.228698	0.215543	0.205678	0.192523	0.1991	0.189235	0.185946	0.189235	0.189235	0.189235	0.185946	0.182657	0.182657	0.182657	0.182657	0.182657	0.172792	0.169503	0.17608	0.17608	0.172792	0.166214	0.162926	0.159637	0.156349	0.159637	0.15306	0.162926	0.156349	0.15306	0.15306	0.156349	0.159637	0.15306	0.146483	0.143194	0.136617	0.13004	0.123463	0.120174	0.120174	0.113597	0.10702
34.8269	0.264872	0.261584	0.248429	0.245141	0.231986	0.228698	0.218832	0.212255	0.205678	0.195812	0.195812	0.192523	0.185946	0.189235	0.189235	0.189235	0.192523	0.182657	0.17608	0.182657	0.182657	0.17608	0.172792	0.169503	0.169503	0.172792	0.172792	0.166214	0.162926	0.166214	0.15306	0.156349	0.149771	0.15306	0.149771	0.159637	0.156349	0.149771	0.149771	0.149771	0.146483	0.133328	0.13004	0.126751	0.116886	0.116886	0.120174	0.10702	0.100443
34.9269	0.264872	0.258295	0.248429	0.235275	0.231986	0.231986	0.222121	0.215543	0.202389	0.189235	0.189235	0.182657	0.182657	0.189235	0.185946	0.189235	0.185946	0.179369	0.182657	0.182657	0.17608	0.179369	0.169503	0.162926	0.166214	0.162926	0.166214	0.162926	0.156349	0.15306	0.15306	0.159637	0.143194	0.146483	0.146483	0.146483	0.15306	0.15306	0.149771	0.139906	0.136617	0.133328	0.13004	0.113597	0.120174	0.116886	0.116886	0.10702	0.097154
35.0269	0.261584	0.248429	0.241852	0.235275	0.231986	0.225409	0.212255	0.205678	0.195812	0.192523	0.189235	0.189235	0.182657	0.182657	0.179369	0.179369	0.185946	0.182657	0.182657	0.179369	0.17608	0.162926	0.166214	0.166214	0.169503	0.159637	0.162926	0.159637	0.159637	0.15306	0.149771	0.146483	0.15306	0.15306	0.146483	0.139906	0.143194	0.149771	0.143194	0.139906	0.13004	0.13004	0.123463	0.116886	0.113597	0.10702	0.10702	0.100443	0.097154
35.1269	0.261584	0.248429	0.238564	0.235275	0.235275	0.225409	0.215543	0.212255	0.195812	0.185946	0.189235	0.185946	0.179369	0.172792	0.182657	0.17608	0.17608	0.172792	0.179369	0.172792	0.172792	0.17608	0.166214	0.159637	0.166214	0.156349	0.162926	0.159637	0.156349	0.149771	0.143194	0.146483	0.149771	0.146483	0.139906	0.146483	0.146483	0.146483	0.146483	0.136617	0.13004	0.123463	0.123463	0.123463	0.110308	0.103731	0.110308	0.097154	0.097154
35.2269	0.264872	0.245141	0.235275	0.225409	0.231986	0.222121	0.215543	0.205678	0.189235	0.189235	0.185946	0.185946	0.172792	0.17608	0.182657	0.182657	0.169503	0.172792	0.172792	0.166214	0.166214	0.169503	0.159637	0.156349	0.162926	0.162926	0.159637	0.156349	0.15306	0.149771	0.143194	0.139906	0.139906	0.139906	0.139906	0.143194	0.139906	0.139906	0.133328	0.136617	0.123463	0.116886	0.113597	0.113597	0.110308	0.10702	0.100443	0.0938654	0.0938654
35.3269	0.255006	0.248429	0.241852	0.231986	0.228698	0.222121	0.208966	0.205678	0.192523	0.192523	0.189235	0.185946	0.179369	0.182657	0.17608	0.179369	0.169503	0.169503	0.172792	0.172792	0.172792	0.172792	0.159637	0.159637	0.159637	0.159637	0.156349	0.15306	0.146483	0.146483	0.143194	0.136617	0.139906	0.139906	0.136617	0.136617	0.133328	0.143194	0.139906	0.133328	0.133328	0.123463	0.110308	0.113597	0.10702	0.097154	0.100443	0.0938654	0.0872882
35.4269	0.255006	0.248429	0.238564	0.228698	0.228698	0.222121	0.208966	0.205678	0.189235	0.189235	0.182657	0.182657	0.172792	0.172792	0.179369	0.172792	0.169503	0.166214	0.166214	0.169503	0.169503	0.166214	0.159637	0.156349	0.159637	0.156349	0.15306	0.15306	0.143194	0.149771	0.139906	0.139906	0.136617	0.136617	0.136617	0.139906	0.133328	0.143194	0.126751	0.13004	0.120174	0.116886	0.113597	0.113597	0.110308	0.0938654	0.103731	0.0938654	0.0905768
35.5269	0.255006	0.241852	0.238564	0.222121	0.218832	0.218832	0.215543	0.202389	0.189235	0.17608	0.179369	0.179369	0.169503	0.17608	0.169503	0.172792	0.172792	0.172792	0.172792	0.172792	0.166214	0.162926	0.156349	0.15306	0.15306	0.149771	0.149771	0.149771	0.146483	0.139906	0.143194	0.139906	0.139906	0.136617	0.13004	0.136617	0.136617	0.133328	0.13004	0.123463	0.123463	0.120174	0.113597	0.10702	0.10702	0.110308	0.100443	0.0938654	0.0839996
35.6269	0.251718	0.245141	0.235275	0.228698	0.222121	0.218832	0.212255	0.192523	0.185946	0.179369	0.179369	0.172792	0.172792	0.17608	0.169503	0.169503	0.172792	0.169503	0.169503	0.166214	0.166214	0.159637	0.156349	0.159637	0.15306	0.159637	0.146483	0.15306	0.149771	0.139906	0.136617	0.136617	0.13004	0.13004	0.133328	0.13004	0.133328	0.13004	0.126751	0.123463	0.126751	0.113597	0.113597	0.110308	0.097154	0.100443	0.0872882	0.0905768	0.080711
35.727	0.255006	0.245141	0.228698	0.231986	0.231986	0.218832	0.205678	0.195812	0.17608	0.179369	0.17608	0.172792	0.169503	0.169503	0.169503	0.166214	0.172792	0.172792	0.162926	0.159637	0.162926	0.159637	0.15306	0.149771	0.15306	0.15306	0.149771	0.146483	0.139906	0.143194	0.13004	0.136617	0.126751	0.13004	0.133328	0.133328	0.133328	0.133328	0.126751	0.120174	0.120174	0.113597	0.110308	0.100443	0.100443	0.097154	0.0938654	0.0872882	0.0774224
35.827	0.248429	0.238564	0.231986	0.225409	0.215543	0.212255	0.212255	0.195812	0.189235	0.172792	0.179369	0.17608	0.166214	0.169503	0.166214	0.169503	0.172792	0.169503	0.166214	0.166214	0.159637	0.159637	0.15306	0.149771	0.149771	0.149771	0.146483	0.139906	0.139906	0.139906	0.136617	0.126751	0.133328	0.13004	0.120174	0.13004	0.139906	0.13004	0.126751	0.120174	0.120174	0.116886	0.110308	0.103731	0.0938654	0.100443	0.0938654	0.0839996	0.0839996
35.927	0.251718	0.238564	0.231986	0.222121	0.215543	0.212255	0.202389	0.1991	0.182657	0.182657	0.179369	0.182657	0.166214	0.169503	0.169503	0.166214	0.166214	0.169503	0.162926	0.162926	0.159637	0.156349	0.15306	0.146483	0.15306	0.149771	0.146483	0.146483	0.139906	0.136617	0.13004	0.13004	0.120174	0.126751	0.133328	0.126751	0.133328	0.13004	0.13004	0.123463	0.116886	0.113597	0.10702	0.10702	0.100443	0.0905768	0.0938654	0.0905768	0.0872882
36.027	0.248429	0.238564	0.231986	0.228698	0.212255	0.212255	0.195812	0.192523	0.192523	0.182657	0.169503	0.17608	0.172792	0.169503	0.169503	0.169503	0.166214	0.162926	0.159637	0.166214	0.166214	0.159637	0.159637	0.146483	0.149771	0.149771	0.139906	0.136617	0.139906	0.139906	0.13004	0.133328	0.126751	0.126751	0.123463	0.13004	0.123463	0.133328	0.133328	0.123463	0.120174	0.113597	0.113597	0.100443	0.100443	0.0938654	0.097154	0.0905768	0.0839996
36.127	0.245141	0.238564	0.228698	0.222121	0.218832	0.215543	0.202389	0.192523	0.185946	0.172792	0.169503	0.179369	0.166214	0.166214	0.166214	0.166214	0.162926	0.159637	0.166214	0.159637	0.159637	0.156349	0.149771	0.146483	0.143194	0.146483	0.146483	0.146483	0.136617	0.136617	0.133328	0.13004	0.126751	0.133328	0.133328	0.126751	0.126751	0.133328	0.120174	0.116886	0.116886	0.116886	0.10702	0.10702	0.0905768	0.097154	0.0938654	0.0839996	0.080711
36.227	0.241852	0.235275	0.228698	0.222121	0.222121	0.208966	0.205678	0.195812	0.182657	0.179369	0.17608	0.169503	0.159637	0.166214	0.166214	0.159637	0.166214	0.162926	0.156349	0.159637	0.15306	0.156349	0.149771	0.156349	0.15306	0.143194	0.146483	0.139906	0.143194	0.13004	0.126751	0.13004	0.126751	0.13004	0.13004	0.126751	0.13004	0.133328	0.133328	0.126751	0.123463	0.110308	0.10702	0.103731	0.097154	0.097154	0.0938654	0.0872882	0.0839996
36.327	0.255006	0.231986	0.225409	0.218832	0.212255	0.212255	0.1991	0.195812	0.179369	0.179369	0.169503	0.166214	0.162926	0.159637	0.166214	0.162926	0.162926	0.162926	0.166214	0.169503	0.156349	0.166214	0.15306	0.156349	0.149771	0.143194	0.146483	0.139906	0.136617	0.136617	0.13004	0.10702	0.126751	0.136617	0.126751	0.123463	0.133328	0.126751	0.123463	0.116886	0.126751	0.113597	0.10702	0.100443	0.100443	0.0938654	0.0938654	0.0872882	0.0872882
36.427	0.241852	0.231986	0.225409	0.218832	0.215543	0.212255	0.1991	0.192523	0.182657	0.17608	0.169503	0.179369	0.166214	0.169503	0.172792	0.162926	0.162926	0.156349	0.159637	0.159637	0.159637	0.156349	0.146483	0.139906	0.146483	0.143194	0.143194	0.149771	0.139906	0.143194	0.13004	0.13004	0.136617	0.126751	0.123463	0.13004	0.13004	0.13004	0.133328	0.120174	0.123463	0.116886	0.113597	0.10702	0.097154	0.0938654	0.0872882	0.0905768	0.080711
36.527	0.245141	0.228698	0.228698	0.218832	0.218832	0.212255	0.1991	0.1991	0.182657	0.17608	0.17608	0.169503	0.166214	0.166214	0.166214	0.169503	0.159637	0.162926	0.162926	0.159637	0.162926	0.162926	0.156349	0.15306	0.149771	0.143194	0.139906	0.139906	0.139906	0.13004	0.133328	0.126751	0.13004	0.136617	0.126751	0.133328	0.13004	0.136617	0.126751	0.13004	0.116886	0.113597	0.110308	0.100443	0.10702	0.100443	0.097154	0.0872882	0.0839996
36.627	0.241852	0.235275	0.218832	0.222121	0.212255	0.212255	0.1991	0.189235	0.185946	0.17608	0.169503	0.166214	0.166214	0.169503	0.169503	0.166214	0.162926	0.159637	0.159637	0.162926	0.159637	0.159637	0.15306	0.149771	0.143194	0.149771	0.143194	0.143194	0.133328	0.136617	0.133328	0.13004	0.126751	0.133328	0.126751	0.136617	0.126751	0.133328	0.126751	0.13004	0.120174	0.113597	0.10702	0.10702	0.10702	0.103731	0.0938654	0.0872882	0.080711
36.727	0.238564	0.238564	0.225409	0.215543	0.215543	0.212255	0.192523	0.185946	0.185946	0.179369	0.169503	0.17608	0.162926	0.166214	0.169503	0.166214	0.159637	0.166214	0.159637	0.159637	0.159637	0.156349	0.15306	0.149771	0.146483	0.143194	0.149771	0.139906	0.139906	0.139906	0.133328	0.133328	0.13004	0.133328	0.13004	0.126751	0.13004	0.133328	0.126751	0.123463	0.126751	0.116886	0.110308	0.110308	0.103731	0.100443	0.097154	0.0905768	0.0905768
36.827	0.238564	0.238564	0.225409	0.212255	0.208966	0.205678	0.205678	0.192523	0.179369	0.172792	0.17608	0.172792	0.169503	0.166214	0.166214	0.166214	0.162926	0.159637	0.162926	0.162926	0.162926	0.159637	0.149771	0.143194	0.15306	0.146483	0.139906	0.143194	0.136617	0.139906	0.136617	0.13004	0.133328	0.13004	0.13004	0.133328	0.13004	0.133328	0.139906	0.126751	0.123463	0.113597	0.116886	0.10702	0.10702	0.100443	0.0938654	0.097154	0.0839996
36.927	0.245141	0.231986	0.222121	0.215543	0.205678	0.212255	0.205678	0.192523	0.179369	0.17608	0.169503	0.172792	0.17608	0.169503	0.169503	0.162926	0.159637	0.166214	0.162926	0.159637	0.156349	0.159637	0.149771	0.15306	0.159637	0.146483	0.149771	0.143194	0.139906	0.139906	0.136617	0.13004	0.13004	0.13004	0.133328	0.13004	0.133328	0.136617	0.13004	0.126751	0.126751	0.116886	0.113597	0.110308	0.10702	0.103731	0.10702	0.0905768	0.0839996
37.027	0.245141	0.235275	0.222121	0.208966	0.208966	0.205678	0.202389	0.1991	0.17608	0.172792	0.179369	0.169503	0.172792	0.166214	0.169503	0.169503	0.162926	0.166214	0.159637	0.159637	0.162926	0.166214	0.156349	0.149771	0.149771	0.149771	0.146483	0.139906	0.149771	0.143194	0.136617	0.139906	0.126751	0.13004	0.126751	0.139906	0.133328	0.136617	0.13004	0.133328	0.126751	0.123463	0.113597	0.110308	0.110308	0.10702	0.103731	0.0872882	0.097154
37.127	0.238564	0.228698	0.218832	0.218832	0.212255	0.205678	0.212255	0.195812	0.182657	0.172792	0.172792	0.169503	0.162926	0.159637	0.166214	0.172792	0.169503	0.159637	0.162926	0.146483	0.159637	0.159637	0.159637	0.15306	0.156349	0.15306	0.149771	0.146483	0.143194	0.139906	0.133328	0.136617	0.136617	0.13004	0.13004	0.126751	0.13004	0.139906	0.13004	0.126751	0.116886	0.123463	0.123463	0.116886	0.110308	0.10702	0.100443	0.0938654	0.0905768
37.227	0.248429	0.231986	0.225409	0.218832	0.205678	0.208966	0.205678	0.182657	0.179369	0.17608	0.17608	0.17608	0.166214	0.162926	0.169503	0.166214	0.166214	0.166214	0.162926	0.166214	0.169503	0.159637	0.156349	0.15306	0.15306	0.15306	0.143194	0.149771	0.143194	0.143194	0.139906	0.133328	0.133328	0.136617	0.136617	0.139906	0.133328	0.136617	0.133328	0.13004	0.13004	0.126751	0.116886	0.113597	0.113597	0.103731	0.097154	0.097154	0.097154
37.3271	0.238564	0.238564	0.228698	0.225409	0.205678	0.205678	0.1991	0.189235	0.179369	0.17608	0.172792	0.169503	0.169503	0.172792	0.17608	0.169503	0.166214	0.162926	0.17608	0.159637	0.166214	0.159637	0.156349	0.146483	0.15306	0.149771	0.146483	0.143194	0.143194	0.146483	0.143194	0.139906	0.133328	0.133328	0.13004	0.136617	0.139906	0.133328	0.139906	0.136617	0.13004	0.126751	0.116886	0.120174	0.113597	0.110308	0.100443	0.0938654	0.0938654
37.4271	0.245141	0.235275	0.225409	0.218832	0.212255	0.212255	0.202389	0.192523	0.179369	0.169503	0.172792	0.172792	0.166214	0.166214	0.166214	0.169503	0.169503	0.166214	0.169503	0.162926	0.166214	0.162926	0.159637	0.15306	0.156349	0.143194	0.146483	0.146483	0.149771	0.146483	0.133328	0.133328	0.136617	0.136617	0.139906	0.139906	0.136617	0.139906	0.136617	0.126751	0.123463	0.13004	0.120174	0.113597	0.113597	0.100443	0.097154	0.100443	0.103731
37.5271	0.238564	0.235275	0.218832	0.218832	0.212255	0.212255	0.202389	0.189235	0.185946	0.179369	0.169503	0.169503	0.172792	0.159637	0.17608	0.172792	0.169503	0.166214	0.162926	0.162926	0.166214	0.162926	0.162926	0.15306	0.156349	0.159637	0.149771	0.146483	0.149771	0.149771	0.143194	0.139906	0.143194	0.136617	0.133328	0.146483	0.139906	0.136617	0.136617	0.133328	0.13004	0.123463	0.116886	0.113597	0.113597	0.113597	0.10702	0.103731	0.0905768
37.6271	0.241852	0.235275	0.222121	0.218832	0.208966	0.212255	0.192523	0.192523	0.182657	0.179369	0.179369	0.169503	0.169503	0.172792	0.166214	0.166214	0.169503	0.162926	0.172792	0.166214	0.159637	0.166214	0.162926	0.15306	0.15306	0.162926	0.149771	0.146483	0.146483	0.143194	0.146483	0.143194	0.136617	0.143194	0.139906	0.143194	0.133328	0.143194	0.139906	0.143194	0.126751	0.123463	0.123463	0.120174	0.110308	0.113597	0.103731	0.103731	0.0938654
37.7271	0.241852	0.238564	0.222121	0.215543	0.215543	0.208966	0.202389	0.189235	0.182657	0.185946	0.17608	0.17608	0.172792	0.162926	0.162926	0.166214	0.169503	0.162926	0.166214	0.169503	0.162926	0.162926	0.159637	0.15306	0.159637	0.159637	0.146483	0.15306	0.143194	0.143194	0.139906	0.139906	0.139906	0.146483	0.126751	0.143194	0.133328	0.136617	0.139906	0.136617	0.133328	0.13004	0.120174	0.116886	0.120174	0.116886	0.110308	0.10702	0.100443
37.8271	0.241852	0.231986	0.222121	0.215543	0.212255	0.208966	0.202389	0.195812	0.182657	0.182657	0.17608	0.17608	0.169503	0.172792	0.169503	0.166214	0.166214	0.166214	0.172792	0.169503	0.166214	0.159637	0.162926	0.15306	0.162926	0.156349	0.15306	0.146483	0.146483	0.143194	0.13004	0.139906	0.143194	0.143194	0.143194	0.139906	0.143194	0.133328	0.139906	0.143194	0.13004	0.133328	0.123463	0.123463	0.113597	0.113597	0.113597	0.100443	0.097154
37.9271	0.238564	0.235275	0.228698	0.212255	0.212255	0.205678	0.202389	0.192523	0.179369	0.17608	0.169503	0.17608	0.169503	0.166214	0.179369	0.172792	0.169503	0.166214	0.179369	0.169503	0.162926	0.166214	0.162926	0.15306	0.162926	0.156349	0.159637	0.15306	0.156349	0.146483	0.143194	0.136617	0.146483	0.146483	0.143194	0.139906	0.139906	0.143194	0.136617	0.143194	0.13004	0.13004	0.126751	0.126751	0.113597	0.113597	0.116886	0.103731	0.0905768
38.0271	0.241852	0.231986	0.218832	0.218832	0.212255	0.215543	0.1991	0.192523	0.185946	0.182657	0.179369	0.179369	0.172792	0.169503	0.172792	0.172792	0.172792	0.172792	0.172792	0.172792	0.166214	0.166214	0.162926	0.15306	0.166214	0.159637	0.15306	0.15306	0.143194	0.146483	0.146483	0.146483	0.143194	0.143194	0.146483	0.149771	0.146483	0.146483	0.146483	0.143194	0.133328	0.13004	0.139906	0.123463	0.116886	0.116886	0.113597	0.103731	0.103731
38.1271	0.235275	0.235275	0.225409	0.215543	0.212255	0.205678	0.205678	0.192523	0.189235	0.179369	0.179369	0.169503	0.169503	0.172792	0.166214	0.169503	0.17608	0.172792	0.169503	0.172792	0.172792	0.162926	0.162926	0.15306	0.156349	0.162926	0.159637	0.156349	0.146483	0.149771	0.146483	0.146483	0.133328	0.139906	0.139906	0.136617	0.143194	0.146483	0.149771	0.133328	0.136617	0.133328	0.13004	0.123463	0.113597	0.10702	0.113597	0.10702	0.100443
38.2271	0.238564	0.231986	0.218832	0.218832	0.215543	0.212255	0.208966	0.192523	0.185946	0.179369	0.17608	0.172792	0.172792	0.169503	0.169503	0.169503	0.17608	0.166214	0.169503	0.166214	0.169503	0.172792	0.166214	0.162926	0.159637	0.159637	0.159637	0.149771	0.149771	0.15306	0.143194	0.146483	0.146483	0.146483	0.143194	0.146483	0.149771	0.146483	0.149771	0.146483	0.136617	0.136617	0.13004	0.116886	0.120174	0.110308	0.120174	0.103731	0.110308
38.3271	0.241852	0.231986	0.228698	0.215543	0.208966	0.208966	0.205678	0.192523	0.179369	0.17608	0.17608	0.179369	0.172792	0.172792	0.179369	0.172792	0.169503	0.172792	0.172792	0.169503	0.172792	0.172792	0.169503	0.162926	0.156349	0.156349	0.15306	0.15306	0.15306	0.149771	0.146483	0.149771	0.143194	0.143194	0.143194	0.143194	0.139906	0.149771	0.143194	0.143194	0.133328	0.136617	0.13004	0.126751	0.120174	0.123463	0.120174	0.110308	0.10702
38.4271	0.241852	0.238564	0.228698	0.215543	0.212255	0.208966	0.205678	0.1991	0.185946	0.17608	0.179369	0.17608	0.166214	0.17608	0.169503	0.17608	0.17608	0.172792	0.166214	0.17608	0.17608	0.17608	0.172792	0.159637	0.149771	0.156349	0.159637	0.156349	0.149771	0.159637	0.149771	0.143194	0.139906	0.146483	0.149771	0.149771	0.146483	0.149771	0.149771	0.146483	0.139906	0.136617	0.136617	0.126751	0.120174	0.116886	0.116886	0.113597	0.10702
38.5271	0.245141	0.231986	0.218832	0.215543	0.215543	0.208966	0.208966	0.195812	0.182657	0.17608	0.179369	0.17608	0.172792	0.166214	0.17608	0.17608	0.172792	0.172792	0.169503	0.169503	0.169503	0.172792	0.166214	0.15306	0.162926	0.159637	0.162926	0.159637	0.15306	0.156349	0.149771	0.149771	0.146483	0.149771	0.143194	0.149771	0.146483	0.15306	0.15306	0.146483	0.139906	0.143194	0.13004	0.133328	0.126751	0.123463	0.113597	0.113597	0.110308
38.6271	0.235275	0.235275	0.225409	0.215543	0.212255	0.212255	0.202389	0.195812	0.185946	0.179369	0.169503	0.179369	0.172792	0.172792	0.172792	0.169503	0.169503	0.166214	0.169503	0.17608	0.169503	0.169503	0.162926	0.162926	0.162926	0.156349	0.162926	0.156349	0.15306	0.149771	0.15306	0.146483	0.139906	0.146483	0.143194	0.146483	0.15306	0.149771	0.146483	0.143194	0.149771	0.133328	0.133328	0.13004	0.120174	0.116886	0.116886	0.10702	0.10702
38.7271	0.238564	0.231986	0.228698	0.215543	0.208966	0.208966	0.1991	0.192523	0.182657	0.179369	0.179369	0.169503	0.169503	0.172792	0.17608	0.172792	0.17608	0.172792	0.172792	0.17608	0.17608	0.169503	0.169503	0.159637	0.169503	0.156349	0.159637	0.156349	0.15306	0.156349	0.146483	0.156349	0.146483	0.149771	0.149771	0.149771	0.15306	0.146483	0.156349	0.149771	0.143194	0.136617	0.126751	0.133328	0.120174	0.123463	0.120174	0.120174	0.110308
38.8271	0.238564	0.228698	0.218832	0.212255	0.212255	0.212255	0.202389	0.195812	0.185946	0.17608	0.17608	0.179369	0.169503	0.172792	0.172792	0.172792	0.179369	0.17608	0.169503	0.17608	0.172792	0.17608	0.172792	0.162926	0.162926	0.156349	0.159637	0.156349	0.15306	0.156349	0.146483	0.15306	0.143194	0.143194	0.149771	0.146483	0.149771	0.156349	0.143194	0.143194	0.139906	0.136617	0.13004	0.133328	0.120174	0.120174	0.120174	0.110308	0.110308
38.9272	0.235275	0.231986	0.208966	0.212255	0.212255	0.208966	0.205678	0.192523	0.182657	0.185946	0.17608	0.17608	0.166214	0.179369	0.17608	0.17608	0.172792	0.169503	0.169503	0.17608	0.17608	0.172792	0.166214	0.159637	0.159637	0.156349	0.156349	0.15306	0.156349	0.156349	0.146483	0.149771	0.146483	0.149771	0.146483	0.149771	0.149771	0.15306	0.149771	0.146483	0.146483	0.139906	0.133328	0.126751	0.126751	0.126751	0.123463	0.113597	0.103731
39.0272	0.241852	0.231986	0.218832	0.218832	0.212255	0.212255	0.205678	0.185946	0.192523	0.169503	0.179369	0.172792	0.172792	0.169503	0.172792	0.179369	0.169503	0.172792	0.172792	0.172792	0.182657	0.172792	0.169503	0.159637	0.166214	0.156349	0.156349	0.159637	0.156349	0.166214	0.149771	0.149771	0.143194	0.15306	0.146483	0.15306	0.156349	0.149771	0.149771	0.149771	0.139906	0.139906	0.136617	0.133328	0.126751	0.123463	0.123463	0.113597	0.113597
39.1272	0.238564	0.228698	0.225409	0.212255	0.212255	0.218832	0.202389	0.1991	0.185946	0.179369	0.17608	0.172792	0.172792	0.17608	0.172792	0.172792	0.166214	0.172792	0.172792	0.169503	0.17608	0.169503	0.166214	0.162926	0.166214	0.169503	0.156349	0.156349	0.159637	0.15306	0.146483	0.149771	0.146483	0.149771	0.149771	0.15306	0.149771	0.15306	0.143194	0.149771	0.149771	0.143194	0.136617	0.133328	0.123463	0.123463	0.123463	0.116886	0.120174
39.2272	0.238564	0.231986	0.218832	0.212255	0.215543	0.208966	0.202389	0.195812	0.182657	0.179369	0.179369	0.17608	0.166214	0.172792	0.179369	0.169503	0.182657	0.172792	0.17608	0.169503	0.172792	0.172792	0.166214	0.166214	0.169503	0.162926	0.156349	0.149771	0.156349	0.149771	0.146483	0.15306	0.146483	0.146483	0.149771	0.149771	0.146483	0.149771	0.15306	0.149771	0.149771	0.139906	0.139906	0.133328	0.13004	0.126751	0.116886	0.113597	0.110308
39.3272	0.238564	0.231986	0.215543	0.215543	0.202389	0.208966	0.202389	0.1991	0.185946	0.179369	0.17608	0.17608	0.17608	0.169503	0.17608	0.172792	0.172792	0.172792	0.172792	0.169503	0.17608	0.17608	0.166214	0.159637	0.156349	0.159637	0.159637	0.159637	0.156349	0.15306	0.149771	0.156349	0.149771	0.156349	0.146483	0.156349	0.15306	0.159637	0.149771	0.156349	0.146483	0.139906	0.139906	0.136617	0.123463	0.120174	0.123463	0.123463	0.10702
39.4272	0.235275	0.235275	0.212255	0.212255	0.215543	0.208966	0.1991	0.192523	0.182657	0.17608	0.172792	0.172792	0.172792	0.166214	0.17608	0.17608	0.172792	0.169503	0.17608	0.17608	0.17608	0.169503	0.162926	0.162926	0.159637	0.162926	0.162926	0.159637	0.156349	0.159637	0.146483	0.15306	0.149771	0.15306	0.149771	0.149771	0.15306	0.15306	0.15306	0.149771	0.149771	0.139906	0.136617	0.136617	0.126751	0.126751	0.120174	0.120174	0.110308
39.5272	0.235275	0.222121	0.218832	0.218832	0.215543	0.208966	0.202389	0.195812	0.185946	0.172792	0.179369	0.17608	0.169503	0.172792	0.169503	0.17608	0.169503	0.169503	0.172792	0.17608	0.169503	0.169503	0.169503	0.162926	0.162926	0.166214	0.162926	0.149771	0.159637	0.149771	0.156349	0.149771	0.149771	0.146483	0.149771	0.146483	0.143194	0.149771	0.156349	0.15306	0.146483	0.143194	0.136617	0.133328	0.123463	0.13004	0.126751	0.113597	0.10702
39.6272	0.235275	0.231986	0.218832	0.212255	0.1991	0.205678	0.205678	0.189235	0.185946	0.17608	0.162926	0.17608	0.17608	0.169503	0.17608	0.17608	0.179369	0.172792	0.159637	0.169503	0.169503	0.17608	0.169503	0.159637	0.166214	0.159637	0.15306	0.156349	0.159637	0.156349	0.15306	0.146483	0.146483	0.149771	0.146483	0.156349	0.149771	0.149771	0.156349	0.15306	0.149771	0.143194	0.139906	0.13004	0.13004	0.13004	0.120174	0.120174	0.110308
39.7272	0.225409	0.222121	0.218832	0.212255	0.215543	0.205678	0.1991	0.1991	0.179369	0.179369	0.185946	0.172792	0.159637	0.172792	0.17608	0.172792	0.17608	0.172792	0.172792	0.172792	0.17608	0.172792	0.169503	0.162926	0.156349	0.159637	0.159637	0.162926	0.15306	0.15306	0.146483	0.149771	0.139906	0.146483	0.143194	0.149771	0.146483	0.149771	0.149771	0.146483	0.149771	0.133328	0.133328	0.136617	0.13004	0.126751	0.123463	0.113597	0.103731
39.8272	0.231986	0.225409	0.218832	0.212255	0.202389	0.202389	0.1991	0.192523	0.185946	0.172792	0.172792	0.172792	0.166214	0.172792	0.182657	0.169503	0.17608	0.169503	0.172792	0.172792	0.172792	0.166214	0.159637	0.15306	0.159637	0.159637	0.156349	0.159637	0.156349	0.156349	0.15306	0.15306	0.149771	0.15306	0.139906	0.149771	0.139906	0.146483	0.149771	0.146483	0.146483	0.139906	0.133328	0.13004	0.126751	0.123463	0.126751	0.116886	0.110308
39.9272	0.241852	0.222121	0.215543	0.208966	0.205678	0.202389	0.202389	0.192523	0.182657	0.17608	0.179369	0.172792	0.172792	0.166214	0.172792	0.169503	0.172792	0.172792	0.172792	0.169503	0.169503	0.179369	0.162926	0.156349	0.162926	0.169503	0.156349	0.159637	0.159637	0.15306	0.146483	0.146483	0.146483	0.15306	0.143194	0.149771	0.15306	0.149771	0.15306	0.143194	0.146483	0.139906	0.133328	0.133328	0.116886	0.126751	0.123463	0.113597	0.10702
40.0272	0.231986	0.228698	0.215543	0.208966	0.205678	0.205678	0.195812	0.192523	0.189235	0.172792	0.17608	0.172792	0.169503	0.17608	0.179369	0.169503	0.172792	0.17608	0.166214	0.172792	0.172792	0.169503	0.172792	0.162926	0.162926	0.156349	0.162926	0.156349	0.156349	0.156349	0.146483	0.143194	0.149771	0.146483	0.149771	0.15306	0.143194	0.15306	0.149771	0.149771	0.146483	0.136617	0.136617	0.136617	0.13004	0.126751	0.113597	0.116886	0.110308
[truncated: 78 more columns]
