# Supplementary material for: Quantum octets in high mobility pentagonal two-dimensional PdSe2
Source: Nat Commun. 2024 Jan 26;15:761. doi: 10.1038/s41467-024-44972-2 (PMC10817936; doi:10.1038/s41467-024-44972-2)
Supplement: Supplementary file 3 — Source Data [file 41467_2024_44972_MOESM3_ESM.zip › source data/Fig3d.csv]

QHE8_2_Prof1.x	QHE8_2_Prof1.d	QHE7_2_Prof1.x	QHE7_2_Prof1.d	QHE4_2_Prof1.x	QHE4_2_Prof1.d	QHE6_2_Prof2.x	QHE6_2_Prof2.d	QHE9_2_Prof2.x	QHE9_2_Prof2.d
-10	5.15172	-10	5.47401	-10	5.26829	-10	5.29387	-10	5.7075
-9.99	5.18785	-9.99	5.48049	-9.99	5.26829	-9.99	5.31407	-9.98986	5.7075
-9.98	5.21055	-9.98	5.48058	-9.98	5.26332	-9.98	5.32392	-9.97971	5.71406
-9.97	5.21729	-9.97	5.48686	-9.97	5.26492	-9.97	5.32596	-9.96957	5.72381
-9.96	5.22691	-9.96	5.49025	-9.96	5.26393	-9.96	5.33427	-9.95943	5.72068
-9.95	5.23354	-9.95	5.48132	-9.95	5.26496	-9.95	5.33818	-9.94929	5.7174
-9.94	5.22778	-9.94	5.48358	-9.94	5.25313	-9.94	5.33878	-9.93914	5.71736
-9.93	5.23344	-9.93	5.48387	-9.93	5.25454	-9.93	5.33552	-9.929	5.70762
-9.92	5.23394	-9.92	5.48965	-9.92	5.25184	-9.92	5.33614	-9.91886	5.71073
-9.91	5.23394	-9.91	5.49045	-9.91	5.2531	-9.91	5.33658	-9.90872	5.71401
-9.9	5.23394	-9.9	5.49045	-9.9	5.24888	-9.9	5.33349	-9.89857	5.7173
-9.89	5.22828	-9.89	5.49045	-9.89	5.25419	-9.89	5.33147	-9.88843	5.71415
-9.88	5.22179	-9.88	5.48237	-9.88	5.24922	-9.88	5.32844	-9.87829	5.71086
-9.87	5.22356	-9.87	5.48058	-9.87	5.24335	-9.87	5.32694	-9.86814	5.71079
-9.86	5.21042	-9.86	5.47799	-9.86	5.23587	-9.86	5.31955	-9.858	5.70439
-9.85	5.20495	-9.85	5.46715	-9.85	5.22876	-9.85	5.308	-9.84786	5.69781
-9.84	5.19647	-9.84	5.45916	-9.84	5.22259	-9.84	5.29496	-9.83772	5.68804
-9.83	5.18162	-9.83	5.44779	-9.83	5.20823	-9.83	5.27946	-9.82757	5.67179
-9.82	5.16042	-9.82	5.42052	-9.82	5.19143	-9.82	5.25817	-9.81743	5.64899
-9.81	5.13286	-9.81	5.39512	-9.81	5.17094	-9.81	5.22601	-9.80729	5.61962
-9.8	5.09162	-9.8	5.35643	-9.8	5.14535	-9.8	5.1889	-9.79715	5.58374
-9.79	5.04395	-9.79	5.31104	-9.79	5.10902	-9.79	5.14615	-9.787	5.54126
-9.78	4.99996	-9.78	5.26347	-9.78	5.0688	-9.78	5.09547	-9.77686	5.49545
-9.77	4.93742	-9.77	5.20413	-9.77	5.02402	-9.77	5.0377	-9.76672	5.44955
-9.76	4.87282	-9.76	5.13514	-9.76	4.97382	-9.76	4.97404	-9.75657	5.37201
-9.75	4.8063	-9.75	5.06528	-9.75	4.92087	-9.75	4.9031	-9.74643	5.31226
-9.74	4.7358	-9.74	4.98865	-9.74	4.86355	-9.74	4.82894	-9.73629	5.2342
-9.73	4.66031	-9.73	4.90702	-9.73	4.80373	-9.73	4.75367	-9.72615	5.16164
-9.72	4.58879	-9.72	4.8249	-9.72	4.74013	-9.72	4.68494	-9.716	5.09271
-9.71	4.51673	-9.71	4.74475	-9.71	4.67514	-9.71	4.61377	-9.70586	5.00803
-9.7	4.4416	-9.7	4.67061	-9.7	4.61448	-9.7	4.53734	-9.69572	4.92584
-9.69	4.37453	-9.69	4.59744	-9.69	4.55387	-9.69	4.46141	-9.68557	4.84689
-9.68	4.30665	-9.68	4.52113	-9.68	4.49044	-9.68	4.38867	-9.67543	4.76501
-9.67	4.24271	-9.67	4.45438	-9.67	4.43197	-9.67	4.32086	-9.66529	4.68914
-9.66	4.18261	-9.66	4.38657	-9.66	4.37626	-9.66	4.25292	-9.65515	4.61678
-9.65	4.12104	-9.65	4.32055	-9.65	4.31907	-9.65	4.18822	-9.645	4.54759
-9.64	4.0595	-9.64	4.2571	-9.64	4.26276	-9.64	4.12296	-9.63486	4.48167
-9.63	3.99977	-9.63	4.19416	-9.63	4.20648	-9.63	4.05701	-9.62472	4.41289
-9.62	3.94158	-9.62	4.13752	-9.62	4.15158	-9.62	3.99616	-9.61458	4.35928
-9.61	3.88492	-9.61	4.07313	-9.61	4.09823	-9.61	3.93885	-9.60443	4.29136
-9.6	3.82836	-9.6	4.0124	-9.6	4.04434	-9.6	3.88692	-9.59429	4.22851
-9.59	3.77012	-9.59	3.96266	-9.59	3.99307	-9.59	3.82796	-9.58415	4.17231
-9.58	3.71044	-9.58	3.90756	-9.58	3.93989	-9.58	3.76668	-9.574	4.11647
-9.57	3.6558	-9.57	3.85122	-9.57	3.88508	-9.57	3.71043	-9.56386	4.06082
-9.56	3.60516	-9.56	3.79297	-9.56	3.83585	-9.56	3.65255	-9.55372	4.01097
-9.55	3.54821	-9.55	3.73719	-9.55	3.78316	-9.55	3.60052	-9.54358	3.95866
-9.54	3.49563	-9.54	3.68386	-9.54	3.73371	-9.54	3.54491	-9.53343	3.90002
-9.53	3.44331	-9.53	3.63554	-9.53	3.68876	-9.53	3.4882	-9.52329	3.85007
-9.52	3.38682	-9.52	3.58706	-9.52	3.63938	-9.52	3.43107	-9.51315	3.79485
-9.51	3.33385	-9.51	3.51915	-9.51	3.59449	-9.51	3.37778	-9.50301	3.74804
-9.5	3.28086	-9.5	3.46298	-9.5	3.55181	-9.5	3.32723	-9.49286	3.69596
-9.49	3.23329	-9.49	3.41257	-9.49	3.50266	-9.49	3.27364	-9.48272	3.64952
-9.48	3.187	-9.48	3.35775	-9.48	3.4595	-9.48	3.22366	-9.47258	3.59449
-9.47	3.13666	-9.47	3.31615	-9.47	3.41751	-9.47	3.17431	-9.46243	3.54778
-9.46	3.08426	-9.46	3.26842	-9.46	3.3724	-9.46	3.1261	-9.45229	3.49889
-9.45	3.03972	-9.45	3.22309	-9.45	3.33137	-9.45	3.07991	-9.44215	3.44963
-9.44	2.99685	-9.44	3.17778	-9.44	3.29297	-9.44	3.03417	-9.43201	3.40029
-9.43	2.95223	-9.43	3.13166	-9.43	3.25786	-9.43	2.98806	-9.42186	3.35694
-9.42	2.91012	-9.42	3.08379	-9.42	3.21693	-9.42	2.94465	-9.41172	3.31423
-9.41	2.86802	-9.41	3.04029	-9.41	3.18312	-9.41	2.90008	-9.40158	3.26559
-9.4	2.82648	-9.4	3.0024	-9.4	3.14409	-9.4	2.86071	-9.39144	3.22526
-9.39	2.78869	-9.39	2.95638	-9.39	3.10391	-9.39	2.82308	-9.38129	3.17994
-9.38	2.75579	-9.38	2.92305	-9.38	3.07393	-9.38	2.78169	-9.37115	3.13697
-9.37	2.72103	-9.37	2.88584	-9.37	3.03803	-9.37	2.75005	-9.36101	3.09716
-9.36	2.69007	-9.36	2.85882	-9.36	3.00136	-9.36	2.71069	-9.35086	3.05772
-9.35	2.64536	-9.35	2.8232	-9.35	2.97143	-9.35	2.67421	-9.34072	3.01805
-9.34	2.60758	-9.34	2.78789	-9.34	2.9363	-9.34	2.63337	-9.33058	2.98111
-9.33	2.58167	-9.33	2.7557	-9.33	2.90451	-9.33	2.60021	-9.32044	2.95098
-9.32	2.55529	-9.32	2.72638	-9.32	2.88552	-9.32	2.56639	-9.31029	2.91252
-9.31	2.51993	-9.31	2.69434	-9.31	2.84858	-9.31	2.53365	-9.30015	2.87601
-9.3	2.49078	-9.3	2.67157	-9.3	2.82188	-9.3	2.50671	-9.29001	2.84286
-9.29	2.46162	-9.29	2.63911	-9.29	2.79492	-9.29	2.46827	-9.27986	2.81008
-9.28	2.42275	-9.28	2.60672	-9.28	2.76721	-9.28	2.43795	-9.26972	2.7832
-9.27	2.39666	-9.27	2.58073	-9.27	2.74133	-9.27	2.40838	-9.25958	2.75095
-9.26	2.36402	-9.26	2.53905	-9.26	2.71331	-9.26	2.37545	-9.24944	2.7181
-9.25	2.34079	-9.25	2.5187	-9.25	2.68738	-9.25	2.34575	-9.23929	2.69688
-9.24	2.32127	-9.24	2.48701	-9.24	2.67191	-9.24	2.32191	-9.22915	2.6652
-9.23	2.29263	-9.23	2.46378	-9.23	2.64301	-9.23	2.29556	-9.21901	2.63539
-9.22	2.26957	-9.22	2.44399	-9.22	2.62284	-9.22	2.26159	-9.20887	2.60877
-9.21	2.24389	-9.21	2.41291	-9.21	2.59622	-9.21	2.23962	-9.19872	2.5766
-9.2	2.22381	-9.2	2.38907	-9.2	2.57151	-9.2	2.21599	-9.18858	2.55265
-9.19	2.19295	-9.19	2.37202	-9.19	2.55011	-9.19	2.18255	-9.17844	2.52937
-9.18	2.1716	-9.18	2.34479	-9.18	2.53042	-9.18	2.15981	-9.16829	2.50324
-9.17	2.15206	-9.17	2.33186	-9.17	2.50215	-9.17	2.14029	-9.15815	2.477
-9.16	2.12429	-9.16	2.3062	-9.16	2.48034	-9.16	2.11732	-9.14801	2.45675
-9.15	2.10331	-9.15	2.28748	-9.15	2.46132	-9.15	2.09059	-9.13787	2.43101
-9.14	2.08388	-9.14	2.2636	-9.14	2.43881	-9.14	2.0699	-9.12772	2.40778
-9.13	2.0645	-9.13	2.24521	-9.13	2.41953	-9.13	2.04813	-9.11758	2.38479
-9.12	2.04508	-9.12	2.22902	-9.12	2.39981	-9.12	2.0272	-9.10744	2.36455
-9.11	2.02314	-9.11	2.21764	-9.11	2.38637	-9.11	2.00554	-9.0973	2.33864
-9.1	2.01031	-9.1	2.20322	-9.1	2.36376	-9.1	1.98527	-9.08715	2.31844
-9.09	1.99336	-9.09	2.18691	-9.09	2.34423	-9.09	1.96332	-9.07701	2.30483
-9.08	1.97157	-9.08	2.1752	-9.08	2.32444	-9.08	1.94636	-9.06687	2.27962
-9.07	1.96046	-9.07	2.15869	-9.07	2.31109	-9.07	1.93047	-9.05672	2.25938
-9.06	1.94269	-9.06	2.14589	-9.06	2.29397	-9.06	1.91247	-9.04658	2.24265
-9.05	1.92665	-9.05	2.12969	-9.05	2.27551	-9.05	1.89656	-9.03644	2.22321
-9.04	1.91586	-9.04	2.12082	-9.04	2.261	-9.04	1.87724	-9.0263	2.20953
-9.03	1.89987	-9.03	2.10932	-9.03	2.24677	-9.03	1.8565	-9.01615	2.19337
-9.02	1.88863	-9.02	2.10118	-9.02	2.23281	-9.02	1.84224	-9.00601	2.17998
-9.01	1.88215	-9.01	2.09599	-9.01	2.21867	-9.01	1.83176	-8.99587	2.16085
-9	1.87179	-9	2.08381	-9	2.20453	-9	1.81972	-8.98573	2.1411
-8.99	1.85886	-8.99	2.07317	-8.99	2.19333	-8.99	1.80798	-8.97558	2.12418
-8.98	1.85142	-8.98	2.06669	-8.98	2.18035	-8.98	1.7958	-8.96544	2.1138
-8.97	1.84101	-8.97	2.06021	-8.97	2.16674	-8.97	1.78277	-8.9553	2.10073
-8.96	1.83005	-8.96	2.05544	-8.96	2.15185	-8.96	1.76832	-8.94515	2.09065
-8.95	1.82187	-8.95	2.05387	-8.95	2.14231	-8.95	1.75906	-8.93501	2.07773
-8.94	1.81545	-8.94	2.0458	-8.94	2.13442	-8.94	1.75517	-8.92487	2.06148
-8.93	1.81062	-8.93	2.03586	-8.93	2.12292	-8.93	1.7468	-8.91473	2.05429
-8.92	1.80255	-8.92	2.03717	-8.92	2.11029	-8.92	1.73414	-8.90458	2.04146
-8.91	1.79277	-8.91	2.03925	-8.91	2.09925	-8.91	1.72358	-8.89444	2.03451
-8.9	1.79045	-8.9	2.03599	-8.9	2.08894	-8.9	1.71821	-8.8843	2.01866
-8.89	1.79122	-8.89	2.03414	-8.89	2.07939	-8.89	1.71231	-8.87415	2.00829
-8.88	1.78612	-8.88	2.03414	-8.88	2.06711	-8.88	1.70594	-8.86401	2.00469
-8.87	1.78024	-8.87	2.03414	-8.87	2.05625	-8.87	1.69936	-8.85387	1.99515
-8.86	1.7718	-8.86	2.03285	-8.86	2.05068	-8.86	1.69376	-8.84373	1.98527
-8.85	1.76776	-8.85	2.03085	-8.85	2.04505	-8.85	1.68749	-8.83358	1.96916
-8.84	1.76776	-8.84	2.03331	-8.84	2.03566	-8.84	1.68564	-8.82344	1.96211
-8.83	1.76543	-8.83	2.03742	-8.83	2.02276	-8.83	1.67623	-8.8133	1.96803
-8.82	1.76118	-8.82	2.04077	-8.82	2.01503	-8.82	1.67166	-8.80316	1.94965
-8.81	1.76331	-8.81	2.04625	-8.81	2.00486	-8.81	1.67053	-8.79301	1.94863
-8.8	1.76371	-8.8	2.043	-8.8	1.99394	-8.8	1.66872	-8.78287	1.9331
-8.79	1.75653	-8.79	2.03976	-8.79	1.99245	-8.79	1.66852	-8.77273	1.92909
-8.78	1.75935	-8.78	2.04014	-8.78	1.98583	-8.78	1.66251	-8.76258	1.9227
-8.77	1.7555	-8.77	2.049	-8.77	1.97843	-8.77	1.66044	-8.75244	1.91613
-8.76	1.75789	-8.76	2.05467	-8.76	1.97416	-8.76	1.65994	-8.7423	1.91575
-8.75	1.75789	-8.75	2.05791	-8.75	1.96022	-8.75	1.65702	-8.73216	1.90957
-8.74	1.75789	-8.74	2.06115	-8.74	1.9476	-8.74	1.65556	-8.72201	1.90608
-8.73	1.75927	-8.73	2.06373	-8.73	1.94539	-8.73	1.65401	-8.71187	1.89355
-8.72	1.7632	-8.72	2.06494	-8.72	1.93717	-8.72	1.65558	-8.70173	1.88657
-8.71	1.75848	-8.71	2.07197	-8.71	1.93375	-8.71	1.65502	-8.69159	1.88307
-8.7	1.76065	-8.7	2.08018	-8.7	1.92252	-8.7	1.65201	-8.68144	1.87366
-8.69	1.75789	-8.69	2.08109	-8.69	1.9143	-8.69	1.65043	-8.6713	1.86993
-8.68	1.75876	-8.68	2.08595	-8.68	1.90667	-8.68	1.65224	-8.66116	1.8636
-8.67	1.76409	-8.67	2.08161	-8.67	1.90296	-8.67	1.64967	-8.65101	1.85397
-8.66	1.76085	-8.66	2.09403	-8.66	1.89391	-8.66	1.65229	-8.64087	1.84411
-8.65	1.75789	-8.65	2.10021	-8.65	1.88802	-8.65	1.65208	-8.63073	1.84035
-8.64	1.75766	-8.64	2.10344	-8.64	1.87618	-8.64	1.64911	-8.62059	1.83098
-8.63	1.75461	-8.63	2.10688	-8.63	1.87228	-8.63	1.64572	-8.61044	1.82721
-8.62	1.75474	-8.62	2.11288	-8.62	1.8679	-8.62	1.64542	-8.6003	1.82695
-8.61	1.75798	-8.61	2.10977	-8.61	1.85379	-8.61	1.63632	-8.59016	1.81785
-8.6	1.76111	-8.6	2.10986	-8.6	1.84592	-8.6	1.64244	-8.58002	1.81103
-8.59	1.75457	-8.59	2.11314	-8.59	1.83973	-8.59	1.63704	-8.56987	1.81051
-8.58	1.75133	-8.58	2.11962	-8.58	1.83784	-8.58	1.6341	-8.55973	1.80448
-8.57	1.74809	-8.57	2.11964	-8.57	1.82321	-8.57	1.63608	-8.54959	1.78889
-8.56	1.7512	-8.56	2.11646	-8.56	1.81816	-8.56	1.63074	-8.53944	1.78749
-8.55	1.74819	-8.55	2.11948	-8.55	1.81171	-8.55	1.62767	-8.5293	1.78149
-8.54	1.74495	-8.54	2.11964	-8.54	1.80137	-8.54	1.63275	-8.51916	1.7659
-8.53	1.74474	-8.53	2.12578	-8.53	1.79339	-8.53	1.62998	-8.50902	1.75847
-8.52	1.74474	-8.52	2.1232	-8.52	1.78681	-8.52	1.62485	-8.49887	1.75789
-8.51	1.74474	-8.51	2.12293	-8.51	1.78033	-8.51	1.62129	-8.48873	1.74879
-8.5	1.74474	-8.5	2.12293	-8.5	1.76448	-8.5	1.62267	-8.47859	1.73894
-8.49	1.73902	-8.49	2.12579	-8.49	1.76112	-8.49	1.62239	-8.46844	1.73816
-8.48	1.73255	-8.48	2.12058	-8.48	1.75505	-8.48	1.61582	-8.4583	1.73515
-8.47	1.73434	-8.47	2.12793	-8.47	1.74696	-8.47	1.61163	-8.44816	1.72284
-8.46	1.73487	-8.46	2.12679	-8.46	1.74285	-8.46	1.611	-8.43802	1.71871
-8.45	1.73757	-8.45	2.12622	-8.45	1.72812	-8.45	1.61069	-8.42787	1.71242
-8.44	1.73023	-8.44	2.12883	-8.44	1.72576	-8.44	1.60813	-8.41773	1.70285
-8.43	1.7283	-8.43	2.13206	-8.43	1.71896	-8.43	1.6052	-8.40759	1.69599
-8.42	1.72321	-8.42	2.12779	-8.42	1.70904	-8.42	1.60202	-8.39745	1.68942
-8.41	1.72172	-8.41	2.12622	-8.41	1.70167	-8.41	1.59672	-8.3873	1.68286
-8.4	1.71684	-8.4	2.12141	-8.4	1.69075	-8.4	1.59695	-8.37716	1.67927
-8.39	1.71753	-8.39	2.12906	-8.39	1.68634	-8.39	1.59334	-8.36702	1.67003
-8.38	1.71843	-8.38	2.12818	-8.38	1.67723	-8.38	1.5932	-8.35687	1.66613
-8.37	1.71156	-8.37	2.1217	-8.37	1.66919	-8.37	1.58989	-8.34673	1.65392
-8.36	1.70632	-8.36	2.12184	-8.36	1.66319	-8.36	1.58578	-8.33659	1.65266
-8.35	1.71403	-8.35	2.11861	-8.35	1.65122	-8.35	1.58469	-8.32645	1.64673
-8.34	1.7099	-8.34	2.11846	-8.34	1.64208	-8.34	1.57708	-8.3163	1.6372
-8.33	1.70319	-8.33	2.12173	-8.33	1.63301	-8.33	1.57522	-8.30616	1.63326
-8.32	1.69792	-8.32	2.11882	-8.32	1.63047	-8.32	1.57233	-8.29602	1.62117
-8.31	1.69343	-8.31	2.11435	-8.31	1.62336	-8.31	1.56697	-8.28588	1.62566
-8.3	1.69019	-8.3	2.11697	-8.3	1.61423	-8.3	1.56432	-8.27573	1.61753
-8.29	1.68883	-8.29	2.11583	-8.29	1.60593	-8.29	1.5595	-8.26559	1.60473
-8.28	1.68701	-8.28	2.11121	-8.28	1.59842	-8.28	1.55434	-8.25545	1.60333
-8.27	1.68554	-8.27	2.10977	-8.27	1.59235	-8.27	1.54911	-8.2453	1.59748
-8.26	1.68383	-8.26	2.10977	-8.26	1.58719	-8.26	1.54618	-8.23516	1.59091
-8.25	1.67558	-8.25	2.10807	-8.25	1.57905	-8.25	1.54331	-8.22502	1.5785
-8.24	1.67234	-8.24	2.10483	-8.24	1.56849	-8.24	1.53855	-8.21488	1.57411
-8.23	1.6725	-8.23	2.1032	-8.23	1.5601	-8.23	1.53603	-8.20473	1.565
-8.22	1.66598	-8.22	2.10475	-8.22	1.55418	-8.22	1.5341	-8.19459	1.56096
-8.21	1.66101	-8.21	2.10498	-8.21	1.54894	-8.21	1.53103	-8.18445	1.55478
-8.2	1.6607	-8.2	2.10028	-8.2	1.54284	-8.2	1.52816	-8.17431	1.54533
-8.19	1.65689	-8.19	2.09521	-8.19	1.53405	-8.19	1.52379	-8.16416	1.53836
-8.18	1.65072	-8.18	2.09195	-8.18	1.52489	-8.18	1.51586	-8.15402	1.53756
-8.17	1.65135	-8.17	2.09004	-8.17	1.51917	-8.17	1.50907	-8.14388	1.52604
-8.16	1.64685	-8.16	2.09004	-8.16	1.51102	-8.16	1.50508	-8.13373	1.51865
-8.15	1.64158	-8.15	2.08752	-8.15	1.49987	-8.15	1.4985	-8.12359	1.51492
-8.14	1.63834	-8.14	2.08225	-8.14	1.49422	-8.14	1.49414	-8.11345	1.50582
-8.13	1.634	-8.13	2.08134	-8.13	1.4884	-8.13	1.49176	-8.10331	1.50177
-8.12	1.62752	-8.12	2.08123	-8.12	1.4794	-8.12	1.48648	-8.09316	1.48982
-8.11	1.62306	-8.11	2.07581	-8.11	1.47178	-8.11	1.48394	-8.08302	1.48823
-8.1	1.62306	-8.1	2.0736	-8.1	1.46466	-8.1	1.48168	-8.07288	1.47959
-8.09	1.62034	-8.09	2.0736	-8.09	1.4585	-8.09	1.47456	-8.06273	1.47261
-8.08	1.6132	-8.08	2.06957	-8.08	1.45369	-8.08	1.46843	-8.05259	1.46319
-8.07	1.61239	-8.07	2.06332	-8.07	1.44376	-8.07	1.46947	-8.04245	1.46192
-8.06	1.60991	-8.06	2.06669	-8.06	1.43391	-8.06	1.46471	-8.03231	1.45334
-8.05	1.60849	-8.05	2.05801	-8.05	1.42653	-8.05	1.45537	-8.02216	1.44349
-8.04	1.60333	-8.04	2.05883	-8.04	1.42211	-8.04	1.44829	-8.01202	1.44219
-8.03	1.60151	-8.03	2.05311	-8.03	1.41628	-8.03	1.44793	-8.00188	1.43649
-8.02	1.5929	-8.02	2.04917	-8.02	1.40519	-8.02	1.44683	-7.99174	1.42709
-8.01	1.59073	-8.01	2.044	-8.01	1.40297	-8.01	1.44273	-7.98159	1.42007
-8	1.59296	-8	2.04279	-8	1.39054	-8	1.43717	-7.97145	1.41917
-7.99	1.58881	-7.99	2.03742	-7.99	1.38553	-7.99	1.43048	-7.96131	1.40783
-7.98	1.5795	-7.98	2.03691	-7.98	1.38105	-7.98	1.42157	-7.95116	1.39469
-7.97	1.57338	-7.97	2.03414	-7.97	1.368	-7.97	1.41837	-7.94102	1.40134
-7.96	1.57044	-7.96	2.03314	-7.96	1.36313	-7.96	1.41744	-7.93088	1.39128
-7.95	1.56944	-7.95	2.02711	-7.95	1.35728	-7.95	1.41132	-7.92074	1.38098
-7.94	1.5579	-7.94	2.02387	-7.94	1.35036	-7.94	1.40516	-7.91059	1.37685
-7.93	1.56696	-7.93	2.02063	-7.93	1.34051	-7.93	1.39874	-7.90045	1.37357
-7.92	1.56356	-7.92	2.01769	-7.92	1.33594	-7.92	1.39288	-7.89031	1.35891
-7.91	1.55729	-7.91	2.01745	-7.91	1.32793	-7.91	1.39482	-7.88017	1.35953
-7.9	1.55715	-7.9	2.01402	-7.9	1.3191	-7.9	1.38559	-7.87002	1.35429
-7.89	1.54745	-7.89	2.00797	-7.89	1.31342	-7.89	1.3855	-7.85988	1.35056
-7.88	1.54419	-7.88	2.01067	-7.88	1.30867	-7.88	1.37625	-7.84974	1.34444
-7.87	1.54095	-7.87	1.99471	-7.87	1.30142	-7.87	1.37216	-7.83959	1.3407
-7.86	1.53458	-7.86	1.99795	-7.86	1.29062	-7.86	1.36926	-7.82945	1.32893
-7.85	1.53427	-7.85	1.98827	-7.85	1.28805	-7.85	1.36837	-7.81931	1.32991
-7.84	1.53427	-7.84	1.98491	-7.84	1.28342	-7.84	1.36232	-7.80917	1.32473
-7.83	1.53129	-7.83	1.98794	-7.83	1.27078	-7.83	1.35656	-7.79902	1.31536
-7.82	1.52218	-7.82	1.9881	-7.82	1.26023	-7.82	1.34707	-7.78888	1.31113
-7.81	1.524	-7.81	1.976	-7.81	1.25948	-7.81	1.34094	-7.77874	1.30223
-7.8	1.51875	-7.8	1.96899	-7.8	1.25259	-7.8	1.34209	-7.7686	1.29518
-7.79	1.51505	-7.79	1.96836	-7.79	1.24597	-7.79	1.33961	-7.75845	1.29979
-7.78	1.51183	-7.78	1.96253	-7.78	1.24172	-7.78	1.33387	-7.74831	1.28962
-7.77	1.50057	-7.77	1.95605	-7.77	1.23686	-7.77	1.32739	-7.73817	1.27636
-7.76	1.4981	-7.76	1.95521	-7.76	1.22716	-7.76	1.32812	-7.72802	1.28014
-7.75	1.49552	-7.75	1.94959	-7.75	1.22006	-7.75	1.31901	-7.71788	1.26973
-7.74	1.48976	-7.74	1.94863	-7.74	1.21832	-7.74	1.32125	-7.70774	1.26789
-7.73	1.4907	-7.73	1.94322	-7.73	1.20949	-7.73	1.31281	-7.6976	1.26789
-7.72	1.48424	-7.72	1.9394	-7.72	1.20806	-7.72	1.30682	-7.68745	1.25357
-7.71	1.48165	-7.71	1.93098	-7.71	1.20132	-7.71	1.30619	-7.67731	1.25145
-7.7	1.47933	-7.7	1.92635	-7.7	1.19423	-7.7	1.29916	-7.66717	1.25145
-7.69	1.47609	-7.69	1.92311	-7.69	1.187	-7.69	1.29406	-7.65702	1.24289
-7.68	1.47286	-7.68	1.90991	-7.68	1.18197	-7.68	1.29283	-7.64688	1.23874
-7.67	1.46962	-7.67	1.91321	-7.67	1.18038	-7.67	1.28784	-7.63674	1.23262
-7.66	1.46634	-7.66	1.90377	-7.66	1.17608	-7.66	1.27953	-7.6266	1.22888
-7.65	1.46309	-7.65	1.89696	-7.65	1.17102	-7.65	1.27666	-7.61645	1.22276
-7.64	1.4557	-7.64	1.89602	-7.64	1.16789	-7.64	1.27475	-7.60631	1.21619
-7.63	1.45408	-7.63	1.88478	-7.63	1.16216	-7.63	1.27297	-7.59617	1.21245
-7.62	1.44942	-7.62	1.88177	-7.62	1.15596	-7.62	1.26492	-7.58603	1.20916
-7.61	1.4474	-7.61	1.87851	-7.61	1.15451	-7.61	1.26059	-7.57588	1.2087
-7.6	1.44502	-7.6	1.87199	-7.6	1.14976	-7.6	1.25453	-7.56574	1.20584
-7.59	1.44037	-7.59	1.86761	-7.59	1.14658	-7.59	1.2542	-7.5556	1.19682
-7.58	1.43713	-7.58	1.86437	-7.58	1.1362	-7.58	1.25102	-7.54545	1.18983
-7.57	1.43218	-7.57	1.86113	-7.57	1.13006	-7.57	1.24472	-7.53531	1.18611
-7.56	1.4257	-7.56	1.85789	-7.56	1.12945	-7.56	1.24162	-7.52517	1.17997
-7.55	1.42246	-7.55	1.85087	-7.55	1.12607	-7.55	1.23685	-7.51503	1.17625
-7.54	1.42246	-7.54	1.843	-7.54	1.12211	-7.54	1.23193	-7.50488	1.17297
-7.53	1.41944	-7.53	1.84011	-7.53	1.11721	-7.53	1.22721	-7.49474	1.16684
-7.52	1.4115	-7.52	1.83314	-7.52	1.11123	-7.52	1.22697	-7.4846	1.16879
-7.51	1.4046	-7.51	1.82188	-7.51	1.10554	-7.51	1.22381	-7.47446	1.16074
-7.5	1.40409	-7.5	1.81709	-7.5	1.10093	-7.5	1.21747	-7.46431	1.15089
-7.49	1.40077	-7.49	1.81231	-7.49	1.09677	-7.49	1.21424	-7.45417	1.15233
-7.48	1.3916	-7.48	1.80415	-7.48	1.09435	-7.48	1.20925	-7.44403	1.14997
-7.47	1.38836	-7.47	1.79916	-7.47	1.08983	-7.47	1.20724	-7.43388	1.14387
-7.46	1.38745	-7.46	1.79591	-7.46	1.08405	-7.46	1.2045	-7.42374	1.13449
-7.45	1.384	-7.45	1.79124	-7.45	1.0816	-7.45	1.20066	-7.4136	1.13025
-7.44	1.36888	-7.44	1.78327	-7.44	1.07941	-7.44	1.19716	-7.40346	1.12977
-7.43	1.363	-7.43	1.77763	-7.43	1.07499	-7.43	1.19016	-7.39331	1.12418
-7.42	1.36984	-7.42	1.77229	-7.42	1.06912	-7.42	1.18876	-7.38317	1.1176
-7.41	1.36802	-7.41	1.76319	-7.41	1.06758	-7.41	1.1872	-7.37303	1.11378
-7.4	1.36155	-7.4	1.75996	-7.4	1.06414	-7.4	1.17985	-7.36289	1.10766
-7.39	1.35588	-7.39	1.75438	-7.39	1.05929	-7.39	1.17581	-7.35274	1.10392
-7.38	1.35114	-7.38	1.74803	-7.38	1.05253	-7.38	1.16962	-7.3426	1.10346
-7.37	1.34283	-7.37	1.74258	-7.37	1.04843	-7.37	1.16565	-7.33246	1.10063
-7.36	1.34024	-7.36	1.73159	-7.36	1.0433	-7.36	1.16551	-7.32231	1.09452
-7.35	1.33907	-7.35	1.72845	-7.35	1.04205	-7.35	1.16034	-7.31217	1.0936
-7.34	1.33259	-7.34	1.72275	-7.34	1.03953	-7.34	1.15827	-7.30203	1.08795
-7.33	1.32709	-7.33	1.72198	-7.33	1.0362	-7.33	1.15638	-7.29189	1.07857
-7.32	1.32532	-7.32	1.71227	-7.32	1.03221	-7.32	1.15024	-7.28174	1.07997
-7.31	1.31393	-7.31	1.70347	-7.31	1.02959	-7.31	1.14796	-7.2716	1.07764
-7.3	1.31393	-7.3	1.69785	-7.3	1.02277	-7.3	1.14489	-7.26146	1.06864
-7.29	1.31318	-7.29	1.6938	-7.29	1.02767	-7.29	1.13427	-7.25131	1.07014
-7.28	1.30704	-7.28	1.68733	-7.28	1.02287	-7.28	1.13363	-7.24117	1.06482
-7.27	1.3038	-7.27	1.68156	-7.27	1.01167	-7.27	1.1381	-7.23103	1.06112
-7.26	1.30011	-7.26	1.67571	-7.26	1.01209	-7.26	1.12812	-7.22089	1.05783
-7.25	1.29108	-7.25	1.66313	-7.25	1.00677	-7.25	1.128	-7.21074	1.05742
-7.24	1.29372	-7.24	1.66416	-7.24	1.007	-7.24	1.12166	-7.2006	1.05169
-7.23	1.28434	-7.23	1.65545	-7.23	1.00459	-7.23	1.118	-7.19046	1.04799
-7.22	1.28414	-7.22	1.65134	-7.22	0.999398	-7.22	1.11214	-7.18032	1.05042
-7.21	1.27453	-7.21	1.64279	-7.21	0.994842	-7.21	1.11124	-7.17017	1.04228
-7.2	1.27776	-7.2	1.64141	-7.2	0.996113	-7.2	1.10894	-7.16003	1.03242
-7.19	1.27776	-7.19	1.62964	-7.19	0.989859	-7.19	1.10843	-7.14989	1.03396
-7.18	1.26818	-7.18	1.62934	-7.18	0.994806	-7.18	1.10217	-7.13974	1.02588
-7.17	1.26476	-7.17	1.62583	-7.17	0.985549	-7.17	1.10449	-7.1296	1.02454
-7.16	1.25834	-7.16	1.61915	-7.16	0.986431	-7.16	1.09565	-7.11946	1.01604
-7.15	1.25494	-7.15	1.60991	-7.15	0.970505	-7.15	1.10018	-7.10932	1.02028
-7.14	1.25171	-7.14	1.60969	-7.14	0.972931	-7.14	1.08844	-7.09917	1.01563
-7.13	1.24548	-7.13	1.60333	-7.13	0.967873	-7.13	1.0852	-7.08903	1.01467
-7.12	1.24487	-7.12	1.60329	-7.12	0.969654	-7.12	1.08196	-7.07889	1.01467
-7.11	1.23623	-7.11	1.59033	-7.11	0.965785	-7.11	1.07341	-7.06875	0.997882
-7.1	1.23218	-7.1	1.58378	-7.1	0.960829	-7.1	1.07801	-7.0586	1.00053
-7.09	1.23172	-7.09	1.5836	-7.09	0.960593	-7.09	1.07552	-7.04846	0.998727
-7.08	1.22899	-7.08	1.57741	-7.08	0.953761	-7.08	1.06927	-7.03832	0.995417
-7.07	1.22575	-7.07	1.56788	-7.07	0.94795	-7.07	1.06312	-7.02817	0.99494
-7.06	1.21727	-7.06	1.56118	-7.06	0.950642	-7.06	1.06221	-7.01803	0.989333
-7.05	1.22043	-7.05	1.56352	-7.05	0.94727	-7.05	1.05673	-7.00789	0.988363
-7.04	1.21175	-7.04	1.54942	-7.04	0.945388	-7.04	1.05533	-6.99775	0.979988
-7.03	1.2087	-7.03	1.55026	-7.03	0.943726	-7.03	1.05276	-6.9876	0.978497
-7.02	1.20627	-7.02	1.54515	-7.02	0.935762	-7.02	1.04745	-6.97746	0.975713
-7.01	1.19829	-7.01	1.53869	-7.01	0.933031	-7.01	1.0414	-6.96732	0.969648
-7	1.19554	-7	1.52952	-7	0.927491	-7	1.03937	-6.95718	0.968631
-6.99	1.19554	-6.99	1.52506	-6.99	0.928861	-6.99	1.03915	-6.94703	0.957562
-6.98	1.18888	-6.98	1.52183	-6.98	0.926371	-6.98	1.03466	-6.93689	0.958245
-6.97	1.18351	-6.97	1.51599	-6.97	0.923579	-6.97	1.02393	-6.92675	0.953253
-6.96	1.18239	-6.96	1.51454	-6.96	0.915547	-6.96	1.02548	-6.9166	0.952188
-6.95	1.18239	-6.95	1.50448	-6.95	0.913652	-6.95	1.02626	-6.90646	0.954937
-6.94	1.17227	-6.94	1.49402	-6.94	0.908527	-6.94	1.02149	-6.89632	0.952728
-6.93	1.16792	-6.93	1.49152	-6.93	0.907051	-6.93	1.01511	-6.88618	0.943949
-6.92	1.16731	-6.92	1.48916	-6.92	0.906354	-6.92	1.01171	-6.87603	0.939584
-6.91	1.16033	-6.91	1.48592	-6.91	0.903089	-6.91	1.0105	-6.86589	0.933577
-6.9	1.15972	-6.9	1.48043	-6.9	0.897562	-6.9	1.00615	-6.85575	0.935181
-6.89	1.15736	-6.89	1.47615	-6.89	0.893574	-6.89	0.999783	-6.8456	0.932984
-6.88	1.15279	-6.88	1.47292	-6.88	0.888296	-6.88	0.997498	-6.83546	0.92692
-6.87	1.14781	-6.87	1.46548	-6.87	0.88742	-6.87	0.995217	-6.82532	0.920277
-6.86	1.14615	-6.86	1.45987	-6.86	0.885993	-6.86	0.99139	-6.81518	0.916466
-6.85	1.14639	-6.85	1.46066	-6.85	0.881822	-6.85	0.992	-6.80503	0.918851
-6.84	1.13992	-6.84	1.45192	-6.84	0.877865	-6.84	0.98945	-6.79489	0.913636
-6.83	1.1349	-6.83	1.44158	-6.83	0.874338	-6.83	0.986536	-6.78475	0.907066
-6.82	1.13166	-6.82	1.437	-6.82	0.871518	-6.82	0.983354	-6.77461	0.897683
-6.81	1.12841	-6.81	1.43747	-6.81	0.868187	-6.81	0.977386	-6.76446	0.896282
-6.8	1.12648	-6.8	1.42988	-6.8	0.863724	-6.8	0.97387	-6.75432	0.899102
-6.79	1.1239	-6.79	1.42421	-6.79	0.860819	-6.79	0.973382	-6.74418	0.891018
-6.78	1.11867	-6.78	1.41891	-6.78	0.859352	-6.78	0.968957	-6.73403	0.886857
-6.77	1.11424	-6.77	1.40927	-6.77	0.852824	-6.77	0.965612	-6.72389	0.883573
-6.76	1.11004	-6.76	1.40601	-6.76	0.846938	-6.76	0.96453	-6.71375	0.883128
-6.75	1.11004	-6.75	1.40445	-6.75	0.844425	-6.75	0.958253	-6.70361	0.874452
-6.74	1.10682	-6.74	1.40273	-6.74	0.840413	-6.74	0.954381	-6.69346	0.873262
-6.73	1.10018	-6.73	1.40124	-6.73	0.836295	-6.73	0.95303	-6.68332	0.864605
-6.72	1.09822	-6.72	1.39214	-6.72	0.832854	-6.72	0.947678	-6.67318	0.860518
-6.71	1.09268	-6.71	1.38299	-6.71	0.833205	-6.71	0.943102	-6.66304	0.860108
-6.7	1.08944	-6.7	1.37889	-6.7	0.826239	-6.7	0.942122	-6.65289	0.85438
-6.69	1.08455	-6.69	1.37313	-6.69	0.820054	-6.69	0.938791	-6.64275	0.853531
-6.68	1.0787	-6.68	1.37186	-6.68	0.816991	-6.68	0.938445	-6.63261	0.847818
-6.67	1.08084	-6.67	1.36984	-6.67	0.815451	-6.67	0.932326	-6.62246	0.838393
-6.66	1.06991	-6.66	1.36517	-6.66	0.811002	-6.66	0.927063	-6.61232	0.831387
-6.65	1.06729	-6.65	1.35557	-6.65	0.805976	-6.65	0.92553	-6.60218	0.833357
-6.64	1.06614	-6.64	1.35233	-6.64	0.801258	-6.64	0.923683	-6.59204	0.825315
-6.63	1.06019	-6.63	1.34807	-6.63	0.801141	-6.63	0.91603	-6.58189	0.823933
-6.62	1.05649	-6.62	1.3445	-6.62	0.794761	-6.62	0.917118	-6.57175	0.821109
-6.61	1.05003	-6.61	1.34223	-6.61	0.790585	-6.61	0.908871	-6.56161	0.815003
-6.6	1.04501	-6.6	1.32951	-6.6	0.785569	-6.6	0.906657	-6.55147	0.808432
-6.59	1.04957	-6.59	1.32791	-6.59	0.780354	-6.59	0.902232	-6.54132	0.804676
-6.58	1.03769	-6.58	1.32576	-6.58	0.774564	-6.58	0.902976	-6.53118	0.804202
-6.57	1.03748	-6.57	1.31208	-6.57	0.774996	-6.57	0.895107	-6.52104	0.792973
-6.56	1.03374	-6.56	1.31381	-6.56	0.768969	-6.56	0.893259	-6.51089	0.793846
-6.55	1.0216	-6.55	1.30212	-6.55	0.762017	-6.55	0.88646	-6.50075	0.783138
-6.54	1.03099	-6.54	1.30423	-6.54	0.756721	-6.54	0.887679	-6.49061	0.789572
-6.53	1.02451	-6.53	1.29207	-6.53	0.754305	-6.53	0.881837	-6.48047	0.782668
-6.52	1.01805	-6.52	1.29644	-6.52	0.751675	-6.52	0.878327	-6.47032	0.772813
-6.51	1.00838	-6.51	1.29091	-6.51	0.74119	-6.51	0.877102	-6.46018	0.76854
-6.5	1.00809	-6.5	1.28922	-6.5	0.736446	-6.5	0.868692	-6.45004	0.768027
-6.49	1.00809	-6.49	1.27776	-6.49	0.73419	-6.49	0.862996	-6.43989	0.762481
-6.48	1.00809	-6.48	1.27712	-6.48	0.72715	-6.48	0.862462	-6.42975	0.76422
-6.47	1.00213	-6.47	1.27118	-6.47	0.723027	-6.47	0.859281	-6.41961	0.748139
-6.46	0.998582	-6.46	1.27073	-6.46	0.716753	-6.46	0.856619	-6.40947	0.747765
-6.45	0.998229	-6.45	1.26395	-6.45	0.714087	-6.45	0.85203	-6.39932	0.742779
-6.44	0.995351	-6.44	1.2544	-6.44	0.707698	-6.44	0.849126	-6.38918	0.741718
-6.43	0.9836	-6.43	1.24816	-6.43	0.7051	-6.43	0.84267	-6.37904	0.733479
-6.42	0.984572	-6.42	1.24795	-6.42	0.702898	-6.42	0.84293	-6.3689	0.72911
-6.41	0.979612	-6.41	1.2417	-6.41	0.689428	-6.41	0.833844	-6.35875	0.728564
-6.4	0.978497	-6.4	1.24814	-6.4	0.688831	-6.4	0.826895	-6.34861	0.717638
-6.39	0.970585	-6.39	1.23842	-6.39	0.685163	-6.39	0.826491	-6.33847	0.71541
-6.38	0.968631	-6.38	1.22872	-6.38	0.678684	-6.38	0.828455	-6.32832	0.707223
-6.37	0.958499	-6.37	1.219	-6.37	0.675124	-6.37	0.82119	-6.31818	0.705544
-6.36	0.962927	-6.36	1.21856	-6.36	0.6712	-6.36	0.819263	-6.30804	0.697254
-6.35	0.957938	-6.35	1.21552	-6.35	0.667239	-6.35	0.816325	-6.2979	0.703956
-6.34	0.955477	-6.34	1.20929	-6.34	0.656653	-6.34	0.807795	-6.28775	0.700034
-6.33	0.95305	-6.33	1.21459	-6.33	0.653823	-6.33	0.806394	-6.27761	0.693464
-6.32	0.952188	-6.32	1.20646	-6.32	0.648753	-6.32	0.798908	-6.26747	0.689642
-6.31	0.947524	-6.31	1.19367	-6.31	0.647184	-6.31	0.801631	-6.25733	0.683621
-6.3	0.940982	-6.3	1.19226	-6.3	0.638231	-6.3	0.795835	-6.24718	0.679788
-6.29	0.939034	-6.29	1.18375	-6.29	0.631467	-6.29	0.797881	-6.23704	0.67379
-6.28	0.932359	-6.28	1.18522	-6.28	0.62709	-6.28	0.789372	-6.2269	0.667225
-6.27	0.926999	-6.27	1.18003	-6.27	0.62507	-6.27	0.78413	-6.21675	0.660653
-6.26	0.92588	-6.26	1.1791	-6.26	0.617364	-6.26	0.780681	-6.20661	0.656794
-6.25	0.92588	-6.25	1.17362	-6.25	0.609349	-6.25	0.773198	-6.19647	0.656215
-6.24	0.919672	-6.24	1.16983	-6.24	0.60983	-6.24	0.772623	-6.18633	0.653518
-6.23	0.913994	-6.23	1.16395	-6.23	0.603631	-6.23	0.769251	-6.17618	0.650236
-6.22	0.910758	-6.22	1.16266	-6.22	0.605021	-6.22	0.762869	-6.16604	0.655008
-6.21	0.909437	-6.21	1.16266	-6.21	0.596728	-6.21	0.762627	-6.1559	0.642832
-6.2	0.903765	-6.2	1.1527	-6.2	0.592473	-6.2	0.757534	-6.14576	0.639772
-6.19	0.899571	-6.19	1.14707	-6.19	0.589427	-6.19	0.750254	-6.13561	0.637108
-6.18	0.897754	-6.18	1.14145	-6.18	0.578554	-6.18	0.750985	-6.12547	0.633823
-6.17	0.898049	-6.17	1.1373	-6.17	0.578019	-6.17	0.74604	-6.11533	0.627903
-6.16	0.896093	-6.16	1.13635	-6.16	0.575824	-6.16	0.742604	-6.10518	0.626618
-6.15	0.891287	-6.15	1.13411	-6.15	0.568886	-6.15	0.738441	-6.09504	0.621349
-6.14	0.886391	-6.14	1.1264	-6.14	0.564365	-6.14	0.73265	-6.0849	0.62004
-6.13	0.879912	-6.13	1.11883	-6.13	0.563487	-6.13	0.72905	-6.07476	0.612132
-6.12	0.878107	-6.12	1.11662	-6.12	0.559139	-6.12	0.726804	-6.06461	0.615431
-6.11	0.878333	-6.11	1.1103	-6.11	0.552946	-6.11	0.727018	-6.05447	0.614133
-6.1	0.876551	-6.1	1.10675	-6.1	0.54478	-6.1	0.7226	-6.04433	0.608226
-6.09	0.873636	-6.09	1.10271	-6.09	0.541861	-6.09	0.716321	-6.03418	0.60427
-6.08	0.869974	-6.08	1.09821	-6.08	0.539844	-6.08	0.711684	-6.02404	0.600984
-6.07	0.868565	-6.07	1.10073	-6.07	0.533926	-6.07	0.707873	-6.0139	0.600309
-6.06	0.863974	-6.06	1.09784	-6.06	0.532423	-6.06	0.707563	-6.00376	0.600309
-6.05	0.858812	-6.05	1.0936	-6.05	0.53109	-6.05	0.707549	-5.99361	0.595107
-6.04	0.855571	-6.04	1.08997	-6.04	0.527229	-6.04	0.70421	-5.98347	0.593732
-6.03	0.851125	-6.03	1.07997	-6.03	0.525364	-6.03	0.702403	-5.97333	0.591142
-6.02	0.85045	-6.02	1.07387	-6.02	0.520649	-6.02	0.700469	-5.96319	0.585279
-6.01	0.854545	-6.01	1.07213	-6.01	0.51599	-6.01	0.688999	-5.95304	0.583866
-6	0.849157	-6	1.07058	-6	0.513108	-6	0.6844	-5.9429	0.583866
-5.99	0.843864	-5.99	1.06395	-5.99	0.507972	-5.99	0.682208	-5.93276	0.578661
-5.98	0.840019	-5.98	1.06063	-5.98	0.505479	-5.98	0.681712	-5.92261	0.577289
-5.97	0.843192	-5.97	1.05934	-5.97	0.50312	-5.97	0.683195	-5.91247	0.579891
-5.96	0.832871	-5.96	1.05564	-5.96	0.50197	-5.96	0.675633	-5.90233	0.572794
-5.95	0.829625	-5.95	1.05307	-5.95	0.497562	-5.95	0.674564	-5.89219	0.570711
-5.94	0.828056	-5.94	1.04476	-5.94	0.494322	-5.94	0.669136	-5.88204	0.568131
-5.93	0.82973	-5.93	1.04098	-5.93	0.491083	-5.93	0.669085	-5.8719	0.572586
-5.92	0.8243	-5.92	1.03964	-5.92	0.48704	-5.92	0.664116	-5.86176	0.566261
-5.91	0.816107	-5.91	1.03769	-5.91	0.482793	-5.91	0.66136	-5.85162	0.558982
-5.9	0.823299	-5.9	1.03272	-5.9	0.480594	-5.9	0.652415	-5.84147	0.562702
-5.89	0.820021	-5.89	1.02573	-5.89	0.478367	-5.89	0.656525	-5.83133	0.559005
-5.88	0.816778	-5.88	1.02783	-5.88	0.48059	-5.88	0.661287	-5.82119	0.565236
-5.87	0.812468	-5.87	1.02456	-5.87	0.472492	-5.87	0.650179	-5.81104	0.557198
-5.86	0.804691	-5.86	1.01692	-5.86	0.470875	-5.86	0.644807	-5.8009	0.556817
-5.85	0.80749	-5.85	1.01269	-5.85	0.470685	-5.85	0.644992	-5.79076	0.554979
-5.84	0.80622	-5.84	1.00622	-5.84	0.467013	-5.84	0.647088	-5.78062	0.554269
-5.83	0.797992	-5.83	1.00063	-5.83	0.465342	-5.83	0.644312	-5.77047	0.551676
-5.82	0.800913	-5.82	0.999073	-5.82	0.463408	-5.82	0.640868	-5.76033	0.55098
-5.81	0.800105	-5.81	0.999928	-5.81	0.462402	-5.81	0.640216	-5.75019	0.548397
-5.8	0.791261	-5.8	0.992704	-5.8	0.45502	-5.8	0.635056	-5.74005	0.542537
-5.79	0.794018	-5.79	0.985074	-5.79	0.459907	-5.79	0.639363	-5.7299	0.546324
-5.78	0.787431	-5.78	0.984432	-5.78	0.45833	-5.78	0.634011	-5.71976	0.542472
-5.77	0.777952	-5.77	0.980599	-5.77	0.451795	-5.77	0.634345	-5.70962	0.541114
-5.76	0.78119	-5.76	0.976297	-5.76	0.453134	-5.76	0.627972	-5.69947	0.541114
-5.75	0.787655	-5.75	0.980796	-5.75	0.44994	-5.75	0.624765	-5.68933	0.541114
-5.74	0.771819	-5.74	0.97432	-5.74	0.447949	-5.74	0.624405	-5.67919	0.538479
-5.73	0.777589	-5.73	0.968241	-5.73	0.453851	-5.73	0.621131	-5.66905	0.537826
-5.72	0.771632	-5.72	0.965002	-5.72	0.448881	-5.72	0.619693	-5.6589	0.537826
-5.71	0.771316	-5.71	0.961471	-5.71	0.44489	-5.71	0.620402	-5.64876	0.532528
-5.7	0.771316	-5.7	0.95524	-5.7	0.440688	-5.7	0.620042	-5.63862	0.533889
-5.69	0.768326	-5.69	0.951992	-5.69	0.444999	-5.69	0.614669	-5.62847	0.531901
-5.68	0.765043	-5.68	0.948519	-5.68	0.43929	-5.68	0.611548	-5.61833	0.525985
-5.67	0.761792	-5.67	0.942475	-5.67	0.440933	-5.67	0.611271	-5.60819	0.529928
-5.66	0.767245	-5.66	0.945508	-5.66	0.43682	-5.66	0.610925	-5.59805	0.528584
-5.65	0.753575	-5.65	0.942377	-5.65	0.433542	-5.65	0.608047	-5.5879	0.52796
-5.64	0.757284	-5.64	0.945584	-5.64	0.435702	-5.64	0.607617	-5.57776	0.522625
-5.63	0.755361	-5.63	0.929385	-5.63	0.435224	-5.63	0.606958	-5.56762	0.521383
-5.62	0.752122	-5.62	0.925983	-5.62	0.434745	-5.62	0.60516	-5.55748	0.524039
-5.61	0.751584	-5.61	0.92902	-5.61	0.43415	-5.61	0.603722	-5.54733	0.522014
-5.6	0.746281	-5.6	0.922985	-5.6	0.435725	-5.6	0.603597	-5.53719	0.526692
-5.59	0.742369	-5.59	0.916506	-5.59	0.433622	-5.59	0.597175	-5.52705	0.525318
-5.58	0.744316	-5.58	0.916014	-5.58	0.435541	-5.58	0.597394	-5.5169	0.524671
-5.57	0.7374	-5.57	0.907178	-5.57	0.430928	-5.57	0.595663	-5.50676	0.522033
-5.56	0.732651	-5.56	0.911938	-5.56	0.434897	-5.56	0.59153	-5.49662	0.518753
-5.55	0.736739	-5.55	0.909883	-5.55	0.436446	-5.55	0.592796	-5.48648	0.520725
-5.54	0.733661	-5.54	0.90106	-5.54	0.433991	-5.54	0.587976	-5.47633	0.513497
-5.53	0.731853	-5.53	0.894094	-5.53	0.431841	-5.53	0.590397	-5.46619	0.516758
-5.52	0.729531	-5.52	0.892994	-5.52	0.432409	-5.52	0.591906	-5.45605	0.518094
-5.51	0.733148	-5.51	0.89036	-5.51	0.429225	-5.51	0.59035	-5.44591	0.515482
-5.5	0.732896	-5.5	0.881952	-5.5	0.427693	-5.5	0.588208	-5.43576	0.517414
-5.49	0.727469	-5.49	0.879839	-5.49	0.430347	-5.49	0.587154	-5.42562	0.512884
-5.48	0.721003	-5.48	0.88232	-5.48	0.428196	-5.48	0.587154	-5.41548	0.514114
-5.47	0.720781	-5.47	0.878265	-5.47	0.42818	-5.47	0.583648	-5.40533	0.514805
-5.46	0.715883	-5.46	0.874169	-5.46	0.431975	-5.46	0.583018	-5.39519	0.512223
-5.45	0.716094	-5.45	0.873262	-5.45	0.431149	-5.45	0.583984	-5.38505	0.516676
-5.44	0.716762	-5.44	0.873262	-5.44	0.432156	-5.44	0.582249	-5.37491	0.512943
-5.43	0.711636	-5.43	0.864345	-5.43	0.431685	-5.43	0.5789	-5.36476	0.514089
-5.42	0.710669	-5.42	0.857928	-5.42	0.434378	-5.42	0.57752	-5.35462	0.514805
-5.41	0.710334	-5.41	0.854688	-5.41	0.434641	-5.41	0.578105	-5.34448	0.514805
-5.4	0.708832	-5.4	0.853531	-5.4	0.432214	-5.4	0.574785	-5.33434	0.512245
-5.39	0.707145	-5.39	0.849478	-5.39	0.432169	-5.39	0.571657	-5.32419	0.514071
-5.38	0.705544	-5.38	0.848927	-5.38	0.432591	-5.38	0.573992	-5.31405	0.507159
-5.37	0.703964	-5.37	0.848319	-5.37	0.435154	-5.37	0.579486	-5.30391	0.507485
-5.36	0.700731	-5.36	0.841331	-5.36	0.437718	-5.36	0.577482	-5.29376	0.513312
-5.35	0.700439	-5.35	0.831621	-5.35	0.437339	-5.35	0.569991	-5.28362	0.512267
-5.34	0.696572	-5.34	0.828989	-5.34	0.437319	-5.34	0.569184	-5.27348	0.511517
-5.33	0.693205	-5.33	0.828796	-5.33	0.436486	-5.33	0.567929	-5.26334	0.511517
-5.32	0.696335	-5.32	0.823891	-5.32	0.435984	-5.32	0.565873	-5.25319	0.50646
-5.31	0.691129	-5.31	0.820645	-5.31	0.438501	-5.31	0.567612	-5.24305	0.50494
-5.3	0.687892	-5.3	0.819086	-5.3	0.437973	-5.3	0.565346	-5.23291	0.50494
-5.29	0.685812	-5.29	0.815846	-5.29	0.437682	-5.29	0.561942	-5.22276	0.50494
-5.28	0.684706	-5.28	0.81114	-5.28	0.439585	-5.28	0.561782	-5.21262	0.50494
-5.27	0.680418	-5.27	0.803245	-5.27	0.438355	-5.27	0.563622	-5.20248	0.507438
-5.26	0.676947	-5.26	0.797625	-5.26	0.439501	-5.26	0.566294	-5.19234	0.505728
-5.25	0.679235	-5.25	0.798981	-5.25	0.441823	-5.25	0.563199	-5.18219	0.50494
-5.24	0.679235	-5.24	0.800913	-5.24	0.44531	-5.24	0.56181	-5.17205	0.507435
-5.23	0.678369	-5.23	0.797138	-5.23	0.447937	-5.23	0.562983	-5.16191	0.508228
-5.22	0.675947	-5.22	0.789838	-5.22	0.44771	-5.22	0.561175	-5.15177	0.508228
-5.21	0.675147	-5.21	0.785442	-5.21	0.44699	-5.21	0.560864	-5.14162	0.508228
-5.2	0.672658	-5.2	0.780076	-5.2	0.446885	-5.2	0.560623	-5.13148	0.508228
-5.19	0.670394	-5.19	0.776848	-5.19	0.446538	-5.19	0.557923	-5.12134	0.503305
-5.18	0.663529	-5.18	0.773629	-5.18	0.444988	-5.18	0.558433	-5.11119	0.501651
-5.17	0.665389	-5.17	0.770383	-5.17	0.450432	-5.17	0.559795	-5.10105	0.504104
-5.16	0.663434	-5.16	0.767137	-5.16	0.448843	-5.16	0.556755	-5.09091	0.50249
-5.15	0.66548	-5.15	0.764739	-5.15	0.452183	-5.15	0.554141	-5.08077	0.501651
-5.14	0.663374	-5.14	0.763094	-5.14	0.453352	-5.14	0.552066	-5.07062	0.499212
-5.13	0.665028	-5.13	0.758161	-5.13	0.454653	-5.13	0.553871	-5.06048	0.500797
-5.12	0.659031	-5.12	0.758161	-5.12	0.454786	-5.12	0.551785	-5.05034	0.504081
-5.11	0.656215	-5.11	0.756823	-5.11	0.453109	-5.11	0.554863	-5.0402	0.495232
-5.1	0.65546	-5.1	0.750965	-5.1	0.455629	-5.1	0.55693	-5.03005	0.499056
-5.09	0.649638	-5.09	0.747165	-5.09	0.457553	-5.09	0.553837	-5.01991	0.501651
-5.08	0.649999	-5.08	0.742233	-5.08	0.455892	-5.08	0.548362	-5.00977	0.496818
-5.07	0.652612	-5.07	0.744541	-5.07	0.455675	-5.07	0.548355	-4.99962	0.4999
-5.06	0.649119	-5.06	0.740052	-5.06	0.45972	-5.06	0.55341	-4.98948	0.499246
-5.05	0.642856	-5.05	0.729288	-5.05	0.46438	-5.05	0.550612	-4.97934	0.500763
-5.04	0.639772	-5.04	0.733888	-5.04	0.464182	-5.04	0.548307	-4.9692	0.496866
-5.03	0.639772	-5.03	0.72278	-5.03	0.461317	-5.03	0.547359	-4.95905	0.495074
-5.02	0.639772	-5.02	0.730775	-5.02	0.466232	-5.02	0.547718	-4.94891	0.495074
-5.01	0.639772	-5.01	0.715087	-5.01	0.466837	-5.01	0.545158	-4.93877	0.497455
-5	0.639728	-5	0.708944	-5	0.460375	-5	0.544768	-4.92863	0.493608
-4.99	0.636486	-4.99	0.712178	-4.99	0.468289	-4.99	0.547555	-4.91848	0.491785
-4.98	0.633202	-4.98	0.715385	-4.98	0.463792	-4.98	0.54219	-4.90834	0.49415
-4.97	0.629963	-4.97	0.705666	-4.97	0.472361	-4.97	0.544553	-4.8982	0.490352
-4.96	0.623542	-4.96	0.705544	-4.96	0.471073	-4.96	0.545133	-4.88805	0.495568
-4.95	0.623329	-4.95	0.699245	-4.95	0.474701	-4.95	0.536565	-4.87791	0.498362
-4.94	0.626412	-4.94	0.702061	-4.94	0.475992	-4.94	0.545195	-4.86777	0.496012
-4.93	0.626618	-4.93	0.696176	-4.93	0.474421	-4.93	0.541894	-4.85763	0.497417
-4.92	0.623579	-4.92	0.692683	-4.92	0.467437	-4.92	0.541114	-4.84748	0.496025
-4.91	0.623329	-4.91	0.692389	-4.91	0.472634	-4.91	0.535911	-4.83734	0.490405
-4.9	0.626264	-4.9	0.683712	-4.9	0.477577	-4.9	0.540014	-4.8272	0.490828
-4.89	0.620857	-4.89	0.682524	-4.89	0.481946	-4.89	0.538441	-4.81705	0.494109
-4.88	0.614371	-4.88	0.685323	-4.88	0.478978	-4.88	0.535844	-4.80691	0.490437
-4.87	0.619104	-4.87	0.680312	-4.87	0.478265	-4.87	0.534948	-4.79677	0.490811
-4.86	0.614478	-4.86	0.673766	-4.86	0.477686	-4.86	0.537428	-4.78663	0.487163
-4.85	0.613463	-4.85	0.675349	-4.85	0.478672	-4.85	0.538191	-4.77648	0.489823
-4.84	0.608037	-4.84	0.670586	-4.84	0.480984	-4.84	0.538191	-4.76634	0.484873
-4.83	0.606886	-4.83	0.664094	-4.83	0.483506	-4.83	0.540271	-4.7562	0.48422
-4.82	0.606886	-4.82	0.665381	-4.82	0.484112	-4.82	0.536162	-4.74606	0.485208
-4.81	0.609504	-4.81	0.666081	-4.81	0.481681	-4.81	0.534745	-4.73591	0.487498
-4.8	0.602364	-4.8	0.661121	-4.8	0.481338	-4.8	0.532338	-4.72577	0.483928
-4.79	0.60799	-4.79	0.649798	-4.79	0.483893	-4.79	0.533483	-4.71563	0.481919
-4.78	0.605156	-4.78	0.646349	-4.78	0.485638	-4.78	0.532351	-4.70548	0.484193
-4.77	0.603597	-4.77	0.646349	-4.77	0.485645	-4.77	0.533385	-4.69534	0.48294
-4.76	0.601159	-4.76	0.641797	-4.76	0.48462	-4.76	0.529074	-4.6852	0.479659
-4.75	0.597908	-4.75	0.637542	-4.75	0.487471	-4.75	0.530841	-4.67506	0.476375
-4.74	0.59702	-4.74	0.634276	-4.74	0.489683	-4.74	0.532179	-4.66491	0.477591
-4.73	0.594725	-4.73	0.635366	-4.73	0.487913	-4.73	0.532574	-4.65477	0.478631
-4.72	0.593732	-4.72	0.636483	-4.72	0.487103	-4.72	0.526957	-4.64463	0.478631
-4.71	0.59154	-4.71	0.63029	-4.71	0.493492	-4.71	0.522234	-4.63449	0.480867
-4.7	0.592583	-4.7	0.628636	-4.7	0.493599	-4.7	0.528463	-4.62434	0.479688
-4.69	0.58955	-4.69	0.625975	-4.69	0.489454	-4.69	0.530558	-4.6142	0.471945
-4.68	0.587154	-4.68	0.623329	-4.68	0.490304	-4.68	0.524439	-4.60406	0.470991
-4.67	0.587154	-4.67	0.619599	-4.67	0.490414	-4.67	0.522804	-4.59391	0.472054
-4.66	0.585221	-4.66	0.616752	-4.66	0.488274	-4.66	0.52293	-4.58377	0.472054
-4.65	0.581979	-4.65	0.616752	-4.65	0.490353	-4.65	0.518513	-4.57363	0.474263
-4.64	0.580577	-4.64	0.613158	-4.64	0.491634	-4.64	0.520785	-4.56349	0.475342
-4.63	0.582389	-4.63	0.610175	-4.63	0.49117	-4.63	0.52376	-4.55334	0.47314
-4.62	0.576634	-4.62	0.608482	-4.62	0.492172	-4.62	0.518438	-4.5432	0.474253
-4.61	0.570711	-4.61	0.605242	-4.61	0.492118	-4.61	0.516907	-4.53306	0.470952
-4.6	0.572437	-4.6	0.602002	-4.6	0.492839	-4.6	0.515171	-4.52292	0.470957
-4.59	0.575697	-4.59	0.600309	-4.59	0.49399	-4.59	0.517573	-4.51277	0.46987
-4.58	0.572278	-4.58	0.597315	-4.58	0.492742	-4.58	0.519204	-4.50263	0.470943
-4.57	0.567423	-4.57	0.592263	-4.57	0.489516	-4.57	0.51592	-4.49249	0.467705
-4.56	0.565855	-4.56	0.590443	-4.56	0.491173	-4.56	0.515153	-4.48234	0.463305
-4.55	0.561103	-4.55	0.58766	-4.55	0.493512	-4.55	0.510559	-4.4722	0.464353
-4.54	0.557557	-4.54	0.583866	-4.54	0.49423	-4.54	0.509958	-4.46206	0.465476
-4.53	0.563222	-4.53	0.582582	-4.53	0.494226	-4.53	0.511291	-4.45192	0.465476
-4.52	0.567945	-4.52	0.580577	-4.52	0.492553	-4.52	0.508594	-4.44177	0.463329
-4.51	0.561421	-4.51	0.580577	-4.51	0.490903	-4.51	0.507644	-4.43163	0.462188
-4.5	0.558864	-4.5	0.579434	-4.5	0.49187	-4.5	0.505174	-4.42149	0.457909
-4.49	0.559591	-4.49	0.57507	-4.49	0.492447	-4.49	0.505788	-4.41134	0.459882
-4.48	0.556358	-4.48	0.571802	-4.48	0.488477	-4.48	0.507667	-4.4012	0.457923
-4.47	0.554269	-4.47	0.571916	-4.47	0.490607	-4.47	0.504681	-4.39106	0.45774
-4.46	0.553169	-4.46	0.567423	-4.46	0.493847	-4.46	0.501868	-4.38092	0.454648
-4.45	0.549933	-4.45	0.566479	-4.45	0.491236	-4.45	0.501902	-4.37077	0.454444
-4.44	0.547691	-4.44	0.564134	-4.44	0.488759	-4.44	0.500168	-4.36063	0.455611
-4.43	0.546738	-4.43	0.564134	-4.43	0.492541	-4.43	0.500531	-4.35049	0.45772
-4.42	0.544403	-4.42	0.56253	-4.42	0.491278	-4.42	0.494598	-4.34035	0.456793
-4.41	0.545251	-4.41	0.555979	-4.41	0.496033	-4.41	0.500724	-4.3302	0.451406
-4.4	0.546072	-4.4	0.551717	-4.4	0.492524	-4.4	0.493167	-4.32006	0.45532
-4.39	0.540315	-4.39	0.553581	-4.39	0.488282	-4.39	0.495509	-4.30992	0.45054
-4.38	0.538581	-4.38	0.550333	-4.38	0.492717	-4.38	0.495741	-4.29977	0.447831
-4.37	0.539702	-4.37	0.547062	-4.37	0.491695	-4.37	0.495728	-4.28963	0.451116
-4.36	0.535194	-4.36	0.544403	-4.36	0.491507	-4.36	0.498622	-4.27949	0.450247
-4.35	0.537826	-4.35	0.544403	-4.35	0.494106	-4.35	0.497235	-4.26935	0.44696
-4.34	0.536713	-4.34	0.544403	-4.34	0.486711	-4.34	0.483259	-4.2592	0.445745
-4.33	0.530747	-4.33	0.543128	-4.33	0.493999	-4.33	0.48914	-4.24906	0.445745
-4.32	0.52796	-4.32	0.534916	-4.32	0.489501	-4.32	0.485915	-4.23892	0.443683
-4.31	0.527557	-4.31	0.537496	-4.31	0.482807	-4.31	0.488457	-4.22878	0.442456
-4.3	0.52573	-4.3	0.534254	-4.3	0.48616	-4.3	0.488517	-4.21863	0.4363
-4.29	0.53393	-4.29	0.531511	-4.29	0.490901	-4.29	0.486031	-4.20849	0.436688
-4.28	0.527706	-4.28	0.5343	-4.28	0.486668	-4.28	0.482454	-4.19835	0.441213
-4.27	0.524467	-4.27	0.531248	-4.27	0.485948	-4.27	0.47957	-4.1882	0.438372
-4.26	0.521383	-4.26	0.531022	-4.26	0.485229	-4.26	0.484705	-4.17806	0.43384
-4.25	0.521488	-4.25	0.527783	-4.25	0.487697	-4.25	0.479245	-4.16792	0.434622
-4.24	0.524571	-4.24	0.524671	-4.24	0.485315	-4.24	0.482269	-4.15778	0.435879
-4.23	0.518095	-4.23	0.524593	-4.23	0.487617	-4.23	0.481611	-4.14763	0.433857
-4.22	0.521333	-4.22	0.521295	-4.22	0.483689	-4.22	0.4819	-4.13749	0.434609
-4.21	0.511815	-4.21	0.511594	-4.21	0.484407	-4.21	0.481239	-4.12735	0.431848
-4.2	0.517796	-4.2	0.517933	-4.2	0.482824	-4.2	0.474302	-4.11721	0.433325
-4.19	0.511914	-4.19	0.51493	-4.19	0.48265	-4.19	0.479865	-4.10706	0.433871
-4.18	0.511517	-4.18	0.521035	-4.18	0.479194	-4.18	0.479238	-4.09692	0.432591
-4.17	0.508531	-4.17	0.515249	-4.17	0.484808	-4.17	0.476672	-4.08678	0.432591
-4.16	0.511164	-4.16	0.508771	-4.16	0.484744	-4.16	0.466695	-4.07663	0.432591
-4.15	0.511517	-4.15	0.511191	-4.15	0.485426	-4.15	0.468792	-4.06649	0.430602
-4.14	0.505846	-4.14	0.511517	-4.14	0.484065	-4.14	0.469626	-4.05635	0.427317
-4.13	0.510512	-4.13	0.505777	-4.13	0.48638	-4.13	0.464617	-4.04621	0.427995
-4.12	0.50878	-4.12	0.50494	-4.12	0.480919	-4.12	0.467404	-4.03606	0.429302
-4.11	0.502864	-4.11	0.499396	-4.11	0.480279	-4.11	0.46913	-4.02592	0.427327
-4.1	0.499024	-4.1	0.501085	-4.1	0.479038	-4.1	0.466285	-4.01578	0.426013
-4.09	0.500943	-4.09	0.504324	-4.09	0.478101	-4.09	0.468771	-4.00563	0.426013
-4.08	0.501651	-4.08	0.49697	-4.08	0.477382	-4.08	0.463068	-3.99549	0.427978
-4.07	0.496685	-4.07	0.495074	-4.07	0.478185	-4.07	0.461709	-3.98535	0.427345
-4.06	0.502373	-4.06	0.49764	-4.06	0.479936	-4.06	0.461057	-3.97521	0.424062
-4.05	0.502556	-4.05	0.490824	-4.05	0.480944	-4.05	0.463122	-3.96506	0.422725
-4.04	0.496992	-4.04	0.490959	-4.04	0.47506	-4.04	0.459523	-3.95492	0.422725
-4.03	0.492792	-4.03	0.491785	-4.03	0.472517	-4.03	0.45622	-3.94478	0.422725
-4.02	0.491785	-4.02	0.496496	-4.02	0.477775	-4.02	0.458035	-3.93464	0.422725
-4.01	0.496155	-4.01	0.489159	-4.01	0.47631	-4.01	0.454549	-3.92449	0.420797
-4	0.487686	-4	0.489722	-4	0.475476	-4	0.452031	-3.91435	0.419436
-3.99	0.488166	-3.99	0.487363	-3.99	0.476143	-3.99	0.454651	-3.90421	0.419436
-3.98	0.491785	-3.98	0.485208	-3.98	0.469933	-3.98	0.457751	-3.89406	0.419436
-3.97	0.491785	-3.97	0.483055	-3.97	0.467277	-3.97	0.457323	-3.88392	0.417496
-3.96	0.493712	-3.96	0.488226	-3.96	0.468421	-3.96	0.454143	-3.87378	0.420065
-3.95	0.487466	-3.95	0.489736	-3.95	0.469518	-3.95	0.450042	-3.86364	0.418809
-3.94	0.487535	-3.94	0.482421	-3.94	0.469496	-3.94	0.451146	-3.85349	0.412239
-3.93	0.489964	-3.93	0.476639	-3.93	0.468765	-3.93	0.451223	-3.84335	0.413472
-3.92	0.488497	-3.92	0.479217	-3.92	0.467446	-3.92	0.446299	-3.83321	0.418095
-3.91	0.488497	-3.91	0.476262	-3.91	0.46749	-3.91	0.44878	-3.82307	0.417493
-3.9	0.486832	-3.9	0.472054	-3.9	0.46784	-3.9	0.449555	-3.81292	0.414208
-3.89	0.485208	-3.89	0.472054	-3.89	0.467529	-3.89	0.44611	-3.80278	0.412859
-3.88	0.482089	-3.88	0.473787	-3.88	0.468034	-3.88	0.447835	-3.79264	0.412859
-3.87	0.478631	-3.87	0.473635	-3.87	0.468034	-3.87	0.448899	-3.78249	0.412859
-3.86	0.48155	-3.86	0.472054	-3.86	0.467191	-3.86	0.447868	-3.77235	0.412859
-3.85	0.483795	-3.85	0.472054	-3.85	0.465933	-3.85	0.44927	-3.76221	0.409036
-3.84	0.481919	-3.84	0.473642	-3.84	0.464685	-3.84	0.445815	-3.75207	0.413914
-3.83	0.481919	-3.83	0.470725	-3.83	0.463146	-3.83	0.448814	-3.74192	0.417535
-3.82	0.481919	-3.82	0.466963	-3.82	0.462909	-3.82	0.440658	-3.73178	0.416148
-3.81	0.479516	-3.81	0.467331	-3.81	0.464629	-3.81	0.437544	-3.72164	0.41425
-3.8	0.47649	-3.8	0.465476	-3.8	0.463612	-3.8	0.442655	-3.7115	0.410965
-3.79	0.479741	-3.79	0.462807	-3.79	0.462467	-3.79	0.446324	-3.70135	0.40768
-3.78	0.480859	-3.78	0.460182	-3.78	0.464465	-3.78	0.439644	-3.69121	0.411943
-3.77	0.476616	-3.77	0.459727	-3.77	0.465059	-3.77	0.440351	-3.68107	0.412387
-3.76	0.4749	-3.76	0.457962	-3.76	0.462537	-3.76	0.441444	-3.67092	0.405773
-3.75	0.479222	-3.75	0.459945	-3.75	0.46505	-3.75	0.437598	-3.66078	0.404908
-3.74	0.474604	-3.74	0.455611	-3.74	0.467771	-3.74	0.434082	-3.65064	0.406282
-3.73	0.479514	-3.73	0.457684	-3.73	0.464282	-3.73	0.443348	-3.6405	0.408188
-3.72	0.471297	-3.72	0.459112	-3.72	0.462919	-3.72	0.436527	-3.63035	0.407674
-3.71	0.468765	-3.71	0.451322	-3.71	0.463641	-3.71	0.438979	-3.62021	0.408176
-3.7	0.470064	-3.7	0.449034	-3.7	0.465533	-3.7	0.435301	-3.61007	0.40957
-3.69	0.475342	-3.69	0.45083	-3.69	0.462919	-3.69	0.431296	-3.59992	0.40392
-3.68	0.473701	-3.68	0.453904	-3.68	0.462339	-3.68	0.438713	-3.58978	0.401588
-3.67	0.466472	-3.67	0.449034	-3.67	0.459953	-3.67	0.436218	-3.57964	0.402993
-3.66	0.471159	-3.66	0.449787	-3.66	0.460781	-3.66	0.438182	-3.5695	0.399235
-3.65	0.46667	-3.65	0.451622	-3.65	0.457766	-3.65	0.435942	-3.55935	0.400219
-3.64	0.474648	-3.64	0.447083	-3.64	0.46195	-3.64	0.433512	-3.54921	0.402993
-3.63	0.469339	-3.63	0.440371	-3.63	0.459828	-3.63	0.434865	-3.53907	0.402993
-3.62	0.474868	-3.62	0.444641	-3.62	0.455879	-3.62	0.427113	-3.52893	0.399161
-3.61	0.468765	-3.61	0.43967	-3.61	0.462	-3.61	0.433472	-3.51878	0.398328
-3.6	0.468627	-3.6	0.442904	-3.6	0.459603	-3.6	0.444582	-3.50864	0.401614
-3.59	0.465121	-3.59	0.445745	-3.59	0.458884	-3.59	0.429734	-3.4985	0.399182
-3.58	0.452516	-3.58	0.444952	-3.58	0.458071	-3.58	0.435514	-3.48835	0.394514
-3.57	0.468682	-3.57	0.439861	-3.57	0.456394	-3.57	0.435514	-3.47821	0.393127
-3.56	0.465543	-3.56	0.444851	-3.56	0.458949	-3.56	0.427284	-3.46807	0.39502
-3.55	0.462266	-3.55	0.435879	-3.55	0.46793	-3.55	0.429574	-3.45793	0.392633
-3.54	0.465351	-3.54	0.435879	-3.54	0.464156	-3.54	0.429667	-3.44778	0.393608
-3.53	0.459261	-3.53	0.435591	-3.53	0.455951	-3.53	0.432056	-3.43764	0.392659
-3.52	0.458899	-3.52	0.429589	-3.52	0.45628	-3.52	0.434908	-3.4275	0.393589
-3.51	0.455897	-3.51	0.439121	-3.51	0.461761	-3.51	0.426906	-3.41736	0.388929
-3.5	0.461589	-3.5	0.435882	-3.5	0.456863	-3.5	0.423737	-3.40721	0.38513
-3.49	0.462188	-3.49	0.432642	-3.49	0.454041	-3.49	0.429194	-3.39707	0.390279
-3.48	0.456403	-3.48	0.432591	-3.48	0.456041	-3.48	0.427527	-3.38693	0.389407
-3.47	0.455611	-3.47	0.429452	-3.47	0.454099	-3.47	0.431414	-3.37678	0.388408
-3.46	0.458405	-3.46	0.426213	-3.46	0.454787	-3.46	0.424675	-3.36664	0.389839
-3.45	0.447938	-3.45	0.426013	-3.45	0.455472	-3.45	0.425792	-3.3565	0.389839
-3.44	0.448434	-3.44	0.429	-3.44	0.455611	-3.44	0.421634	-3.34636	0.388005
-3.43	0.449034	-3.43	0.423439	-3.43	0.453518	-3.43	0.431894	-3.33621	0.38655
-3.42	0.454193	-3.42	0.416952	-3.42	0.455108	-3.42	0.428203	-3.32607	0.38655
-3.41	0.453081	-3.41	0.421824	-3.41	0.45103	-3.41	0.426379	-3.31593	0.382922
-3.4	0.452322	-3.4	0.422725	-3.4	0.452279	-3.4	0.419285	-3.30579	0.383594
-3.39	0.452322	-3.39	0.419986	-3.39	0.453053	-3.39	0.421682	-3.29564	0.382942
-3.38	0.445188	-3.38	0.416745	-3.38	0.452542	-3.38	0.427392	-3.2855	0.378178
-3.37	0.442456	-3.37	0.413506	-3.37	0.450467	-3.37	0.426893	-3.27536	0.376684
-3.36	0.444729	-3.36	0.412859	-3.36	0.450261	-3.36	0.424019	-3.26521	0.378468
-3.35	0.44796	-3.35	0.407772	-3.35	0.448218	-3.35	0.418717	-3.25507	0.378194
-3.34	0.446878	-3.34	0.413869	-3.34	0.450203	-3.34	0.422691	-3.24493	0.38023
-3.33	0.443635	-3.33	0.413659	-3.33	0.44866	-3.33	0.421837	-3.23479	0.379723
-3.32	0.438333	-3.32	0.405525	-3.32	0.44794	-3.32	0.419667	-3.22464	0.374897
-3.31	0.441899	-3.31	0.405392	-3.31	0.447135	-3.31	0.419574	-3.2145	0.367989
-3.3	0.437914	-3.3	0.408631	-3.3	0.448065	-3.3	0.417936	-3.20436	0.368925
-3.29	0.438311	-3.29	0.40497	-3.29	0.450144	-3.29	0.415413	-3.19421	0.371604
-3.28	0.440598	-3.28	0.402993	-3.28	0.447408	-3.28	0.415559	-3.18407	0.366536
-3.27	0.439168	-3.27	0.402993	-3.27	0.445433	-3.27	0.414675	-3.17393	0.365312
-3.26	0.437412	-3.26	0.402993	-3.26	0.445337	-3.26	0.415991	-3.16379	0.363269
-3.25	0.432466	-3.25	0.400899	-3.25	0.444612	-3.25	0.415848	-3.15364	0.363779
-3.24	0.430956	-3.24	0.399705	-3.24	0.445472	-3.24	0.413022	-3.1435	0.366819
-3.23	0.432591	-3.23	0.393741	-3.23	0.445319	-3.23	0.413045	-3.13336	0.363243
-3.22	0.434142	-3.22	0.391778	-3.22	0.444658	-3.22	0.412007	-3.12322	0.363852
-3.21	0.43438	-3.21	0.393127	-3.21	0.446638	-3.21	0.408594	-3.11307	0.365018
-3.2	0.429696	-3.2	0.393127	-3.2	0.447061	-3.2	0.409443	-3.10293	0.36353
-3.19	0.426013	-3.19	0.391311	-3.19	0.442961	-3.19	0.412536	-3.09279	0.365315
-3.18	0.424669	-3.18	0.389839	-3.18	0.441978	-3.18	0.41244	-3.08264	0.363267
-3.17	0.424017	-3.17	0.388057	-3.17	0.443113	-3.17	0.410564	-3.0725	0.360241
-3.16	0.424773	-3.16	0.383074	-3.16	0.442033	-3.16	0.408557	-3.06236	0.356677
-3.15	0.421537	-3.15	0.383346	-3.15	0.44216	-3.15	0.407741	-3.05222	0.351868
-3.14	0.420574	-3.14	0.383269	-3.14	0.43933	-3.14	0.405629	-3.04207	0.352165
-3.13	0.421636	-3.13	0.378381	-3.13	0.439204	-3.13	0.408194	-3.03193	0.353664
-3.12	0.419436	-3.12	0.375148	-3.12	0.441083	-3.12	0.408018	-3.02179	0.350109
-3.11	0.419436	-3.11	0.37637	-3.11	0.435879	-3.11	0.407767	-3.01165	0.345315
-3.1	0.419436	-3.1	0.375651	-3.1	0.434736	-3.1	0.405423	-3.0015	0.345567
-3.09	0.418554	-3.09	0.370107	-3.09	0.432361	-3.09	0.408081	-2.99136	0.345323
-3.08	0.416148	-3.08	0.36877	-3.08	0.432298	-3.08	0.402791	-2.98122	0.342038
-3.07	0.414567	-3.07	0.365534	-3.07	0.432905	-3.07	0.400334	-2.97107	0.342264
-3.06	0.40957	-3.06	0.361065	-3.06	0.433155	-3.06	0.40007	-2.96093	0.340302
-3.05	0.408845	-3.05	0.35932	-3.05	0.435015	-3.05	0.399246	-2.95079	0.338963
-3.04	0.406282	-3.04	0.360133	-3.04	0.432702	-3.04	0.396866	-2.94065	0.337033
-3.03	0.406282	-3.03	0.354746	-3.03	0.434024	-3.03	0.397147	-2.9305	0.333933
-3.02	0.405011	-3.02	0.35488	-3.02	0.43174	-3.02	0.397073	-2.92036	0.333933
-3.01	0.400325	-3.01	0.350376	-3.01	0.435132	-3.01	0.396198	-2.91022	0.332202
-3	0.402993	-3	0.350376	-3	0.430092	-3	0.39319	-2.90008	0.328917
-2.99	0.402475	-2.99	0.349451	-2.99	0.426732	-2.99	0.389821	-2.88993	0.322184
-2.98	0.400172	-2.98	0.346195	-2.98	0.429018	-2.98	0.38881	-2.87979	0.322651
-2.97	0.402168	-2.97	0.344676	-2.97	0.425818	-2.97	0.39322	-2.86965	0.327356
-2.96	0.397143	-2.96	0.346256	-2.96	0.424653	-2.96	0.393458	-2.8595	0.329063
-2.95	0.40174	-2.95	0.34302	-2.95	0.424169	-2.95	0.390534	-2.84936	0.325533
-2.94	0.389839	-2.94	0.339045	-2.94	0.419591	-2.94	0.389871	-2.83922	0.320778
-2.93	0.389839	-2.93	0.334612	-2.93	0.420532	-2.93	0.386117	-2.82908	0.315688
-2.92	0.389686	-2.92	0.33659	-2.92	0.420375	-2.92	0.381458	-2.81893	0.310913
-2.91	0.38655	-2.91	0.333351	-2.91	0.418877	-2.91	0.38684	-2.80879	0.30918
-2.9	0.386502	-2.9	0.32958	-2.9	0.421025	-2.9	0.378403	-2.79865	0.311088
-2.89	0.383263	-2.89	0.324067	-2.89	0.416899	-2.89	0.386009	-2.7885	0.314201
-2.88	0.379975	-2.88	0.323221	-2.88	0.416478	-2.88	0.374856	-2.77836	0.310758
-2.87	0.383257	-2.87	0.31787	-2.87	0.414678	-2.87	0.377009	-2.76822	0.307624
-2.86	0.376795	-2.86	0.320449	-2.86	0.41395	-2.86	0.379879	-2.75808	0.302479
-2.85	0.370317	-2.85	0.317214	-2.85	0.412858	-2.85	0.374749	-2.74793	0.297758
-2.84	0.376378	-2.84	0.314201	-2.84	0.408246	-2.84	0.371745	-2.73779	0.296053
-2.83	0.373607	-2.83	0.313684	-2.83	0.409865	-2.83	0.373927	-2.72765	0.299573
-2.82	0.376463	-2.82	0.304335	-2.82	0.410621	-2.82	0.368468	-2.71751	0.302638
-2.81	0.370643	-2.81	0.304189	-2.81	0.408254	-2.81	0.370527	-2.70736	0.299352
-2.8	0.370107	-2.8	0.297758	-2.8	0.407447	-2.8	0.370502	-2.69722	0.292684
-2.79	0.367146	-2.79	0.297758	-2.79	0.405039	-2.79	0.371135	-2.68708	0.291256
-2.78	0.366819	-2.78	0.297758	-2.78	0.399577	-2.78	0.368078	-2.67693	0.289443
-2.77	0.358079	-2.77	0.297758	-2.77	0.400591	-2.77	0.364477	-2.66679	0.284604
-2.76	0.356953	-2.76	0.291448	-2.76	0.400801	-2.76	0.36421	-2.65665	0.281277
-2.75	0.354139	-2.75	0.291181	-2.75	0.398619	-2.75	0.363644	-2.64651	0.279684
-2.74	0.356422	-2.74	0.288128	-2.74	0.397027	-2.74	0.358923	-2.63636	0.278008
-2.73	0.373226	-2.73	0.275877	-2.73	0.393166	-2.73	0.357684	-2.62622	0.274738
-2.72	0.3607	-2.72	0.283587	-2.72	0.392397	-2.72	0.355467	-2.61608	0.269816
-2.71	0.351725	-2.71	0.281705	-2.71	0.393841	-2.71	0.354474	-2.60594	0.268147
-2.7	0.34781	-2.7	0.275615	-2.7	0.392235	-2.7	0.354677	-2.59579	0.271449
-2.69	0.35211	-2.69	0.274738	-2.69	0.389152	-2.69	0.350035	-2.58565	0.271449
-2.68	0.346283	-2.68	0.271948	-2.68	0.388377	-2.68	0.348724	-2.57551	0.268208
-2.67	0.341392	-2.67	0.274203	-2.67	0.387836	-2.67	0.346389	-2.56536	0.266487
-2.66	0.338154	-2.66	0.269327	-2.66	0.390005	-2.66	0.349165	-2.55522	0.263346
-2.65	0.337221	-2.65	0.262848	-2.65	0.386318	-2.65	0.352504	-2.54508	0.258295
-2.64	0.341823	-2.64	0.258977	-2.64	0.384867	-2.64	0.350075	-2.53494	0.255099
-2.63	0.330268	-2.63	0.255738	-2.63	0.38288	-2.63	0.340812	-2.52479	0.253313
-2.62	0.32186	-2.62	0.255006	-2.62	0.380335	-2.62	0.341462	-2.51465	0.255006
-2.61	0.329529	-2.61	0.252517	-2.61	0.380084	-2.61	0.337128	-2.50451	0.250243
-2.6	0.331783	-2.6	0.254162	-2.6	0.383052	-2.6	0.332697	-2.49437	0.248309
-2.59	0.328546	-2.59	0.247822	-2.59	0.379099	-2.59	0.33412	-2.48422	0.250137
-2.58	0.323266	-2.58	0.245141	-2.58	0.376029	-2.58	0.333331	-2.47408	0.246855
-2.57	0.318786	-2.57	0.240547	-2.57	0.374809	-2.57	0.330229	-2.46394	0.245141
-2.56	0.315547	-2.56	0.236316	-2.56	0.371454	-2.56	0.323746	-2.45379	0.240386
-2.55	0.314201	-2.55	0.233076	-2.55	0.369742	-2.55	0.323027	-2.44365	0.23688
-2.54	0.31236	-2.54	0.229837	-2.54	0.370735	-2.54	0.325703	-2.43351	0.23696
-2.53	0.30733	-2.53	0.228698	-2.53	0.369255	-2.53	0.323852	-2.42337	0.236874
-2.52	0.300847	-2.52	0.224602	-2.52	0.366809	-2.52	0.323506	-2.41322	0.235371
-2.51	0.297758	-2.51	0.222121	-2.51	0.360632	-2.51	0.321606	-2.40308	0.230397
-2.5	0.301036	-2.5	0.220177	-2.5	0.356723	-2.5	0.315264	-2.39294	0.228698
-2.49	0.299565	-2.49	0.211248	-2.49	0.357699	-2.49	0.313525	-2.38279	0.223959
-2.48	0.29447	-2.48	0.207523	-2.48	0.356136	-2.48	0.31399	-2.37265	0.220411
-2.47	0.292967	-2.47	0.208966	-2.47	0.353805	-2.47	0.313335	-2.36251	0.222121
-2.46	0.288231	-2.46	0.207215	-2.46	0.351837	-2.46	0.313464	-2.35237	0.218976
-2.45	0.284604	-2.45	0.203977	-2.45	0.351435	-2.45	0.30959	-2.34222	0.213981
-2.44	0.283227	-2.44	0.197443	-2.44	0.348781	-2.44	0.306162	-2.33208	0.213811
-2.43	0.281315	-2.43	0.197308	-2.43	0.345607	-2.43	0.30448	-2.32194	0.210884
-2.42	0.279993	-2.42	0.197753	-2.42	0.343655	-2.42	0.299668	-2.3118	0.20259
-2.41	0.279296	-2.41	0.191024	-2.41	0.342516	-2.41	0.296297	-2.30165	0.203775
-2.4	0.278881	-2.4	0.187784	-2.4	0.342487	-2.4	0.29721	-2.29151	0.205804
-2.39	0.273569	-2.39	0.187348	-2.39	0.338247	-2.39	0.294687	-2.28137	0.197652
-2.38	0.269171	-2.38	0.185178	-2.38	0.33576	-2.38	0.287265	-2.27122	0.194098
-2.37	0.263751	-2.37	0.180672	-2.37	0.336309	-2.37	0.289193	-2.26108	0.19422
-2.36	0.261584	-2.36	0.180149	-2.36	0.337141	-2.36	0.289526	-2.25094	0.192523
-2.35	0.261584	-2.35	0.174877	-2.35	0.334921	-2.35	0.286557	-2.2408	0.190921
-2.34	0.258674	-2.34	0.172792	-2.34	0.33134	-2.34	0.280723	-2.23065	0.189235
-2.33	0.253556	-2.33	0.168385	-2.33	0.328827	-2.33	0.280696	-2.22051	0.189235
-2.32	0.256563	-2.32	0.16069	-2.32	0.324254	-2.32	0.276491	-2.21037	0.187652
-2.31	0.25336	-2.31	0.161922	-2.31	0.323702	-2.31	0.275572	-2.20023	0.182788
-2.3	0.254437	-2.3	0.157733	-2.3	0.322527	-2.3	0.272569	-2.19008	0.177793
-2.29	0.241852	-2.29	0.152161	-2.29	0.317061	-2.29	0.269622	-2.17994	0.179224
-2.28	0.240509	-2.28	0.148922	-2.28	0.313764	-2.28	0.269081	-2.1698	0.181086
-2.27	0.235275	-2.27	0.146483	-2.27	0.315173	-2.27	0.266428	-2.15965	0.174664
-2.26	0.234113	-2.26	0.146483	-2.26	0.314097	-2.26	0.266897	-2.14951	0.167938
-2.25	0.228129	-2.25	0.146483	-2.25	0.310859	-2.25	0.264887	-2.13937	0.167773
-2.24	0.225934	-2.24	0.143722	-2.24	0.307528	-2.24	0.259411	-2.12923	0.164848
-2.23	0.227735	-2.23	0.133328	-2.23	0.303565	-2.23	0.256502	-2.11908	0.159637
-2.22	0.222592	-2.22	0.133328	-2.22	0.299585	-2.22	0.253281	-2.10894	0.162721
-2.21	0.224133	-2.21	0.132178	-2.21	0.299693	-2.21	0.250379	-2.0988	0.164677
-2.2	0.215543	-2.2	0.126751	-2.2	0.301156	-2.2	0.24696	-2.08866	0.158337
-2.19	0.215181	-2.19	0.126751	-2.19	0.296431	-2.19	0.246347	-2.07851	0.156105
-2.18	0.212584	-2.18	0.125488	-2.18	0.300587	-2.18	0.241038	-2.06837	0.15507
-2.17	0.215264	-2.17	0.116516	-2.17	0.295543	-2.17	0.237518	-2.05823	0.148258
-2.16	0.212025	-2.16	0.113597	-2.16	0.292305	-2.16	0.24038	-2.04808	0.146483
-2.15	0.208617	-2.15	0.113003	-2.15	0.291556	-2.15	0.237181	-2.03794	0.146483
-2.14	0.202639	-2.14	0.106777	-2.14	0.289092	-2.14	0.234622	-2.0278	0.147989
-2.13	0.208688	-2.13	0.10393	-2.13	0.285178	-2.13	0.230425	-2.01766	0.146767
-2.12	0.195812	-2.12	0.10702	-2.12	0.289715	-2.12	0.232558	-2.00751	0.143194
-2.11	0.195812	-2.11	0.106737	-2.11	0.283758	-2.11	0.233041	-1.99737	0.141656
-2.1	0.192609	-2.1	0.0971096	-2.1	0.279511	-2.1	0.227807	-1.98723	0.139906
-2.09	0.189369	-2.09	0.0938693	-2.09	0.281382	-2.09	0.22661	-1.97708	0.138356
-2.08	0.189235	-2.08	0.0874034	-2.08	0.277239	-2.08	0.221711	-1.96694	0.131899
-2.07	0.186196	-2.07	0.0872882	-2.07	0.273078	-2.07	0.22042	-1.9568	0.12989
-2.06	0.185946	-2.06	0.0904208	-2.06	0.271903	-2.06	0.215664	-1.94666	0.131766
-2.05	0.182996	-2.05	0.0813261	-2.05	0.268447	-2.05	0.211484	-1.93651	0.13004
-2.04	0.179758	-2.04	0.0837372	-2.04	0.265731	-2.04	0.205664	-1.92637	0.128484
-2.03	0.173678	-2.03	0.0780426	-2.03	0.268481	-2.03	0.206672	-1.91623	0.126751
-2.02	0.169992	-2.02	0.0774224	-2.02	0.262687	-2.02	0.207688	-1.90609	0.128295
-2.01	0.163933	-2.01	0.0716613	-2.01	0.261603	-2.01	0.206526	-1.89594	0.12696
-2	0.165706	-2	0.0736718	-2	0.259455	-2	0.204062	-1.8858	0.120395
-1.99	0.166214	-1.99	0.0741338	-1.99	0.261683	-1.99	0.19494	-1.87566	0.119934
-1.98	0.163533	-1.98	0.0659363	-1.98	0.262114	-1.98	0.195968	-1.86551	0.121942
-1.97	0.162926	-1.97	0.064268	-1.97	0.261386	-1.97	0.19752	-1.85537	0.120174
-1.96	0.160349	-1.96	0.064268	-1.96	0.257152	-1.96	0.196672	-1.84523	0.121686
-1.95	0.157114	-1.95	0.0616822	-1.95	0.2542	-1.95	0.190351	-1.83509	0.117445
-1.94	0.156349	-1.94	0.0584425	-1.94	0.254157	-1.94	0.187542	-1.82494	0.111809
-1.93	0.153926	-1.93	0.0552029	-1.93	0.251365	-1.93	0.185247	-1.8148	0.110604
-1.92	0.148324	-1.92	0.0519636	-1.92	0.247416	-1.92	0.181558	-1.80466	0.111503
-1.91	0.146483	-1.91	0.0511137	-1.91	0.243122	-1.91	0.175431	-1.79452	0.11391
-1.9	0.144219	-1.9	0.04878	-1.9	0.245676	-1.9	0.175096	-1.78437	0.110308
-1.89	0.143194	-1.89	0.0478251	-1.89	0.247792	-1.89	0.175536	-1.77423	0.111805
-1.88	0.136751	-1.88	0.0478251	-1.88	0.245061	-1.88	0.171131	-1.76409	0.109026
-1.87	0.135428	-1.87	0.039075	-1.87	0.241369	-1.87	0.168205	-1.75394	0.102209
-1.86	0.136617	-1.86	0.0410865	-1.86	0.23966	-1.86	0.167842	-1.7438	0.100443
-1.85	0.13462	-1.85	0.0403056	-1.85	0.238341	-1.85	0.166046	-1.73366	0.101955
-1.84	0.129379	-1.84	0.0379593	-1.84	0.239226	-1.84	0.164556	-1.72352	0.103731
-1.83	0.124813	-1.83	0.0359284	-1.83	0.236179	-1.83	0.161307	-1.71337	0.103731
-1.82	0.12535	-1.82	0.036653	-1.82	0.230857	-1.82	0.159666	-1.70323	0.103731
-1.81	0.126751	-1.81	0.0379593	-1.81	0.230136	-1.81	0.159818	-1.69309	0.102183
-1.8	0.123076	-1.8	0.0360786	-1.8	0.230549	-1.8	0.155381	-1.68295	0.101987
-1.79	0.123753	-1.79	0.0310143	-1.79	0.230889	-1.79	0.151259	-1.6728	0.103731
-1.78	0.119818	-1.78	0.0298718	-1.78	0.229478	-1.78	0.149707	-1.66266	0.103731
-1.77	0.115275	-1.77	0.0261191	-1.77	0.228628	-1.77	0.148149	-1.65252	0.102203
-1.76	0.116886	-1.76	0.0232438	-1.76	0.228826	-1.76	0.146549	-1.64237	0.100443
-1.75	0.113721	-1.75	0.0264805	-1.75	0.226914	-1.75	0.146005	-1.63223	0.0989204
-1.74	0.110308	-1.74	0.0232258	-1.74	0.225308	-1.74	0.147642	-1.62209	0.0956347
-1.73	0.110308	-1.73	0.0182277	-1.73	0.222368	-1.73	0.147214	-1.61195	0.0968961
-1.72	0.110308	-1.72	0.0166576	-1.72	0.221758	-1.72	0.143888	-1.6018	0.0989311
-1.71	0.108884	-1.71	0.017972	-1.71	0.22339	-1.71	0.137944	-1.59166	0.095638
-1.7	0.108397	-1.7	0.0171168	-1.7	0.222293	-1.7	0.13568	-1.58152	0.0953979
-1.69	0.108983	-1.69	0.0144945	-1.69	0.220445	-1.69	0.130767	-1.57137	0.097154
-1.68	0.108292	-1.68	0.0182277	-1.68	0.217851	-1.68	0.129391	-1.56123	0.0986862
-1.67	0.106641	-1.67	0.0155887	-1.67	0.216394	-1.67	0.131136	-1.55109	0.0973934
-1.66	0.100443	-1.66	0.0116505	-1.66	0.213559	-1.66	0.129453	-1.54095	0.0923453
-1.65	0.100443	-1.65	0.0116505	-1.65	0.215543	-1.65	0.125184	-1.5308	0.0951396
-1.64	0.10151	-1.64	0.0116505	-1.64	0.215046	-1.64	0.125571	-1.52066	0.0958901
-1.63	0.101698	-1.63	0.0105333	-1.63	0.212575	-1.63	0.12687	-1.51052	0.0935997
-1.62	0.097154	-1.62	0.00836194	-1.62	0.21131	-1.62	0.123992	-1.50038	0.0956492
-1.61	0.097154	-1.61	0.00734338	-1.61	0.208966	-1.61	0.12169	-1.49023	0.0953666
-1.6	0.0980118	-1.6	0.00507334	-1.6	0.204558	-1.6	0.123333	-1.48009	0.0941186
-1.59	0.101249	-1.59	0.0059944	-1.59	0.205508	-1.59	0.118347	-1.46995	0.0936651
-1.58	0.102978	-1.58	0.00748999	-1.58	0.205537	-1.58	0.118275	-1.4598	0.0940575
-1.57	0.0997414	-1.57	0.00343087	-1.57	0.209806	-1.57	0.117982	-1.44966	0.0874926
-1.56	0.0965079	-1.56	4.32988e-05	-1.56	0.20729	-1.56	0.11786	-1.43952	0.0886061
-1.55	0.0938654	-1.55	0.00507334	-1.55	0.204947	-1.55	0.116399	-1.42938	0.0953973
-1.54	0.0938654	-1.54	0.00436018	-1.54	0.205223	-1.54	0.111755	-1.41923	0.095628
-1.53	0.0928703	-1.53	0.00244454	-1.53	0.209879	-1.53	0.116571	-1.40909	0.0954029
-1.52	0.0881752	-1.52	0.00446464	-1.52	0.205046	-1.52	0.113691	-1.39895	0.0940445
-1.51	0.0930805	-1.51	0.000646603	-1.51	0.205409	-1.51	0.111039	-1.38881	0.0936795
-1.5	0.0879655	-1.5	-0.00313672	-1.5	0.203573	-1.5	0.110854	-1.37866	0.097154
-1.49	0.0930019	-1.49	0.00456984	-1.49	0.204216	-1.49	0.108195	-1.36852	0.0940642
-1.48	0.0849342	-1.48	0.00178475	-1.48	0.199439	-1.48	0.110058	-1.35838	0.0921182
-1.47	0.0966053	-1.47	0.00178475	-1.47	0.200454	-1.47	0.104969	-1.34823	0.0954243
-1.46	0.087416	-1.46	0.00178475	-1.46	0.203902	-1.46	0.108435	-1.33809	0.095572
-1.45	0.0905768	-1.45	0.00108098	-1.45	0.202537	-1.45	0.107366	-1.32795	0.0938654
-1.44	0.0905768	-1.44	-0.00418695	-1.44	0.196334	-1.44	0.106662	-1.31781	0.0970411
-1.43	0.0904316	-1.43	0.00178475	-1.43	0.201153	-1.43	0.104531	-1.30766	0.0988407
-1.42	0.0839996	-1.42	0.00178475	-1.42	0.202388	-1.42	0.107269	-1.29752	0.0955572
-1.41	0.0839996	-1.41	0.00164075	-1.41	0.199514	-1.41	0.107385	-1.28738	0.0954525
-1.4	0.0807489	-1.4	-0.0014033	-1.4	0.195801	-1.4	0.101594	-1.27724	0.0955706
-1.39	0.0903412	-1.39	0.00173878	-1.39	0.195081	-1.39	0.102808	-1.26709	0.0954481
-1.38	0.0874165	-1.38	-0.00150384	-1.38	0.201352	-1.38	0.101734	-1.25695	0.097154
-1.37	0.0872882	-1.37	-0.00150384	-1.37	0.197572	-1.37	0.101199	-1.24681	0.0939675
-1.36	0.081186	-1.36	0.00168907	-1.36	0.197908	-1.36	0.10338	-1.23666	0.0921841
-1.35	0.0897159	-1.35	0.00497182	-1.35	0.201014	-1.35	0.101228	-1.22652	0.0954687
-1.34	0.0817225	-1.34	0.00507334	-1.34	0.195811	-1.34	0.101131	-1.21638	0.0955545
-1.33	0.0865154	-1.33	0.00507334	-1.33	0.193985	-1.33	0.100856	-1.20624	0.0938654
-1.32	0.0844404	-1.32	0.0020311	-1.32	0.196489	-1.32	0.100183	-1.19609	0.0938654
-1.31	0.0839996	-1.31	0.00478252	-1.31	0.193574	-1.31	0.100388	-1.18595	0.095452
-1.3	0.0839996	-1.3	0.00507334	-1.3	0.194934	-1.3	0.100443	-1.17581	0.0955738
-1.29	0.0894598	-1.29	0.00217388	-1.29	0.194614	-1.29	0.100443	-1.16566	0.0938654
-1.28	0.0852004	-1.28	0.00756642	-1.28	0.198991	-1.28	0.102337	-1.15552	0.0954299
-1.27	0.0866309	-1.27	0.00550951	-1.27	0.19528	-1.27	0.0992863	-1.14538	0.094033
-1.26	0.0898698	-1.26	0.00787736	-1.26	0.193101	-1.26	0.093399	-1.13524	0.0952565
-1.25	0.0880441	-1.25	0.0111119	-1.25	0.196465	-1.25	0.0979237	-1.12509	0.100443
-1.24	0.0897669	-1.24	0.00894588	-1.24	0.193667	-1.24	0.098379	-1.11495	0.0957829
-1.23	0.0905768	-1.23	0.0136751	-1.23	0.191124	-1.23	0.0972514	-1.10481	0.0921265
-1.22	0.0905768	-1.22	0.00190281	-1.22	0.193418	-1.22	0.0951756	-1.09467	0.0954116
-1.21	0.0905768	-1.21	0.0112626	-1.21	0.197412	-1.21	0.0981441	-1.08452	0.098694
-1.2	0.0905768	-1.2	0.0124402	-1.2	0.194578	-1.2	0.0989377	-1.07438	0.100443
-1.19	0.0905768	-1.19	0.0140987	-1.19	0.193928	-1.19	0.0939746	-1.06424	0.0989126
-1.18	0.0883405	-1.18	0.0101398	-1.18	0.193871	-1.18	0.093505	-1.05409	0.0956274
-1.17	0.0872882	-1.17	0.0130717	-1.17	0.192248	-1.17	0.0943471	-1.04395	0.0984269
-1.16	0.0915571	-1.16	0.0149391	-1.16	0.195023	-1.16	0.0964912	-1.03381	0.102215
-1.15	0.0938654	-1.15	0.0126857	-1.15	0.196065	-1.15	0.0993924	-1.02367	0.101958
-1.14	0.08979	-1.14	0.0116505	-1.14	0.196278	-1.14	0.0987366	-1.01352	0.102221
-1.13	0.0952403	-1.13	0.0204427	-1.13	0.195175	-1.13	0.101066	-1.00338	0.0959323
-1.12	0.102381	-1.12	0.0204437	-1.12	0.195685	-1.12	0.0970536	-0.993238	0.0950687
-1.11	0.101842	-1.11	0.0246675	-1.11	0.195814	-1.11	0.0963859	-0.983095	0.101933
-1.1	0.0967703	-1.1	0.0218338	-1.1	0.192462	-1.1	0.100231	-0.972953	0.100716
-1.09	0.0956524	-1.09	0.0182277	-1.09	0.190952	-1.09	0.0973233	-0.96281	0.097154
-1.08	0.100628	-1.08	0.0221979	-1.08	0.194704	-1.08	0.0972659	-0.952667	0.10021
-1.07	0.102047	-1.07	0.0248049	-1.07	0.195532	-1.07	0.100277	-0.942524	0.102203
-1.06	0.100443	-1.06	0.0266948	-1.06	0.193228	-1.06	0.099094	-0.932382	0.100443
-1.05	0.102029	-1.05	0.0262527	-1.05	0.193255	-1.05	0.100319	-0.922239	0.100443
-1.04	0.102195	-1.04	0.0265966	-1.04	0.19219	-1.04	0.100129	-0.912096	0.101958
-1.03	0.100443	-1.03	0.0263511	-1.03	0.189919	-1.03	0.0974033	-0.901953	0.106749
-1.02	0.101879	-1.02	0.0264982	-1.02	0.19372	-1.02	0.100615	-0.891811	0.105792
-1.01	0.102344	-1.01	0.0297377	-1.01	0.194426	-1.01	0.101601	-0.881668	0.0989433
-1	0.100443	-1	0.0329772	-1	0.19193	-1	0.103335	-0.871525	0.100175
-0.99	0.103006	-0.99	0.0346707	-0.99	0.192955	-0.99	0.105819	-0.861382	0.103731
-0.98	0.10702	-0.98	0.0331794	-0.98	0.192373	-0.98	0.109734	-0.85124	0.103731
-0.97	0.105837	-0.97	0.0328246	-0.97	0.190872	-0.97	0.107897	-0.841097	0.103731
-0.96	0.107129	-0.96	0.0346707	-0.96	0.191155	-0.96	0.103877	-0.830954	0.100708
-0.95	0.113597	-0.95	0.036015	-0.95	0.194603	-0.95	0.104954	-0.820811	0.101681
-0.94	0.110502	-0.94	0.0366637	-0.94	0.195718	-0.94	0.106882	-0.810669	0.104009
-0.93	0.106666	-0.93	0.0371594	-0.93	0.193254	-0.93	0.107552	-0.800526	0.103447
-0.92	0.11174	-0.92	0.0424393	-0.92	0.192985	-0.92	0.109347	-0.790383	0.104023
-0.91	0.107899	-0.91	0.0445365	-0.91	0.190979	-0.91	0.108622	-0.78024	0.100443
-0.9	0.110308	-0.9	0.0456273	-0.9	0.189752	-0.9	0.112231	-0.770098	0.103424
-0.89	0.109529	-0.89	0.0478251	-0.89	0.190222	-0.89	0.110272	-0.759955	0.104045
-0.88	0.10848	-0.88	0.0488274	-0.88	0.193985	-0.88	0.11137	-0.749812	0.100443
-0.87	0.112917	-0.87	0.0511137	-0.87	0.19332	-0.87	0.112933	-0.739669	0.103386
-0.86	0.110939	-0.86	0.0520569	-0.86	0.190199	-0.86	0.110854	-0.729527	0.105549
-0.85	0.113597	-0.85	0.0526059	-0.85	0.190057	-0.85	0.111139	-0.719384	0.106666
-0.84	0.114128	-0.84	0.0503723	-0.84	0.194334	-0.84	0.115745	-0.709241	0.104452
-0.83	0.116886	-0.83	0.0576908	-0.83	0.189331	-0.83	0.11383	-0.699098	0.101536
-0.82	0.117728	-0.82	0.0554549	-0.82	0.188138	-0.82	0.11751	-0.688956	0.10702
-0.81	0.122708	-0.81	0.0492181	-0.81	0.188323	-0.81	0.119523	-0.678813	0.104113
-0.8	0.117213	-0.8	0.0556877	-0.8	0.19129	-0.8	0.116589	-0.66867	0.103343
-0.79	0.119893	-0.79	0.0615546	-0.79	0.188146	-0.79	0.113894	-0.658527	0.105573
-0.78	0.117441	-0.78	0.0637306	-0.78	0.190729	-0.78	0.117402	-0.648385	0.103731
-0.77	0.123463	-0.77	0.0604911	-0.77	0.193897	-0.77	0.119957	-0.638242	0.105191
-0.76	0.123463	-0.76	0.0581362	-0.76	0.189008	-0.76	0.114416	-0.628099	0.104052
-0.75	0.123633	-0.75	0.0618486	-0.75	0.189904	-0.75	0.119809	-0.617956	0.103405
-0.74	0.126636	-0.74	0.0675566	-0.74	0.193687	-0.74	0.119839	-0.607814	0.104065
-0.73	0.123593	-0.73	0.0675566	-0.73	0.190284	-0.73	0.125928	-0.597671	0.10192
-0.72	0.130009	-0.72	0.0675566	-0.72	0.189131	-0.72	0.12396	-0.587528	0.103731
-0.71	0.123542	-0.71	0.0675566	-0.71	0.188138	-0.71	0.126934	-0.577385	0.102264
-0.7	0.123463	-0.7	0.0677496	-0.7	0.190337	-0.7	0.123647	-0.567243	0.103364
-0.69	0.123463	-0.69	0.0708452	-0.69	0.188508	-0.69	0.122739	-0.5571	0.104107
-0.68	0.123463	-0.68	0.0708452	-0.68	0.191011	-0.68	0.129091	-0.546957	0.101893
-0.67	0.126507	-0.67	0.0710002	-0.67	0.190731	-0.67	0.124488	-0.536814	0.105176
-0.66	0.135859	-0.66	0.0773998	-0.66	0.187904	-0.66	0.124179	-0.526672	0.104137
-0.65	0.133622	-0.65	0.0741602	-0.65	0.187038	-0.65	0.128497	-0.516529	0.10188
-0.64	0.136315	-0.64	0.0741338	-0.64	0.190089	-0.64	0.127536	-0.506386	0.103731
-0.63	0.133675	-0.63	0.080459	-0.63	0.186098	-0.63	0.129523	-0.496243	0.100875
-0.62	0.130441	-0.62	0.0775968	-0.62	0.190012	-0.62	0.130368	-0.486101	0.097154
-0.61	0.13004	-0.61	0.0774224	-0.61	0.188895	-0.61	0.130405	-0.475958	0.101416
-0.6	0.132827	-0.6	0.0774224	-0.6	0.186878	-0.6	0.130087	-0.465815	0.102701
-0.59	0.138794	-0.59	0.0864564	-0.59	0.187305	-0.59	0.134533	-0.455672	0.100083
-0.58	0.131859	-0.58	0.0843253	-0.58	0.19104	-0.58	0.133677	-0.44553	0.102267
-0.57	0.132672	-0.57	0.0781718	-0.57	0.18714	-0.57	0.131103	-0.435387	0.101903
-0.56	0.135911	-0.56	0.0831518	-0.56	0.183097	-0.56	0.13465	-0.425244	0.100817
-0.55	0.136617	-0.55	0.0868153	-0.55	0.185722	-0.55	0.134763	-0.415101	0.101514
-0.54	0.141582	-0.54	0.0817547	-0.54	0.184052	-0.54	0.133483	-0.404959	0.10702
-0.53	0.143194	-0.53	0.0888603	-0.53	0.183353	-0.53	0.137586	-0.394816	0.102681
-0.52	0.138427	-0.52	0.095913	-0.52	0.185714	-0.52	0.13954	-0.384673	0.097154
-0.51	0.136617	-0.51	0.0867148	-0.51	0.18411	-0.51	0.137898	-0.37453	0.097154
-0.5	0.136617	-0.5	0.0865627	-0.5	0.182733	-0.5	0.132683	-0.364388	0.097154
-0.49	0.13887	-0.49	0.0872882	-0.49	0.183916	-0.49	0.134345	-0.354245	0.101423
-0.48	0.139906	-0.48	0.0872882	-0.48	0.184643	-0.48	0.133282	-0.344102	0.104173
-0.47	0.139906	-0.47	0.0897054	-0.47	0.18152	-0.47	0.132639	-0.333959	0.100443
-0.46	0.144108	-0.46	0.0929448	-0.46	0.18037	-0.46	0.137599	-0.323817	0.100443
-0.45	0.144401	-0.45	0.0938654	-0.45	0.181068	-0.45	0.140271	-0.313674	0.100443
-0.44	0.141142	-0.44	0.0938654	-0.44	0.1826	-0.44	0.140271	-0.303531	0.101872
-0.43	0.135903	-0.43	0.0938654	-0.43	0.182401	-0.43	0.140271	-0.293388	0.0979242
-0.42	0.137235	-0.42	0.091648	-0.42	0.179623	-0.42	0.140497	-0.283246	0.0949214
-0.41	0.139906	-0.41	0.0949141	-0.41	0.179891	-0.41	0.138929	-0.273103	0.0989776
-0.4	0.143611	-0.4	0.097154	-0.4	0.179989	-0.4	0.141895	-0.26296	0.0986403
-0.39	0.144663	-0.39	0.101286	-0.39	0.179122	-0.39	0.144876	-0.252817	0.100443
-0.38	0.146766	-0.38	0.107756	-0.38	0.18039	-0.38	0.14184	-0.242675	0.097485
-0.37	0.144564	-0.37	0.10244	-0.37	0.181159	-0.37	0.140667	-0.232532	0.0953408
-0.36	0.143278	-0.36	0.0990976	-0.36	0.179512	-0.36	0.142265	-0.222389	0.100097
-0.35	0.148119	-0.35	0.104259	-0.35	0.177429	-0.35	0.141479	-0.212246	0.103731
-0.34	0.149771	-0.34	0.103302	-0.34	0.177904	-0.34	0.140433	-0.202104	0.0993454
-0.33	0.146697	-0.33	0.104062	-0.33	0.176038	-0.33	0.143749	-0.191961	0.0982394
-0.32	0.144682	-0.32	0.108777	-0.32	0.173157	-0.32	0.144652	-0.181818	0.102276
-0.31	0.145047	-0.31	0.108606	-0.31	0.17386	-0.31	0.146483	-0.171675	0.100443
-0.3	0.144577	-0.3	0.10702	-0.3	0.176553	-0.3	0.144793	-0.161533	0.100443
-0.29	0.147814	-0.29	0.108625	-0.29	0.175001	-0.29	0.140751	-0.15139	0.0974591
-0.28	0.149771	-0.28	0.110308	-0.28	0.172903	-0.28	0.140967	-0.141247	0.0953743
-0.27	0.149771	-0.27	0.110308	-0.27	0.174544	-0.27	0.142756	-0.131104	0.0956264
-0.26	0.148582	-0.26	0.110308	-0.26	0.175404	-0.26	0.143023	-0.120962	0.100036
-0.25	0.146483	-0.25	0.111712	-0.25	0.176417	-0.25	0.147866	-0.110819	0.103898
-0.24	0.14872	-0.24	0.113597	-0.24	0.173962	-0.24	0.148293	-0.100676	0.0988651
-0.23	0.151991	-0.23	0.114898	-0.23	0.171577	-0.23	0.144376	-0.0905334	0.0987742
-0.22	0.150791	-0.22	0.115634	-0.22	0.173277	-0.22	0.146349	-0.0803907	0.0971647
-0.21	0.150149	-0.21	0.114799	-0.21	0.167171	-0.21	0.146416	-0.0702479	0.0954948
-0.2	0.144115	-0.2	0.114578	-0.2	0.168836	-0.2	0.145165	-0.0601052	0.097154
-0.19	0.148224	-0.19	0.111413	-0.19	0.171746	-0.19	0.147685	-0.0499624	0.100393
-0.18	0.151421	-0.18	0.114652	-0.18	0.169138	-0.18	0.149865	-0.0398197	0.102121
-0.17	0.148015	-0.17	0.117906	-0.17	0.169931	-0.17	0.149747	-0.0296769	0.0972397
-0.16	0.150914	-0.16	0.119171	-0.16	0.174083	-0.16	0.147144	-0.0195342	0.0938654
-0.15	0.145177	-0.15	0.118794	-0.15	0.173029	-0.15	0.145124	-0.00939144	0.0970421
-0.14	0.152448	-0.14	0.122558	-0.14	0.168673	-0.14	0.148406	0.000751315	0.100443
-0.13	0.150333	-0.13	0.121886	-0.13	0.166264	-0.13	0.151861	0.0108941	0.100443
-0.12	0.15306	-0.12	0.125944	-0.12	0.168887	-0.12	0.145063	0.0210368	0.100443
-0.11	0.15306	-0.11	0.122706	-0.11	0.167586	-0.11	0.152692	0.0311796	0.0972941
-0.1	0.15306	-0.1	0.120877	-0.1	0.166011	-0.1	0.147693	0.0413223	0.0985678
-0.09	0.152343	-0.09	0.123463	-0.09	0.168189	-0.09	0.150185	0.0514651	0.100559
-0.08	0.147118	-0.08	0.122859	-0.08	0.165323	-0.08	0.15046	0.0616078	0.0987573
-0.07	0.152752	-0.07	0.121284	-0.07	0.168324	-0.07	0.150081	0.0717506	0.0988429
-0.06	0.149771	-0.06	0.126251	-0.06	0.165868	-0.06	0.147277	0.0818933	0.0987532
-0.05	0.15018	-0.05	0.123886	-0.05	0.164027	-0.05	0.147899	0.0920361	0.0988469
-0.04	0.156188	-0.04	0.12598	-0.04	0.169028	-0.04	0.150088	0.102179	0.0955616
-0.03	0.153171	-0.03	0.120846	-0.03	0.168327	-0.03	0.1498	0.112322	0.0938654
-0.02	0.156226	-0.02	0.127033	-0.02	0.161363	-0.02	0.150502	0.122464	0.095451
-0.01	0.149778	-0.01	0.13004	-0.01	0.162566	-0.01	0.147739	0.132607	0.098736
0	0.15301	0	0.129674	0	0.165646	0	0.149932	0.14275	0.0988426
0.01	0.149865	0.01	0.123718	0.01	0.165135	0.01	0.150137	0.152893	0.0955312
0.02	0.152912	0.02	0.130124	0.02	0.15978	0.02	0.153154	0.163035	0.0954881
0.03	0.15306	0.03	0.133299	0.03	0.162252	0.03	0.145909	0.173178	0.097154
0.04	0.15306	0.04	0.130054	0.04	0.165493	0.04	0.157231	0.183321	0.100374
0.05	0.15306	0.05	0.136582	0.05	0.160764	0.05	0.156709	0.193464	0.100524
0.06	0.156058	0.06	0.136617	0.06	0.160003	0.06	0.153857	0.203606	0.097154
0.07	0.153359	0.07	0.133439	0.07	0.159343	0.07	0.155546	0.213749	0.098753
0.08	0.15306	0.08	0.136458	0.08	0.162002	0.08	0.151503	0.223892	0.0972522
0.09	0.155949	0.09	0.139698	0.09	0.16256	0.09	0.155531	0.234035	0.0954571
0.1	0.156349	0.1	0.139906	0.1	0.159908	0.1	0.154091	0.244177	0.0955652
0.11	0.153564	0.11	0.142888	0.11	0.160647	0.11	0.156004	0.25432	0.097036
0.12	0.150327	0.12	0.140266	0.12	0.1578	0.12	0.154452	0.264463	0.0956975
0.13	0.155131	0.13	0.142789	0.13	0.154207	0.13	0.156023	0.274606	0.092155
0.14	0.153719	0.14	0.143194	0.14	0.155301	0.14	0.150333	0.284748	0.0922937
0.15	0.15822	0.15	0.143194	0.15	0.157813	0.15	0.149928	0.294891	0.0905768
0.16	0.159637	0.16	0.140412	0.16	0.155514	0.16	0.154771	0.305034	0.092158
0.17	0.154696	0.17	0.139906	0.17	0.157672	0.17	0.154528	0.315177	0.0954642
0.18	0.15548	0.18	0.142645	0.18	0.154755	0.18	0.154056	0.325319	0.093963
0.19	0.153979	0.19	0.145886	0.19	0.160567	0.19	0.151637	0.335462	0.0905768
0.2	0.15306	0.2	0.146483	0.2	0.161025	0.2	0.150502	0.345605	0.0921647
0.21	0.15306	0.21	0.141305	0.21	0.160285	0.21	0.150751	0.355748	0.0906973
0.22	0.159716	0.22	0.142449	0.22	0.155537	0.22	0.152732	0.36589	0.0872882
0.23	0.156414	0.23	0.143194	0.23	0.153664	0.23	0.153791	0.376033	0.0904258
0.24	0.155181	0.24	0.145634	0.24	0.155687	0.24	0.153791	0.386176	0.0954303
0.25	0.160485	0.25	0.146483	0.25	0.158775	0.25	0.155753	0.396319	0.0940246
0.26	0.160909	0.26	0.148821	0.26	0.156905	0.26	0.157079	0.406461	0.0921379
0.27	0.157674	0.27	0.145197	0.27	0.15272	0.27	0.155182	0.416604	0.0923126
0.28	0.156349	0.28	0.147672	0.28	0.152582	0.28	0.150315	0.426747	0.0936635
0.29	0.156349	0.29	0.149771	0.29	0.149843	0.29	0.150957	0.43689	0.0956141
0.3	0.156349	0.3	0.14549	0.3	0.150854	0.3	0.153586	0.447032	0.0938654
0.31	0.156349	0.31	0.145286	0.31	0.153143	0.31	0.150749	0.457175	0.0938654
0.32	0.154585	0.32	0.150568	0.32	0.152936	0.32	0.151303	0.467318	0.0923417
0.33	0.15306	0.33	0.15306	0.33	0.155294	0.33	0.153779	0.477461	0.093617
0.34	0.154724	0.34	0.154999	0.34	0.153625	0.34	0.153791	0.487603	0.097154
0.35	0.151505	0.35	0.150681	0.35	0.150868	0.35	0.153802	0.497746	0.094005
0.36	0.154307	0.36	0.150163	0.36	0.15272	0.36	0.152412	0.507889	0.0905768
0.37	0.15832	0.37	0.149484	0.37	0.155599	0.37	0.152045	0.518032	0.0905768
0.38	0.156084	0.38	0.149962	0.38	0.15256	0.38	0.15338	0.528174	0.0905768
0.39	0.15817	0.39	0.151367	0.39	0.148227	0.39	0.152688	0.538317	0.0905768
0.4	0.156349	0.4	0.154695	0.4	0.1516	0.4	0.152292	0.54846	0.0890016
0.41	0.154981	0.41	0.156459	0.41	0.154222	0.41	0.152626	0.558603	0.0872882
0.42	0.155696	0.42	0.15306	0.42	0.150137	0.42	0.151006	0.568745	0.0888556
0.43	0.159637	0.43	0.154551	0.43	0.150137	0.43	0.152175	0.578888	0.0890125
0.44	0.158371	0.44	0.157787	0.44	0.149857	0.44	0.152633	0.589031	0.0872882
0.45	0.155133	0.45	0.155479	0.45	0.149147	0.45	0.151487	0.599174	0.0888426
0.46	0.155382	0.46	0.152443	0.46	0.148045	0.46	0.152719	0.609316	0.0890311
0.47	0.16189	0.47	0.155065	0.47	0.147326	0.47	0.152018	0.619459	0.0857467
0.48	0.164007	0.48	0.154292	0.48	0.147089	0.48	0.153049	0.629602	0.0870799
0.49	0.160698	0.49	0.157528	0.49	0.148255	0.49	0.152737	0.639745	0.0859032
0.5	0.160912	0.5	0.158507	0.5	0.148859	0.5	0.156815	0.649887	0.0854401
0.51	0.157304	0.51	0.157429	0.51	0.146003	0.51	0.157079	0.66003	0.0890064
0.52	0.157836	0.52	0.158606	0.52	0.148072	0.52	0.154855	0.670173	0.0888548
0.53	0.153912	0.53	0.158313	0.53	0.143885	0.53	0.149286	0.680316	0.0890168
0.54	0.156349	0.54	0.161063	0.54	0.146053	0.54	0.154493	0.690458	0.0841759
0.55	0.157095	0.55	0.158108	0.55	0.147597	0.55	0.155248	0.700601	0.0838227
0.56	0.15894	0.56	0.162091	0.56	0.143342	0.56	0.149029	0.710744	0.0841888
0.57	0.155701	0.57	0.160423	0.57	0.145756	0.57	0.153291	0.720887	0.080711
0.58	0.154854	0.58	0.161455	0.58	0.149035	0.58	0.151722	0.731029	0.080711
0.59	0.162378	0.59	0.157036	0.59	0.143534	0.59	0.156088	0.741172	0.080711
0.6	0.158632	0.6	0.159637	0.6	0.148713	0.6	0.154432	0.751315	0.0822435
0.61	0.152582	0.61	0.159637	0.61	0.147243	0.61	0.154112	0.761458	0.0839996
0.62	0.150199	0.62	0.159102	0.62	0.14429	0.62	0.156714	0.7716	0.0824774
0.63	0.154192	0.63	0.156839	0.63	0.144183	0.63	0.156422	0.781743	0.0761445
0.64	0.162272	0.64	0.159168	0.64	0.143648	0.64	0.152915	0.791886	0.0738828
0.65	0.156031	0.65	0.156787	0.65	0.145869	0.65	0.15098	0.802029	0.0804414
0.66	0.15306	0.66	0.160416	0.66	0.137746	0.66	0.153077	0.812171	0.080958
0.67	0.15306	0.67	0.166559	0.67	0.142785	0.67	0.153369	0.822314	0.0774224
0.68	0.153398	0.68	0.168835	0.68	0.145274	0.68	0.150532	0.832457	0.0758838
0.69	0.159279	0.69	0.163219	0.69	0.142281	0.69	0.156638	0.8426	0.0741338
0.7	0.149771	0.7	0.166459	0.7	0.143532	0.7	0.153504	0.852742	0.0756655
0.71	0.149771	0.71	0.169306	0.71	0.13556	0.71	0.150984	0.862885	0.0758942
0.72	0.149771	0.72	0.166575	0.72	0.139192	0.72	0.150513	0.873028	0.0771773
0.73	0.159398	0.73	0.172398	0.73	0.142599	0.73	0.153566	0.883171	0.0822289
0.74	0.150175	0.74	0.163089	0.74	0.136801	0.74	0.147762	0.893313	0.0809228
0.75	0.155971	0.75	0.169442	0.75	0.137655	0.75	0.150179	0.903456	0.0742939
0.76	0.153304	0.76	0.159703	0.76	0.140839	0.76	0.151166	0.913599	0.0739745
0.77	0.150066	0.77	0.166062	0.77	0.142749	0.77	0.153804	0.923742	0.0743062
0.78	0.146832	0.78	0.166214	0.78	0.142009	0.78	0.153836	0.933884	0.0739543
0.79	0.152262	0.79	0.166214	0.79	0.141865	0.79	0.153791	0.944027	0.0758713
0.8	0.150225	0.8	0.169316	0.8	0.138544	0.8	0.153791	0.95417	0.0710381
0.81	0.146987	0.81	0.172558	0.81	0.139134	0.81	0.151085	0.964313	0.0706456
0.82	0.151944	0.82	0.163774	0.82	0.140178	0.82	0.150502	0.974455	0.0710524
0.83	0.15306	0.83	0.165877	0.83	0.137646	0.83	0.155711	0.984598	0.0675566
0.84	0.15306	0.84	0.163313	0.84	0.135031	0.84	0.159347	0.994741	0.0706245
0.85	0.147799	0.85	0.165778	0.85	0.133191	0.85	0.155266	1.00488	0.0741338
0.86	0.146483	0.86	0.166214	0.86	0.134176	0.86	0.151609	1.01503	0.0695695
0.87	0.146483	0.87	0.166214	0.87	0.135661	0.87	0.155144	1.02517	0.0657822
0.88	0.151446	0.88	0.168913	0.88	0.13326	0.88	0.156445	1.03531	0.0690703
0.89	0.150628	0.89	0.169503	0.89	0.135361	0.89	0.15456	1.04545	0.0678242
0.9	0.154536	0.9	0.169503	0.9	0.138689	0.9	0.150038	1.0556	0.0672822
0.91	0.15402	0.91	0.166884	0.91	0.133998	0.91	0.149763	1.06574	0.0723459
0.92	0.150783	0.92	0.171369	0.92	0.134774	0.92	0.152417	1.07588	0.0711405
0.93	0.147512	0.93	0.170239	0.93	0.136252	0.93	0.151552	1.08603	0.0645378
0.94	0.15093	0.94	0.172011	0.94	0.133678	0.94	0.148912	1.09617	0.0625088
0.95	0.15306	0.95	0.170337	0.95	0.132862	0.95	0.149497	1.10631	0.064268
0.96	0.150941	0.96	0.169503	0.96	0.129724	0.96	0.150731	1.11645	0.0658428
0.97	0.149771	0.97	0.169503	0.97	0.128056	0.97	0.150645	1.1266	0.0644201
0.98	0.151793	0.98	0.169503	0.98	0.127119	0.98	0.148805	1.13674	0.0625442
0.99	0.149114	0.99	0.171754	0.99	0.126173	0.99	0.147579	1.14688	0.064268
1	0.146483	1	0.168388	1	0.128903	1	0.150796	1.15702	0.061153
1.01	0.146483	1.01	0.17052	1.01	0.129126	1.01	0.150691	1.16717	0.0592448
1.02	0.144657	1.02	0.172792	1.02	0.128632	1.02	0.148115	1.17731	0.0609794
1.03	0.146797	1.03	0.168578	1.03	0.127715	1.03	0.149803	1.18745	0.0578024
1.04	0.148001	1.04	0.166214	1.04	0.126453	1.04	0.150865	1.1976	0.0575786
1.05	0.1482	1.05	0.172242	1.05	0.127848	1.05	0.151701	1.20774	0.0578156
1.06	0.146436	1.06	0.172165	1.06	0.127848	1.06	0.152255	1.21788	0.0559801
1.07	0.143194	1.07	0.169503	1.07	0.126412	1.07	0.150868	1.22802	0.0576908
1.08	0.144808	1.08	0.171362	1.08	0.122176	1.08	0.149577	1.23817	0.0576908
1.09	0.148047	1.09	0.174602	1.09	0.120254	1.09	0.147788	1.24831	0.056052
1.1	0.146744	1.1	0.172558	1.1	0.122541	1.1	0.149976	1.25845	0.0560607
1.11	0.144658	1.11	0.172921	1.11	0.122682	1.11	0.150829	1.2686	0.0543871
1.12	0.143658	1.12	0.174423	1.12	0.121932	1.12	0.148374	1.27874	0.0511137
1.13	0.141266	1.13	0.172792	1.13	0.116984	1.13	0.149792	1.28888	0.0478296
1.14	0.143194	1.14	0.174351	1.14	0.121702	1.14	0.145298	1.29902	0.0445365
1.15	0.143194	1.15	0.17608	1.15	0.120927	1.15	0.14393	1.30917	0.0478857
1.16	0.14195	1.16	0.174599	1.16	0.116479	1.16	0.149416	1.31931	0.0528079
1.17	0.14354	1.17	0.172792	1.17	0.118211	1.17	0.146906	1.32945	0.0509769
1.18	0.14858	1.18	0.172792	1.18	0.115158	1.18	0.145182	1.33959	0.0478251
1.19	0.145343	1.19	0.174148	1.19	0.11628	1.19	0.147541	1.34974	0.0478251
1.2	0.142109	1.2	0.174774	1.2	0.112206	1.2	0.147779	1.35988	0.046117
1.21	0.140943	1.21	0.17027	1.21	0.113714	1.21	0.141367	1.37002	0.0462412
1.22	0.143194	1.22	0.167426	1.22	0.109316	1.22	0.14276	1.38017	0.0444229
1.23	0.140401	1.23	0.171828	1.23	0.108433	1.23	0.146473	1.39031	0.044643
1.24	0.135975	1.24	0.177191	1.24	0.106421	1.24	0.143837	1.40045	0.0427441
1.25	0.143194	1.25	0.176193	1.25	0.108354	1.25	0.143805	1.41059	0.0413853
1.26	0.142427	1.26	0.170512	1.26	0.108847	1.26	0.1451	1.42074	0.0445365
1.27	0.13917	1.27	0.171831	1.27	0.109063	1.27	0.147143	1.43088	0.0428015
1.28	0.136617	1.28	0.171325	1.28	0.109158	1.28	0.146914	1.44102	0.0412479
1.29	0.137285	1.29	0.175218	1.29	0.106275	1.29	0.147582	1.45116	0.0412479
1.3	0.139288	1.3	0.172792	1.3	0.107794	1.3	0.148296	1.46131	0.0446973
1.31	0.136054	1.31	0.172792	1.31	0.104827	1.31	0.139033	1.47145	0.0443899
1.32	0.134355	1.32	0.173516	1.32	0.104599	1.32	0.143603	1.48159	0.0378197
1.33	0.139906	1.33	0.17608	1.33	0.101623	1.33	0.143963	1.49174	0.0329661
1.34	0.139446	1.34	0.17608	1.34	0.109183	1.34	0.144258	1.50188	0.0313821
1.35	0.136203	1.35	0.17608	1.35	0.106573	1.35	0.143667	1.51202	0.0330799
1.36	0.133688	1.36	0.175414	1.36	0.103452	1.36	0.140627	1.52216	0.0329766
1.37	0.136617	1.37	0.172792	1.37	0.0983201	1.37	0.146459	1.53231	0.0313821
1.38	0.136098	1.38	0.172792	1.38	0.0976154	1.38	0.137282	1.54245	0.0330728
1.39	0.130445	1.39	0.172274	1.39	0.100554	1.39	0.13486	1.55259	0.0329833
1.4	0.136741	1.4	0.169967	1.4	0.0977274	1.4	0.140978	1.56273	0.0296983
1.41	0.139623	1.41	0.17321	1.41	0.0999054	1.41	0.137768	1.57288	0.0297679
1.42	0.130084	1.42	0.17572	1.42	0.0962671	1.42	0.140182	1.58302	0.0297144
1.43	0.133328	1.43	0.172792	1.43	0.0978248	1.43	0.137841	1.59316	0.0297606
1.44	0.133328	1.44	0.173059	1.44	0.0946335	1.44	0.137366	1.60331	0.0297188
1.45	0.133328	1.45	0.17608	1.45	0.0906237	1.45	0.137689	1.61345	0.0230446
1.46	0.130154	1.46	0.175912	1.46	0.0912485	1.46	0.137378	1.62359	0.0216261
1.47	0.1238	1.47	0.172906	1.47	0.0944798	1.47	0.140283	1.63373	0.0248049
1.48	0.129603	1.48	0.17608	1.48	0.0942381	1.48	0.135846	1.64388	0.0214132
1.49	0.13004	1.49	0.17608	1.49	0.0942308	1.49	0.137014	1.65402	0.0199423
1.5	0.13004	1.5	0.17608	1.5	0.0856844	1.5	0.132732	1.66416	0.0232552
1.51	0.13004	1.51	0.172868	1.51	0.0839575	1.51	0.134292	1.67431	0.0213269
1.52	0.127123	1.52	0.175954	1.52	0.0826439	1.52	0.13178	1.68445	0.0216934
1.53	0.132476	1.53	0.17608	1.53	0.0881564	1.53	0.131752	1.69459	0.0248049
1.54	0.13614	1.54	0.182209	1.54	0.0833963	1.54	0.135605	1.70473	0.0178308
1.55	0.128318	1.55	0.176647	1.55	0.0853174	1.55	0.139781	1.71488	0.0151626
1.56	0.129469	1.56	0.173121	1.56	0.0851678	1.56	0.131703	1.72502	0.0217335
1.57	0.124704	1.57	0.169885	1.57	0.0849914	1.57	0.130552	1.73516	0.0213121
1.58	0.131318	1.58	0.169503	1.58	0.0821631	1.58	0.131707	1.7453	0.0199679
1.59	0.1282	1.59	0.172316	1.59	0.0800051	1.59	0.130465	1.75545	0.0197826
1.6	0.126751	1.6	0.172792	1.6	0.0759739	1.6	0.128812	1.76559	0.0165002
1.61	0.124289	1.61	0.170082	1.61	0.0767453	1.61	0.130218	1.77573	0.0166632
1.62	0.125873	1.62	0.172156	1.62	0.0753993	1.62	0.1314	1.78588	0.0165101
1.63	0.124392	1.63	0.170182	1.63	0.0749266	1.63	0.129325	1.79602	0.0132313
1.64	0.125772	1.64	0.174627	1.64	0.0754118	1.64	0.12796	1.80616	0.00994889
1.65	0.126751	1.65	0.17106	1.65	0.0737876	1.65	0.131258	1.8163	0.0100607
1.66	0.122343	1.66	0.174429	1.66	0.0707419	1.66	0.130007	1.82645	0.0116505
1.67	0.122329	1.67	0.173665	1.67	0.0680162	1.67	0.126108	1.83659	0.0116505
1.68	0.119253	1.68	0.175153	1.68	0.0689681	1.68	0.126403	1.84673	0.0116505
1.69	0.114802	1.69	0.171394	1.69	0.0712106	1.69	0.131116	1.85687	0.00997719
1.7	0.119749	1.7	0.17181	1.7	0.0677197	1.7	0.132036	1.86702	0.00502858
1.71	0.121462	1.71	0.168299	1.71	0.0675447	1.71	0.12731	1.87716	0.00509978
1.72	0.118197	1.72	0.172825	1.72	0.06695	1.72	0.124784	1.8873	0.00671111
1.73	0.120784	1.73	0.173924	1.73	0.0632732	1.73	0.123181	1.89745	0.0034261
1.74	0.121565	1.74	0.16859	1.74	0.0637185	1.74	0.122902	1.90759	0.00507346
1.75	0.118324	1.75	0.170315	1.75	0.0640215	1.75	0.127068	1.91773	0.0100001
1.76	0.118716	1.76	0.170794	1.76	0.0614928	1.76	0.128443	1.92787	0.0132818
1.77	0.116573	1.77	0.169503	1.77	0.0610419	1.77	0.126357	1.93802	0.0116891
1.78	0.113597	1.78	0.169503	1.78	0.0599834	1.78	0.125483	1.94816	0.00998059
1.79	0.116999	1.79	0.163941	1.79	0.0588698	1.79	0.121668	1.9583	0.00842584
1.8	0.116828	1.8	0.165052	1.8	0.058726	1.8	0.11938	1.96844	0.00828558
1.81	0.115245	1.81	0.171256	1.81	0.0584406	1.81	0.118925	1.97859	0.010051
1.82	0.118512	1.82	0.172792	1.82	0.0584141	1.82	0.11733	1.98873	0.00676909
1.83	0.116972	1.83	0.17114	1.83	0.0561208	1.83	0.120708	1.99887	0.00825203
1.84	0.113597	1.84	0.171106	1.84	0.0533163	1.84	0.120742	2.00902	0.0116505
1.85	0.112093	1.85	0.171238	1.85	0.0544412	1.85	0.119697	2.01916	0.0100679
1.86	0.110308	1.86	0.167998	1.86	0.0515397	1.86	0.11783	2.0293	0.00993813
1.87	0.111714	1.87	0.16912	1.87	0.0496521	1.87	0.117762	2.03944	0.00845296
1.88	0.112241	1.88	0.169991	1.88	0.0499293	1.88	0.116246	2.04959	0.00831145
1.89	0.111614	1.89	0.167564	1.89	0.0497573	1.89	0.112686	2.05973	0.00681488
1.9	0.112343	1.9	0.1708	1.9	0.0457086	1.9	0.115881	2.06987	0.00498852
1.91	0.110308	1.91	0.171546	1.91	0.0484739	1.91	0.118106	2.08002	0.00836194
1.92	0.111483	1.92	0.169503	1.92	0.0477116	1.92	0.112581	2.09016	0.00516725
1.93	0.113597	1.93	0.171788	1.93	0.0439258	1.93	0.115472	2.1003	0.00815984
1.94	0.113597	1.94	0.173902	1.94	0.0478022	1.94	0.116268	2.11044	0.00857616
1.95	0.112532	1.95	0.169503	1.95	0.0452514	1.95	0.110805	2.12059	0.00336931
1.96	0.109295	1.96	0.170494	1.96	0.042617	1.96	0.106806	2.13073	0.00507334
1.97	0.10702	1.97	0.170907	1.97	0.0413088	1.97	0.111459	2.14087	0.00665353
1.98	0.10793	1.98	0.167107	1.98	0.0387892	1.98	0.109007	2.15101	0.00993869
1.99	0.110308	1.99	0.170346	1.99	0.0365291	1.99	0.11112	2.16116	0.00850403
2	0.110308	2	0.172792	2	0.0381345	2	0.107323	2.1713	0.00666265
2.01	0.109554	2.01	0.172057	2.01	0.0361157	2.01	0.10488	2.18144	0.00836194
2.02	0.107719	2.02	0.169503	2.02	0.0368538	2.02	0.107981	2.19159	0.00836194
2.03	0.109664	2.03	0.169503	2.03	0.0378978	2.03	0.109917	2.20173	0.0099523
2.04	0.10702	2.04	0.170093	2.04	0.0388452	2.04	0.105388	2.21187	0.0100637
2.05	0.10757	2.05	0.172207	2.05	0.0357457	2.05	0.107367	2.22201	0.00836194
2.06	0.110308	2.06	0.170651	2.06	0.0331012	2.06	0.102747	2.23216	0.00836194
2.07	0.109861	2.07	0.175555	2.07	0.035009	2.07	0.110256	2.2423	0.0099412
2.08	0.10702	2.08	0.172792	2.08	0.0301752	2.08	0.0997054	2.25244	0.0116505
2.09	0.10702	2.09	0.172377	2.09	0.0286366	2.09	0.101904	2.26258	0.0132632
2.1	0.10702	2.1	0.169875	2.1	0.029233	2.1	0.101938	2.27273	0.0149391
2.11	0.107515	2.11	0.172469	2.11	0.0304631	2.11	0.0964102	2.28287	0.0133051
2.12	0.1132	2.12	0.169235	2.12	0.0285109	2.12	0.101788	2.29301	0.0100235
2.13	0.107316	2.13	0.166433	2.13	0.0291485	2.13	0.107569	2.30316	0.00998261
2.14	0.113597	2.14	0.169175	2.14	0.0260995	2.14	0.102529	2.3133	0.0116505
2.15	0.113497	2.15	0.163154	2.15	0.026751	2.15	0.101549	2.32344	0.0132641
2.16	0.10702	2.16	0.169503	2.16	0.0269596	2.16	0.101899	2.33358	0.013329
2.17	0.110258	2.17	0.169507	2.17	0.0237254	2.17	0.104187	2.34373	0.0148583
2.18	0.107119	2.18	0.172748	2.18	0.0254892	2.18	0.104462	2.35387	0.0166332
2.19	0.10702	2.19	0.169597	2.19	0.0280061	2.19	0.0938609	2.36401	0.0149391
2.2	0.10702	2.2	0.169503	2.2	0.0284589	2.2	0.099957	2.37415	0.0149391
2.21	0.110053	2.21	0.172595	2.21	0.0271222	2.21	0.10186	2.3843	0.0149391
2.22	0.110308	2.22	0.169749	2.22	0.0273035	2.22	0.101229	2.39444	0.0133332
2.23	0.110308	2.23	0.166515	2.23	0.0247614	2.23	0.0991263	2.40458	0.0149026
2.24	0.107424	2.24	0.166214	2.24	0.0215225	2.24	0.0979617	2.41473	0.0166052
2.25	0.10702	2.25	0.157425	2.25	0.0226486	2.25	0.0959204	2.42487	0.0165554
2.26	0.10702	2.26	0.164991	2.26	0.0233433	2.26	0.0979285	2.43501	0.0182277
2.27	0.104283	2.27	0.171868	2.27	0.0203048	2.27	0.100545	2.44515	0.0166275
2.28	0.111903	2.28	0.170016	2.28	0.0219389	2.28	0.0989711	2.4553	0.0197285
2.29	0.108214	2.29	0.164048	2.29	0.0263113	2.29	0.0982502	2.46544	0.0215745
2.3	0.10702	2.3	0.1656	2.3	0.0163121	2.3	0.0982502	2.47558	0.0182277
2.31	0.10961	2.31	0.166214	2.31	0.014121	2.31	0.102378	2.48573	0.0182277
2.32	0.110308	2.32	0.166214	2.32	0.0167702	2.32	0.102079	2.49587	0.0182277
2.33	0.107825	2.33	0.166214	2.33	0.0191208	2.33	0.0930063	2.50601	0.0198471
2.34	0.104596	2.34	0.163709	2.34	0.0190092	2.34	0.0965437	2.51615	0.0215163
2.35	0.106108	2.35	0.162926	2.35	0.0182277	2.35	0.0974457	2.5263	0.0263364
2.36	0.111678	2.36	0.167762	2.36	0.0182277	2.36	0.097305	2.53644	0.0281758
2.37	0.106758	2.37	0.164774	2.37	0.0172707	2.37	0.0964106	2.54658	0.0232057
2.38	0.108183	2.38	0.16524	2.38	0.018294	2.38	0.0950668	2.55672	0.0215163
2.39	0.105951	2.39	0.168479	2.39	0.0172137	2.39	0.0989669	2.56687	0.0215163
2.4	0.103731	2.4	0.165072	2.4	0.0181813	2.4	0.0995871	2.57701	0.0246932
2.41	0.107893	2.41	0.162926	2.41	0.0207855	2.41	0.0946878	2.58715	0.0280935
2.42	0.110308	2.42	0.167155	2.42	0.0194844	2.42	0.0971165	2.5973	0.0280935
2.43	0.10636	2.43	0.1633	2.43	0.0190505	2.43	0.0996056	2.60744	0.0265211
2.44	0.107579	2.44	0.161656	2.44	0.0208543	2.44	0.0967289	2.61758	0.0311693
2.45	0.114062	2.45	0.166865	2.45	0.0191415	2.45	0.0963599	2.62772	0.0331261
2.46	0.115058	2.46	0.169503	2.46	0.016826	2.46	0.0973034	2.63787	0.0264856
2.47	0.113597	2.47	0.167635	2.47	0.0186256	2.47	0.097154	2.64801	0.023201
2.48	0.110146	2.48	0.164395	2.48	0.0174908	2.48	0.0989055	2.65815	0.0279167
2.49	0.10702	2.49	0.161134	2.49	0.0167099	2.49	0.101207	2.66829	0.0330741
2.5	0.108643	2.5	0.161396	2.5	0.0192269	2.5	0.101539	2.67844	0.0329752
2.51	0.10874	2.51	0.164635	2.51	0.0194643	2.51	0.0991174	2.68858	0.0330811
2.52	0.110045	2.52	0.162899	2.52	0.0206151	2.52	0.0976524	2.69872	0.0313821
2.53	0.112134	2.53	0.158031	2.53	0.0244681	2.53	0.101163	2.70887	0.0329588
2.54	0.11313	2.54	0.161019	2.54	0.0241984	2.54	0.101539	2.71901	0.0378174
2.55	0.116886	2.55	0.164708	2.55	0.0273703	2.55	0.100301	2.72915	0.0381137
2.56	0.112943	2.56	0.162926	2.56	0.023711	2.56	0.0985721	2.73929	0.0346707
2.57	0.110805	2.57	0.162926	2.57	0.0222855	2.57	0.0988235	2.74944	0.0362336
2.58	0.11326	2.58	0.161566	2.58	0.0233423	2.58	0.0986156	2.75958	0.0379593
2.59	0.109338	2.59	0.160943	2.59	0.0222035	2.59	0.0984662	2.76972	0.0379593
2.6	0.115817	2.6	0.162926	2.6	0.0252618	2.6	0.0972048	2.77986	0.0395088
2.61	0.116951	2.61	0.165339	2.61	0.0272206	2.61	0.0965379	2.79001	0.0397076
2.62	0.111362	2.62	0.167189	2.62	0.026452	2.62	0.101652	2.80015	0.0379593
2.63	0.113597	2.63	0.164034	2.63	0.0300682	2.63	0.103439	2.81029	0.0348868
2.64	0.113597	2.64	0.165155	2.64	0.0262608	2.64	0.100203	2.82044	0.037514
2.65	0.115395	2.65	0.162926	2.65	0.0288243	2.65	0.0989385	2.83058	0.0430069
2.66	0.118483	2.66	0.161004	2.66	0.028839	2.66	0.100834	2.84072	0.0412479
2.67	0.114393	2.67	0.159079	2.67	0.0297395	2.67	0.101126	2.85086	0.0427702
2.68	0.116141	2.68	0.163647	2.68	0.0267948	2.68	0.108132	2.86101	0.0445365
2.69	0.113597	2.69	0.157152	2.69	0.0284792	2.69	0.108968	2.87115	0.0490821
2.7	0.115521	2.7	0.158878	2.7	0.0340876	2.7	0.103473	2.88129	0.0483656
2.71	0.121688	2.71	0.157768	2.71	0.0313922	2.71	0.0990666	2.89144	0.0412479
2.72	0.114139	2.72	0.162265	2.72	0.0370449	2.72	0.101454	2.90158	0.0412479
2.73	0.116886	2.73	0.159025	2.73	0.0346707	2.73	0.101454	2.91172	0.0442447
2.74	0.117328	2.74	0.157472	2.74	0.0347845	2.74	0.103561	2.92186	0.0493143
2.75	0.120174	2.75	0.162926	2.75	0.0353313	2.75	0.101606	2.93201	0.0511137
2.76	0.119836	2.76	0.161548	2.76	0.0328983	2.76	0.10271	2.94215	0.0496287
2.77	0.117174	2.77	0.153881	2.77	0.0378489	2.77	0.110083	2.95229	0.0507883
2.78	0.119936	2.78	0.158915	2.78	0.0398716	2.78	0.104519	2.96243	0.051446
2.79	0.116886	2.79	0.153371	2.79	0.0363142	2.79	0.105064	2.97258	0.0507742
2.8	0.117154	2.8	0.156086	2.8	0.0410799	2.8	0.107934	2.98272	0.0529312
2.81	0.123384	2.81	0.15306	2.81	0.0378972	2.81	0.104693	2.99286	0.0540483
2.82	0.120174	2.82	0.153378	2.82	0.0392116	2.82	0.101708	3.00301	0.0562274
2.83	0.120174	2.83	0.159533	2.83	0.0439967	2.83	0.108087	3.01315	0.0544023
2.84	0.110535	2.84	0.1563	2.84	0.0453877	2.84	0.110665	3.02329	0.0529022
2.85	0.126124	2.85	0.15306	2.85	0.0470837	2.85	0.111015	3.03343	0.0526075
2.86	0.123643	2.86	0.14982	2.86	0.0478089	2.86	0.105074	3.04358	0.0544023
2.87	0.117282	2.87	0.152962	2.87	0.0485288	2.87	0.11033	3.05372	0.0558836
2.88	0.126141	2.88	0.156201	2.88	0.0478632	2.88	0.110681	3.06386	0.0591687
2.89	0.123713	2.89	0.156349	2.89	0.0478251	2.89	0.111041	3.074	0.0609794
2.9	0.120474	2.9	0.153306	2.9	0.0499264	2.9	0.106157	3.08415	0.0565983
2.91	0.11724	2.91	0.15306	2.91	0.0496407	2.91	0.108136	3.09429	0.0540205
2.92	0.125537	2.92	0.147171	2.92	0.0533359	2.92	0.108481	3.10443	0.0591344
2.93	0.123917	2.93	0.149378	2.93	0.051777	2.93	0.111317	3.11458	0.0595403
2.94	0.126247	2.94	0.149771	2.94	0.0523691	2.94	0.113541	3.12472	0.0562513
2.95	0.118563	2.95	0.152563	2.95	0.0513431	2.95	0.114295	3.13486	0.0529663
2.96	0.122242	2.96	0.15306	2.96	0.0541931	2.96	0.112249	3.145	0.0568449
2.97	0.126092	2.97	0.150367	2.97	0.0557273	2.97	0.116175	3.15515	0.064268
2.98	0.121593	2.98	0.152416	2.98	0.0576555	2.98	0.115251	3.16529	0.0614278
2.99	0.120174	2.99	0.155655	2.99	0.0596039	2.99	0.11407	3.17543	0.0591074
3	0.115235	3	0.151257	3	0.0636459	3	0.119708	3.18557	0.0609794
3.01	0.120843	3.01	0.149771	3.01	0.0639013	3.01	0.11372	3.19572	0.0623866
3.02	0.123463	3.02	0.149771	3.02	0.0640748	3.02	0.118519	3.20586	0.0656685
3.03	0.121152	3.03	0.15217	3.03	0.0621395	3.03	0.114517	3.216	0.0647675
3.04	0.117915	3.04	0.146025	3.04	0.0630582	3.04	0.118194	3.22615	0.0637502
3.05	0.123516	3.05	0.145487	3.05	0.06529	3.05	0.116648	3.23629	0.0661781
3.06	0.124595	3.06	0.146483	3.06	0.0655919	3.06	0.118871	3.24643	0.0656431
3.07	0.125564	3.07	0.146483	3.07	0.0659738	3.07	0.121354	3.25657	0.0648184
3.08	0.124698	3.08	0.144305	3.08	0.0690706	3.08	0.114706	3.26672	0.0623418
3.09	0.125468	3.09	0.143194	3.09	0.0687059	3.09	0.117656	3.27686	0.0629117
3.1	0.124795	3.1	0.143194	3.1	0.0675566	3.1	0.122516	3.287	0.0609794
3.11	0.119651	3.11	0.141101	3.11	0.0697639	3.11	0.123963	3.29715	0.0609794
3.12	0.122445	3.12	0.144005	3.12	0.0724414	3.12	0.120784	3.30729	0.0663252
3.13	0.123148	3.13	0.144488	3.13	0.0725648	3.13	0.121802	3.31743	0.0714681
3.14	0.120174	3.14	0.143194	3.14	0.0731984	3.14	0.124295	3.32757	0.0662273
3.15	0.123567	3.15	0.141294	3.15	0.0732753	3.15	0.122864	3.33772	0.0629422
3.16	0.123458	3.16	0.141756	3.16	0.071576	3.16	0.11954	3.34786	0.0609794
3.17	0.123363	3.17	0.13779	3.17	0.0746044	3.17	0.123456	3.358	0.0622982
3.18	0.125209	3.18	0.138587	3.18	0.0781532	3.18	0.124718	3.36814	0.064268
3.19	0.121973	3.19	0.141491	3.19	0.0745975	3.19	0.127881	3.37829	0.0629562
3.2	0.12161	3.2	0.139906	3.2	0.0742138	3.2	0.128693	3.38843	0.0622856
3.21	0.126236	3.21	0.138306	3.21	0.0803755	3.21	0.127059	3.39857	0.064268
3.22	0.126029	3.22	0.136617	3.22	0.0796561	3.22	0.128653	3.40872	0.064268
3.23	0.118869	3.23	0.138119	3.23	0.0798745	3.23	0.126143	3.41886	0.064268
3.24	0.119448	3.24	0.137	3.24	0.080711	3.24	0.127341	3.429	0.064268
3.25	0.123463	3.25	0.13473	3.25	0.0810011	3.25	0.130405	3.43914	0.0668355
3.26	0.124655	3.26	0.133924	3.26	0.0816877	3.26	0.12885	3.44929	0.0682917
3.27	0.124422	3.27	0.131336	3.27	0.0828069	3.27	0.128427	3.45943	0.0629978
3.28	0.120174	3.28	0.135829	3.28	0.0857824	3.28	0.129644	3.46957	0.062244
3.29	0.120174	3.29	0.137504	3.29	0.0895352	3.29	0.126911	3.47971	0.0667984
3.3	0.120174	3.3	0.133328	3.3	0.0839996	3.3	0.127442	3.48986	0.0670598
3.31	0.120174	3.31	0.133328	3.31	0.0844396	3.31	0.130089	3.5	0.0659987
3.32	0.121094	3.32	0.133328	3.32	0.0873014	3.32	0.129099	3.51014	0.0741338
3.33	0.122566	3.33	0.132329	3.33	0.0904912	3.33	0.132743	3.52029	0.0741338
3.34	0.121017	3.34	0.13004	3.34	0.0878466	3.34	0.132852	3.53043	0.070457
3.35	0.124253	3.35	0.13004	3.35	0.0918975	3.35	0.126198	3.54057	0.0654896
3.36	0.124517	3.36	0.130897	3.36	0.0900151	3.36	0.129795	3.55071	0.0675566
3.37	0.118276	3.37	0.1325	3.37	0.0905768	3.37	0.131867	3.56086	0.0675566
3.38	0.122172	3.38	0.129246	3.38	0.0908523	3.38	0.131102	3.571	0.0651342
3.39	0.117481	3.39	0.127495	3.39	0.0930585	3.39	0.130165	3.58114	0.063395
3.4	0.120174	3.4	0.128649	3.4	0.0952674	3.4	0.133954	3.59128	0.0663523
3.41	0.120174	3.41	0.124754	3.41	0.088019	3.41	0.132535	3.60143	0.0666652
3.42	0.121168	3.42	0.128224	3.42	0.0881207	3.42	0.130553	3.61157	0.0684629
3.43	0.125406	3.43	0.120768	3.43	0.0895295	3.43	0.137482	3.62171	0.0630822
3.44	0.116886	3.44	0.124562	3.44	0.0969627	3.44	0.127739	3.63186	0.0633414
3.45	0.117674	3.45	0.129039	3.45	0.0942433	3.45	0.134005	3.642	0.0675566
3.46	0.122432	3.46	0.123011	3.46	0.0900155	3.46	0.132625	3.65214	0.0663829
3.47	0.113886	3.47	0.121381	3.47	0.093255	3.47	0.136315	3.66228	0.0666164
3.48	0.116886	3.48	0.129682	3.48	0.0963887	3.48	0.131867	3.67243	0.0720159
3.49	0.116886	3.49	0.126052	3.49	0.093895	3.49	0.131923	3.68257	0.0729685
3.5	0.117289	3.5	0.120785	3.5	0.0945811	3.5	0.132507	3.69271	0.0685013
3.51	0.126371	3.51	0.126494	3.51	0.0963429	3.51	0.134883	3.70285	0.063076
3.52	0.113666	3.52	0.123255	3.52	0.0964232	3.52	0.131867	3.713	0.0621649
3.53	0.120133	3.53	0.120174	3.53	0.0988581	3.53	0.132054	3.72314	0.0654498
3.54	0.120174	3.54	0.120174	3.54	0.0934887	3.54	0.136501	3.73328	0.0675566
3.55	0.117005	3.55	0.120174	3.55	0.096182	3.55	0.131962	3.74343	0.0675566
3.56	0.110657	3.56	0.120162	3.56	0.100117	3.56	0.137664	3.75357	0.0651183
3.57	0.113372	3.57	0.116929	3.57	0.100734	3.57	0.12869	3.76371	0.0634172
3.58	0.122736	3.58	0.120082	3.58	0.102122	3.58	0.134637	3.77385	0.0675566
3.59	0.120469	3.59	0.113878	3.59	0.0994025	3.59	0.131982	3.784	0.0663274
3.6	0.126071	3.6	0.116695	3.6	0.0980667	3.6	0.137475	3.79414	0.065524
3.61	0.114993	3.61	0.113837	3.61	0.099407	3.61	0.135306	3.80428	0.0625346
3.62	0.113597	3.62	0.119597	3.62	0.104542	3.62	0.136815	3.81443	0.056906
3.63	0.113597	3.63	0.114273	3.63	0.101418	3.63	0.13197	3.82457	0.0622275
3.64	0.116391	3.64	0.119401	3.64	0.100443	3.64	0.134139	3.83471	0.0655127
3.65	0.119631	3.65	0.117322	3.65	0.0998627	3.65	0.134083	3.84485	0.0663151
3.66	0.114781	3.66	0.116886	3.66	0.10304	3.66	0.131849	3.855	0.065506
3.67	0.121537	3.67	0.114136	3.67	0.10332	3.67	0.139332	3.86514	0.0675566
3.68	0.115672	3.68	0.113597	3.68	0.103	3.68	0.138177	3.87528	0.0663256
3.69	0.118691	3.69	0.113597	3.69	0.103	3.69	0.137713	3.88542	0.0654936
3.7	0.11511	3.7	0.111	3.7	0.103	3.7	0.130907	3.89557	0.0663383
3.71	0.116094	3.71	0.115394	3.71	0.103	3.71	0.133352	3.90571	0.064268
3.72	0.116886	3.72	0.111901	3.72	0.101286	3.72	0.132444	3.91585	0.0630592
3.73	0.107304	3.73	0.107865	3.73	0.101607	3.73	0.131867	3.926	0.0621836
3.74	0.110776	3.74	0.10702	3.74	0.100641	3.74	0.135955	3.93614	0.064268
3.75	0.111296	3.75	0.10702	3.75	0.100203	3.75	0.135206	3.94628	0.0630672
3.76	0.112559	3.76	0.109316	3.76	0.100443	3.76	0.130791	3.95642	0.0609794
3.77	0.113597	3.77	0.112555	3.77	0.103932	3.77	0.135463	3.96657	0.0609794
3.78	0.115748	3.78	0.111399	3.78	0.10436	3.78	0.136072	3.97671	0.0621697
3.79	0.116886	3.79	0.110308	3.79	0.104456	3.79	0.136876	3.98685	0.0618944
3.8	0.108493	3.8	0.110308	3.8	0.103669	3.8	0.131564	3.99699	0.0564911
3.81	0.10578	3.81	0.110308	3.81	0.10457	3.81	0.128578	4.00714	0.0605365
3.82	0.109046	3.82	0.104323	3.82	0.10445	3.82	0.12883	4.01728	0.0671711
3.83	0.112306	3.83	0.102388	3.83	0.106175	3.83	0.130784	4.02742	0.0597594
3.84	0.111649	3.84	0.105628	3.84	0.104405	3.84	0.135211	4.03757	0.0589115
3.85	0.110308	3.85	0.108861	3.85	0.104759	3.85	0.133851	4.04771	0.0634475
3.86	0.106624	3.86	0.106728	3.86	0.105894	3.86	0.133202	4.05785	0.0650391
3.87	0.10731	3.87	0.101988	3.87	0.102285	3.87	0.136553	4.06799	0.0609794
3.88	0.108566	3.88	0.102137	3.88	0.102231	3.88	0.131483	4.07814	0.0634826
3.89	0.10702	3.89	0.102086	3.89	0.103335	3.89	0.130984	4.08828	0.0650306
3.9	0.108666	3.9	0.100443	3.9	0.104564	3.9	0.133015	4.09842	0.0622638
3.91	0.111927	3.91	0.0988269	3.91	0.104441	3.91	0.133018	4.10856	0.064268
3.92	0.111982	3.92	0.0987436	3.92	0.103	3.92	0.13422	4.11871	0.0617291
3.93	0.111897	3.93	0.103524	3.93	0.10408	3.93	0.13281	4.12885	0.0576908
3.94	0.110518	3.94	0.102553	3.94	0.106323	3.94	0.131887	4.13899	0.0589578
3.95	0.10851	3.95	0.0957173	3.95	0.105373	3.95	0.130479	4.14914	0.0596948
3.96	0.111768	3.96	0.0924627	3.96	0.103238	3.96	0.128396	4.15928	0.0576908
3.97	0.110722	3.97	0.0933367	3.97	0.105321	3.97	0.129854	4.16942	0.0550993
3.98	0.109802	3.98	0.0998333	3.98	0.106053	3.98	0.130283	4.17956	0.0537016
3.99	0.112237	3.99	0.101117	3.99	0.103854	3.99	0.128712	4.18971	0.058978
4	0.108976	4	0.097154	4	0.102276	4	0.128827	4.19985	0.0596953
4.01	0.105743	4.01	0.097154	4.01	0.107227	4.01	0.128213	4.20999	0.0589716
4.02	0.104962	4.02	0.097154	4.02	0.108143	4.02	0.128511	4.22014	0.0584259
4.03	0.105839	4.03	0.097154	4.03	0.104864	4.03	0.129869	4.23028	0.0544023
4.04	0.102604	4.04	0.0949981	4.04	0.103659	4.04	0.132388	4.24042	0.0569366
4.05	0.101519	4.05	0.0916015	4.05	0.105103	4.05	0.131121	4.25056	0.0609794
4.06	0.105773	4.06	0.0948388	4.06	0.104741	4.06	0.126361	4.26071	0.0609794
4.07	0.108375	4.07	0.0962337	4.07	0.108116	4.07	0.128451	4.27085	0.0609794
4.08	0.103731	4.08	0.092123	4.08	0.10698	4.08	0.129186	4.28099	0.0597291
4.09	0.103731	4.09	0.0889317	4.09	0.102859	4.09	0.129777	4.29113	0.0576908
4.1	0.103731	4.1	0.0938654	4.1	0.104643	4.1	0.126163	4.30128	0.0564537
4.11	0.103731	4.11	0.0938654	4.11	0.100556	4.11	0.128473	4.31142	0.0544023
4.12	0.10449	4.12	0.0931918	4.12	0.101673	4.12	0.128934	4.32156	0.0544023
4.13	0.105603	4.13	0.091818	4.13	0.104294	4.13	0.129774	4.33171	0.0556207
4.14	0.101106	4.14	0.0965769	4.14	0.105306	4.14	0.126557	4.34185	0.0576908
4.15	0.103077	4.15	0.0933386	4.15	0.103355	4.15	0.130635	4.35199	0.056477
4.16	0.101665	4.16	0.0905768	4.16	0.100509	4.16	0.127411	4.36213	0.0544023
4.17	0.106459	4.17	0.0910003	4.17	0.10179	4.17	0.122947	4.37228	0.0544023
4.18	0.10322	4.18	0.0931163	4.18	0.107407	4.18	0.125439	4.38242	0.0556051
4.19	0.101365	4.19	0.0869579	4.19	0.0998127	4.19	0.125462	4.39256	0.0564911
4.2	0.106607	4.2	0.0849756	4.2	0.100971	4.2	0.130217	4.4027	0.0555983
4.21	0.103369	4.21	0.093018	4.21	0.1037	4.21	0.12661	4.41285	0.0576908
4.22	0.100443	4.22	0.0839996	4.22	0.103072	4.22	0.131104	4.42299	0.0564967
4.23	0.100443	4.23	0.084185	4.23	0.105543	4.23	0.128377	4.43313	0.0544023
4.24	0.100443	4.24	0.0868953	4.24	0.10373	4.24	0.133964	4.44328	0.0544023
4.25	0.100296	4.25	0.0775037	4.25	0.105538	4.25	0.132998	4.45342	0.0544023
4.26	0.0972435	4.26	0.0807771	4.26	0.107374	4.26	0.125583	4.46356	0.0544023
4.27	0.100443	4.27	0.0873124	4.27	0.104182	4.27	0.12502	4.4737	0.0556251
4.28	0.100443	4.28	0.0905449	4.28	0.102999	4.28	0.128213	4.48385	0.0564546
4.29	0.0972103	4.29	0.0809505	4.29	0.101633	4.29	0.128232	4.49399	0.0531392
4.3	0.103613	4.3	0.080711	4.3	0.101539	4.3	0.12573	4.50413	0.0511137
4.31	0.0973745	4.31	0.0838162	4.31	0.105234	4.31	0.120015	4.51427	0.0523707
4.32	0.097154	4.32	0.0778881	4.32	0.105558	4.32	0.123888	4.52442	0.0519019
4.33	0.0910075	4.33	0.080429	4.33	0.105558	4.33	0.12528	4.53456	0.0503203
4.34	0.0905768	4.34	0.0777596	4.34	0.104917	4.34	0.12529	4.5447	0.0544023
4.35	0.0965124	4.35	0.0832264	4.35	0.104827	4.35	0.127927	4.55485	0.0544023
4.36	0.097154	4.36	0.0811517	4.36	0.103897	4.36	0.121991	4.56499	0.0519317
4.37	0.100018	4.37	0.0779133	4.37	0.105245	4.37	0.123821	4.57513	0.0490534
4.38	0.100443	4.38	0.0774224	4.38	0.104347	4.38	0.122687	4.58527	0.0498913
4.39	0.0976728	4.39	0.0747225	4.39	0.103233	4.39	0.123847	4.59542	0.0502589
4.4	0.097154	4.4	0.07678	4.4	0.107614	4.4	0.122095	4.60556	0.0519682
4.41	0.0944892	4.41	0.0774224	4.41	0.10432	4.41	0.121636	4.6157	0.0478251
4.42	0.09648	4.42	0.0748416	4.42	0.107438	4.42	0.119311	4.62585	0.0466193
4.43	0.0920323	4.43	0.0741338	4.43	0.104503	4.43	0.125926	4.63599	0.0469309
4.44	0.0955866	4.44	0.0716502	4.44	0.103	4.44	0.123007	4.64613	0.0487189
4.45	0.0996079	4.45	0.0708452	4.45	0.101944	4.45	0.121335	4.65627	0.0457303
4.46	0.0956255	4.46	0.0756612	4.46	0.10131	4.46	0.119354	4.66642	0.0490134
4.47	0.091505	4.47	0.0727147	4.47	0.100889	4.47	0.120308	4.67656	0.0499324
4.48	0.0928876	4.48	0.0708452	4.48	0.100591	4.48	0.127861	4.6867	0.045473
4.49	0.0916085	4.49	0.0708452	4.49	0.103771	4.49	0.123857	4.69684	0.0424168
4.5	0.0949957	4.5	0.066385	4.5	0.102961	4.5	0.117728	4.70699	0.0457014
4.51	0.0949962	4.51	0.064268	4.51	0.102008	4.51	0.120154	4.71713	0.0466639
4.52	0.0917592	4.52	0.064268	4.52	0.10227	4.52	0.120045	4.72727	0.0445365
4.53	0.0946906	4.53	0.0621763	4.53	0.101818	4.53	0.120478	4.73742	0.0422277
4.54	0.0871175	4.54	0.0630222	4.54	0.099111	4.54	0.12127	4.74756	0.0426115
4.55	0.086573	4.55	0.064268	4.55	0.0994595	4.55	0.120779	4.7577	0.0463787
4.56	0.0905768	4.56	0.064268	4.56	0.100615	4.56	0.121019	4.76784	0.0403272
4.57	0.0924351	4.57	0.064268	4.57	0.101028	4.57	0.119769	4.77799	0.0445365
4.58	0.0938654	4.58	0.064268	4.58	0.102924	4.58	0.12063	4.78813	0.0445365
4.59	0.0938654	4.59	0.0624709	4.59	0.104492	4.59	0.120132	4.79827	0.0433684
4.6	0.0920682	4.6	0.0627246	4.6	0.103512	4.6	0.119883	4.80841	0.0377603
4.61	0.0905768	4.61	0.064268	4.61	0.10227	4.61	0.120905	4.81856	0.0336927
4.62	0.0888762	4.62	0.0609227	4.62	0.10227	4.62	0.120695	4.8287	0.0391113
4.63	0.0872882	4.63	0.0543988	4.63	0.100365	4.63	0.11759	4.83884	0.0389512
4.64	0.0888897	4.64	0.0559059	4.64	0.098931	4.64	0.114898	4.84899	0.0335284
4.65	0.0905768	4.65	0.0563346	4.65	0.101961	4.65	0.115261	4.85913	0.0313821
4.66	0.0905768	4.66	0.0556023	4.66	0.103427	4.66	0.116769	4.86927	0.0347943
4.67	0.0890814	4.67	0.058096	4.67	0.0994564	4.67	0.116838	4.87941	0.0389799
4.68	0.0858456	4.68	0.0544023	4.68	0.0957137	4.68	0.115059	4.88956	0.0346707
4.69	0.0867818	4.69	0.055794	4.69	0.0962475	4.69	0.115422	4.8997	0.0335458
4.7	0.0865643	4.7	0.0535944	4.7	0.0992541	4.7	0.116639	4.90984	0.0325017
4.71	0.0832858	4.71	0.0504577	4.71	0.0994486	4.71	0.115654	4.91998	0.0335547
4.72	0.0872882	4.72	0.0518679	4.72	0.0987286	4.72	0.115498	4.93013	0.0324887
4.73	0.0872882	4.73	0.0490428	4.73	0.0979261	4.73	0.119976	4.94027	0.0335483
4.74	0.0872882	4.74	0.0487818	4.74	0.0986885	4.74	0.116956	4.95041	0.0325299
4.75	0.086139	4.75	0.0445365	4.75	0.10205	4.75	0.114845	4.96056	0.0323894
4.76	0.0851247	4.76	0.0445365	4.76	0.101061	4.76	0.114052	4.9707	0.0280935
4.77	0.0862122	4.77	0.0465685	4.77	0.100358	4.77	0.113981	4.98084	0.0280935
4.78	0.0829733	4.78	0.0491831	4.78	0.10227	4.78	0.115703	4.99098	0.0280935
4.79	0.0797243	4.79	0.0436108	4.79	0.0997869	4.79	0.11164	5.00113	0.0280935
4.8	0.0793564	4.8	0.0430714	4.8	0.0927356	4.8	0.112266	5.01127	0.0280935
4.81	0.0830672	4.81	0.0443652	4.81	0.0994206	4.81	0.113746	5.02141	0.0269766
4.82	0.0815898	4.82	0.0363023	4.82	0.10273	4.82	0.112249	5.03156	0.0248049
4.83	0.0823414	4.83	0.0396957	4.83	0.0964232	4.83	0.112907	5.0417	0.0248049
4.84	0.078202	4.84	0.0354322	4.84	0.0965657	4.84	0.11158	5.05184	0.0248049
4.85	0.0799825	4.85	0.0386833	4.85	0.0968911	4.85	0.104758	5.06198	0.0248049
4.86	0.0780957	4.86	0.0398927	4.86	0.0958118	4.86	0.111953	5.07213	0.023711
4.87	0.0794706	4.87	0.0340152	4.87	0.0956781	4.87	0.11149	5.08227	0.0215163
4.88	0.0741338	4.88	0.0319884	4.88	0.0904934	4.88	0.11169	5.09241	0.0225992
4.89	0.0741338	4.89	0.0335582	4.89	0.0963385	4.89	0.111009	5.10255	0.0237106
4.9	0.0751537	4.9	0.0285959	4.9	0.0956924	4.9	0.109203	5.1127	0.0203969
4.91	0.0793305	4.91	0.0309296	4.91	0.0954556	4.91	0.110206	5.12284	0.0193402
4.92	0.0704346	4.92	0.0284913	4.92	0.0918496	4.92	0.102546	5.13298	0.0204071
4.93	0.0682773	4.93	0.0310386	4.93	0.0957202	4.93	0.104932	5.14313	0.0182277
4.94	0.0741338	4.94	0.0283928	4.94	0.0982444	4.94	0.106004	5.15327	0.0193293
4.95	0.0738779	4.95	0.0311328	4.95	0.0957004	4.95	0.110599	5.16341	0.0182275
4.96	0.0706397	4.96	0.0278915	4.96	0.0956744	4.96	0.105284	5.17355	0.0138283
4.97	0.0675566	4.97	0.0246526	4.97	0.0942345	4.97	0.101904	5.1837	0.0182277
4.98	0.0676628	4.98	0.0215163	4.98	0.0932005	4.98	0.101995	5.19384	0.0171506
4.99	0.0707944	4.99	0.0215163	4.99	0.0965962	4.99	0.104481	5.20398	0.0127881
5	0.0675623	5	0.0215675	5	0.0854878	5	0.10487	5.21412	0.0104924
5.01	0.070797	5.01	0.0248009	5.01	0.0857252	5.01	0.108091	5.22427	0.0117591
5.02	0.0676551	5.02	0.0183328	5.02	0.0941403	5.02	0.0991621	5.23441	0.00718599
5.03	0.0644212	5.03	0.0182277	5.03	0.090392	5.03	0.0993489	5.24455	0.0105992
5.04	0.0611882	5.04	0.0182277	5.04	0.0972243	5.04	0.105258	5.2547	0.0114937
5.05	0.0670397	5.05	0.012053	5.05	0.0903637	5.05	0.104847	5.26484	0.0151117
5.06	0.0616074	5.06	0.0146891	5.06	0.0919079	5.06	0.104827	5.27498	0.00836194
5.07	0.0609794	5.07	0.0119565	5.07	0.0926823	5.07	0.107471	5.28512	0.00836194
5.08	0.058103	5.08	0.0116505	5.08	0.0883346	5.08	0.0973656	5.29527	0.00836194
5.09	0.054864	5.09	0.0116505	5.09	0.0893314	5.09	0.100837	5.30541	0.00632009
5.1	0.0655113	5.1	0.0116505	5.1	0.0912707	5.1	0.101539	5.31555	0.00381632
5.11	0.064829	5.11	0.0144833	5.11	0.0857911	5.11	0.10401	5.32569	0.00735483
5.12	0.0669733	5.12	0.00937189	5.12	0.087847	5.12	0.102034	5.33584	0.00307444
5.13	0.0649	5.13	0.0138309	5.13	0.0896737	5.13	0.0985314	5.34598	-0.000494674
5.14	0.0590455	5.14	0.00688181	5.14	0.0916888	5.14	0.0961554	5.35612	0.00178475
5.15	0.0576908	5.15	0.00770984	5.15	0.0924038	5.15	0.10028	5.36627	0.00386517
5.16	0.0576908	5.16	0.00318753	5.16	0.0865101	5.16	0.0986972	5.37641	0.00628874
5.17	0.0551733	5.17	0.00178475	5.17	0.0870373	5.17	0.0987511	5.38655	0.000761654
5.18	0.0568673	5.18	-0.000733086	5.18	0.0889093	5.18	0.0959611	5.39669	-0.00150384
5.19	0.0504354	5.19	0.000979903	5.19	0.0829264	5.19	0.0979366	5.40684	-0.00150384
5.2	0.0501916	5.2	-0.000655297	5.2	0.0850244	5.2	0.0981335	5.41698	-0.00250864
5.21	0.0511137	5.21	0.000888783	5.21	0.0891582	5.21	0.0978848	5.42712	-0.0037943
5.22	0.0488161	5.22	-0.00524618	5.22	0.0867835	5.22	0.0919162	5.43727	-0.000515501
5.23	0.0478251	5.23	-0.0057865	5.23	0.0840185	5.23	0.0930008	5.44741	0.000797692
5.24	0.0478251	5.24	-0.00254702	5.24	0.0858334	5.24	0.0949616	5.45755	-0.00150384
5.25	0.0456685	5.25	-0.00808134	5.25	0.086175	5.25	0.0968162	5.46769	-0.00349439
5.26	0.0487499	5.26	-0.0113696	5.26	0.0850958	5.26	0.0940082	5.47784	-0.00705773
5.27	0.0469992	5.27	-0.00923188	5.27	0.0832568	5.27	0.0901538	5.48798	-0.0037721
5.28	0.0425325	5.28	-0.0122693	5.28	0.0813815	5.28	0.0888717	5.49812	-0.00353718
5.29	0.0412479	5.29	-0.0105763	5.29	0.0814913	5.29	0.0870711	5.50826	-0.00808103
5.3	0.0431703	5.3	-0.0120612	5.3	0.0818072	5.3	0.0870004	5.51841	-0.00808103
5.31	0.0445365	5.31	-0.0146582	5.31	0.0801351	5.31	0.0868775	5.52855	-0.00704028
5.32	0.0426994	5.32	-0.0184219	5.32	0.0780385	5.32	0.0856059	5.53869	-0.00686715
5.33	0.0412479	5.33	-0.0212354	5.33	0.0782523	5.33	0.0856762	5.54884	-0.0103217
5.34	0.0412479	5.34	-0.0176603	5.34	0.0804118	5.34	0.0885351	5.55898	-0.0102304
5.35	0.0378873	5.35	-0.0146582	5.35	0.0784346	5.35	0.0896891	5.56912	-0.0114438
5.36	0.0346707	5.36	-0.0180339	5.36	0.0770554	5.36	0.088019	5.57926	-0.00804032
5.37	0.0362466	5.37	-0.0228714	5.37	0.0803567	5.37	0.0838438	5.58941	-0.0124358
5.38	0.0379593	5.38	-0.0261111	5.38	0.0779164	5.38	0.078884	5.59955	-0.0103019
5.39	0.0364886	5.39	-0.0247378	5.39	0.0759608	5.39	0.078884	5.60969	-0.0124518
5.4	0.0332529	5.4	-0.0212354	5.4	0.0750275	5.4	0.0814551	5.61983	-0.00808103
5.41	0.0327477	5.41	-0.0241092	5.41	0.073403	5.41	0.0839451	5.62998	-0.0102693
5.42	0.0372965	5.42	-0.0250544	5.42	0.0753765	5.42	0.0784971	5.64012	-0.0157446
5.43	0.0374588	5.43	-0.0238823	5.43	0.0790852	5.43	0.0758517	5.65026	-0.0157602
5.44	0.0301769	5.44	-0.0290894	5.44	0.0770049	5.44	0.0822918	5.66041	-0.0124784
5.45	0.0303865	5.45	-0.0323303	5.45	0.0754882	5.45	0.0831875	5.67055	-0.0146582
5.46	0.0335622	5.46	-0.0355682	5.46	0.0757135	5.46	0.0805128	5.68069	-0.0158016
5.47	0.0303229	5.47	-0.0376784	5.47	0.0747769	5.47	0.0785186	5.69083	-0.0179468
5.48	0.027084	5.48	-0.0365946	5.48	0.0738289	5.48	0.0782276	5.70098	-0.0179468
5.49	0.0248049	5.49	-0.0343898	5.49	0.0746176	5.49	0.076841	5.71112	-0.0190749
5.5	0.0248049	5.5	-0.0343898	5.5	0.0722661	5.5	0.073851	5.72126	-0.0212354
5.51	0.0248049	5.51	-0.0343898	5.51	0.0714025	5.51	0.0710637	5.7314	-0.0190101
5.52	0.02231	5.52	-0.0343898	5.52	0.0709601	5.52	0.0693532	5.74155	-0.0179791
5.53	0.0157345	5.53	-0.0343898	5.53	0.0666555	5.53	0.071576	5.75169	-0.02341
5.54	0.0189721	5.54	-0.0367248	5.54	0.0665069	5.54	0.071576	5.76183	-0.0212354
5.55	0.0215163	5.55	-0.0420496	5.55	0.0679272	5.55	0.0716875	5.77198	-0.0223823
5.56	0.0215163	5.56	-0.0364557	5.56	0.0640661	5.56	0.0723618	5.78212	-0.023384
5.57	0.0215163	5.57	-0.0442556	5.57	0.0676006	5.57	0.0734395	5.79226	-0.0223701
5.58	0.0203513	5.58	-0.0442556	5.58	0.0645359	5.58	0.0688186	5.8024	-0.0211372
5.59	0.0149391	5.59	-0.0453315	5.59	0.0677008	5.59	0.0711846	5.81255	-0.0169165
5.6	0.0144466	5.6	-0.0488779	5.6	0.0647469	5.6	0.0689972	5.82269	-0.0212354
5.61	0.0120886	5.61	-0.0385546	5.61	0.0593976	5.61	0.0711182	5.83283	-0.0212354
5.62	0.0141518	5.62	-0.0446399	5.62	0.0656878	5.62	0.067922	5.84298	-0.0223542
5.63	0.00874551	5.63	-0.0475442	5.63	0.060582	5.63	0.0677126	5.85312	-0.0234088
5.64	0.0113057	5.64	-0.0478299	5.64	0.0660736	5.64	0.0649988	5.86326	-0.0212354
5.65	0.00869765	5.65	-0.0506061	5.65	0.0643243	5.65	0.0647791	5.8734	-0.0234479
5.66	0.0116505	5.66	-0.0479099	5.66	0.0685872	5.66	0.0618828	5.88355	-0.0267137
5.67	0.0114144	5.67	-0.053988	5.67	0.0653207	5.67	0.0648934	5.89369	-0.0256192
5.68	0.00799959	5.68	-0.0508328	5.68	0.0614505	5.68	0.0620122	5.90383	-0.0256277
5.69	0.00178475	5.69	-0.0508683	5.69	0.0553923	5.69	0.0590681	5.91397	-0.0212354
5.7	0.00186555	5.7	-0.0541078	5.7	0.0560939	5.7	0.0555266	5.92412	-0.0223204
5.71	0.00509922	5.71	-0.0573465	5.71	0.0602809	5.71	0.0611776	5.93426	-0.0234425
5.72	0.00833801	5.72	-0.0606319	5.72	0.0566291	5.72	0.0553449	5.9444	-0.0223135
5.73	-0.00126727	5.73	-0.0543525	5.73	0.0615493	5.73	0.0603119	5.95455	-0.0234511
5.74	0.00481488	5.74	-0.0572454	5.74	0.0636541	5.74	0.0559109	5.96469	-0.0223006
5.75	0.00507334	5.75	-0.0574099	5.75	0.0603203	5.75	0.0501526	5.97483	-0.0234646
5.76	-0.0010362	5.76	-0.0574099	5.76	0.0590056	5.76	0.0526385	5.98497	-0.0243972
5.77	-0.00450894	5.77	-0.0633626	5.77	0.055949	5.77	0.05223	5.99512	-0.0289914
5.78	0.00120046	5.78	-0.0610646	5.78	0.0561451	5.78	0.055142	6.00526	-0.025573
5.79	0.00178475	5.79	-0.0635713	5.79	0.0604294	5.79	0.0497208	6.0154	-0.0257336
5.8	-0.00111763	5.8	-0.0583388	5.8	0.0545463	5.8	0.0464196	6.02554	-0.0202059
5.81	-0.00439143	5.81	-0.0657335	5.81	0.0561836	5.81	0.0432072	6.03569	-0.0189658
5.82	-0.00195566	5.82	-0.0618257	5.82	0.0537749	5.82	0.0427095	6.04583	-0.0222553
5.83	0.00128286	5.83	-0.0606985	5.83	0.051758	5.83	0.0447577	6.05597	-0.024524
5.84	-0.000942783	5.84	-0.065953	5.84	0.0488362	5.84	0.0505475	6.06612	-0.024524
5.85	-0.00686548	5.85	-0.0646975	5.85	0.0515505	5.85	0.0463544	6.07626	-0.024524
5.86	-0.00545344	5.86	-0.0614669	5.86	0.0523841	5.86	0.0455109	6.0864	-0.024524
5.87	-0.00479244	5.87	-0.0632023	5.87	0.0539965	5.87	0.0425446	6.09654	-0.024524
5.88	0.000371768	5.88	-0.0664872	5.88	0.0535283	5.88	0.0419057	6.10669	-0.024524
5.89	-0.00328197	5.89	-0.0697376	5.89	0.0524181	5.89	0.0377656	6.11683	-0.0234892
5.9	-0.00731208	5.9	-0.0657405	5.9	0.0522099	5.9	0.0420406	6.12697	-0.0202033
5.91	-0.00808103	5.91	-0.0639871	5.91	0.0505453	5.91	0.0404958	6.13711	-0.0189736
5.92	-0.00565367	5.92	-0.0616771	5.92	0.0512352	5.92	0.0364418	6.14726	-0.0212354
5.93	-0.0095449	5.93	-0.0629574	5.93	0.0506861	5.93	0.037601	6.1574	-0.022255
5.94	-0.0113696	5.94	-0.0706168	5.94	0.0481652	5.94	0.0384297	6.16754	-0.024524
5.95	-0.0136408	5.95	-0.0716917	5.95	0.0461023	5.95	0.0346413	6.17769	-0.0255655
5.96	-0.0102116	5.96	-0.0684524	5.96	0.0463116	5.96	0.0288809	6.18783	-0.0267756
5.97	-0.012425	5.97	-0.0672757	5.97	0.0447186	5.97	0.0298986	6.19797	-0.0255556
5.98	-0.01678	5.98	-0.0712796	5.98	0.0427652	5.98	0.0306459	6.20811	-0.0267804
5.99	-0.0117314	5.99	-0.0699463	5.99	0.0430749	5.99	0.0314605	6.21826	-0.0234953
6	-0.010103	6	-0.0672757	6	0.0447297	6	0.0328437	6.2284	-0.0222608
6.01	-0.0133422	6.01	-0.0691626	6.01	0.0475814	6.01	0.034426	6.23854	-0.0235021
6.02	-0.0146582	6.02	-0.0724243	6.02	0.0446378	6.02	0.0342279	6.24869	-0.0202171
6.03	-0.00903865	6.03	-0.0720126	6.03	0.0423889	6.03	0.0311338	6.25883	-0.019976
6.04	-0.0102538	6.04	-0.0687472	6.04	0.0464204	6.04	0.0262388	6.26897	-0.0255476
6.05	-0.0146582	6.05	-0.0690473	6.05	0.0481905	6.05	0.0215741	6.27911	-0.0257069
6.06	-0.0112213	6.06	-0.0722871	6.06	0.0471446	6.06	0.0243352	6.28926	-0.0212354
6.07	-0.0147455	6.07	-0.0772003	6.07	0.0449478	6.07	0.0259359	6.2994	-0.0201847
6.08	-0.0212354	6.08	-0.0755652	6.08	0.0425243	6.08	0.0228125	6.30954	-0.01899
6.09	-0.0165366	6.09	-0.0721316	6.09	0.0423761	6.09	0.0242443	6.31968	-0.0212354
6.1	-0.0128893	6.1	-0.072335	6.1	0.0444556	6.1	0.0246676	6.32983	-0.0212354
6.11	-0.0161492	6.11	-0.0705643	6.11	0.0414938	6.11	0.024008	6.33997	-0.0212354
6.12	-0.0164783	6.12	-0.0691419	6.12	0.0411349	6.12	0.0240361	6.35011	-0.0202085
6.13	-0.0146582	6.13	-0.0713945	6.13	0.0422568	6.13	0.0230176	6.36026	-0.0179468
6.14	-0.0160311	6.14	-0.0731682	6.14	0.0391788	6.14	0.0247475	6.3704	-0.0189612
6.15	-0.0179468	6.15	-0.0698264	6.15	0.040278	6.15	0.0244653	6.38054	-0.0202266
6.16	-0.0141276	6.16	-0.0726267	6.16	0.0396043	6.16	0.022252	6.39068	-0.0179468
6.17	-0.0117515	6.17	-0.0705643	6.17	0.0388498	6.17	0.0202359	6.40083	-0.0189444
6.18	-0.0167729	6.18	-0.0694267	6.18	0.0403608	6.18	0.0174985	6.41097	-0.0202434
6.19	-0.0169069	6.19	-0.0672757	6.19	0.0416992	6.19	0.0166346	6.42111	-0.0179468
6.2	-0.0201626	6.2	-0.0683452	6.2	0.0400402	6.2	0.0173906	6.43125	-0.016958
6.21	-0.0179468	6.21	-0.0705643	6.21	0.0444741	6.21	0.0147176	6.4414	-0.0166298
6.22	-0.0169332	6.22	-0.0705643	6.22	0.0391507	6.22	0.0185111	6.45154	-0.0212354
6.23	-0.0146582	6.23	-0.0696423	6.23	0.0376693	6.23	0.0147371	6.46168	-0.0192812
6.24	-0.0164797	6.24	-0.0681486	6.24	0.0432709	6.24	0.0118935	6.47183	-0.0165939
6.25	-0.0203757	6.25	-0.0697418	6.25	0.0435969	6.25	0.0179262	6.48197	-0.0183497
6.26	-0.017143	6.26	-0.0665066	6.26	0.0348173	6.26	0.015206	6.49211	-0.0132959
6.27	-0.0154062	6.27	-0.0661664	6.27	0.0357869	6.27	0.0150322	6.50225	-0.018906
6.28	-0.0172374	6.28	-0.0717401	6.28	0.0389921	6.28	0.0148714	6.5124	-0.0202799
6.29	-0.0160482	6.29	-0.0639871	6.29	0.0423858	6.29	0.0120736	6.52254	-0.0179468
6.3	-0.0193117	6.3	-0.0639871	6.3	0.0356344	6.3	0.0101704	6.53268	-0.0189053
6.31	-0.0125642	6.31	-0.0639871	6.31	0.0333893	6.31	0.0135128	6.54282	-0.0222125
6.32	-0.0179468	6.32	-0.0639871	6.32	0.0346952	6.32	0.0203416	6.55297	-0.0235546
6.33	-0.0174491	6.33	-0.0639871	6.33	0.0390963	6.33	0.0153045	6.56311	-0.0212354
6.34	-0.013767	6.34	-0.0635886	6.34	0.0346613	6.34	0.0151958	6.57325	-0.0193093
6.35	-0.00927234	6.35	-0.0613856	6.35	0.0364773	6.35	0.0128343	6.5834	-0.0146582
6.36	-0.0175581	6.36	-0.066685	6.36	0.0373004	6.36	0.0173817	6.59354	-0.0156143
6.37	-0.0143197	6.37	-0.0604476	6.37	0.0362557	6.37	0.0121023	6.60368	-0.0179468
6.38	-0.0119366	6.38	-0.0576087	6.38	0.0353898	6.38	0.0127045	6.61382	-0.0169988
6.39	-0.0181781	6.39	-0.0603121	6.39	0.0370005	6.39	0.0123081	6.62397	-0.015597
6.4	-0.0206767	6.4	-0.0541213	6.4	0.0326377	6.4	0.0145384	6.63411	-0.0160856
6.41	-0.0115469	6.41	-0.0542111	6.41	0.0396765	6.41	0.0124951	6.64425	-0.0132238
6.42	-0.014523	6.42	-0.0574099	6.42	0.0382597	6.42	0.0120363	6.6544	-0.0179468
6.43	-0.0112894	6.43	-0.0574099	6.43	0.0365617	6.43	0.0150643	6.66454	-0.0179468
6.44	-0.00817245	6.44	-0.0606403	6.44	0.032815	6.44	0.0122856	6.67468	-0.0188633
6.45	-0.0178897	6.45	-0.0542456	6.45	0.0364623	6.45	0.0120159	6.68482	-0.0194098
6.46	-0.0115073	6.46	-0.0541213	6.46	0.0322694	6.46	0.0145834	6.69497	-0.0137491
6.47	-0.0240495	6.47	-0.0509988	6.47	0.0362561	6.47	0.0145823	6.70511	-0.0131682
6.48	-0.0120755	6.48	-0.0477586	6.48	0.0372285	6.48	0.0124501	6.71525	-0.0179468
6.49	-0.0144744	6.49	-0.0415041	6.49	0.0351971	6.49	0.0113243	6.72539	-0.0179468
6.5	-0.00851556	6.5	-0.0498784	6.5	0.0346707	6.5	0.0112851	6.73554	-0.0188205
6.51	-0.0111042	6.51	-0.0566755	6.51	0.0366271	6.51	0.0146355	6.74568	-0.0221085
6.52	-0.00837363	6.52	-0.0516756	6.52	0.0346756	6.52	0.0149754	6.75582	-0.0210638
6.53	-0.00808103	6.53	-0.0536502	6.53	0.0339399	6.53	0.00816671	6.76597	-0.0122271
6.54	-0.0168046	6.54	-0.0513535	6.54	0.0383524	6.54	0.0150314	6.77611	-0.0146582
6.55	-0.00635228	6.55	-0.0508328	6.55	0.0354616	6.55	0.0132054	6.78625	-0.0146582
6.56	-0.00764151	6.56	-0.0508328	6.56	0.0345037	6.56	0.012264	6.79639	-0.013812
6.57	-0.0136777	6.57	-0.0482131	6.57	0.0328726	6.57	0.0099707	6.80654	-0.0122124
6.58	-0.0146582	6.58	-0.0475442	6.58	0.0350909	6.58	0.008797	6.81668	-0.0146582
6.59	-0.0119588	6.59	-0.0475442	6.59	0.0342435	6.59	0.0110952	6.82682	-0.0146582
6.6	-0.00606935	6.6	-0.0450712	6.6	0.0337299	6.6	0.0123008	6.83696	-0.0155364
6.61	-0.00479244	6.61	-0.0442556	6.61	0.0388666	6.61	0.0138056	6.84711	-0.0162023
6.62	-0.00224656	6.62	-0.0418811	6.62	0.0362966	6.62	0.00902264	6.85725	-0.0122344
6.63	-0.00150384	6.63	-0.0432843	6.63	0.0352701	6.63	0.0118739	6.86739	-0.0155193
6.64	-0.00395059	6.64	-0.0442556	6.64	0.0303846	6.64	0.0133559	6.87754	-0.0170886
6.65	-0.0071835	6.65	-0.0420398	6.65	0.0297274	6.65	0.0141878	6.88768	-0.0155132
6.66	-0.00574102	6.66	-0.0431372	6.66	0.033093	6.66	0.0127553	6.89782	-0.0187963
6.67	-0.00479244	6.67	-0.0442556	6.67	0.0339399	6.67	0.0135205	6.90796	-0.0195311
6.68	-0.00703948	6.68	-0.0380299	6.68	0.0334749	6.68	0.0163679	6.91811	-0.0137796
6.69	-0.00588376	6.69	-0.0405532	6.69	0.0346201	6.69	0.0147151	6.92825	-0.0113696
6.7	-0.00479244	6.7	-0.0402039	6.7	0.0334859	6.7	0.0119014	6.93839	-0.012288
6.71	-0.00479244	6.71	-0.0337296	6.71	0.0319553	6.71	0.0103355	6.94853	-0.015589
6.72	-0.00479244	6.72	-0.0368676	6.72	0.0343447	6.72	0.0121006	6.95868	-0.0179468
6.73	-0.00678519	6.73	-0.0390966	6.73	0.0350646	6.73	0.013704	6.96882	-0.0169893
6.74	-0.00613793	6.74	-0.0340332	6.74	0.0369142	6.74	0.0107488	6.97896	-0.0146582
6.75	-0.00479244	6.75	-0.0311012	6.75	0.0368537	6.75	0.0104832	6.98911	-0.0156559
6.76	-0.0011045	6.76	-0.0328252	6.76	0.0343012	6.76	0.0118092	6.99925	-0.0169506
6.77	-9.6205e-06	6.77	-0.0327178	6.77	0.0336542	6.77	0.0118518	7.00939	-0.0146582
6.78	0.000237532	6.78	-0.0311012	6.78	0.0321129	6.78	0.0145955	7.01953	-0.0126885
6.79	0.00347373	6.79	-0.0311012	6.79	0.0340014	6.79	0.014992	7.02968	-0.0110221
6.8	0.0034341	6.8	-0.0311012	6.8	0.0372285	6.8	0.0130375	7.03982	-0.0179468
6.81	0.00178475	6.81	-0.0296288	6.81	0.0354935	6.81	0.0139683	7.04996	-0.0169727
6.82	0.00178475	6.82	-0.0278126	6.82	0.0329425	6.82	0.0125364	7.06011	-0.0166006
6.83	0.00178475	6.83	-0.0264386	6.83	0.0335969	6.83	0.0147493	7.07025	-0.0193043
6.84	-0.00117642	6.84	-0.0271823	6.84	0.0324046	6.84	0.0190516	7.08039	-0.0156161
6.85	-0.00192998	6.85	-0.0298212	6.85	0.0339598	6.85	0.0191867	7.09053	-0.0160388
6.86	0.00316087	6.86	-0.0265688	6.86	0.0338761	6.86	0.0160851	7.10068	-0.0123203
6.87	0.00507334	6.87	-0.024524	6.87	0.0377948	6.87	0.018751	7.11082	-0.013711
6.88	0.00124178	6.88	-0.024524	6.88	0.0333483	6.88	0.019233	7.12096	-0.0132572
6.89	-0.00111605	6.89	-0.0222984	6.89	0.0327075	6.89	0.0167756	7.1311	-0.0170063
6.9	0.00272881	6.9	-0.0232262	6.9	0.0362928	6.9	0.0186358	7.14125	-0.0146582
6.91	0.00185802	6.91	-0.0323717	6.91	0.0331199	6.91	0.0139512	7.15139	-0.0165252
6.92	0.00836194	6.92	-0.0268505	6.92	0.0318572	6.92	0.0184638	7.16153	-0.0203071
6.93	0.00836194	6.93	-0.0227036	6.93	0.0314935	6.93	0.017844	7.17168	-0.0170247
6.94	0.0093282	6.94	-0.018811	6.94	0.0379978	6.94	0.0175503	7.18182	-0.0128154
6.95	0.00982503	6.95	-0.0204244	6.95	0.0388813	6.95	0.0223381	7.19196	-0.00899647
6.96	0.00679632	6.96	-0.0187073	6.96	0.0372285	6.96	0.015549	7.2021	-0.0122822
6.97	0.0100352	6.97	-0.0212354	6.97	0.036729	6.97	0.018681	7.21225	-0.0155603
6.98	0.00507334	6.98	-0.0205716	6.98	0.0321129	6.98	0.0209593	7.22239	-0.0179468
6.99	0.00648916	6.99	-0.019191	6.99	0.0322146	6.99	0.0191232	7.23253	-0.0161555
7	0.0109937	7	-0.022712	7	0.0339548	7	0.0212467	7.24267	-0.0122659
7.01	0.00836194	7.01	-0.0146582	7.01	0.0328089	7.01	0.0213258	7.25282	-0.0155511
7.02	0.00836194	7.02	-0.0146582	7.02	0.0340146	7.02	0.0188742	7.26296	-0.0179468
7.03	0.00887118	7.03	-0.0151096	7.03	0.0345464	7.03	0.0187874	7.2731	-0.0188279
7.04	0.011191	7.04	-0.0175436	7.04	0.031428	7.04	0.0213657	7.28325	-0.0194705
7.05	0.00876679	7.05	-0.0146582	7.05	0.0363448	7.05	0.0187957	7.29339	-0.0146582
7.06	0.0116505	7.06	-0.0146582	7.06	0.0319212	7.06	0.0195593	7.30353	-0.0146582
7.07	0.0119547	7.07	-0.0140685	7.07	0.0322181	7.07	0.0241873	7.31367	-0.0155245
7.08	0.0149391	7.08	-0.00857503	7.08	0.0337885	7.08	0.0248049	7.32382	-0.0179468
7.09	0.0145387	7.09	-0.0142577	7.09	0.0315715	7.09	0.0220081	7.33396	-0.0188161
7.1	0.00865249	7.1	-0.00827512	7.1	0.0337131	7.1	0.0250511	7.3441	-0.0212354
7.11	0.0148447	7.11	-0.0113696	7.11	0.0323537	7.11	0.019693	7.35424	-0.0203496
7.12	0.0116844	7.12	-0.0115109	7.12	0.0277779	7.12	0.0224346	7.36439	-0.0179468
7.13	0.014929	7.13	-0.0144739	7.13	0.0324617	7.13	0.0282565	7.37453	-0.017073
7.14	0.0181678	7.14	-0.00812453	7.14	0.0317228	7.14	0.0277281	7.38467	-0.0163972
7.15	0.0150541	7.15	-0.0112863	7.15	0.031526	7.15	0.0225526	7.39482	-0.0203707
7.16	0.0118103	7.16	-0.00156738	7.16	0.0310859	7.16	0.0244218	7.40496	-0.0170885
7.17	0.0116505	7.17	-0.0111397	7.17	0.0308786	7.17	0.027295	7.4151	-0.0155173
7.18	0.00862089	7.18	-0.00820126	7.18	0.0347557	7.18	0.0249147	7.42524	-0.0179468
7.19	0.014323	7.19	-0.0112009	7.19	0.0337526	7.19	0.0244395	7.43539	-0.0162419
7.2	0.00907729	7.2	-0.00215847	7.2	0.0312329	7.2	0.0247897	7.44553	-0.0139122
7.21	0.00836194	7.21	-0.00754633	7.21	0.0345279	7.21	0.0274773	7.45567	-0.0212354
7.22	0.0111885	7.22	-0.00808103	7.22	0.0357669	7.22	0.0258139	7.46582	-0.019577
7.23	0.0172049	7.23	-0.00808103	7.23	0.0308537	7.23	0.0251703	7.47596	-0.0154811
7.24	0.0155049	7.24	-0.00520714	7.24	0.0315242	7.24	0.0255031	7.4861	-0.0187703
7.25	0.0176113	7.25	-0.00196764	7.25	0.0309673	7.25	0.0230632	7.49624	-0.0212354
7.26	0.0234636	7.26	-0.00427472	7.26	0.0248686	7.26	0.0267721	7.50639	-0.0220523
7.27	0.0145542	7.27	-0.00479244	7.27	0.0273578	7.27	0.0257671	7.51653	-0.0237109
7.28	0.0116505	7.28	-0.00479244	7.28	0.0293802	7.28	0.025116	7.52667	-0.0204259
7.29	0.0141085	7.29	-0.00217142	7.29	0.0313456	7.29	0.0232041	7.53681	-0.0179468
7.3	0.0101253	7.3	-0.00407724	7.3	0.0308872	7.3	0.0238707	7.54696	-0.0179468
7.31	0.0154337	7.31	-0.00226779	7.31	0.02837	7.31	0.029154	7.5571	-0.0179468
7.32	0.0136125	7.32	-0.00397911	7.32	0.028876	7.32	0.0310936	7.56724	-0.0187367
7.33	0.0139075	7.33	6.00949e-05	7.33	0.0294116	7.33	0.033376	7.57739	-0.0204489
7.34	0.0171422	7.34	0.00178475	7.34	0.0278771	7.34	0.0306075	7.58753	-0.0179468
7.35	0.0203801	7.35	0.00411102	7.35	0.0301647	7.35	0.0298007	7.59767	-0.0187246
7.36	0.0152084	7.36	0.00507334	7.36	0.0297576	7.36	0.026569	7.60781	-0.0220049
7.37	0.0157571	7.37	0.000625387	7.37	0.0269219	7.37	0.0278398	7.61796	-0.0252896
7.38	0.0182277	7.38	0.000671025	7.38	0.027491	7.38	0.0330636	7.6281	-0.0278126
7.39	0.02023	7.39	-0.00246627	7.39	0.0268486	7.39	0.0330297	7.63824	-0.0270585
7.4	0.015653	7.4	0.0014208	7.4	0.0247201	7.4	0.0345106	7.64838	-0.0237735
7.41	0.0135557	7.41	0.00709076	7.41	0.0236771	7.41	0.0340128	7.65853	-0.0219825
7.42	0.016795	7.42	0.00247012	7.42	0.0252398	7.42	0.0271703	7.66867	-0.024524
7.43	0.0182277	7.43	0.000405005	7.43	0.0284461	7.43	0.0255327	7.67881	-0.0237862
7.44	0.0199843	7.44	-7.54773e-05	7.44	0.0264227	7.44	0.0273406	7.68896	-0.0212354
7.45	0.0198094	7.45	0.0003357	7.45	0.0235278	7.45	0.0293703	7.6991	-0.0212354
7.46	0.0165704	7.46	0.00178475	7.46	0.0269742	7.46	0.0328982	7.70924	-0.021975
7.47	0.016544	7.47	2.34723e-05	7.47	0.0266929	7.47	0.0301609	7.71938	-0.024524
7.48	0.0182277	7.48	0.000208474	7.48	0.0247819	7.48	0.0284589	7.72953	-0.0237504
7.49	0.0167281	7.49	0.00344514	7.49	0.0239508	7.49	0.0305189	7.73967	-0.0227755
7.5	0.0149391	7.5	0.00346489	7.5	0.0262374	7.5	0.0321687	7.74981	-0.0255135
7.51	0.0135416	7.51	0.0033438	7.51	0.0240741	7.51	0.0296721	7.75995	-0.0179468
7.52	0.0129989	7.52	0.00356359	7.52	0.0251077	7.52	0.0311916	7.7701	-0.0187004
7.53	0.0162347	7.53	0.00178475	7.53	0.026506	7.53	0.0302449	7.78024	-0.0219857
7.54	0.0169855	7.54	0.00178475	7.54	0.0257183	7.54	0.0291895	7.79038	-0.025271
7.55	0.0149391	7.55	0.00323535	7.55	0.0266319	7.55	0.0310167	7.80053	-0.0248396
7.56	0.016077	7.56	0.00367208	7.56	0.0267039	7.56	0.0303626	7.81067	-0.0153978
7.57	0.0171402	7.57	0.00315369	7.57	0.0261066	7.57	0.0284589	7.82081	-0.0201575
7.58	0.0149391	7.58	0.00105588	7.58	0.0210148	7.58	0.0290316	7.83095	-0.0263261
7.59	0.0149391	7.59	-0.000922986	7.59	0.0233904	7.59	0.0325314	7.8411	-0.0196832
7.6	0.015877	7.6	0.00507334	7.6	0.0209933	7.6	0.0361082	7.85124	-0.0169893
7.61	0.0173436	7.61	0.00507334	7.61	0.021705	7.61	0.0302952	7.86138	-0.0237411
7.62	0.0157737	7.62	0.00507334	7.62	0.0231813	7.62	0.0259819	7.87153	-0.0212354
7.63	0.0182277	7.63	0.00507334	7.63	0.0211683	7.63	0.027827	7.88167	-0.0212354
7.64	0.0182277	7.64	0.00507334	7.64	0.0202176	7.64	0.0249034	7.89181	-0.0212354
7.65	0.0175427	7.65	0.00507334	7.65	0.0205531	7.65	0.0341032	7.90195	-0.0204471
7.66	0.0143033	7.66	0.00600968	7.66	0.018477	7.66	0.028938	7.9121	-0.01873
7.67	0.0128229	7.67	0.00747559	7.67	0.0226125	7.67	0.0289662	7.92224	-0.0212354
7.68	0.0176911	7.68	0.00424047	7.68	0.0226112	7.68	0.0288337	7.93238	-0.0220078
7.69	0.0154251	7.69	0.00178475	7.69	0.0206532	7.69	0.0314218	7.94252	-0.0229888
7.7	0.0186575	7.7	0.0032533	7.7	0.0219392	7.7	0.0288318	7.95267	-0.0187065
7.71	0.0211353	7.71	0.00836194	7.71	0.019971	7.71	0.0341079	7.96281	-0.0197235
7.72	0.0182277	7.72	0.0077273	7.72	0.0166584	7.72	0.0288243	7.97295	-0.0169452
7.73	0.0182277	7.73	0.0056586	7.73	0.0154895	7.73	0.0286437	7.9831	-0.0253194
7.74	0.0182277	7.74	0.00782631	7.74	0.0198901	7.74	0.0227639	7.99324	-0.0270161
7.75	0.0180103	7.75	0.00558271	7.75	0.0169676	7.75	0.0288959	8.00338	-0.0253118
7.76	0.0147713	7.76	0.00789422	7.76	0.0198223	7.76	0.0224869	8.01352	-0.0278126
7.77	0.0117689	7.77	0.00590944	7.77	0.0193598	7.77	0.0254641	8.02367	-0.027038
7.78	0.0149391	7.78	0.0109115	7.78	0.0177417	7.78	0.0285519	8.03381	-0.0229852
7.79	0.014953	7.79	0.00507334	7.79	0.0174681	7.79	0.030848	8.04395	-0.0187089
7.8	0.0181865	7.8	0.00570578	7.8	0.0205108	7.8	0.0287556	8.05409	-0.0227526
7.81	0.0150307	7.81	0.0113426	7.81	0.0145663	7.81	0.0287565	8.06424	-0.0270588
7.82	0.0117967	7.82	0.0081038	7.82	0.0149201	7.82	0.0281502	8.07438	-0.023778
7.83	0.0147473	7.83	0.00528237	7.83	0.0152982	7.83	0.0288243	8.08452	-0.0212354
7.84	0.0149391	7.84	0.00820202	7.84	0.0156308	7.84	0.0212375	8.09467	-0.0212354
7.85	0.0119461	7.85	0.00518415	7.85	0.0146791	7.85	0.0246596	8.10481	-0.0212354
7.86	0.0175366	7.86	0.00842439	7.86	0.0202072	7.86	0.028323	8.11495	-0.0212354
7.87	0.0153349	7.87	0.01149	7.87	0.0199198	7.87	0.0280935	8.12509	-0.0205125
7.88	0.0234552	7.88	0.00204071	7.88	0.0154763	7.88	0.0261124	8.13524	-0.0193852
7.89	0.0164253	7.89	0.0181884	7.89	0.0205147	7.89	0.0235967	8.14538	-0.0238018
7.9	0.0176788	7.9	0.00524507	7.9	0.0201226	7.9	0.0293808	8.15552	-0.0212354
7.91	0.0155018	7.91	0.0146592	7.91	0.0193239	7.91	0.0262606	8.16566	-0.0227097
7.92	0.0176238	7.92	0.00549977	7.92	0.0210911	7.92	0.0254967	8.17581	-0.0263338
7.93	0.0155925	7.93	0.0081707	7.93	0.0154776	7.93	0.0230368	8.18595	-0.0227043
7.94	0.0175202	7.94	0.0114102	7.94	0.0139428	7.94	0.0292618	8.19609	-0.026363
7.95	0.0182277	7.95	0.0086566	7.95	0.0142083	7.95	0.0296793	8.20624	-0.0212354
7.96	0.0182277	7.96	0.00836194	7.96	0.0152413	7.96	0.0241406	8.21638	-0.0219494
7.97	0.0131838	7.97	0.00546665	7.97	0.0150278	7.97	0.0242255	8.22652	-0.0259425
7.98	0.0116505	7.98	0.0107655	7.98	0.0157428	7.98	0.0277403	8.23666	-0.0290043
7.99	0.0164961	7.99	0.0144475	7.99	0.0132195	7.99	0.0285123	8.24681	-0.0219231
8	0.0182277	8	0.0149391	8	0.0123986	8	0.0281517	8.25695	-0.024524
8.01	0.0182277	8.01	0.0122401	8.01	0.0134775	8.01	0.0268906	8.26709	-0.0238396
8.02	0.0182277	8.02	0.0143007	8.02	0.0138483	8.02	0.0252998	8.27724	-0.0225971
8.03	0.0160041	8.03	0.0123385	8.03	0.0161054	8.03	0.0283616	8.28738	-0.0278126
8.04	0.0192868	8.04	0.0116505	8.04	0.0135556	8.04	0.0318119	8.29752	-0.0278126
8.05	0.0193618	8.05	0.0116505	8.05	0.0104309	8.05	0.0265279	8.30766	-0.0278126
8.06	0.0161106	8.06	0.0141904	8.06	0.0105377	8.06	0.0239589	8.31781	-0.0278126
8.07	0.0149391	8.07	0.00993018	8.07	0.0122195	8.07	0.0272992	8.32795	-0.0278126
8.08	0.0149391	8.08	0.0157316	8.08	0.0132023	8.08	0.0272898	8.33809	-0.0264153
8.09	0.0169013	8.09	0.00620707	8.09	0.0130333	8.09	0.0256376	8.34823	-0.0226164
8.1	0.0163122	8.1	0.0111998	8.1	0.0108887	8.1	0.0229027	8.35838	-0.0278126
8.11	0.0168015	8.11	0.0103298	8.11	0.00861312	8.11	0.0242528	8.36852	-0.0278126
8.12	0.0163914	8.12	0.00836194	8.12	0.00945813	8.12	0.0274683	8.37866	-0.0292642
8.13	0.0167648	8.13	0.0149813	8.13	0.00986928	8.13	0.02435	8.38881	-0.0329499
8.14	0.0164333	8.14	0.0117673	8.14	0.00998663	8.14	0.0238764	8.39895	-0.0285238
8.15	0.0166839	8.15	0.00836194	8.15	0.0098063	8.15	0.0240856	8.40909	-0.0318035
8.16	0.014843	8.16	0.0186293	8.16	0.00817097	8.16	0.0222471	8.41923	-0.0336869
8.17	0.014935	8.17	0.0147833	8.17	0.00945813	8.17	0.0224659	8.42938	-0.0311012
8.18	0.0166354	8.18	0.012266	8.18	0.0102974	8.18	0.0237014	8.43952	-0.031822
8.19	0.0164793	8.19	0.0130385	8.19	0.0112177	8.19	0.0267843	8.44966	-0.0329646
8.2	0.0152529	8.2	0.0153536	8.2	0.00870243	8.2	0.0286218	8.4598	-0.0271052
8.21	0.0130881	8.21	0.0182277	8.21	0.00690034	8.21	0.0267228	8.46995	-0.0252235
8.22	0.0121679	8.22	0.0182277	8.22	0.00864234	8.22	0.0225953	8.48009	-0.0285084
8.23	0.011056	8.23	0.016524	8.23	0.0114757	8.23	0.0231263	8.49023	-0.0317936
8.24	0.0149391	8.24	0.016591	8.24	0.00837736	8.24	0.0257116	8.50038	-0.0330122
8.25	0.0174705	8.25	0.0182277	8.25	0.0077245	8.25	0.0251248	8.51052	-0.0292011
8.26	0.0190919	8.26	0.019779	8.26	0.00885812	8.26	0.023361	8.52066	-0.0336641
8.27	0.0149391	8.27	0.0230185	8.27	0.00997708	8.27	0.0249971	8.5308	-0.0303711
8.28	0.0160518	8.28	0.0175395	8.28	0.0122581	8.28	0.0229779	8.54095	-0.0285494
8.29	0.0182277	8.29	0.00976341	8.29	0.0116003	8.29	0.0234396	8.55109	-0.0318697
8.3	0.0182277	8.3	0.0143533	8.3	0.00823034	8.3	0.0261073	8.56123	-0.0343898
8.31	0.0172494	8.31	0.0182277	8.31	0.00872734	8.31	0.0280722	8.57137	-0.0336206
8.32	0.0139788	8.32	0.0169765	8.32	0.00840388	8.32	0.0252801	8.58152	-0.0318929
8.33	0.0143826	8.33	0.0161391	8.33	0.00707513	8.33	0.0227456	8.59166	-0.0351762
8.34	0.0189375	8.34	0.0182277	8.34	0.0100831	8.34	0.0240273	8.6018	-0.0376784
8.35	0.0116505	8.35	0.0182277	8.35	0.00693485	8.35	0.0287014	8.61195	-0.036903
8.36	0.0124054	8.36	0.0182277	8.36	0.0102132	8.36	0.0252907	8.62209	-0.0351622
8.37	0.0142383	8.37	0.0192315	8.37	0.00616954	8.37	0.0255357	8.63223	-0.0369094
8.38	0.0123014	8.38	0.0196152	8.38	0.0064255	8.38	0.0252158	8.64237	-0.0351541
8.39	0.0143387	8.39	0.0158406	8.39	0.00965943	8.39	0.0199516	8.65252	-0.0376784
8.4	0.0116505	8.4	0.0182277	8.4	0.0124388	8.4	0.0201311	8.66266	-0.0376784
8.41	0.0116505	8.41	0.0190298	8.41	0.00644242	8.41	0.0258226	8.6728	-0.039177
8.42	0.0120904	8.42	0.0207678	8.42	0.0099182	8.42	0.0220537	8.68295	-0.0435098
8.43	0.0145597	8.43	0.0182277	8.43	0.0111046	8.43	0.0226125	8.69309	-0.040967
8.44	0.0123115	8.44	0.0182277	8.44	0.00360168	8.44	0.0167912	8.70323	-0.040967
8.45	0.0182277	8.45	0.0182277	8.45	0.0104436	8.45	0.0222102	8.71337	-0.039499
8.46	0.0177893	8.46	0.0182277	8.46	0.00953382	8.46	0.0197804	8.72352	-0.0365675
8.47	0.0118201	8.47	0.0177303	8.47	0.00786465	8.47	0.0196893	8.73366	-0.0427906
8.48	0.0149391	8.48	0.0158357	8.48	0.00985679	8.48	0.0251807	8.7438	-0.0376784
8.49	0.0148689	8.49	0.0207178	8.49	0.00501142	8.49	0.0229253	8.75394	-0.0376784
8.5	0.0116505	8.5	0.0149391	8.5	0.00712834	8.5	0.0178624	8.76409	-0.0399484
8.51	0.0116505	8.51	0.015517	8.51	0.00258991	8.51	0.0213357	8.77423	-0.046791
8.52	0.0148604	8.52	0.0212701	8.52	0.00363809	8.52	0.0200435	8.78437	-0.0435059
8.53	0.0117346	8.53	0.0182277	8.53	0.00298521	8.53	0.0250711	8.79452	-0.0402142
8.54	0.0116505	8.54	0.018521	8.54	0.00179513	8.54	0.0245306	8.80466	-0.0392434
8.55	0.00853928	8.55	0.0248049	8.55	0.00237198	8.55	0.0208948	8.8148	-0.0442556
8.56	0.00836194	8.56	0.0247609	8.56	0.0021822	8.56	0.0189812	8.82494	-0.0450654
8.57	0.0144766	8.57	0.0215221	8.57	0.00407672	8.57	0.0172907	8.83509	-0.0467399
8.58	0.00893143	8.58	0.0182823	8.58	0.00296913	8.58	0.0207302	8.84523	-0.0450536
8.59	0.00540814	8.59	0.0150431	8.59	0.0029705	8.59	0.0226026	8.85537	-0.0467453
8.6	0.00797749	8.6	0.0180694	8.6	0.00361175	8.6	0.0162017	8.86551	-0.0442556
8.61	0.0112113	8.61	0.0213086	8.61	0.00361175	8.61	0.0182765	8.87566	-0.0450426
8.62	0.0144487	8.62	0.0184851	8.62	0.000106298	8.62	0.0193452	8.8858	-0.0475442
8.63	0.0121946	8.63	0.0182277	8.63	0.00133166	8.63	0.0196626	8.89594	-0.0483242
8.64	0.0116505	8.64	0.0182277	8.64	0.00517997	8.64	0.0214295	8.90609	-0.0500576
8.65	0.0116505	8.65	0.0211068	8.65	0.00286362	8.65	0.0202184	8.91623	-0.0475442
8.66	0.00906148	8.66	0.0215163	8.66	0.0036969	8.66	0.017994	8.92637	-0.0490714
8.67	0.0109015	8.67	0.0159451	8.67	0.0065904	8.67	0.0229609	8.93651	-0.0526016
8.68	0.00916105	8.68	0.0231369	8.68	0.0011553	8.68	0.0217843	8.94666	-0.0482986
8.69	0.00836194	8.69	0.0140741	8.69	-0.00428807	8.69	0.0172104	8.9568	-0.0500846
8.7	0.010752	8.7	0.0195513	8.7	-0.00260663	8.7	0.016341	8.96694	-0.0475442
8.71	0.00696978	8.71	0.0215163	8.71	-0.000764097	8.71	0.0178659	8.97708	-0.0482896
8.72	0.00735956	8.72	0.0164614	8.72	-0.00116555	8.72	0.0209748	8.98723	-0.0515827
8.73	0.0106009	8.73	0.0199642	8.73	0.0014434	8.73	0.0216683	8.99737	-0.0541213
8.74	0.00945911	8.74	0.0190365	8.74	0.00126671	8.74	0.0188247	9.00751	-0.0533573
8.75	0.00836194	8.75	0.0182277	8.75	-0.00301462	8.75	0.0174276	9.01766	-0.0493135
8.76	0.0104505	8.76	0.020635	8.76	-0.0040507	8.76	0.0178857	9.0278	-0.0457683
8.77	0.00961381	8.77	0.0167874	8.77	-0.0041507	8.77	0.0194833	9.03794	-0.0523385
8.78	0.0123857	8.78	0.0172491	8.78	-0.00895778	8.78	0.0207782	9.04808	-0.0559113
8.79	0.010983	8.79	0.0227535	8.79	-0.00720471	8.79	0.0202505	9.05823	-0.0508328
8.8	0.0102869	8.8	0.0181581	8.8	0.000323152	8.8	0.0189428	9.06837	-0.0515695
8.81	0.00978428	8.81	0.0192723	8.81	-0.00202686	8.81	0.0187781	9.07851	-0.0541213
8.82	0.0101735	8.82	0.0194066	8.82	-0.00399724	8.82	0.0205535	9.08866	-0.0541213
8.83	0.0116505	8.83	0.0202881	8.83	-0.00380797	8.83	0.018719	9.0988	-0.0555642
8.84	0.00812691	8.84	0.0194992	8.84	-0.00651857	8.84	0.0175858	9.10894	-0.0599758
8.85	0.00507334	8.85	0.0182277	8.85	-0.00675311	8.85	0.0169994	9.11908	-0.0581292
8.86	0.00507334	8.86	0.0143975	8.86	-0.00444685	8.86	0.0153722	9.12923	-0.0606985
8.87	0.00668265	8.87	0.0153726	8.87	-0.00712464	8.87	0.0108514	9.13937	-0.0599873
8.88	0.00680506	8.88	0.016414	8.88	-0.00949925	8.88	0.0136607	9.14951	-0.0574099
8.89	0.00206479	8.89	0.0149391	8.89	-0.00587162	8.89	0.0150732	9.15965	-0.0574099
8.9	0.00140001	8.9	0.0183708	8.9	-0.00727151	8.9	0.0132726	9.1698	-0.0581055
8.91	0.00507334	8.91	0.0198518	8.91	-0.00969141	8.91	0.0138588	9.17994	-0.0613893
8.92	0.0023752	8.92	0.0166126	8.92	-0.00749625	8.92	0.0145439	9.19008	-0.0633044
8.93	-0.00020607	8.93	0.0133732	8.93	-0.00852767	8.93	0.0127695	9.20023	-0.0606985
8.94	0.00430817	8.94	0.0131683	8.94	-0.00474053	8.94	0.014801	9.21037	-0.0613804
8.95	0.00588916	8.95	0.0149391	8.95	-0.00910633	8.95	0.0169802	9.22051	-0.0633085
8.96	0.0029699	8.96	0.0163586	8.96	-0.010396	8.96	0.0112321	9.23065	-0.0606985
8.97	0.00391536	8.97	0.0168597	8.97	-0.0115961	8.97	0.0070891	9.2408	-0.0606985
8.98	0.000644732	8.98	0.0162548	8.98	-0.0121981	8.98	0.00907017	9.25094	-0.0606985
8.99	-0.00150384	8.99	0.0169633	8.99	-0.0101257	8.99	0.01417	9.26108	-0.0626734
9	0.000580817	9	0.0173629	9	-0.0131695	9	0.0076798	9.27122	-0.0685979
9.01	0.00308798	9.01	0.0203541	9.01	-0.0164853	9.01	0.00997846	9.28137	-0.0606985
9.02	-0.00244687	9.02	0.0182277	9.02	-0.0120156	9.02	0.0105223	9.29151	-0.0626428
9.03	-0.00300551	9.03	0.0161104	9.03	-0.0152178	9.03	0.0118605	9.30165	-0.0705643
9.04	7.61276e-05	9.04	0.0126584	9.04	-0.0132243	9.04	0.00729594	9.3118	-0.0679996
9.05	-0.00479244	9.05	0.0149391	9.05	-0.0142928	9.05	0.0102621	9.32194	-0.0599607
9.06	-0.0032241	9.06	0.0158447	9.06	-0.0141183	9.06	0.0145886	9.33208	-0.0699301
9.07	0.0010429	9.07	0.0182277	9.07	-0.0136863	9.07	0.00945111	9.34222	-0.0672757
9.08	-0.00150384	9.08	0.0166155	9.08	-0.0185058	9.08	0.00641911	9.35237	-0.0672757
9.09	-0.000828714	9.09	0.0131558	9.09	-0.0158346	9.09	0.00627156	9.36251	-0.0666521
9.1	-9.0951e-05	9.1	0.0182277	9.1	-0.0173208	9.1	0.0084597	9.37265	-0.064616
9.11	-0.0063572	9.11	0.0188823	9.11	-0.0113309	9.11	0.00362251	9.38279	-0.0672757
9.12	0.000742246	9.12	0.019701	9.12	-0.0163607	9.12	0.00917427	9.39294	-0.0672757
9.13	-0.00431616	9.13	0.0116505	9.13	-0.0227305	9.13	0.00584622	9.40308	-0.0666162
9.14	-0.00150384	9.14	0.0131725	9.14	-0.019833	9.14	0.00307678	9.41322	-0.0639871
9.15	-0.00188113	9.15	0.0205999	9.15	-0.0170696	9.15	0.00276537	9.42337	-0.065295
9.16	-0.00413821	9.16	0.0153481	9.16	-0.0192851	9.16	0.00345593	9.43351	-0.0705643
9.17	0.00178475	9.17	0.0178689	9.17	-0.0163278	9.17	1.6744e-05	9.44365	-0.0699177
9.18	0.00156228	9.18	0.0149391	9.18	-0.0246017	9.18	0.0106821	9.45379	-0.0679191
9.19	-0.00167663	9.19	0.0144273	9.19	-0.0223293	9.19	0.00662691	9.46394	-0.0692845
9.2	-0.00491503	9.2	0.00877549	9.2	-0.0176871	9.2	0.000865726	9.47408	-0.0659193
9.21	-0.00815516	9.21	0.0147815	9.21	-0.0204308	9.21	0.00553072	9.48422	-0.0738529
9.22	-0.0113207	9.22	0.0117588	9.22	-0.0229505	9.22	0.00351907	9.49437	-0.0731729
9.23	-0.0048538	9.23	0.0149983	9.23	-0.0289432	9.23	0.00255475	9.50451	-0.0712417
9.24	-0.0111974	9.24	0.0182174	9.24	-0.0232777	9.24	0.000412403	9.51465	-0.0731792
9.25	-0.00821753	9.25	0.0149834	9.25	-0.022151	9.25	0.00473317	9.52479	-0.0719023
9.26	-0.0112215	9.26	0.0181346	9.26	-0.0246204	9.26	0.0027195	9.53494	-0.0764721
9.27	-0.00826621	9.27	0.011935	9.27	-0.0214841	9.27	0.00253296	9.54508	-0.0738529
9.28	-0.00502719	9.28	0.017834	9.28	-0.0293759	9.28	-0.00179745	9.55522	-0.0731543
9.29	-0.00779235	9.29	0.015186	9.29	-0.0335908	9.29	0.00354642	9.56536	-0.0712597
9.3	-0.00808103	9.3	0.0179272	9.3	-0.0290154	9.3	-0.00130673	9.57551	-0.0738529
9.31	-0.0109804	9.31	0.0123524	9.31	-0.0284452	9.31	0.0044607	9.58565	-0.0731644
9.32	-0.0113696	9.32	0.0116505	9.32	-0.0282256	9.32	-0.00113757	9.59579	-0.0705643
9.33	-0.00576983	9.33	0.0144841	9.33	-0.0290983	9.33	-0.00117142	9.60594	-0.0712408
9.34	-0.010293	9.34	0.0149391	9.34	-0.0316196	9.34	-0.00217892	9.61608	-0.0731799
9.35	-0.0113696	9.35	0.0149391	9.35	-0.0331696	9.35	-0.00123157	9.62622	-0.0712319
9.36	-0.0113696	9.36	0.0149391	9.36	-0.0338905	9.36	-0.00451516	9.63636	-0.0725318
9.37	-0.0140029	9.37	0.0149391	9.37	-0.0355253	9.37	-0.00592212	9.64651	-0.0679364
9.38	-0.0146582	9.38	0.0123559	9.38	-0.0354132	9.38	-0.00820346	9.65665	-0.071217
9.39	-0.00946399	9.39	0.0167169	9.39	-0.0376907	9.39	-0.00755687	9.66679	-0.0732037
9.4	-0.0157183	9.4	0.0132578	9.4	-0.0352031	9.4	-0.00725995	9.67693	-0.0712102
9.41	-0.012958	9.41	0.0140824	9.41	-0.0353345	9.41	-0.00672008	9.68708	-0.0738529
9.42	-0.0138149	9.42	0.0125579	9.42	-0.038778	9.42	-0.00843365	9.69722	-0.0725756
9.43	-0.0170539	9.43	0.0163148	9.43	-0.041224	9.43	-0.0065587	9.70736	-0.0685459
9.44	-0.013255	9.44	0.0159449	9.44	-0.037901	9.44	-0.00589415	9.71751	-0.0744843
9.45	-0.013698	9.45	0.0149391	9.45	-0.035351	9.45	-0.00639134	9.72765	-0.0771415
9.46	-0.0169498	9.46	0.0149391	9.46	-0.0386924	9.46	-0.00318924	9.73779	-0.0752972
9.47	-0.0157132	9.47	0.0149391	9.47	-0.0391478	9.47	-0.00566262	9.74793	-0.0685157
9.48	-0.0168428	9.48	0.0149391	9.48	-0.0349632	9.48	-0.00795797	9.75808	-0.0732401
9.49	-0.0115388	9.49	0.0129017	9.49	-0.0342394	9.49	-0.00689972	9.76822	-0.0724159
9.5	-0.0122477	9.5	0.0116505	9.5	-0.0380957	9.5	-0.00698483	9.77836	-0.0791302
9.51	-0.0126259	9.51	0.0116505	9.51	-0.0441345	9.51	-0.00871207	9.7885	-0.0738529
9.52	-0.00939029	9.52	0.0116505	9.52	-0.0451804	9.52	-0.00859826	9.79865	-0.0738529
9.53	-0.00808103	9.53	0.0116505	9.53	-0.0438817	9.53	-0.00971805	9.80879	-0.0732238
9.54	-0.01183	9.54	0.0134366	9.54	-0.0418721	9.54	-0.0115113	9.81893	-0.0699387
9.55	-0.0128359	9.55	0.0166761	9.55	-0.039453	9.55	-0.0124582	9.82908	-0.0685179
9.56	-0.0131393	9.56	0.0165397	9.56	-0.0428253	9.56	-0.0152437	9.83922	-0.0726122
9.57	-0.0112246	9.57	0.0149391	9.57	-0.0424232	9.57	-0.0144284	9.84936	-0.0679227
9.58	-0.0147472	9.58	0.0165233	9.58	-0.0456769	9.58	-0.0150108	9.8595	-0.0724843
9.59	-0.0179551	9.59	0.0166931	9.59	-0.0449864	9.59	-0.0147479	9.86965	-0.0772227
9.6	-0.0162721	9.6	0.0149391	9.6	-0.046112	9.6	-0.0148873	9.87979	-0.0652631
9.61	-0.0195111	9.61	0.0149391	9.61	-0.0482575	9.61	-0.0144008	9.88993	-0.0711988
9.62	-0.0197208	9.62	0.0149391	9.62	-0.047523	9.62	-0.0140706	9.90008	-0.0744927
9.63	-0.013552	9.63	0.0162776	9.63	-0.0483458	9.63	-0.014521	9.91022	-0.0757955
9.64	-0.0123269	9.64	0.0169405	9.64	-0.0512579	9.64	-0.0180385	9.92036	-0.0705643
9.65	-0.0165812	9.65	0.0124697	9.65	-0.05749	9.65	-0.0130366	9.9305	-0.0698555
9.66	-0.0172902	9.66	0.0131043	9.66	-0.0488085	9.66	-0.0170327	9.94065	-0.0687151
9.67	-0.0199712	9.67	0.0181069	9.67	-0.0504117	9.67	-0.0172058	9.95079	-0.0724265
9.68	-0.0203639	9.68	0.0127378	9.68	-0.0473612	9.68	-0.0160186	9.96093	-0.0679789
9.69	-0.024524	9.69	0.0149391	9.69	-0.0491548	9.69	-0.0135293	9.97107	-0.0698531
9.7	-0.0212061	9.7	0.0149391	9.7	-0.0510832	9.7	-0.0164752	9.98122	-0.0679958
9.71	-0.0188835	9.71	0.0140016	9.71	-0.0514649	9.71	-0.0211577	9.99136	-0.0705643
9.72	-0.0247983	9.72	0.0125356	9.72	-0.0505571	9.72	-0.0167964	10.0015	-0.0697976
9.73	-0.0179468	9.73	0.0149391	9.73	-0.0555829	9.73	-0.0186872	10.0116	-0.0665137
9.74	-0.0179468	9.74	0.0157248	9.74	-0.0553585	9.74	-0.0206862	10.0218	-0.0639871
9.75	-0.0179468	9.75	0.0182277	9.75	-0.0528313	9.75	-0.0151448	10.0319	-0.0647132
9.76	-0.0187421	9.76	0.0168639	9.76	-0.0526256	9.76	-0.0208834	10.0421	-0.0665366
9.77	-0.0204949	9.77	0.0110222	9.77	-0.0552411	9.77	-0.0227286	10.0522	-0.0662124
9.78	-0.0186478	9.78	0.00952046	9.78	-0.0544169	9.78	-0.0200112	10.0624	-0.0723072
9.79	-0.0198603	9.79	0.014409	9.79	-0.060234	9.79	-0.0208458	10.0725	-0.0680494
9.8	-0.0146582	9.8	0.0121316	9.8	-0.0587426	9.8	-0.0259015	10.0826	-0.0689587
9.81	-0.0164076	9.81	0.0149391	9.81	-0.0531178	9.81	-0.0239354	10.0928	-0.066425
9.82	-0.0250603	9.82	0.0149391	9.82	-0.0554985	9.82	-0.02364	10.1029	-0.0706332
9.83	-0.0278126	9.83	0.0149391	9.83	-0.0627863	9.83	-0.0236563	10.1131	-0.0615001
9.84	-0.0269469	9.84	0.0146601	9.84	-0.0529527	9.84	-0.0209242	10.1232	-0.0647969
9.85	-0.020852	9.85	0.0118801	9.85	-0.0546009	9.85	-0.0261653	10.1334	-0.0664374
9.86	-0.0182806	9.86	0.0147639	9.86	-0.0542631	9.86	-0.026632	10.1435	-0.0631579
9.87	-0.0209515	9.87	0.0115245	9.87	-0.0532972	9.87	-0.0261874	10.1536	-0.0606985
9.88	-0.0181809	9.88	0.00843732	9.88	-0.0583946	9.88	-0.0234642	10.1638	-0.0606985
9.89	-0.0214169	9.89	0.0116726	9.89	-0.063397	9.89	-0.0213066	10.1739	-0.0606985
9.9	-0.0243495	9.9	0.0149121	9.9	-0.0565793	9.9	-0.0241586	10.1841	-0.061515
9.91	-0.0212354	9.91	0.0149391	9.91	-0.0592336	9.91	-0.0242807	10.1942	-0.0639871
9.92	-0.0211705	9.92	0.0117761	9.92	-0.0545357	9.92	-0.0304431	10.2044	-0.0647966
9.93	-0.0179605	9.93	0.0147647	9.93	-0.0559159	9.93	-0.0267337	10.2145	-0.0648241
9.94	-0.0211952	9.94	0.0149391	9.94	-0.0570275	9.94	-0.0235371	10.2246	-0.060807
9.95	-0.0244329	9.95	0.017955	9.95	-0.0641213	9.95	-0.026308	10.2348	-0.0663153
9.96	-0.0213747	9.96	0.00932714	9.96	-0.0609595	9.96	-0.0301356	10.2449	-0.0566605
9.97	-0.0243773	9.97	0.0141876	9.97	-0.0592873	9.97	-0.0273308	10.2551	-0.0631436
9.98	-0.0214242	9.98	0.0120763	9.98	-0.060198	9.98	-0.0244727	10.2652	-0.05902
[truncated: 702 more rows]
