# Supplementary material for: Quantum octets in high mobility pentagonal two-dimensional PdSe2
Source: Nat Commun. 2024 Jan 26;15:761. doi: 10.1038/s41467-024-44972-2 (PMC10817936; doi:10.1038/s41467-024-44972-2)
Supplement: Supplementary file 3 — Source Data [file 41467_2024_44972_MOESM3_ESM.zip › source data/Fig4a.csv]

RTgB1_D35_2[][349].d	RTgB1_D35_2[][350].d	RTgB1_D35_2[][351].d	RTgB1_D35_2[][352].d	RTgB1_D35_2[][353].d	RTgB1_D35_2[][354].d	RTgB1_D35_2[][355].d	RTgB1_D35_2[][356].d	RTgB1_D35_2[][357].d	RTgB1_D35_2[][358].d	RTgB1_D35_2[][359].d	RTgB1_D35_2[][360].d	RTgB1_D35_2[][361].d	RTgB1_D35_2[][362].d	RTgB1_D35_2[][363].d	RTgB1_D35_2[][364].d	RTgB1_D35_2[][365].d	RTgB1_D35_2[][366].d	RTgB1_D35_2[][367].d	RTgB1_D35_2[][368].d	RTgB1_D35_2[][369].d	RTgB1_D35_2[][370].d	RTgB1_D35_2[][371].d	RTgB1_D35_2[][372].d	RTgB1_D35_2[][373].d	RTgB1_D35_2[][374].d	RTgB1_D35_2[][375].d	RTgB1_D35_2[][376].d	RTgB1_D35_2[][377].d	RTgB1_D35_2[][378].d	RTgB1_D35_2[][379].d	RTgB1_D35_2[][380].d	RTgB1_D35_2[][381].d	RTgB1_D35_2[][382].d	RTgB1_D35_2[][383].d	RTgB1_D35_2[][384].d	RTgB1_D35_2[][385].d	RTgB1_D35_2[][386].d	RTgB1_D35_2[][387].d	RTgB1_D35_2[][388].d	RTgB1_D35_2[][389].d	RTgB1_D35_2[][390].d	RTgB1_D35_2[][391].d	RTgB1_D35_2[][392].d	RTgB1_D35_2[][393].d	RTgB1_D35_2[][394].d	RTgB1_D35_2[][395].d	RTgB1_D35_2[][396].d	RTgB1_D35_2[][397].d	RTgB1_D35_2[][398].d
-10.0088	-9.99879	-9.98879	-9.97879	-9.96878	-9.95878	-9.94878	-9.93877	-9.92877	-9.91877	-9.90876	-9.89876	-9.88875	-9.87875	-9.86875	-9.85874	-9.84874	-9.83874	-9.82873	-9.81873	-9.80873	-9.79872	-9.78872	-9.77872	-9.76871	-9.75871	-9.74871	-9.7387	-9.7287	-9.7187	-9.70869	-9.69869	-9.68869	-9.67868	-9.66868	-9.65868	-9.64867	-9.63867	-9.62867	-9.61866	-9.60866	-9.59865	-9.58865	-9.57865	-9.56864	-9.55864	-9.54864	-9.53863	-9.52863	-9.51863
0.521687	0.530161	0.542022	0.549808	0.557219	0.575124	0.585866	0.594995	0.60799	0.620986	0.633981	0.641573	0.653628	0.666235	0.677777	0.689088	0.698746	0.713288	0.726531	0.737753	0.745007	0.751962	0.766835	0.777214	0.784974	0.792276	0.799092	0.812088	0.822864	0.83043	0.839147	0.843665	0.845565	0.854782	0.867549	0.871634	0.878132	0.884627	0.891112	0.89562	0.896114	0.910021	0.914359	0.923095	0.926345	0.930019	0.936131	0.939379	0.942629	0.945877
0.558785	0.571938	0.585977	0.596835	0.608676	0.623724	0.633931	0.644341	0.659255	0.669854	0.678197	0.691535	0.704244	0.712271	0.722113	0.733462	0.74478	0.754679	0.764216	0.775737	0.785483	0.795231	0.804976	0.812093	0.819167	0.830919	0.839464	0.844813	0.852496	0.863396	0.86544	0.872909	0.882642	0.888803	0.889004	0.897928	0.904425	0.911666	0.918599	0.918001	0.927127	0.933041	0.93629	0.939537	0.943236	0.949732	0.955855	0.959103	0.962054	0.962568
0.587221	0.59479	0.607649	0.621787	0.632719	0.64447	0.659423	0.671825	0.685321	0.694225	0.704655	0.715617	0.7238	0.736868	0.749872	0.759619	0.770908	0.779395	0.787033	0.797183	0.80368	0.810178	0.819267	0.82848	0.835396	0.846019	0.852517	0.859014	0.865512	0.869974	0.873888	0.885006	0.890602	0.895555	0.90286	0.903639	0.908369	0.916014	0.91928	0.932457	0.933031	0.93681	0.942808	0.946066	0.949315	0.952939	0.9591	0.962342	0.965591	0.968835
0.623417	0.635359	0.644064	0.656881	0.67104	0.682004	0.691751	0.699557	0.707955	0.721421	0.734025	0.745552	0.756807	0.771658	0.782843	0.789335	0.795917	0.802232	0.810482	0.82138	0.83051	0.834637	0.844383	0.851538	0.8573	0.867046	0.873262	0.875536	0.882026	0.889566	0.896282	0.896282	0.900035	0.911234	0.916871	0.920925	0.926651	0.931364	0.939726	0.94428	0.951578	0.949463	0.953776	0.961112	0.955909	0.959547	0.96603	0.971297	0.965873	0.97192
0.646535	0.656282	0.670369	0.682306	0.689959	0.702557	0.714814	0.72456	0.738134	0.748756	0.755253	0.765316	0.776541	0.782882	0.789436	0.797567	0.808794	0.818888	0.825128	0.83342	0.839918	0.846415	0.851574	0.856113	0.865132	0.874478	0.877727	0.880976	0.885322	0.890762	0.894011	0.899207	0.907079	0.912999	0.922591	0.924208	0.92994	0.932457	0.933149	0.937701	0.945611	0.947892	0.958243	0.955477	0.954571	0.950137	0.959513	0.965343	0.965629	0.968385
0.691461	0.697875	0.707576	0.716342	0.72905	0.739202	0.749681	0.758766	0.769081	0.776475	0.78705	0.797918	0.806145	0.812477	0.820691	0.828838	0.832088	0.839924	0.848441	0.853145	0.863876	0.87189	0.872638	0.87913	0.884376	0.887629	0.894396	0.903993	0.906148	0.909309	0.916014	0.918936	0.92588	0.926772	0.93171	0.939842	0.943091	0.947068	0.9515	0.950845	0.958766	0.95987	0.965848	0.96772	0.962885	0.968631	0.96897	0.9722	0.974955	0.972134
0.707848	0.717903	0.733137	0.740613	0.750286	0.761182	0.770929	0.776628	0.787813	0.79628	0.801433	0.807931	0.819903	0.829007	0.834	0.838789	0.845351	0.853479	0.861556	0.868224	0.869974	0.87581	0.884547	0.887792	0.892366	0.900161	0.904895	0.904073	0.909669	0.918277	0.924764	0.930215	0.933464	0.936713	0.939962	0.944986	0.951341	0.950516	0.956243	0.958766	0.959432	0.963323	0.968037	0.966452	0.972435	0.974733	0.971484	0.969423	0.975209	0.974894
0.746179	0.752658	0.767741	0.778822	0.78325	0.790558	0.802294	0.813339	0.821176	0.829531	0.837429	0.842141	0.848829	0.853531	0.860097	0.868283	0.871528	0.876292	0.882783	0.890697	0.896282	0.898978	0.906785	0.912725	0.915179	0.921681	0.927029	0.930278	0.936735	0.943551	0.941015	0.946562	0.94981	0.951319	0.953019	0.965343	0.964599	0.963463	0.969296	0.972542	0.975209	0.975754	0.977992	0.97614	0.982211	0.985074	0.985074	0.985381	0.988097	0.985074
0.775808	0.786719	0.79538	0.808259	0.820329	0.823933	0.827947	0.840347	0.850808	0.857306	0.865639	0.871774	0.875023	0.878272	0.883202	0.891341	0.897884	0.902695	0.90767	0.912401	0.917456	0.920704	0.923953	0.93116	0.939034	0.941506	0.946807	0.9489	0.9489	0.95213	0.958766	0.958766	0.961638	0.968631	0.969509	0.972758	0.974413	0.972672	0.976637	0.981786	0.982402	0.984497	0.981786	0.982283	0.985074	0.985485	0.987992	0.985734	0.99107	0.985074
0.831685	0.835994	0.843554	0.851185	0.859758	0.867469	0.873966	0.882408	0.88833	0.889705	0.895196	0.904924	0.912924	0.917723	0.922645	0.927506	0.930751	0.938634	0.947116	0.95183	0.955477	0.958245	0.964729	0.969922	0.97192	0.973128	0.977533	0.981786	0.986125	0.99494	0.99494	0.99494	0.996777	1.00152	1.00236	1.00481	1.00557	1.00809	1.00877	1.01202	1.01467	1.01412	1.01087	1.00904	1.01467	1.01429	1.01138	1.01169	1.0144	1.01138
0.872241	0.878715	0.884093	0.892662	0.902393	0.906148	0.91202	0.919849	0.924464	0.929539	0.934247	0.939247	0.945744	0.955583	0.960424	0.960356	0.965157	0.973155	0.977036	0.978042	0.98454	0.9897	0.994247	0.998229	0.999439	1.00269	1.00593	1.01026	1.01467	1.01669	1.02028	1.01888	1.02037	1.01963	1.02454	1.0253	1.02711	1.02589	1.02982	1.02514	1.02783	1.02731	1.02502	1.02826	1.03111	1.03111	1.02987	1.01908	1.0304	1.02125
0.901727	0.909209	0.918955	0.922591	0.926585	0.933083	0.939576	0.946067	0.950735	0.953987	0.957236	0.963911	0.973647	0.975233	0.978262	0.98662	0.99139	0.991993	0.992664	1.00102	1.00616	1.01072	1.01212	1.01304	1.02125	1.02009	1.02019	1.02454	1.02661	1.03111	1.03206	1.0353	1.03683	1.0344	1.03519	1.03769	1.03556	1.02917	1.0344	1.0344	1.0344	1.0349	1.03723	1.0344	1.0344	1.03401	1.03076	1.02846	1.03413	1.03064
0.942683	0.943338	0.944555	0.954374	0.965223	0.970745	0.976059	0.97647	0.983158	0.988363	0.995994	1.00152	1.00517	1.00988	1.00964	1.01151	1.01801	1.02451	1.02783	1.02936	1.03111	1.03404	1.03911	1.04236	1.04427	1.04688	1.04958	1.04878	1.04966	1.04984	1.05413	1.05413	1.05312	1.04987	1.04943	1.05413	1.05413	1.05413	1.05337	1.05158	1.05344	1.05215	1.05558	1.04756	1.04702	1.04525	1.04994	1.04427	1.04427	1.0436
0.970996	0.974245	0.979779	0.988522	0.996062	0.998229	1.00248	1.00481	1.01298	1.01796	1.01796	1.02372	1.02783	1.02966	1.03471	1.03769	1.04113	1.04594	1.04919	1.04925	1.05376	1.05618	1.05526	1.06071	1.05793	1.05819	1.064	1.06526	1.06364	1.0586	1.06298	1.0662	1.0661	1.06856	1.06497	1.06636	1.064	1.064	1.06238	1.05742	1.05742	1.05673	1.05543	1.0601	1.05685	1.05308	1.04756	1.04756	1.04676	1.04168
1.00716	1.01271	1.01921	1.01902	1.02453	1.02998	1.03322	1.03647	1.04175	1.04626	1.04951	1.05085	1.05459	1.06292	1.06372	1.06419	1.06899	1.07058	1.07383	1.07715	1.0787	1.07894	1.07715	1.08001	1.08512	1.08702	1.08444	1.0817	1.08495	1.08584	1.08032	1.07716	1.08479	1.08601	1.08373	1.08185	1.07805	1.07959	1.07796	1.0789	1.07533	1.07768	1.06729	1.06729	1.06729	1.06676	1.06497	1.06877	1.05783	1.05959
1.03111	1.03819	1.04562	1.04983	1.05308	1.06069	1.06615	1.06729	1.07143	1.07387	1.07387	1.07582	1.07907	1.08231	1.08739	1.0921	1.0936	1.0936	1.09861	1.10184	1.10018	1.10172	1.10196	1.10163	1.10063	1.09826	1.09884	1.09818	1.10018	1.10018	1.09901	1.09801	1.10018	1.09912	1.09689	1.09591	1.0936	1.0927	1.09031	1.09031	1.08954	1.08702	1.08702	1.08573	1.07984	1.07715	1.07715	1.07618	1.06968	1.06318
1.06856	1.06834	1.07166	1.08031	1.08584	1.08702	1.08905	1.0923	1.0936	1.09551	1.09689	1.10055	1.10703	1.10656	1.10686	1.10838	1.10837	1.11162	1.11333	1.11483	1.11808	1.11706	1.1161	1.11722	1.11333	1.11333	1.11454	1.11545	1.11221	1.11329	1.11678	1.11104	1.1114	1.10675	1.10675	1.10675	1.10595	1.10193	1.09762	1.09947	1.09689	1.09624	1.0936	1.09247	1.08598	1.08044	1.08001	1.07715	1.0761	1.06729
1.09807	1.10677	1.11004	1.11004	1.11212	1.11537	1.12061	1.12711	1.12785	1.12648	1.12832	1.13517	1.13436	1.13149	1.13306	1.13796	1.13975	1.1379	1.14115	1.14145	1.1425	1.14343	1.13964	1.13964	1.13836	1.13635	1.13516	1.13191	1.13088	1.13413	1.13635	1.13339	1.12933	1.13363	1.12562	1.1232	1.1232	1.12095	1.11333	1.11333	1.11209	1.10675	1.10675	1.10527	1.09644	1.0936	1.09323	1.08998	1.08702	1.08652
1.11986	1.1232	1.12529	1.12854	1.13381	1.13635	1.13828	1.13964	1.13964	1.14325	1.14445	1.14465	1.14453	1.14621	1.1511	1.15123	1.1495	1.14802	1.14766	1.1495	1.15087	1.15015	1.1475	1.14826	1.14381	1.13964	1.13852	1.1385	1.14189	1.13864	1.13635	1.13452	1.1289	1.12732	1.12818	1.12244	1.11991	1.11991	1.11928	1.11542	1.10948	1.10675	1.10628	1.1026	1.09689	1.09689	1.09627	1.09004	1.08656	1.08025
1.13635	1.13854	1.13749	1.14267	1.14416	1.14697	1.15149	1.15279	1.14898	1.1518	1.15426	1.15457	1.15433	1.1545	1.15276	1.15275	1.15291	1.15259	1.15608	1.15462	1.15137	1.14812	1.14622	1.14492	1.14167	1.13964	1.14082	1.13953	1.13524	1.13649	1.12876	1.12648	1.12648	1.12648	1.12564	1.12081	1.11409	1.11519	1.10937	1.10738	1.10886	1.10346	1.10244	1.09594	1.09031	1.08954	1.08373	1.08311	1.07688	1.07363
1.1537	1.15748	1.15476	1.15732	1.16382	1.16595	1.16595	1.16595	1.16595	1.16797	1.16726	1.16595	1.16406	1.1645	1.16775	1.16747	1.16595	1.16426	1.16102	1.15937	1.15937	1.15937	1.15641	1.15423	1.15049	1.14565	1.14819	1.14366	1.13964	1.13964	1.13848	1.13635	1.13418	1.12769	1.12419	1.12553	1.12136	1.11574	1.11333	1.11174	1.10675	1.10604	1.1028	1.09955	1.09629	1.09248	1.08702	1.08654	1.08286	1.07715
1.1791	1.1791	1.18127	1.18665	1.18897	1.18489	1.18636	1.18702	1.18378	1.18239	1.18604	1.1854	1.18065	1.1808	1.18073	1.18072	1.18239	1.17778	1.17402	1.17581	1.17297	1.17062	1.1685	1.16136	1.16311	1.16804	1.16247	1.15496	1.15171	1.1495	1.14851	1.14526	1.14293	1.14293	1.13961	1.12977	1.12897	1.12648	1.12503	1.11991	1.11798	1.11004	1.10892	1.10294	1.10066	1.10259	1.09608	1.08995	1.08637	1.08017
1.18792	1.18897	1.18897	1.18684	1.18359	1.18646	1.19096	1.19031	1.19088	1.18851	1.18385	1.18418	1.18393	1.1841	1.18568	1.17917	1.17252	1.17562	1.17457	1.16924	1.16924	1.16785	1.16325	1.15937	1.15937	1.15814	1.15489	1.15164	1.14839	1.14408	1.13964	1.13964	1.13869	1.13544	1.13133	1.12566	1.12163	1.11587	1.11262	1.10938	1.10551	1.10075	1.10238	1.09689	1.09551	1.0866	1.08336	1.07978	1.07387	1.0731
1.19558	1.19883	1.1946	1.19848	1.20212	1.20013	1.19883	1.19501	1.19039	1.1908	1.19226	1.19051	1.18726	1.18401	1.18402	1.18249	1.1791	1.17759	1.17581	1.1744	1.16977	1.16862	1.16735	1.15937	1.16058	1.16031	1.15381	1.1495	1.1474	1.14293	1.14196	1.13872	1.13373	1.12648	1.12568	1.12244	1.11849	1.11266	1.10879	1.10405	1.10566	1.09866	1.09122	1.0956	1.08624	1.08044	1.07983	1.07387	1.07318	1.064
1.20541	1.20541	1.20541	1.20331	1.20212	1.20414	1.20541	1.19962	1.19554	1.19554	1.19554	1.19201	1.18724	1.18737	1.18567	1.18078	1.1791	1.17604	1.1755	1.17477	1.16644	1.16402	1.16331	1.15937	1.15691	1.1516	1.1495	1.14839	1.143	1.13738	1.13766	1.1302	1.1241	1.12562	1.1207	1.11412	1.11435	1.10747	1.1087	1.10221	1.09572	1.09031	1.08981	1.08656	1.0833	1.07927	1.06953	1.06071	1.06044	1.05696
1.21306	1.21199	1.21199	1.20989	1.20458	1.2001	1.20081	1.20212	1.20212	1.19841	1.19735	1.19707	1.19382	1.18889	1.18568	1.18408	1.1793	1.17431	1.17252	1.17109	1.16784	1.16595	1.16069	1.15152	1.15198	1.15369	1.14835	1.14289	1.13742	1.13861	1.13437	1.13072	1.13033	1.12233	1.11908	1.11504	1.10929	1.10533	1.10018	1.09955	1.09631	1.09142	1.07994	1.07715	1.07631	1.06942	1.06106	1.06309	1.05387	1.05017
1.21745	1.21528	1.21528	1.2132	1.20792	1.2094	1.21005	1.20681	1.20356	1.20032	1.19355	1.19241	1.19218	1.18733	1.18568	1.18256	1.17758	1.17433	1.17539	1.17631	1.16846	1.16266	1.15883	1.15525	1.15464	1.14622	1.14401	1.13858	1.13737	1.13473	1.1232	1.1232	1.1232	1.12072	1.11177	1.10602	1.10416	1.10413	1.0936	1.09193	1.08322	1.07949	1.0743	1.07597	1.06694	1.06338	1.05688	1.05085	1.05028	1.04068
1.23611	1.23185	1.22843	1.22843	1.22439	1.22384	1.22125	1.21475	1.21199	1.20833	1.20184	1.20058	1.20041	1.1955	1.19226	1.19226	1.18763	1.18389	1.18422	1.17955	1.17305	1.16789	1.16595	1.16092	1.15402	1.1549	1.15279	1.15062	1.14517	1.14091	1.13441	1.12885	1.12472	1.11991	1.1175	1.1108	1.1119	1.10608	1.10219	1.09569	1.08975	1.08599	1.07949	1.07387	1.07267	1.06364	1.06008	1.05358	1.04708	1.04059
1.24487	1.24267	1.23726	1.23288	1.23172	1.22559	1.22185	1.21989	1.2224	1.21951	1.21528	1.21169	1.20519	1.20385	1.2037	1.19874	1.19389	1.18903	1.18411	1.18239	1.17941	1.17581	1.17159	1.16321	1.15937	1.15808	1.15483	1.15159	1.14718	1.1418	1.13746	1.13202	1.12878	1.12457	1.11898	1.11574	1.11082	1.10346	1.10271	1.09802	1.08963	1.08574	1.07924	1.07275	1.06625	1.06119	1.06312	1.05582	1.04391	1.04002
1.25786	1.25474	1.25258	1.24933	1.24402	1.23956	1.2383	1.23441	1.22981	1.22657	1.22514	1.218	1.21199	1.21028	1.2087	1.20707	1.20224	1.19729	1.19554	1.19263	1.18755	1.18292	1.17776	1.17452	1.17378	1.17093	1.16266	1.16152	1.15717	1.14961	1.14395	1.14425	1.13776	1.13306	1.12876	1.11743	1.11759	1.10931	1.10536	1.09821	1.09031	1.08916	1.08266	1.07567	1.06729	1.06646	1.05996	1.05413	1.05295	1.04098
1.25803	1.25577	1.24808	1.24923	1.24717	1.2386	1.23501	1.23501	1.23109	1.22651	1.22327	1.22185	1.21826	1.21528	1.21184	1.20702	1.20377	1.19894	1.19709	1.19581	1.18783	1.18095	1.1763	1.16981	1.16463	1.16266	1.16019	1.1537	1.1472	1.14293	1.14078	1.13635	1.13139	1.11991	1.11899	1.11574	1.11333	1.11095	1.1012	1.09289	1.08898	1.08248	1.07657	1.07278	1.06627	1.06024	1.05657	1.05046	1.04617	1.0344
1.24586	1.24034	1.23162	1.23062	1.22743	1.22724	1.22226	1.21655	1.21134	1.2087	1.20682	1.20357	1.19851	1.19027	1.18912	1.1872	1.18074	1.1759	1.16785	1.16266	1.16266	1.16122	1.15657	1.15007	1.14622	1.1424	1.13512	1.13187	1.12631	1.1188	1.11449	1.10901	1.10577	1.10158	1.09509	1.08859	1.08291	1.07888	1.07313	1.06847	1.05873	1.05023	1.04582	1.03822	1.04001	1.03307	1.02374	1.01796	1.01734	1.01056
1.24353	1.24386	1.23593	1.23172	1.22958	1.22422	1.22185	1.21982	1.21657	1.21137	1.2068	1.20355	1.19852	1.19203	1.18897	1.1856	1.18568	1.18257	1.1727	1.16772	1.16447	1.15978	1.15468	1.15007	1.14358	1.13964	1.13716	1.12946	1.12204	1.11769	1.11439	1.11356	1.10191	1.09031	1.09031	1.08775	1.07882	1.0731	1.06985	1.06523	1.05613	1.04963	1.04313	1.03716	1.03294	1.02454	1.02331	1.01393	1.00776	1.00423
1.24592	1.24267	1.2351	1.2296	1.22843	1.22435	1.22185	1.21597	1.21199	1.20826	1.20541	1.20187	1.19364	1.18728	1.18403	1.18078	1.17596	1.171	1.16626	1.16121	1.15655	1.15142	1.14818	1.14236	1.13385	1.12857	1.12648	1.12309	1.11553	1.11124	1.10375	1.09689	1.09411	1.08702	1.08533	1.07883	1.0708	1.06071	1.05799	1.04692	1.04307	1.03601	1.02835	1.03015	1.0241	1.02045	1.01323	1.00152	1.00095	0.994698
1.25999	1.25803	1.25136	1.24816	1.24602	1.24067	1.2383	1.23424	1.23172	1.22783	1.22133	1.21296	1.20687	1.20363	1.19866	1.19723	1.19554	1.19065	1.18426	1.17299	1.16743	1.16635	1.16266	1.15857	1.15015	1.14237	1.13511	1.13066	1.12532	1.11983	1.11225	1.109	1.10474	1.09728	1.09031	1.08943	1.08453	1.07478	1.06729	1.06444	1.05279	1.04756	1.04578	1.03603	1.02731	1.02454	1.0241	1.02007	1.01103	1.00747
1.26891	1.26566	1.26241	1.25486	1.24935	1.24816	1.24816	1.24029	1.23308	1.22983	1.22475	1.21826	1.21702	1.21178	1.20375	1.19889	1.19554	1.19249	1.186	1.17949	1.17158	1.16458	1.16	1.15608	1.15358	1.1483	1.14156	1.13306	1.13089	1.12335	1.11662	1.11277	1.10346	1.10081	1.09191	1.08541	1.07892	1.07315	1.06854	1.06007	1.05683	1.05303	1.04602	1.03721	1.03352	1.02702	1.02089	1.01765	1.0144	1.01068
1.27222	1.26454	1.25915	1.25164	1.25024	1.24737	1.24087	1.23437	1.22787	1.22326	1.22001	1.21496	1.20842	1.20012	1.19554	1.19554	1.19062	1.18248	1.1791	1.17606	1.16956	1.16162	1.15608	1.15201	1.14357	1.13836	1.13262	1.12528	1.12087	1.11438	1.10896	1.10467	1.0972	1.08935	1.08244	1.07058	1.06974	1.06569	1.05995	1.05599	1.04949	1.04363	1.03921	1.03056	1.02627	1.01748	1.01423	1.01098	1.00739	1.00152
1.25907	1.25582	1.25257	1.2472	1.24279	1.23546	1.22971	1.22646	1.21936	1.21528	1.21343	1.20657	1.20212	1.19695	1.18889	1.1824	1.1759	1.17409	1.17125	1.1615	1.1532	1.14671	1.14698	1.14494	1.13052	1.12525	1.12201	1.11531	1.10454	1.10018	1.09916	1.09303	1.08096	1.07564	1.07708	1.06729	1.06576	1.05927	1.05209	1.04234	1.03561	1.03876	1.02732	1.02454	1.02282	1.011	1.00775	1.0042	0.997463	0.988156
1.26678	1.26244	1.25495	1.25353	1.25066	1.23818	1.23172	1.2298	1.2228	1.21489	1.21199	1.20847	1.20026	1.19387	1.19062	1.18579	1.18084	1.17457	1.16482	1.1608	1.15988	1.15204	1.14622	1.14368	1.13473	1.12411	1.11876	1.11662	1.11128	1.10018	1.0982	1.0898	1.08044	1.07872	1.07221	1.06413	1.05563	1.0586	1.04952	1.04365	1.03983	1.0344	1.03339	1.0255	1.01181	1.0139	1.00776	1.00393	0.99494	0.994328
1.2614	1.2559	1.25057	1.24612	1.24087	1.23043	1.22321	1.22185	1.21447	1.2087	1.20693	1.20197	1.19379	1.18405	1.1791	1.17598	1.16796	1.16118	1.15793	1.15328	1.14406	1.13503	1.13178	1.1273	1.1208	1.11546	1.10887	1.10233	1.10261	1.0916	1.08511	1.07953	1.07628	1.07136	1.0632	1.05844	1.05085	1.04816	1.03706	1.03382	1.03057	1.02682	1.02031	1.01424	1.0106	1.00445	1.00089	0.994394	0.987897	0.981414
1.26032	1.24962	1.24487	1.24286	1.23763	1.23114	1.22464	1.22	1.21493	1.20843	1.20194	1.19544	1.1873	1.18078	1.17752	1.16813	1.15937	1.16082	1.1556	1.14484	1.1416	1.13578	1.12853	1.12166	1.11218	1.10892	1.10459	1.09706	1.08931	1.08606	1.08192	1.07544	1.07058	1.06748	1.05742	1.05533	1.04756	1.04572	1.03597	1.02783	1.02684	1.02034	1.01304	1.00152	1.00184	1.00424	0.997506	0.988162	0.98459	0.975209
1.26118	1.2558	1.25474	1.24163	1.23501	1.23501	1.22882	1.22313	1.21594	1.21006	1.20303	1.19698	1.19192	1.18366	1.1791	1.17572	1.16922	1.16112	1.15294	1.14797	1.14324	1.13675	1.13025	1.12377	1.11728	1.11079	1.10675	1.10437	1.09902	1.09356	1.08595	1.08065	1.07189	1.06539	1.0598	1.05742	1.05659	1.05098	1.03948	1.03369	1.03045	1.02594	1.01796	1.01633	1.00759	1.00388	0.996964	0.988363	0.988021	0.984471
1.25903	1.25578	1.2481	1.24052	1.23403	1.22963	1.22433	1.21984	1.21463	1.20813	1.20165	1.19514	1.18683	1.18062	1.17392	1.16587	1.15937	1.15608	1.15139	1.14469	1.13848	1.13019	1.12509	1.1232	1.1232	1.11806	1.10506	1.09568	1.0936	1.09136	1.08486	1.0794	1.07416	1.06633	1.06216	1.05566	1.04917	1.04427	1.042	1.03231	1.02388	1.02063	1.0168	1.01032	1.00382	0.997776	0.994528	0.990536	0.981786	0.981493
1.25572	1.2502	1.23924	1.23282	1.22743	1.21881	1.2132	1.20792	1.20142	1.19493	1.19034	1.18525	1.17877	1.17227	1.16924	1.16246	1.15608	1.15448	1.14653	1.13506	1.1268	1.1232	1.12039	1.11251	1.10403	1.10018	1.09888	1.09313	1.08459	1.07927	1.07489	1.06948	1.06202	1.05085	1.04988	1.04477	1.03592	1.03027	1.02703	1.02227	1.01467	1.01265	1.00481	1.00242	0.992208	0.993391	0.984125	0.97807	0.974415	0.967933
1.24036	1.23608	1.22631	1.21972	1.21647	1.21117	1.20468	1.19818	1.18978	1.1838	1.17689	1.17252	1.16901	1.16251	1.15434	1.14623	1.13973	1.13479	1.1361	1.13372	1.11929	1.11144	1.10926	1.10084	1.09689	1.09196	1.08492	1.0824	1.07276	1.07058	1.06542	1.05413	1.05129	1.04517	1.04584	1.03853	1.02956	1.02307	1.01796	1.01472	1.00152	0.999816	0.991135	0.988363	0.98665	0.974431	0.968631	0.968631	0.968362	0.964896
1.22944	1.22514	1.22086	1.21436	1.21199	1.20392	1.19487	1.19226	1.18657	1.17868	1.17037	1.16595	1.15901	1.15279	1.15114	1.14466	1.13964	1.13503	1.12529	1.11846	1.1138	1.10867	1.10275	1.09818	1.09518	1.08338	1.07715	1.07378	1.06513	1.06071	1.05769	1.04892	1.04334	1.03742	1.02698	1.02373	1.01896	1.01066	1.00742	1.00287	0.994336	0.991087	0.987317	0.981786	0.981349	0.977702	0.971205	0.965032	0.961784	0.958308
1.24038	1.22948	1.22082	1.21856	1.20817	1.20212	1.19813	1.18969	1.18377	1.17866	1.17217	1.16745	1.16245	1.15424	1.14784	1.14296	1.13805	1.13324	1.12675	1.1232	1.1189	1.10915	1.10211	1.09627	1.09409	1.09407	1.08019	1.07158	1.06509	1.05859	1.05209	1.04756	1.04379	1.0335	1.03111	1.02947	1.02375	1.01902	1.01068	1.00677	1.0009	0.996495	0.987825	0.985074	0.984616	0.981786	0.980679	0.971588	0.968916	0.971434
1.2383	1.23413	1.2256	1.22185	1.21794	1.21144	1.20682	1.19989	1.19195	1.1837	1.17566	1.16916	1.16267	1.16257	1.15972	1.15128	1.1451	1.13678	1.13029	1.12513	1.12057	1.1128	1.10675	1.10436	1.09787	1.09025	1.08266	1.07837	1.07188	1.06538	1.0598	1.05569	1.05002	1.0444	1.0344	1.03228	1.02387	1.02125	1.02068	1.01642	1.00762	1.00351	0.99494	0.99494	0.99494	0.99414	0.985301	0.987989	0.981491	0.975209
1.22396	1.21966	1.20996	1.2033	1.20005	1.1968	1.19355	1.18446	1.17529	1.16879	1.16229	1.16294	1.15552	1.14791	1.14454	1.1364	1.12991	1.12035	1.11184	1.10859	1.10394	1.09745	1.0936	1.08974	1.08124	1.07475	1.0671	1.05849	1.05198	1.04756	1.04556	1.03906	1.03348	1.02935	1.02454	1.02294	1.01721	1.01323	1.00742	1.00481	1.00363	0.997117	0.991136	0.987411	0.982658	0.987574	0.981439	0.978497	0.977665	0.968394
1.21961	1.21416	1.20332	1.19883	1.19468	1.18817	1.18169	1.17326	1.16924	1.16364	1.15572	1.15101	1.1408	1.13306	1.13141	1.12655	1.12162	1.11531	1.10706	1.10058	1.09549	1.09223	1.08634	1.07788	1.07014	1.064	1.06168	1.0563	1.05197	1.04547	1.04098	1.03809	1.03111	1.02938	1.02288	1.01638	1.01138	1.01	1.00414	1.00027	0.994357	0.992196	0.994436	0.990724	0.984651	0.981786	0.981097	0.975209	0.974954	0.971483
1.20649	1.20107	1.19458	1.19226	1.19021	1.17694	1.16727	1.16595	1.16029	1.15239	1.14589	1.14117	1.13449	1.12977	1.12483	1.1167	1.11021	1.10523	1.1005	1.09545	1.08939	1.08237	1.07648	1.0693	1.06605	1.0628	1.05955	1.05405	1.04539	1.03994	1.03769	1.03673	1.03257	1.02518	1.01796	1.01796	1.01644	1.01067	1.00677	1.00089	0.997644	0.99494	0.993931	0.987434	0.982634	0.987229	0.978159	0.975209	0.974692	0.968413
1.20315	1.19768	1.19119	1.18469	1.17819	1.17375	1.16848	1.16199	1.1555	1.15279	1.14352	1.1309	1.12826	1.12457	1.11822	1.11333	1.10684	1.1019	1.09865	1.09098	1.0823	1.07905	1.07308	1.06465	1.05943	1.05371	1.04756	1.04756	1.04644	1.04319	1.03891	1.03342	1.02922	1.02271	1.01796	1.0163	1.01059	1.00883	1.01068	1.00677	1.0009	0.997649	0.99547	0.997255	0.991204	0.987955	0.985074	0.984419	0.978218	0.975209
1.20423	1.19552	1.19011	1.18476	1.17826	1.17379	1.16656	1.16071	1.15365	1.1383	1.12977	1.13156	1.12782	1.11978	1.11328	1.11004	1.10687	1.09881	1.09209	1.08884	1.08559	1.07958	1.07118	1.06729	1.06602	1.06278	1.05717	1.04858	1.04537	1.04543	1.03997	1.03867	1.04003	1.03407	1.02369	1.02204	1.02376	1.01978	1.01398	1.01138	1.01078	1.00639	0.998757	1.00103	0.99778	0.994531	0.991652	0.991652	0.991071	0.984824
1.19701	1.19226	1.18774	1.18124	1.17473	1.16397	1.15518	1.15485	1.14798	1.14491	1.14039	1.13066	1.12463	1.11774	1.11511	1.1114	1.10505	1.1018	1.09695	1.09046	1.0855	1.08373	1.07942	1.07387	1.0698	1.06269	1.05943	1.05494	1.04965	1.0464	1.04539	1.04542	1.03997	1.03577	1.0302	1.02695	1.02454	1.02212	1.01544	1.01796	1.01727	1.01402	1.01017	1.00481	1.00375	0.998716	1.00152	1.00072	0.994258	0.988363
1.19221	1.1868	1.18355	1.17195	1.168	1.16122	1.15412	1.15087	1.14763	1.14255	1.13784	1.12933	1.1232	1.11984	1.11662	1.11184	1.10521	1.10195	1.0987	1.09546	1.08942	1.08373	1.0798	1.07259	1.07058	1.06819	1.0617	1.05742	1.05636	1.05312	1.04987	1.0457	1.04186	1.04089	1.03111	1.03111	1.02971	1.02387	1.02125	1.02067	1.01742	1.01467	1.01421	1.01096	1.00809	1.00742	1.00152	1.00126	0.9976	0.988363
1.18239	1.18023	1.17065	1.15769	1.15279	1.15279	1.14501	1.13964	1.13403	1.12795	1.12292	1.11643	1.11163	1.11004	1.1068	1.1003	1.09689	1.09689	1.0881	1.08143	1.08564	1.0797	1.07387	1.07387	1.06898	1.06071	1.05958	1.05742	1.0553	1.04983	1.04756	1.04756	1.04488	1.03684	1.03278	1.0286	1.02964	1.02454	1.02454	1.02392	1.02067	1.01689	1.01089	1.00809	1.00729	1.00152	1.00119	0.997947	0.994688	0.991439
1.1756	1.16809	1.16159	1.1615	1.15848	1.14788	1.14092	1.13768	1.1325	1.12788	1.12278	1.11991	1.11637	1.10988	1.10675	1.10512	1.10187	1.09393	1.08854	1.08883	1.08559	1.08094	1.07715	1.07452	1.06931	1.06607	1.064	1.06287	1.05853	1.05308	1.04984	1.04464	1.03955	1.04162	1.03525	1.03608	1.03188	1.03296	1.02715	1.02454	1.02394	1.01959	1.01189	1.0142	1.01182	1.01388	1.00775	1.00481	1.00453	1.00128
1.17306	1.16924	1.16699	1.16154	1.1572	1.1497	1.14413	1.14293	1.14092	1.1298	1.12512	1.12648	1.12094	1.11662	1.11308	1.10831	1.10168	1.09854	1.09857	1.09532	1.09207	1.08883	1.08558	1.08373	1.08237	1.07912	1.07587	1.07139	1.06729	1.06612	1.06288	1.05745	1.05294	1.0544	1.04659	1.04427	1.04427	1.04343	1.03938	1.03516	1.03697	1.03239	1.0239	1.02125	1.02069	1.01796	1.01652	1.00809	1.00809	1.00809
1.16805	1.16595	1.16379	1.15424	1.1495	1.14543	1.13893	1.13831	1.13582	1.12747	1.1232	1.11963	1.11487	1.10993	1.11007	1.11009	1.10361	1.10171	1.10046	1.09397	1.08889	1.08702	1.08568	1.08243	1.07918	1.0735	1.06729	1.06729	1.0651	1.06177	1.06197	1.05547	1.05085	1.04905	1.04513	1.04511	1.03692	1.0344	1.03371	1.03046	1.02599	1.01796	1.01903	1.02305	1.01467	1.01426	1.01101	1.00776	1.0051	1.00761
1.16595	1.16375	1.15834	1.15183	1.14742	1.14417	1.14293	1.13902	1.13444	1.12746	1.12502	1.1247	1.12145	1.1165	1.11167	1.10842	1.10675	1.10213	1.09689	1.09542	1.09075	1.08425	1.08179	1.08373	1.08247	1.07922	1.07363	1.06842	1.07058	1.0674	1.06071	1.05777	1.05085	1.05085	1.05085	1.04757	1.03925	1.04354	1.03959	1.03375	1.03234	1.03597	1.02729	1.02404	1.02034	1.01427	1.01176	1.014	1.00809	1.00759
1.16043	1.15718	1.15178	1.1495	1.14536	1.1409	1.13367	1.13172	1.13115	1.1279	1.12282	1.11991	1.11642	1.11162	1.10505	1.1018	1.10029	1.09534	1.09209	1.08884	1.08702	1.08702	1.08433	1.07914	1.0721	1.06644	1.07058	1.06718	1.06291	1.06411	1.05742	1.05644	1.05413	1.05235	1.0459	1.03943	1.03588	1.03959	1.03375	1.02988	1.02512	1.02729	1.02304	1.01513	1.01672	1.00846	1.01104	1.0075	1.00177	1.00459
1.16377	1.15838	1.15398	1.15074	1.14548	1.14095	1.1377	1.13635	1.13449	1.13125	1.128	1.12128	1.11662	1.11331	1.11327	1.11031	1.105	1.10376	1.09727	1.0936	1.09086	1.08569	1.08115	1.07841	1.08044	1.07927	1.07603	1.07169	1.06729	1.06425	1.05937	1.05934	1.05024	1.05486	1.04512	1.03846	1.04098	1.04029	1.03769	1.03708	1.03497	1.0356	1.02454	1.02409	1.02084	1.01685	1.00875	1.0141	1.00762	1.00131
1.1681	1.16378	1.16053	1.15728	1.15404	1.15279	1.14886	1.14429	1.13916	1.13451	1.13486	1.13459	1.12618	1.12158	1.12156	1.1167	1.10864	1.10499	1.10675	1.10531	1.10206	1.10018	1.09754	1.09232	1.08784	1.08254	1.0816	1.07927	1.07165	1.07387	1.07189	1.06633	1.06308	1.06159	1.06149	1.05413	1.05338	1.05013	1.04553	1.03707	1.0344	1.03495	1.03618	1.02736	1.02454	1.02377	1.0183	1.02066	1.01443	1.01138
1.1769	1.17798	1.17272	1.16715	1.16187	1.15937	1.15741	1.15224	1.1495	1.1495	1.14591	1.14117	1.13792	1.13802	1.13311	1.12648	1.12493	1.12168	1.11696	1.11333	1.11194	1.11004	1.10873	1.1042	1.10141	1.0987	1.09146	1.09029	1.08479	1.086	1.08274	1.07855	1.07296	1.07058	1.06892	1.06479	1.06505	1.05672	1.05281	1.04819	1.05085	1.04976	1.04226	1.03158	1.0344	1.03402	1.03111	1.0302	1.02125	1.02125
1.18099	1.1791	1.17684	1.17137	1.16706	1.16381	1.16266	1.15854	1.15608	1.15212	1.14562	1.14103	1.14332	1.14081	1.13458	1.13306	1.12969	1.12484	1.12159	1.12147	1.11708	1.11004	1.10715	1.10207	1.09882	1.09689	1.0956	1.0936	1.0912	1.0847	1.07932	1.07715	1.07611	1.07286	1.06865	1.06215	1.05742	1.05658	1.05334	1.05009	1.04684	1.04359	1.04161	1.04307	1.03713	1.0344	1.03347	1.0274	1.02415	1.02125
1.17907	1.17581	1.17581	1.16959	1.16595	1.16395	1.15874	1.15608	1.15608	1.1524	1.14771	1.14446	1.1395	1.13468	1.13143	1.13137	1.12686	1.1184	1.11809	1.11848	1.11523	1.11198	1.10873	1.10422	1.09895	1.09451	1.09031	1.08921	1.08702	1.08396	1.07617	1.07387	1.07297	1.07229	1.07386	1.06322	1.05923	1.05554	1.05939	1.05289	1.04697	1.04373	1.04	1.03486	1.03686	1.03111	1.03078	1.02723	1.02125	1.02081
1.18016	1.17471	1.17252	1.1683	1.16595	1.15985	1.15608	1.15413	1.15088	1.14388	1.14514	1.14772	1.13749	1.13489	1.1363	1.12981	1.1249	1.12629	1.12374	1.11515	1.11333	1.11196	1.11004	1.10617	1.09893	1.09569	1.09244	1.08919	1.08594	1.08373	1.08274	1.07854	1.07387	1.07387	1.0722	1.06572	1.06071	1.0593	1.05347	1.05085	1.04969	1.04263	1.03541	1.04053	1.03769	1.03655	1.02817	1.03022	1.02125	1.02081
1.18199	1.17682	1.17581	1.1714	1.16707	1.16382	1.16058	1.15732	1.15207	1.1495	1.14566	1.13916	1.13635	1.13635	1.13107	1.12648	1.1248	1.11991	1.11502	1.11177	1.11157	1.11037	1.10389	1.10018	1.09883	1.09558	1.09233	1.08786	1.08373	1.08144	1.07494	1.07165	1.07387	1.0709	1.06115	1.05685	1.06228	1.05578	1.05085	1.04862	1.04239	1.04623	1.04036	1.03652	1.03057	1.02682	1.02171	1.02326	1.01429	1.01138
1.17447	1.17252	1.17029	1.16704	1.16165	1.16148	1.15851	1.15201	1.14551	1.14293	1.14101	1.13776	1.13269	1.12798	1.12824	1.12296	1.11495	1.11496	1.11503	1.11023	1.10524	1.10199	1.09589	1.09308	1.0942	1.08901	1.08702	1.0858	1.08136	1.07715	1.07605	1.0728	1.06853	1.06302	1.06071	1.058	1.04999	1.04674	1.04272	1.03915	1.04151	1.03111	1.03111	1.03055	1.02678	1.0198	1.01094	1.00809	1.00773	1.00513
1.18239	1.1757	1.17471	1.16507	1.16359	1.16388	1.1586	1.15409	1.15279	1.15279	1.14907	1.14257	1.13607	1.13306	1.13137	1.12646	1.1232	1.12162	1.11837	1.11213	1.10675	1.10675	1.104	1.10018	1.09758	1.09234	1.09031	1.08795	1.08259	1.08044	1.08044	1.07741	1.07058	1.06779	1.0616	1.06145	1.05332	1.05007	1.0461	1.03891	1.03176	1.0344	1.0344	1.03281	1.02306	1.01556	1.02084	1.01686	1.00777	1.00453
1.18292	1.1791	1.17459	1.17252	1.17252	1.16399	1.16146	1.15855	1.15406	1.15082	1.14757	1.14622	1.1425	1.13783	1.13812	1.13098	1.12658	1.12647	1.12158	1.11833	1.11202	1.10526	1.10492	1.10251	1.09826	1.09752	1.09616	1.09647	1.08554	1.07832	1.07708	1.07166	1.07283	1.06859	1.064	1.06309	1.05721	1.04672	1.04347	1.04098	1.03955	1.03373	1.03175	1.03261	1.02342	1.01744	1.01419	1.01138	1.0106	1.0041
1.17581	1.17358	1.16814	1.16379	1.15843	1.15608	1.15608	1.15209	1.1495	1.14377	1.13964	1.13781	1.13456	1.12957	1.12819	1.12476	1.11991	1.11833	1.11662	1.11513	1.10751	1.10018	1.10018	1.09619	1.09159	1.09111	1.08582	1.08024	1.07163	1.06944	1.07178	1.06629	1.06304	1.05794	1.05085	1.05169	1.05092	1.03946	1.03369	1.03111	1.03048	1.02603	1.01796	1.01692	1.01043	1.00481	1.00403	0.998572	1.00064	0.991123
1.17451	1.16801	1.16595	1.16377	1.16052	1.15727	1.15196	1.14749	1.14425	1.14293	1.14105	1.13412	1.12977	1.12451	1.11991	1.11656	1.1117	1.11004	1.10538	1.10018	1.10165	1.09773	1.09031	1.08896	1.08571	1.08246	1.08044	1.07686	1.06942	1.06506	1.06071	1.05864	1.05314	1.0499	1.04392	1.0344	1.0344	1.0344	1.0329	1.0257	1.01662	1.01138	1.0102	1.00426	1.00101	0.9973	0.991652	0.991267	0.987327	0.977886
1.1779	1.17141	1.16924	1.16499	1.15849	1.15608	1.15608	1.15215	1.1495	1.14573	1.14108	1.13423	1.13154	1.13306	1.13138	1.12322	1.11502	1.11489	1.11206	1.10527	1.10202	1.09878	1.09689	1.09427	1.09031	1.08786	1.08255	1.07705	1.0695	1.06625	1.06101	1.05604	1.05615	1.04427	1.04344	1.0394	1.03365	1.02969	1.02387	1.02062	1.01737	1.01357	1.00809	1.00668	0.998229	0.996661	0.985074	0.984448	0.978223	0.974741
1.18471	1.17429	1.17147	1.16813	1.16595	1.15959	1.15608	1.15608	1.15009	1.14817	1.14376	1.13776	1.13635	1.13276	1.12802	1.12305	1.11991	1.11663	1.11173	1.10693	1.10195	1.10018	1.09586	1.09031	1.08623	1.08176	1.07992	1.07387	1.0691	1.06071	1.0585	1.05413	1.05213	1.0456	1.04004	1.03769	1.03597	1.02866	1.02125	1.01977	1.01467	1.01205	1.0009	0.997653	0.994406	0.990679	0.984621	0.980954	0.974842	0.971274
1.18651	1.17844	1.17345	1.17252	1.17252	1.16354	1.15716	1.15608	1.15396	1.14862	1.14212	1.13964	1.13571	1.12922	1.12648	1.12096	1.11662	1.11486	1.11161	1.10837	1.10512	1.09708	1.09186	1.08905	1.08373	1.07799	1.07058	1.06787	1.064	1.06023	1.05413	1.0506	1.04314	1.04098	1.03994	1.0337	1.02454	1.02362	1.01949	1.01301	1.00649	1.00075	0.997506	0.99494	0.993009	0.983868	0.977936	0.97416	0.967664	0.961616
1.17442	1.17022	1.16924	1.16702	1.16377	1.16052	1.15307	1.14744	1.14622	1.14622	1.13848	1.13306	1.12935	1.12467	1.11964	1.11488	1.10994	1.10344	1.09856	1.09531	1.09206	1.08582	1.08044	1.07903	1.07441	1.07058	1.06671	1.06071	1.05829	1.05063	1.04314	1.0388	1.0323	1.0258	1.02222	1.02269	1.01619	1.00797	0.998229	0.997456	0.994207	0.99096	0.985134	0.972525	0.974088	0.968104	0.964372	0.958326	0.955077	0.950749
1.17696	1.17161	1.16924	1.16722	1.162	1.15356	1.14761	1.14622	1.1444	1.13938	1.13288	1.12808	1.12648	1.12163	1.11819	1.11225	1.10645	1.10714	1.09923	1.0936	1.09226	1.08772	1.07998	1.07387	1.07387	1.07047	1.06072	1.05413	1.05211	1.04561	1.03912	1.03262	1.02783	1.0262	1.0197	1.01394	1.01069	1.00679	1.00152	0.999243	0.988363	0.986408	0.975209	0.974389	0.967891	0.961724	0.958476	0.954726	0.945401	0.941981
1.17357	1.16812	1.16161	1.15937	1.15311	1.1495	1.1495	1.14165	1.13251	1.12977	1.12977	1.1244	1.1164	1.11333	1.10998	1.10512	1.0987	1.0936	1.09058	1.08555	1.08516	1.08286	1.07176	1.064	1.06273	1.05703	1.05085	1.04625	1.03658	1.03334	1.03111	1.02719	1.01702	1.01377	1.01052	1.00645	0.99996	0.993451	0.986953	0.97979	0.972545	0.972866	0.962599	0.963829	0.954559	0.948062	0.942323	0.941304	0.932157	0.928908
1.16924	1.15822	1.15495	1.15184	1.1495	1.14338	1.13764	1.1344	1.12924	1.12461	1.11953	1.11303	1.10653	1.10003	1.09856	1.09854	1.0921	1.08392	1.07744	1.0724	1.06773	1.06124	1.05742	1.05612	1.05035	1.04305	1.03625	1.03011	1.03	1.02125	1.0182	1.01041	1.0053	0.99645	0.992508	0.991669	0.981786	0.981053	0.976417	0.966726	0.958172	0.955477	0.95497	0.950762	0.941462	0.934576	0.92623	0.928236	0.918762	0.912504
1.15587	1.15057	1.1495	1.1452	1.14082	1.13757	1.1323	1.12579	1.1232	1.11938	1.11288	1.10822	1.10141	1.09689	1.09348	1.08865	1.08378	1.07413	1.06729	1.06434	1.0564	1.05364	1.05199	1.04295	1.04098	1.03603	1.02902	1.02648	1.01796	1.01473	1.00809	1.0051	0.99631	0.990734	0.985748	0.977664	0.974418	0.970435	0.963243	0.95482	0.95097	0.945032	0.940703	0.932457	0.93155	0.925053	0.918929	0.91568	0.911841	0.902351
1.16153	1.15288	1.14738	1.14622	1.14008	1.13036	1.12648	1.12457	1.11756	1.11517	1.11302	1.10652	1.10002	1.09689	1.09361	1.08551	1.07733	1.07235	1.0691	1.06299	1.05603	1.05278	1.04822	1.04045	1.0344	1.03201	1.02552	1.02125	1.01806	1.01036	1.00515	0.996343	0.990748	0.9875	0.982603	0.974425	0.970431	0.964638	0.960724	0.954226	0.947729	0.940686	0.932457	0.931524	0.924173	0.912725	0.912379	0.908536	0.89905	0.892994
1.15374	1.15279	1.14374	1.13964	1.13527	1.12663	1.12109	1.11579	1.11131	1.10608	1.09959	1.09689	1.09133	1.08521	1.07841	1.07213	1.06551	1.06071	1.0575	1.05257	1.05237	1.04521	1.0344	1.03159	1.02373	1.01928	1.01609	1.00809	1.00449	0.994738	0.988363	0.986195	0.9797	0.973204	0.966701	0.961129	0.95788	0.952941	0.945611	0.944078	0.936853	0.929168	0.926607	0.915414	0.912165	0.908394	0.901415	0.893878	0.89756	0.882766
1.16266	1.15349	1.14501	1.14293	1.13859	1.13422	1.12887	1.1224	1.11791	1.11466	1.10949	1.10114	1.09505	1.0918	1.0868	1.07687	1.07225	1.06896	1.06081	1.05898	1.05313	1.04573	1.04332	1.03494	1.02978	1.02394	1.01545	1.01017	1.00575	0.998104	0.991652	0.989537	0.985074	0.982158	0.972391	0.962649	0.95633	0.956326	0.948126	0.94341	0.93436	0.92787	0.922591	0.920352	0.909437	0.908488	0.902426	0.898405	0.88935	0.885471
1.14827	1.144	1.13858	1.13635	1.13006	1.12237	1.11588	1.10938	1.10675	1.10675	1.09749	1.09031	1.08676	1.08026	1.07377	1.06893	1.06409	1.05916	1.05137	1.04132	1.03627	1.03577	1.03365	1.0213	1.01264	1.01223	1.00337	0.99494	0.992738	0.98624	0.979743	0.97423	0.970986	0.965935	0.957912	0.952196	0.943098	0.94267	0.932457	0.930488	0.921359	0.91659	0.917157	0.905155	0.899114	0.89545	0.889705	0.888387	0.876551	0.876063
1.16376	1.16051	1.15094	1.14828	1.14343	1.13567	1.13112	1.12597	1.12134	1.11809	1.10952	1.10173	1.09848	1.09357	1.08384	1.07715	1.07101	1.06549	1.0644	1.0565	1.04813	1.04295	1.03843	1.03317	1.02872	1.02223	1.01685	1.01036	1.00048	0.997233	0.993039	0.987451	0.981557	0.97192	0.971131	0.966407	0.955911	0.946959	0.950291	0.94115	0.935745	0.934752	0.928248	0.92091	0.909057	0.905815	0.902576	0.899083	0.89235	0.883302
1.1656	1.16039	1.15491	1.1506	1.1452	1.14082	1.13757	1.12822	1.12121	1.11797	1.11281	1.10443	1.09834	1.0933	1.08856	1.0836	1.07545	1.06895	1.06253	1.05433	1.05085	1.04791	1.03999	1.03302	1.02842	1.02192	1.01544	1.00895	1.00363	1.00038	0.996044	0.988509	0.981786	0.976944	0.965343	0.965343	0.963647	0.956351	0.948136	0.942692	0.932457	0.932457	0.930021	0.917613	0.90996	0.911274	0.90286	0.902051	0.894461	0.880164
1.16477	1.1561	1.15065	1.1453	1.14086	1.13559	1.12711	1.11931	1.11471	1.1096	1.10675	1.09961	1.0936	1.08678	1.07711	1.07387	1.07228	1.0644	1.05742	1.05158	1.04285	1.03822	1.03172	1.02783	1.0253	1.0188	1.01231	1.00581	0.99931	0.993876	0.989603	0.985074	0.981296	0.97192	0.968511	0.958766	0.95568	0.945611	0.944228	0.93773	0.931844	0.928596	0.924812	0.917822	0.909437	0.907781	0.896282	0.895948	0.8927	0.88897
1.18122	1.18129	1.17164	1.16595	1.16181	1.15328	1.14553	1.14293	1.14102	1.13031	1.12137	1.11812	1.11313	1.10664	1.10014	1.09526	1.08725	1.0789	1.07565	1.0724	1.06773	1.05986	1.05279	1.04955	1.04253	1.03197	1.02901	1.02883	1.02344	1.01806	1.00934	1.00186	0.993064	0.988363	0.985785	0.978497	0.976145	0.967892	0.964654	0.960742	0.954258	0.948321	0.944534	0.937539	0.92825	0.922591	0.921472	0.912386	0.909137	0.905888
1.19226	1.18317	1.17466	1.17035	1.16282	1.15518	1.14868	1.14219	1.13767	1.13635	1.12689	1.11991	1.11628	1.11156	1.10486	1.09849	1.09358	1.08708	1.07901	1.07233	1.06909	1.06295	1.05742	1.05469	1.04687	1.03841	1.03565	1.03287	1.02337	1.01674	1.00918	1.0072	0.998229	0.994391	0.984173	0.980921	0.977665	0.974418	0.971174	0.966493	0.957419	0.951555	0.948308	0.944521	0.938534	0.934346	0.926307	0.92762	0.915667	0.912418
1.19224	1.18897	1.18475	1.17619	1.16847	1.16197	1.16132	1.15501	1.1495	1.14218	1.13278	1.12804	1.11969	1.11499	1.115	1.1102	1.10371	1.09573	1.08743	1.08234	1.07909	1.07452	1.0693	1.06357	1.05742	1.05395	1.04532	1.04098	1.03791	1.02621	1.01467	1.01377	1.01138	1.00973	1.00245	0.994197	0.99096	0.987058	0.98056	0.975209	0.973608	0.965343	0.964849	0.961114	0.954597	0.948499	0.944892	0.938407	0.932183	0.928934
1.19337	1.19012	1.18478	1.17828	1.17178	1.16528	1.15879	1.15039	1.14807	1.14224	1.1328	1.13151	1.12967	1.11987	1.11333	1.10862	1.10193	1.09719	1.0878	1.08044	1.07634	1.06925	1.06729	1.06232	1.05293	1.04968	1.04531	1.03773	1.03216	1.03141	1.02262	1.01612	1.01051	1.00726	1.00321	0.997479	0.994221	0.990294	0.983799	0.977906	0.973562	0.964831	0.961582	0.958333	0.955477	0.954418	0.945611	0.945065	0.938335	0.929168
1.18767	1.18117	1.17689	1.16929	1.16595	1.15552	1.15156	1.14876	1.14029	1.13829	1.13395	1.12237	1.11299	1.10827	1.10502	1.10009	1.09359	1.08871	1.08233	1.07563	1.07238	1.06771	1.06121	1.05607	1.05019	1.04299	1.04098	1.03739	1.0288	1.02342	1.02018	1.01592	1.0104	1.00527	0.998229	0.996503	0.99083	0.987587	0.983603	0.977105	0.970608	0.965959	0.96575	0.952188	0.952685	0.954106	0.945611	0.944512	0.935745	0.93547
1.19105	1.18456	1.1759	1.17252	1.16419	1.15937	1.15336	1.14361	1.14156	1.13727	1.12753	1.1232	1.11791	1.11161	1.10836	1.10348	1.09698	1.0936	1.08906	1.08226	1.07469	1.06729	1.06457	1.05807	1.05029	1.04427	1.0419	1.03539	1.03	1.02568	1.02125	1.02125	1.01749	1.00719	1.00395	0.999876	0.994159	0.990911	0.986261	0.978497	0.977891	0.974074	0.967577	0.961569	0.959207	0.960831	0.952188	0.952188	0.951066	0.938798
1.17809	1.1737	1.16632	1.15657	1.15081	1.14757	1.14053	1.13264	1.12796	1.12294	1.11644	1.11164	1.10676	1.10186	1.09704	1.08901	1.08373	1.07938	1.07246	1.07195	1.06987	1.06142	1.05742	1.05137	1.04098	1.03986	1.03444	1.02678	1.02454	1.02164	1.01375	1.01138	1.00969	1.004	1.00075	0.997501	0.992193	0.981786	0.98118	0.977378	0.970338	0.962536	0.965343	0.964539	0.958042	0.952188	0.951623	0.945611	0.945409	0.942323
1.18341	1.17349	1.16705	1.16379	1.16054	1.15316	1.14747	1.14225	1.1377	1.13065	1.12463	1.12138	1.11462	1.10832	1.10507	1.10017	1.09367	1.08875	1.0855	1.0793	1.07101	1.0645	1.06207	1.06268	1.05687	1.0496	1.04395	1.03769	1.03658	1.03224	1.02574	1.01924	1.01467	1.01375	1.00962	1.00481	1.00401	1	0.994223	0.990974	0.987726	0.984477	0.979555	0.968631	0.968631	0.968193	0.964147	0.955477	0.955158	0.952468
1.18448	1.18239	1.17591	1.16828	1.16179	1.15325	1.14551	1.14489	1.14046	1.13635	1.13268	1.12617	1.11968	1.1149	1.10829	1.10182	1.09857	1.09533	1.08906	1.0852	1.08272	1.07437	1.07058	1.06664	1.06071	1.05824	1.05175	1.04756	1.04644	1.04104	1.0344	1.03341	1.03016	1.02508	1.01709	1.01467	1.0131	1.00735	1.0041	1.00018	0.99494	0.993761	0.988363	0.987853	0.984134	0.978067	0.975209	0.974865	0.971314	0.964822
1.18679	1.18142	1.1791	1.17092	1.16595	1.16201	1.15552	1.15279	1.14728	1.14112	1.1361	1.13133	1.12639	1.1232	1.11839	1.11333	1.11028	1.10082	1.0936	1.0936	1.09087	1.08305	1.07715	1.07591	1.07028	1.06284	1.05847	1.05413	1.05206	1.04756	1.04564	1.04006	1.03769	1.03601	1.02871	1.02125	1.02053	1.0166	1.0101	1.00481	1.00424	1.00256	1.0062	0.99494	0.99455	0.990951	0.985074	0.985345	0.987438	0.975209
1.19673	1.19142	1.18089	1.17581	1.17581	1.1701	1.16223	1.15755	1.15252	1.14602	1.14293	1.13961	1.13311	1.12977	1.12206	1.11483	1.11516	1.11048	1.10537	1.10079	1.09429	1.08905	1.08702	1.08349	1.07715	1.07496	1.06741	1.06275	1.06436	1.05836	1.05892	1.05242	1.04674	1.04427	1.04282	1.03769	1.03639	1.02989	1.02454	1.02294	1.01467	1.01332	1.00561	1.01064	1.00481	1.00452	1.00102	0.995147	0.99756	0.985074
1.20757	1.20541	1.19902	1.19137	1.18488	1.17838	1.17385	1.1706	1.16735	1.16595	1.16053	1.15255	1.1495	1.14446	1.138	1.13315	1.12977	1.12523	1.11697	1.11476	1.11522	1.11197	1.10741	1.10219	1.09894	1.09449	1.08915	1.08479	1.07937	1.07715	1.07519	1.06965	1.06729	1.06729	1.06405	1.05413	1.05341	1.0495	1.04363	1.04038	1.03713	1.0344	1.03295	1.02543	1.0299	1.02125	1.02092	1.01739	1.01114	1.0083
1.21428	1.21077	1.20427	1.19995	1.19883	1.19256	1.18489	1.17841	1.17192	1.16733	1.16408	1.16449	1.16237	1.15587	1.14767	1.14293	1.13967	1.13635	1.13171	1.12346	1.11844	1.11662	1.11385	1.11004	1.10874	1.10549	1.10224	1.09781	1.09245	1.0881	1.08373	1.08271	1.07749	1.07152	1.07027	1.06157	1.06236	1.05742	1.05742	1.05603	1.04955	1.04367	1.04152	1.04226	1.03157	1.03399	1.03074	1.02783	1.02693	1.0177
1.22732	1.22083	1.21221	1.21078	1.20791	1.20141	1.19687	1.19363	1.19226	1.18675	1.1788	1.17406	1.17081	1.16589	1.15939	1.15927	1.1549	1.1447	1.14293	1.14007	1.13496	1.13171	1.12716	1.12446	1.1228	1.11543	1.11103	1.10675	1.10782	1.10799	1.09954	1.0922	1.09508	1.08944	1.0854	1.08044	1.07899	1.0725	1.06729	1.06729	1.06673	1.06295	1.05742	1.05654	1.05044	1.04792	1.04987	1.04155	1.04707	1.04036
1.24265	1.23721	1.23071	1.22632	1.22308	1.21578	1.21199	1.21199	1.20819	1.20168	1.19519	1.18692	1.18587	1.18557	1.17908	1.17258	1.16608	1.16266	1.16117	1.15792	1.15466	1.15279	1.14876	1.14159	1.13833	1.13635	1.13512	1.13068	1.12533	1.1232	1.12001	1.11231	1.10906	1.10486	1.10018	1.10018	1.09936	1.09611	1.09138	1.08373	1.08308	1.08044	1.0793	1.07387	1.07337	1.07058	1.06934	1.06071	1.06038	1.05713
1.26008	1.2558	1.25037	1.24816	1.24185	1.23623	1.23097	1.22447	1.2238	1.21943	1.21528	1.20984	1.20541	1.2002	1.19554	1.19389	1.19065	1.18583	1.18087	1.17763	1.17438	1.17113	1.16653	1.16134	1.1581	1.15608	1.15252	1.14507	1.14403	1.14515	1.14087	1.13536	1.13211	1.12796	1.12146	1.11662	1.11662	1.11512	1.11004	1.10937	1.10675	1.10504	1.09689	1.09739	1.09971	1.09605	1.08993	1.086	1.07715	1.07742
1.27409	1.26662	1.2646	1.2646	1.25812	1.25474	1.24849	1.24487	1.24087	1.23634	1.22924	1.22326	1.22185	1.22006	1.21329	1.2087	1.20534	1.20048	1.19564	1.19226	1.18923	1.18568	1.18138	1.17581	1.17446	1.17252	1.16998	1.16471	1.16027	1.15723	1.15825	1.15501	1.15176	1.14851	1.14432	1.13873	1.13461	1.12977	1.12821	1.12245	1.11991	1.11924	1.11662	1.11545	1.10949	1.10574	1.10063	1.10304	1.09904	1.09096
1.293	1.28871	1.28546	1.28009	1.27568	1.26834	1.2626	1.26132	1.25939	1.25615	1.24926	1.2431	1.24158	1.23821	1.23171	1.22682	1.222	1.21704	1.21677	1.21274	1.20399	1.19938	1.19687	1.19626	1.19226	1.19226	1.18875	1.18013	1.17581	1.17476	1.17151	1.17021	1.17066	1.16417	1.15767	1.1544	1.15631	1.14694	1.14814	1.14293	1.14111	1.13362	1.13582	1.1316	1.1232	1.1232	1.12283	1.11959	1.11634	1.11287
1.30622	1.30624	1.30309	1.29451	1.29091	1.29091	1.285	1.28105	1.27537	1.26933	1.26609	1.26107	1.2563	1.24969	1.24487	1.24327	1.24158	1.23547	1.22843	1.22553	1.22326	1.22104	1.21528	1.21399	1.2095	1.20421	1.20328	1.20316	1.19667	1.19017	1.18468	1.18335	1.1829	1.17669	1.1766	1.16844	1.16595	1.16522	1.1613	1.15672	1.15817	1.15223	1.1495	1.14806	1.1392	1.13635	1.13599	1.13274	1.12921	1.12344
1.32823	1.32288	1.31639	1.30989	1.3034	1.29884	1.2956	1.2942	1.2924	1.28739	1.2809	1.27776	1.27612	1.26968	1.2615	1.25803	1.2536	1.2496	1.25005	1.24138	1.23304	1.23373	1.23048	1.22723	1.22283	1.21634	1.21093	1.20768	1.20541	1.20446	1.20121	1.19797	1.1939	1.18897	1.18674	1.17979	1.18174	1.1791	1.17793	1.17198	1.16824	1.1622	1.15937	1.15862	1.15248	1.14895	1.14293	1.14253	1.13651	1.13952
1.33325	1.33267	1.32916	1.32709	1.32057	1.31509	1.30975	1.30941	1.30663	1.30014	1.29556	1.29043	1.28763	1.28401	1.27751	1.27447	1.2711	1.26789	1.26468	1.25818	1.25474	1.25176	1.24816	1.24534	1.23885	1.23369	1.22916	1.2239	1.22185	1.21953	1.2164	1.21532	1.20766	1.20441	1.20116	1.19975	1.19949	1.19226	1.19146	1.18745	1.18167	1.1791	1.17719	1.16864	1.1665	1.1672	1.15608	1.15565	1.1524	1.1495
1.34884	1.34235	1.34464	1.34035	1.33695	1.33488	1.32755	1.3198	1.31527	1.31202	1.30877	1.30552	1.30049	1.29749	1.28892	1.28105	1.27941	1.27616	1.27447	1.26995	1.26314	1.25989	1.25664	1.25474	1.25082	1.24361	1.24037	1.23712	1.23501	1.23392	1.22857	1.22286	1.2232	1.2167	1.21199	1.21114	1.20708	1.20289	1.20249	1.19226	1.19161	1.18716	1.17964	1.18189	1.17861	1.17491	1.16882	1.16557	1.16266	1.16236
1.36438	1.36008	1.35245	1.35011	1.34398	1.33824	1.33695	1.32929	1.32755	1.32671	1.31841	1.31218	1.30893	1.30568	1.30079	1.29589	1.2942	1.29117	1.28319	1.27633	1.27586	1.27232	1.2646	1.26206	1.2568	1.25474	1.25013	1.2427	1.24273	1.2383	1.2373	1.23406	1.23082	1.2267	1.22022	1.2145	1.21125	1.2087	1.20804	1.2048	1.20155	1.19777	1.19275	1.19421	1.1848	1.17868	1.17543	1.17184	1.16654	1.17203
1.37416	1.37313	1.36657	1.36326	1.35906	1.35462	1.34732	1.34551	1.34099	1.33695	1.33509	1.33002	1.32352	1.31877	1.31552	1.31061	1.30573	1.30249	1.29615	1.28941	1.28908	1.2881	1.28027	1.27447	1.27194	1.26544	1.26013	1.25687	1.25363	1.25145	1.24941	1.24487	1.24202	1.23592	1.2357	1.2276	1.22592	1.22548	1.21458	1.21199	1.21013	1.2027	1.20488	1.20062	1.19272	1.1947	1.18823	1.18171	1.17551	1.17329
1.38406	1.37863	1.37427	1.36892	1.36449	1.36124	1.35997	1.35608	1.34958	1.34682	1.34499	1.33817	1.33192	1.32696	1.3238	1.31893	1.31235	1.31065	1.30764	1.29822	1.29376	1.29472	1.28957	1.28502	1.28105	1.27983	1.27423	1.26789	1.2657	1.26238	1.26257	1.25509	1.24628	1.24068	1.23743	1.23419	1.23094	1.22769	1.22445	1.21989	1.2126	1.21412	1.20924	1.211	1.20496	1.20171	1.19808	1.19192	1.18867	1.18516
1.39292	1.38744	1.38419	1.38709	1.38156	1.37446	1.36928	1.36468	1.36326	1.35796	1.34995	1.34514	1.3419	1.33867	1.33389	1.33336	1.3297	1.3191	1.3186	1.31784	1.31005	1.30281	1.29957	1.29279	1.28434	1.28434	1.28223	1.27675	1.2735	1.27026	1.26611	1.26047	1.25722	1.25474	1.25257	1.24487	1.24295	1.23381	1.22899	1.23017	1.22233	1.22514	1.22315	1.20906	1.21135	1.20485	1.19883	1.19863	1.19538	1.19214
1.4093	1.4071	1.40385	1.39635	1.39078	1.38754	1.3803	1.37642	1.37261	1.36798	1.36655	1.36299	1.35651	1.35001	1.34351	1.33863	1.33695	1.33236	1.3256	1.32092	1.31722	1.31452	1.30801	1.30407	1.30036	1.29301	1.29091	1.28757	1.27998	1.27879	1.28005	1.27489	1.26515	1.25803	1.2572	1.25317	1.24816	1.24816	1.24482	1.23235	1.23324	1.22459	1.22236	1.22373	1.21485	1.21199	1.21129	1.20481	1.1991	1.20145
1.42228	1.41917	1.41266	1.4093	1.40095	1.3941	1.39085	1.38957	1.3838	1.37971	1.37602	1.37132	1.36631	1.36154	1.3566	1.3501	1.34521	1.3404	1.33695	1.33547	1.32932	1.32098	1.31585	1.31128	1.30736	1.30736	1.30616	1.30061	1.29309	1.28771	1.28208	1.28137	1.27258	1.26789	1.26616	1.26132	1.25974	1.254	1.25075	1.24552	1.23501	1.23501	1.23394	1.22843	1.22752	1.22061	1.21162	1.20903	1.21112	1.20237
1.44102	1.43452	1.43017	1.42481	1.42039	1.41308	1.40731	1.40407	1.40082	1.39757	1.39249	1.38599	1.38124	1.37799	1.3714	1.36329	1.35997	1.35534	1.3486	1.34682	1.34111	1.33228	1.33172	1.33105	1.32455	1.31928	1.31485	1.31065	1.30847	1.30301	1.29977	1.29652	1.29236	1.28586	1.27936	1.27286	1.26713	1.2646	1.26324	1.25674	1.25145	1.25037	1.24388	1.2383	1.23705	1.22805	1.22447	1.21856	1.21805	1.21199
1.44311	1.4367	1.43346	1.4281	1.42367	1.41839	1.4119	1.4093	1.40547	1.40085	1.39392	1.38597	1.38475	1.38284	1.37299	1.36819	1.36666	1.36171	1.35695	1.35046	1.34682	1.34544	1.33951	1.33107	1.32583	1.3238	1.32028	1.3128	1.30955	1.30527	1.29978	1.29654	1.29329	1.28829	1.28105	1.27868	1.27193	1.27235	1.26394	1.26069	1.25744	1.25364	1.24714	1.24112	1.23746	1.23172	1.23104	1.22514	1.22442	1.21528
1.45205	1.44508	1.44219	1.43546	1.42792	1.42143	1.41917	1.4171	1.41182	1.40532	1.40078	1.3918	1.38628	1.38263	1.37434	1.36984	1.37154	1.36487	1.35669	1.35512	1.34883	1.34649	1.34292	1.33367	1.331	1.32709	1.32582	1.31889	1.31183	1.31051	1.30407	1.30195	1.29545	1.28994	1.28763	1.28672	1.28175	1.27201	1.26539	1.26493	1.25544	1.25604	1.24816	1.247	1.24052	1.23402	1.22843	1.22802	1.22364	1.21199
1.46521	1.46068	1.45418	1.45205	1.44561	1.43376	1.42903	1.42499	1.42048	1.41917	1.41346	1.40559	1.39909	1.39615	1.39266	1.38787	1.38462	1.37813	1.37155	1.36676	1.36326	1.35743	1.35011	1.34597	1.33757	1.33237	1.33164	1.33001	1.32145	1.31495	1.31174	1.31181	1.30532	1.2998	1.29749	1.29481	1.28591	1.27942	1.2737	1.27045	1.26652	1.26066	1.25741	1.25359	1.24763	1.24388	1.23784	1.23541	1.23682	1.22514
1.4705	1.46402	1.45973	1.45649	1.45113	1.44462	1.44016	1.43493	1.42648	1.42056	1.41917	1.41735	1.41056	1.40254	1.39605	1.39286	1.39125	1.38486	1.37665	1.37164	1.36549	1.35856	1.35531	1.34941	1.3461	1.34638	1.33904	1.33695	1.3336	1.32384	1.31826	1.31751	1.31065	1.30789	1.29902	1.29336	1.29171	1.2904	1.27776	1.2764	1.27054	1.26729	1.26348	1.2575	1.25426	1.25012	1.24158	1.24123	1.23798	1.23445
1.48452	1.47708	1.47507	1.46844	1.46086	1.45437	1.44787	1.44137	1.43689	1.43167	1.42711	1.42387	1.42061	1.41375	1.40754	1.40257	1.39776	1.39287	1.38797	1.38161	1.37642	1.37494	1.37169	1.36423	1.35532	1.35075	1.34554	1.34353	1.34234	1.33908	1.33249	1.32274	1.31949	1.31428	1.30736	1.30557	1.29993	1.29586	1.29014	1.28615	1.28035	1.27776	1.27529	1.2646	1.2646	1.26411	1.26041	1.25307	1.24158	1.24092
1.48906	1.4805	1.47836	1.47622	1.47297	1.46561	1.45788	1.45138	1.44683	1.43979	1.43561	1.43017	1.42575	1.42228	1.41748	1.40927	1.40111	1.39629	1.39132	1.38808	1.38483	1.37875	1.37175	1.36585	1.36126	1.35831	1.3525	1.35321	1.34459	1.33917	1.33488	1.33038	1.32942	1.32434	1.31547	1.30898	1.30407	1.30255	1.29677	1.2942	1.29229	1.28314	1.27608	1.26841	1.27024	1.2646	1.26343	1.25474	1.25412	1.2479
1.49717	1.48861	1.48089	1.47638	1.47119	1.46659	1.46334	1.45462	1.44877	1.44527	1.43877	1.43228	1.42903	1.42427	1.41607	1.41259	1.4082	1.39988	1.39615	1.39212	1.38628	1.38376	1.37726	1.37076	1.36769	1.36654	1.35679	1.34909	1.34682	1.34493	1.33844	1.33367	1.33204	1.32555	1.3198	1.31588	1.30878	1.30078	1.30024	1.29699	1.29328	1.28637	1.27701	1.27118	1.27089	1.26764	1.26418	1.25803	1.25755	1.24487
1.4981	1.49584	1.49038	1.48389	1.4774	1.4709	1.46441	1.46192	1.45799	1.45149	1.44311	1.43705	1.432	1.42903	1.42385	1.41579	1.4093	1.40281	1.39477	1.38957	1.3881	1.38628	1.38217	1.37244	1.36655	1.36531	1.36206	1.3565	1.34787	1.34246	1.33818	1.33267	1.32942	1.32526	1.32051	1.31967	1.31563	1.30914	1.30407	1.30205	1.29358	1.28975	1.28379	1.28004	1.27402	1.27118	1.27006	1.26098	1.25774	1.25397
1.50121	1.49367	1.48935	1.48398	1.48165	1.47346	1.4685	1.4626	1.45285	1.44499	1.44588	1.44156	1.43385	1.43059	1.42397	1.41587	1.40777	1.40116	1.39944	1.39647	1.38998	1.38208	1.37642	1.37377	1.36984	1.36611	1.35757	1.35456	1.35445	1.34903	1.34267	1.33367	1.33176	1.32709	1.32621	1.32129	1.31235	1.30586	1.30078	1.30011	1.29686	1.29302	1.28708	1.28283	1.274	1.27118	1.2708	1.26649	1.25474	1.25448
1.50563	1.5001	1.49586	1.4926	1.48719	1.4807	1.4742	1.46567	1.45992	1.45471	1.44821	1.4436	1.43667	1.43232	1.43057	1.4256	1.4191	1.41261	1.40771	1.40446	1.40121	1.39501	1.3867	1.3802	1.3737	1.36984	1.36349	1.35709	1.36207	1.35652	1.34788	1.34031	1.3347	1.33497	1.33038	1.32766	1.31964	1.31639	1.31155	1.30256	1.2982	1.29943	1.2923	1.28375	1.2805	1.27674	1.27071	1.26789	1.2675	1.26356
1.50571	1.50025	1.49376	1.48939	1.48405	1.47961	1.47436	1.46983	1.46273	1.45675	1.45165	1.44696	1.44018	1.43389	1.43064	1.4241	1.41596	1.41259	1.40805	1.39828	1.39286	1.39286	1.38879	1.38036	1.37388	1.36861	1.36655	1.36191	1.35676	1.35785	1.34682	1.34582	1.34353	1.33984	1.3295	1.32625	1.3222	1.31571	1.3085	1.30078	1.30015	1.2963	1.29036	1.28608	1.27728	1.27403	1.27039	1.26495	1.26671	1.25499
1.50689	1.50467	1.49628	1.48946	1.4842	1.47771	1.47121	1.4685	1.46121	1.45356	1.45032	1.44537	1.44053	1.43567	1.42917	1.42421	1.41946	1.41151	1.4046	1.40135	1.3981	1.39355	1.38705	1.38421	1.38277	1.37302	1.36437	1.36103	1.35921	1.35108	1.34966	1.33756	1.33123	1.33285	1.32883	1.32234	1.31653	1.31393	1.31147	1.30135	1.303	1.297	1.2933	1.28763	1.28617	1.27479	1.27719	1.27094	1.26749	1.26083
1.51352	1.51125	1.50295	1.49606	1.49082	1.48432	1.47974	1.47461	1.46629	1.46013	1.45513	1.45205	1.44704	1.44056	1.43731	1.42786	1.41917	1.41622	1.41116	1.40791	1.40331	1.39812	1.39487	1.38793	1.37852	1.37527	1.37202	1.36877	1.36449	1.358	1.3515	1.34682	1.34509	1.33941	1.33382	1.32454	1.32568	1.32051	1.31989	1.31607	1.30958	1.30358	1.29988	1.2946	1.29601	1.28369	1.27747	1.27374	1.2648	1.26756
1.51543	1.51125	1.50476	1.50138	1.49721	1.49072	1.48422	1.47772	1.47122	1.46284	1.45678	1.45534	1.45182	1.44191	1.43226	1.42739	1.42575	1.42107	1.41436	1.40963	1.40314	1.40083	1.3973	1.38825	1.38501	1.38052	1.37522	1.37197	1.36761	1.36219	1.35688	1.34811	1.34162	1.33876	1.34007	1.3312	1.33053	1.31977	1.31653	1.31328	1.30941	1.30349	1.29974	1.29323	1.28718	1.28312	1.27484	1.27776	1.2769	1.2674
1.51436	1.50904	1.50796	1.50369	1.4972	1.48865	1.48293	1.47573	1.46985	1.4666	1.45964	1.45353	1.4485	1.44201	1.43721	1.43067	1.42735	1.42434	1.41611	1.40961	1.40022	1.39286	1.39149	1.38825	1.385	1.38299	1.37818	1.36868	1.3643	1.35997	1.35579	1.34682	1.34682	1.34404	1.33695	1.33357	1.32461	1.32326	1.31137	1.31393	1.31203	1.30348	1.2997	1.29274	1.28388	1.28147	1.28282	1.27118	1.2706	1.26435
1.52539	1.52214	1.51666	1.51016	1.50151	1.49599	1.49274	1.48137	1.47706	1.47446	1.46988	1.46291	1.45863	1.45328	1.44355	1.4389	1.43558	1.42909	1.42261	1.41917	1.41622	1.40972	1.40321	1.39807	1.39346	1.38693	1.38171	1.37597	1.36984	1.36984	1.36533	1.3556	1.35131	1.34682	1.34682	1.3459	1.34004	1.33038	1.32881	1.32231	1.31581	1.30931	1.30469	1.3056	1.2964	1.29193	1.29563	1.2835	1.27776	1.27624
1.52769	1.52124	1.51572	1.50833	1.50264	1.49741	1.49094	1.48066	1.47507	1.47326	1.47001	1.46155	1.45534	1.45204	1.44554	1.43748	1.43079	1.42605	1.41955	1.41588	1.41316	1.40397	1.39615	1.39491	1.39047	1.38628	1.38406	1.37971	1.37558	1.36457	1.35997	1.35727	1.35011	1.35011	1.34775	1.34024	1.33813	1.32971	1.32584	1.31934	1.31339	1.30913	1.30031	1.29664	1.29091	1.29057	1.28642	1.27473	1.27732	1.27082
1.53525	1.52748	1.51995	1.51347	1.50911	1.50164	1.49603	1.49076	1.48426	1.47776	1.47317	1.46806	1.46339	1.46015	1.45343	1.44707	1.44382	1.43895	1.43087	1.42112	1.41438	1.41113	1.40646	1.39997	1.39348	1.38957	1.38705	1.38177	1.37735	1.36973	1.36217	1.35892	1.35567	1.35242	1.3473	1.34024	1.33853	1.33121	1.32302	1.32051	1.31911	1.31262	1.30613	1.29963	1.29473	1.29556	1.28389	1.28064	1.27703	1.27086
1.52873	1.52548	1.51355	1.51009	1.50707	1.49852	1.49078	1.48626	1.48109	1.47459	1.4681	1.46521	1.45818	1.44863	1.44548	1.44221	1.4389	1.4358	1.42629	1.4177	1.41303	1.40652	1.40137	1.39682	1.39286	1.39286	1.38694	1.37527	1.37202	1.36984	1.36473	1.3534	1.35151	1.34501	1.33938	1.33613	1.3321	1.32636	1.3224	1.31656	1.3127	1.30678	1.30245	1.2932	1.28808	1.29008	1.28358	1.27708	1.27058	1.26408
1.52634	1.52212	1.51663	1.50793	1.50251	1.49502	1.48527	1.48165	1.47765	1.47115	1.46466	1.46004	1.45496	1.44846	1.44372	1.43875	1.43225	1.42903	1.42584	1.41934	1.4083	1.40091	1.39986	1.39336	1.38552	1.37971	1.37843	1.37519	1.36957	1.36326	1.3588	1.34903	1.34682	1.34383	1.33504	1.32946	1.32623	1.32131	1.31393	1.31243	1.30593	1.29876	1.29091	1.29091	1.28982	1.28282	1.27355	1.26706	1.26094	1.25735
1.52769	1.52555	1.5181	1.51248	1.5072	1.50071	1.49032	1.48113	1.47464	1.46814	1.46699	1.46329	1.45356	1.44547	1.44058	1.43419	1.42903	1.42754	1.42139	1.41447	1.41122	1.40531	1.39685	1.39286	1.38925	1.38066	1.37642	1.37316	1.36551	1.36025	1.35243	1.35011	1.34834	1.34184	1.33534	1.32962	1.32491	1.31654	1.31264	1.30616	1.30022	1.29645	1.29139	1.29244	1.28065	1.2774	1.27286	1.25859	1.26388	1.25454
1.52979	1.5211	1.51352	1.51125	1.50505	1.49735	1.49085	1.48244	1.47836	1.47283	1.45947	1.45205	1.45205	1.4487	1.44058	1.43402	1.42768	1.41944	1.41294	1.40787	1.40462	1.40138	1.3955	1.38957	1.38588	1.37733	1.37197	1.36761	1.36113	1.35771	1.35602	1.34682	1.345	1.33676	1.32709	1.32709	1.32483	1.3158	1.30863	1.30141	1.30229	1.29365	1.29041	1.28576	1.2749	1.2766	1.2672	1.26039	1.25145	1.251
1.52339	1.5148	1.51125	1.50518	1.49742	1.49092	1.48442	1.47793	1.47326	1.46824	1.46	1.45195	1.44711	1.44065	1.43404	1.42622	1.41768	1.41444	1.41119	1.40658	1.39879	1.39286	1.39039	1.38747	1.38262	1.36761	1.36433	1.36447	1.35798	1.35244	1.34643	1.33783	1.33689	1.32709	1.32559	1.31909	1.3126	1.30736	1.30498	1.29476	1.29544	1.28434	1.28306	1.2737	1.26789	1.26699	1.25803	1.25692	1.24177	1.24459
1.51336	1.50467	1.49277	1.49034	1.48739	1.47886	1.47507	1.46729	1.46002	1.45492	1.44841	1.44369	1.43695	1.42891	1.42241	1.41754	1.4127	1.40775	1.403	1.3965	1.39001	1.38352	1.37836	1.37381	1.36731	1.36082	1.3555	1.35111	1.34572	1.33927	1.33038	1.32841	1.32286	1.31782	1.31065	1.30901	1.30173	1.2942	1.2928	1.28632	1.27986	1.27338	1.26687	1.26132	1.26045	1.25396	1.24746	1.24096	1.23474	1.23172
1.50895	1.50249	1.49497	1.48732	1.48289	1.47562	1.46783	1.46327	1.45813	1.45164	1.44514	1.44042	1.43196	1.42406	1.41916	1.41104	1.40444	1.4012	1.39944	1.39364	1.38345	1.37971	1.37705	1.37055	1.36405	1.35756	1.35107	1.34569	1.34135	1.33485	1.33038	1.32844	1.32008	1.30975	1.30651	1.30245	1.29749	1.29603	1.28887	1.27914	1.27058	1.26846	1.26908	1.25754	1.25429	1.25064	1.24451	1.2406	1.23143	1.22843
1.50357	1.49923	1.49175	1.48409	1.47556	1.46582	1.45802	1.45534	1.45347	1.44474	1.4389	1.4354	1.4289	1.42408	1.41593	1.40772	1.40137	1.39313	1.38957	1.38675	1.37888	1.3718	1.36726	1.36201	1.35997	1.35648	1.34678	1.33917	1.33386	1.32709	1.32519	1.3196	1.31461	1.30569	1.2992	1.2942	1.29279	1.28628	1.28105	1.27871	1.2668	1.26031	1.2552	1.25633	1.2441	1.23796	1.23471	1.23172	1.23128	1.22496
1.49499	1.48943	1.48208	1.47435	1.4659	1.46384	1.45769	1.44654	1.44039	1.43537	1.4306	1.42569	1.41919	1.41108	1.40445	1.40273	1.39976	1.39037	1.37879	1.37177	1.36984	1.366	1.36121	1.35967	1.34992	1.34241	1.33916	1.3328	1.3238	1.32094	1.31393	1.31129	1.30491	1.3034	1.28942	1.28362	1.28038	1.27713	1.2727	1.2646	1.2636	1.25711	1.25103	1.2474	1.24124	1.23739	1.22869	1.23109	1.22167	1.21801
1.48225	1.47836	1.4739	1.4674	1.46305	1.45768	1.44911	1.4414	1.4329	1.42707	1.42382	1.42058	1.41549	1.40899	1.39898	1.39286	1.38951	1.38301	1.37652	1.37002	1.36655	1.35916	1.35155	1.3478	1.33888	1.33695	1.3344	1.3279	1.3226	1.31703	1.30728	1.30078	1.29872	1.29224	1.28668	1.28253	1.27604	1.26954	1.26382	1.26132	1.25993	1.25343	1.24693	1.24158	1.24051	1.23401	1.22752	1.22102	1.21452	1.20804
1.47507	1.47066	1.46633	1.45669	1.44788	1.44548	1.43747	1.43036	1.42327	1.4154	1.41259	1.41079	1.40401	1.39599	1.38949	1.383	1.37491	1.36984	1.36832	1.36212	1.35237	1.34542	1.34081	1.33827	1.3364	1.32914	1.3235	1.31722	1.31388	1.30628	1.30099	1.29223	1.28476	1.27776	1.27513	1.26789	1.26631	1.25981	1.25331	1.24816	1.24753	1.24309	1.23446	1.23068	1.22467	1.22099	1.2145	1.2087	1.20777	1.19856
1.4685	1.46394	1.45522	1.44547	1.43787	1.43349	1.42609	1.42246	1.41848	1.41198	1.40739	1.39853	1.3892	1.38628	1.38102	1.3747	1.36978	1.36329	1.3568	1.35029	1.34379	1.33877	1.3341	1.32899	1.32574	1.31726	1.30862	1.30698	1.29959	1.29749	1.2931	1.28327	1.28105	1.27808	1.26929	1.26189	1.253	1.24899	1.24988	1.24264	1.2336	1.22843	1.22655	1.21915	1.22076	1.21428	1.20777	1.20131	1.19591	1.19816
1.45531	1.45205	1.44781	1.43714	1.42823	1.42174	1.41524	1.41067	1.40553	1.40273	1.39731	1.38933	1.38284	1.37467	1.36984	1.36504	1.35685	1.35188	1.34715	1.33921	1.33367	1.3323	1.32906	1.32325	1.31475	1.30824	1.30059	1.2942	1.29205	1.28763	1.28466	1.27585	1.26935	1.2646	1.26212	1.25395	1.2492	1.24158	1.24025	1.23377	1.22784	1.2246	1.22185	1.22043	1.21112	1.20541	1.20439	1.19525	1.192	1.18875
1.44761	1.4433	1.43578	1.43023	1.42286	1.41715	1.40995	1.4002	1.39615	1.39429	1.38922	1.38272	1.37449	1.36814	1.36489	1.35841	1.34867	1.34353	1.34055	1.3355	1.33084	1.32434	1.31784	1.31393	1.31143	1.30373	1.29632	1.29307	1.28763	1.27789	1.27017	1.26789	1.26697	1.26372	1.25965	1.25313	1.24663	1.24158	1.23952	1.22913	1.21978	1.22346	1.21422	1.2087	1.20735	1.19802	1.19262	1.19522	1.19141	1.18215
1.43314	1.42681	1.42356	1.41603	1.41049	1.40518	1.39672	1.3909	1.38188	1.3783	1.37602	1.36952	1.36303	1.35825	1.35332	1.34682	1.33872	1.3321	1.32733	1.3238	1.32237	1.31492	1.30464	1.29814	1.2942	1.29176	1.28527	1.27991	1.27447	1.26789	1.26688	1.26167	1.2538	1.24966	1.24316	1.23748	1.23423	1.22877	1.21996	1.22448	1.21938	1.20812	1.20434	1.19835	1.19554	1.19472	1.18822	1.18173	1.17553	1.17227
1.42805	1.42155	1.41917	1.40908	1.40273	1.39885	1.39235	1.38402	1.3761	1.37136	1.36638	1.36157	1.35669	1.35179	1.3454	1.34024	1.3358	1.32894	1.32568	1.31698	1.30736	1.30479	1.30202	1.30045	1.29071	1.28321	1.28105	1.27793	1.26819	1.26036	1.25803	1.25628	1.25062	1.24658	1.24084	1.23688	1.22906	1.21919	1.2201	1.21144	1.2092	1.21152	1.20703	1.19439	1.18568	1.18537	1.18186	1.17581	1.17563	1.17225
1.42333	1.42138	1.41595	1.40834	1.39977	1.39206	1.38757	1.38042	1.37642	1.37079	1.36472	1.35787	1.3534	1.34654	1.34024	1.33697	1.33207	1.32882	1.32253	1.31574	1.31106	1.30457	1.29943	1.29487	1.28964	1.2827	1.27328	1.27003	1.269	1.26904	1.26255	1.25507	1.24721	1.24396	1.24071	1.23581	1.22764	1.22364	1.21786	1.21461	1.21136	1.20754	1.20157	1.19731	1.18943	1.19097	1.18239	1.18169	1.1755	1.17199
1.42679	1.42355	1.41598	1.40835	1.40393	1.39864	1.39214	1.38564	1.38299	1.37922	1.36904	1.36146	1.35997	1.3531	1.34514	1.34189	1.33705	1.32745	1.32051	1.31755	1.31249	1.30924	1.30463	1.29814	1.29036	1.28557	1.28404	1.27427	1.26789	1.26682	1.26254	1.25803	1.2542	1.24579	1.24553	1.23913	1.23999	1.2335	1.22702	1.21987	1.21262	1.2135	1.20486	1.2011	1.19507	1.19183	1.18858	1.18499	1.1791	1.17858
1.43007	1.42238	1.41699	1.41162	1.40511	1.40066	1.39337	1.38759	1.38434	1.3792	1.37085	1.36292	1.35997	1.3565	1.35001	1.34682	1.34196	1.33538	1.32753	1.32051	1.31906	1.31581	1.31256	1.30531	1.2962	1.29296	1.29091	1.28741	1.27879	1.27338	1.26909	1.26259	1.25706	1.25381	1.24967	1.24402	1.24078	1.23753	1.23287	1.2238	1.21856	1.2168	1.2087	1.20819	1.20494	1.20127	1.19516	1.19157	1.18598	1.18844
1.43561	1.42662	1.42246	1.416	1.41259	1.40637	1.40069	1.39146	1.38628	1.38245	1.37783	1.37458	1.36954	1.35953	1.3534	1.35173	1.34522	1.33865	1.33695	1.33092	1.3238	1.31808	1.31203	1.31259	1.30544	1.29749	1.29627	1.29067	1.28319	1.27995	1.27776	1.2747	1.26594	1.26226	1.2628	1.25544	1.24652	1.24158	1.23861	1.22913	1.2304	1.22391	1.21799	1.21528	1.21428	1.20824	1.20457	1.19883	1.19782	1.18868
1.44219	1.43338	1.43119	1.4281	1.42162	1.41109	1.40601	1.40021	1.39615	1.39244	1.38775	1.38095	1.37468	1.36806	1.36326	1.36165	1.35682	1.34881	1.34353	1.34063	1.33413	1.33038	1.32372	1.31393	1.31143	1.30736	1.30619	1.30069	1.29312	1.28882	1.28333	1.28009	1.27683	1.27358	1.26864	1.26132	1.26056	1.25657	1.25007	1.24422	1.23975	1.23115	1.22843	1.22746	1.22141	1.21816	1.21455	1.20902	1.21113	1.20163
1.44799	1.444	1.43751	1.43232	1.43049	1.42188	1.4181	1.4116	1.40507	1.399	1.39577	1.39184	1.38269	1.37911	1.37261	1.36633	1.36274	1.3534	1.35331	1.34996	1.34024	1.34024	1.33703	1.33378	1.32427	1.31762	1.31722	1.30819	1.30439	1.307	1.29582	1.28852	1.28482	1.27607	1.27447	1.27447	1.27184	1.2634	1.26387	1.25958	1.25308	1.24658	1.24248	1.23452	1.23172	1.23172	1.22726	1.22076	1.21642	1.21317
1.47088	1.46439	1.45582	1.45003	1.44477	1.44021	1.43694	1.42985	1.42575	1.42206	1.41557	1.40908	1.40086	1.39447	1.38958	1.38628	1.38316	1.37818	1.37345	1.3684	1.36376	1.35862	1.35142	1.34225	1.34024	1.33669	1.33038	1.32927	1.32498	1.32051	1.31759	1.30971	1.30647	1.3015	1.2942	1.29266	1.28763	1.28693	1.28302	1.27711	1.27261	1.26402	1.2597	1.25244	1.25666	1.24775	1.2445	1.24158	1.241	1.23424
1.4772	1.46853	1.46521	1.46311	1.45575	1.45004	1.44481	1.43637	1.43232	1.42674	1.41882	1.4141	1.41085	1.4076	1.4027	1.39299	1.38786	1.38804	1.3833	1.37389	1.36655	1.36793	1.36584	1.35868	1.35418	1.34889	1.34447	1.33911	1.33586	1.3305	1.32279	1.31954	1.31629	1.31393	1.31057	1.29998	1.29673	1.29204	1.28434	1.28434	1.28315	1.27721	1.27396	1.27025	1.26418	1.26015	1.25145	1.25083	1.2446	1.24158
1.49355	1.48706	1.47618	1.47394	1.47086	1.46022	1.45332	1.45205	1.44818	1.4417	1.43705	1.43018	1.42752	1.42386	1.41581	1.41259	1.40777	1.39959	1.39615	1.39169	1.38628	1.38347	1.37561	1.37116	1.36927	1.36077	1.35548	1.35223	1.34898	1.34573	1.34039	1.33367	1.3327	1.32854	1.3238	1.32129	1.31314	1.31139	1.31181	1.30273	1.29686	1.29302	1.28708	1.28383	1.28105	1.28019	1.27369	1.26789	1.26759	1.26379
1.50144	1.49595	1.49481	1.48655	1.47963	1.4744	1.46985	1.46281	1.46049	1.4601	1.45328	1.44354	1.4389	1.43394	1.42903	1.42746	1.42268	1.4147	1.40639	1.40273	1.39997	1.39348	1.38957	1.38581	1.37849	1.37524	1.37087	1.36546	1.36011	1.35239	1.35011	1.34824	1.34264	1.34024	1.33781	1.33038	1.32964	1.32709	1.32513	1.31661	1.31336	1.30907	1.30127	1.30273	1.29339	1.28763	1.28697	1.28076	1.27727	1.27097
1.51745	1.50999	1.5035	1.49919	1.49379	1.48941	1.48408	1.48165	1.47967	1.46868	1.46192	1.46006	1.45682	1.45003	1.44201	1.43721	1.43231	1.42742	1.4226	1.41764	1.41289	1.40785	1.4032	1.39944	1.3968	1.38902	1.38299	1.3818	1.37855	1.3753	1.37097	1.36655	1.36455	1.35901	1.35485	1.34923	1.34514	1.34024	1.33799	1.32895	1.3238	1.32317	1.31933	1.31448	1.31517	1.30407	1.30407	1.30369	1.30043	1.29629
1.52412	1.51662	1.51013	1.51012	1.50488	1.49512	1.48947	1.48624	1.48105	1.47645	1.47131	1.46666	1.45981	1.45358	1.45034	1.44542	1.43891	1.43242	1.42903	1.42752	1.42279	1.41629	1.41119	1.4093	1.40667	1.39889	1.39286	1.39166	1.39072	1.38841	1.37863	1.37435	1.36984	1.36793	1.36144	1.35581	1.35257	1.34931	1.34455	1.33767	1.33823	1.32975	1.3265	1.3227	1.31722	1.31628	1.31065	1.31025	1.30632	1.29719
1.53303	1.53098	1.52662	1.52226	1.51692	1.51043	1.50394	1.49351	1.49208	1.49103	1.48453	1.47804	1.47684	1.47318	1.46344	1.45534	1.45205	1.44892	1.44548	1.4425	1.43602	1.43232	1.42961	1.42312	1.41664	1.41137	1.40694	1.40273	1.3994	1.39179	1.38854	1.38628	1.38533	1.38117	1.37381	1.36572	1.36405	1.3643	1.35455	1.34816	1.35215	1.34682	1.34519	1.33645	1.33273	1.32709	1.32632	1.32016	1.31722	1.31643
1.55504	1.54738	1.54414	1.54201	1.53667	1.53018	1.52167	1.51586	1.51261	1.50559	1.50138	1.49598	1.48976	1.48823	1.48151	1.47835	1.4753	1.46695	1.46521	1.46079	1.45248	1.44737	1.44277	1.43627	1.43232	1.43109	1.42784	1.42575	1.42129	1.40937	1.40479	1.40733	1.39989	1.39377	1.39442	1.38874	1.38314	1.37313	1.37242	1.37051	1.37062	1.35997	1.35889	1.3529	1.34921	1.34311	1.34024	1.33924	1.33038	1.33038
1.56906	1.56026	1.55503	1.55178	1.54636	1.54414	1.53994	1.53138	1.52366	1.52112	1.51918	1.51404	1.50755	1.50108	1.49461	1.49152	1.48487	1.47674	1.47507	1.47354	1.46431	1.45534	1.45393	1.45068	1.44609	1.4396	1.43561	1.4344	1.4288	1.42133	1.41917	1.41607	1.41029	1.41166	1.40662	1.40029	1.39948	1.38727	1.38117	1.38422	1.37514	1.36923	1.36655	1.3655	1.35949	1.35624	1.3534	1.35266	1.34616	1.33996
1.58132	1.57358	1.56165	1.55945	1.55633	1.554	1.54378	1.53555	1.53427	1.53042	1.52392	1.51744	1.51095	1.5062	1.50295	1.49804	1.49481	1.49002	1.48338	1.47709	1.46883	1.46377	1.46192	1.45922	1.45405	1.45079	1.44633	1.44219	1.43877	1.43232	1.42811	1.41816	1.41491	1.41072	1.40691	1.40845	1.40357	1.39537	1.39213	1.38888	1.38563	1.3818	1.37587	1.3721	1.36608	1.36283	1.35919	1.35304	1.35011	1.34957
1.58759	1.5836	1.5792	1.57486	1.56736	1.56178	1.55853	1.55328	1.54678	1.54221	1.53708	1.53058	1.52769	1.52419	1.51769	1.5095	1.50467	1.49988	1.49636	1.49049	1.48165	1.48021	1.47697	1.47101	1.46521	1.46269	1.45497	1.44759	1.4432	1.4389	1.43784	1.4346	1.4304	1.42667	1.42639	1.41749	1.41018	1.40273	1.40129	1.39547	1.39222	1.38957	1.38902	1.38429	1.37359	1.376	1.37199	1.36292	1.35997	1.35972
1.6021	1.59339	1.59235	1.58492	1.58031	1.57825	1.56895	1.55992	1.55729	1.55351	1.54701	1.54051	1.53402	1.53271	1.53258	1.52437	1.51621	1.51611	1.51169	1.50168	1.49665	1.4934	1.49015	1.48291	1.47507	1.47383	1.47058	1.46266	1.45431	1.45646	1.44891	1.4432	1.44354	1.43797	1.43385	1.42819	1.42332	1.41665	1.41771	1.41053	1.40273	1.40152	1.39615	1.39461	1.3858	1.38211	1.37601	1.37277	1.36952	1.36598
1.61546	1.61205	1.60338	1.5979	1.59465	1.58729	1.58562	1.57699	1.56657	1.55819	1.55771	1.55514	1.54894	1.54049	1.53766	1.53423	1.52769	1.52298	1.51477	1.51125	1.5069	1.50138	1.50001	1.49543	1.49281	1.48732	1.47507	1.47391	1.46953	1.46301	1.45863	1.45437	1.44548	1.44646	1.44593	1.438	1.43475	1.43068	1.42419	1.41843	1.41378	1.40667	1.40745	1.39886	1.39561	1.39186	1.38628	1.3846	1.37387	1.37875
1.6275	1.62092	1.61348	1.60785	1.60662	1.60069	1.59289	1.58828	1.58318	1.57668	1.57018	1.56542	1.56048	1.55398	1.54748	1.54256	1.53931	1.53456	1.52952	1.52486	1.51974	1.51516	1.50996	1.50546	1.49896	1.49246	1.48596	1.48274	1.48077	1.47079	1.46659	1.461	1.45775	1.45367	1.44637	1.43966	1.44148	1.43754	1.42977	1.41917	1.41917	1.41812	1.41211	1.40843	1.40233	1.39873	1.39286	1.39231	1.38605	1.3826
1.64052	1.63282	1.62964	1.62105	1.61438	1.60493	1.59801	1.59477	1.59152	1.58445	1.57845	1.5752	1.57016	1.56541	1.56046	1.55729	1.55079	1.54255	1.53622	1.52948	1.52476	1.52112	1.51557	1.50662	1.50337	1.50012	1.49566	1.48916	1.48154	1.47507	1.47402	1.47077	1.46655	1.46099	1.45685	1.4512	1.44714	1.44064	1.43561	1.43352	1.42443	1.41917	1.41859	1.41429	1.40552	1.40317	1.40478	1.39615	1.39518	1.38628
1.64302	1.63536	1.62886	1.62236	1.61782	1.61265	1.60616	1.59784	1.59346	1.59171	1.58504	1.57697	1.5721	1.56726	1.55922	1.554	1.54815	1.54085	1.5367	1.53098	1.52968	1.52392	1.51661	1.51218	1.50682	1.50247	1.49704	1.49583	1.49417	1.48494	1.48224	1.47422	1.47016	1.46444	1.46046	1.45395	1.44877	1.44754	1.44106	1.43405	1.42623	1.42727	1.41548	1.41187	1.40633	1.40846	1.39968	1.40172	1.38661	1.39237
1.64072	1.63544	1.63293	1.62903	1.61873	1.61133	1.60809	1.60128	1.59675	1.59165	1.58357	1.57545	1.56887	1.56562	1.55939	1.554	1.54976	1.54138	1.53756	1.53497	1.52847	1.52076	1.51454	1.51228	1.50579	1.50033	1.49607	1.49055	1.48638	1.48165	1.47824	1.4685	1.46618	1.4579	1.45465	1.4514	1.44694	1.43775	1.4318	1.42855	1.42488	1.41917	1.41881	1.41524	1.40874	1.402	1.39306	1.39599	1.39249	1.38291
1.64349	1.635	1.63293	1.62424	1.61977	1.61352	1.60582	1.59933	1.59087	1.58881	1.58266	1.57702	1.57164	1.56365	1.55715	1.55233	1.54745	1.54254	1.53618	1.52795	1.52293	1.51969	1.51505	1.50855	1.50336	1.49885	1.49481	1.49008	1.47937	1.47397	1.47072	1.46646	1.46095	1.45676	1.45205	1.44863	1.4389	1.43812	1.4334	1.42644	1.42772	1.42061	1.41144	1.40548	1.40174	1.39569	1.39244	1.39032	1.39451	1.37916
1.64163	1.63732	1.62977	1.62213	1.61563	1.6132	1.60924	1.60082	1.59486	1.58789	1.58178	1.57675	1.56854	1.5605	1.55564	1.54916	1.54571	1.54282	1.53457	1.52953	1.52345	1.51508	1.50859	1.50338	1.49763	1.49152	1.49035	1.48599	1.47949	1.47402	1.46774	1.46058	1.46241	1.45356	1.44792	1.44309	1.43561	1.43489	1.43097	1.42448	1.41917	1.41753	1.4088	1.40556	1.4019	1.39503	1.38628	1.3854	1.37642	1.3762
1.63925	1.63398	1.63074	1.62318	1.61977	1.61148	1.60459	1.59737	1.58957	1.58307	1.58218	1.57628	1.57044	1.5617	1.554	1.55234	1.54748	1.54098	1.53449	1.52501	1.51637	1.51454	1.50906	1.50138	1.4988	1.49355	1.49031	1.48588	1.47936	1.47166	1.46521	1.46306	1.4576	1.45534	1.45248	1.44456	1.43957	1.42982	1.42404	1.42602	1.41445	1.40998	1.41196	1.40754	1.39834	1.39184	1.38628	1.38586	1.38146	1.36984
1.64047	1.63722	1.62949	1.62415	1.61659	1.60896	1.60454	1.59926	1.59076	1.58493	1.58168	1.57468	1.56493	1.56058	1.5553	1.549	1.54408	1.53759	1.53109	1.52614	1.51989	1.51454	1.51311	1.50709	1.50004	1.49287	1.48494	1.48249	1.47718	1.47278	1.46739	1.46307	1.45761	1.45339	1.44782	1.44366	1.43803	1.43236	1.42322	1.42354	1.41658	1.4172	1.40745	1.39944	1.39783	1.38858	1.38299	1.38174	1.37388	1.37905
1.63602	1.63071	1.62092	1.61648	1.61019	1.60456	1.59729	1.59149	1.58443	1.58031	1.57665	1.57194	1.56168	1.55229	1.55238	1.54915	1.54099	1.53296	1.52621	1.52296	1.51688	1.50988	1.50663	1.5021	1.4956	1.48791	1.47934	1.47507	1.47182	1.46521	1.46321	1.45767	1.45167	1.44132	1.4389	1.4373	1.43004	1.42246	1.42041	1.41195	1.4093	1.40818	1.40118	1.39239	1.38914	1.38589	1.38193	1.37282	1.36984	1.36915
1.6382	1.63622	1.62735	1.61871	1.61435	1.60482	1.60209	1.59529	1.58426	1.58031	1.57464	1.56859	1.56172	1.55729	1.55209	1.54573	1.53918	1.52944	1.52597	1.52009	1.50977	1.50651	1.50186	1.49537	1.49152	1.48766	1.47916	1.47388	1.46948	1.4641	1.45868	1.44997	1.44548	1.44452	1.44035	1.43297	1.42575	1.42334	1.41512	1.41187	1.40862	1.40601	1.40301	1.38957	1.38854	1.38299	1.38212	1.37562	1.36877	1.35997
1.64164	1.63297	1.6275	1.62425	1.61482	1.60789	1.60269	1.59813	1.59113	1.58505	1.58001	1.57175	1.56544	1.56051	1.55565	1.5508	1.5443	1.53629	1.52802	1.52296	1.51831	1.51318	1.5073	1.50138	1.49644	1.49182	1.49119	1.47616	1.47073	1.46543	1.4606	1.46238	1.45174	1.44133	1.4389	1.43734	1.43232	1.43021	1.42113	1.41526	1.41201	1.40822	1.40173	1.39569	1.39244	1.3892	1.38493	1.3737	1.37873	1.36615
1.65369	1.64823	1.63957	1.63196	1.62545	1.61895	1.61245	1.60793	1.60082	1.59486	1.58791	1.58541	1.5798	1.56854	1.56217	1.55727	1.55239	1.54757	1.53953	1.53427	1.52993	1.52019	1.51454	1.51188	1.50539	1.4989	1.4912	1.48378	1.47941	1.47507	1.47403	1.47079	1.46467	1.4535	1.44788	1.44464	1.4398	1.43232	1.43161	1.42836	1.42447	1.41738	1.40875	1.4055	1.40273	1.40097	1.38877	1.38299	1.38236	1.37558
1.65922	1.65379	1.65054	1.63898	1.637	1.63152	1.62244	1.61786	1.61273	1.60624	1.59618	1.59193	1.58831	1.57859	1.57048	1.56397	1.55903	1.55275	1.54742	1.54599	1.53996	1.53156	1.52638	1.52058	1.51454	1.51096	1.50352	1.49917	1.49481	1.48964	1.47738	1.47602	1.47655	1.46918	1.4611	1.45707	1.45131	1.44735	1.44086	1.43436	1.42845	1.4252	1.42042	1.4093	1.40845	1.40273	1.40204	1.39554	1.38905	1.38299
1.66581	1.66125	1.65251	1.64498	1.63848	1.63622	1.63206	1.62148	1.61248	1.60598	1.60142	1.59443	1.58652	1.58182	1.57682	1.56862	1.56055	1.55567	1.55242	1.54764	1.54264	1.53648	1.52816	1.52029	1.5172	1.51725	1.50753	1.50138	1.49791	1.4904	1.48391	1.47507	1.47307	1.46754	1.46337	1.45775	1.45451	1.44969	1.44143	1.43819	1.43427	1.42715	1.41917	1.41754	1.4093	1.40883	1.40472	1.39537	1.38957	1.38895
1.67252	1.6691	1.6608	1.65188	1.64538	1.64084	1.63376	1.62776	1.62268	1.61438	1.60815	1.60147	1.59675	1.59026	1.58203	1.57725	1.56928	1.56387	1.55965	1.55128	1.5461	1.54157	1.53383	1.52649	1.52208	1.5167	1.51345	1.50916	1.50167	1.49385	1.49152	1.488	1.47752	1.47428	1.47103	1.46562	1.45534	1.45342	1.44548	1.44492	1.44115	1.43513	1.43056	1.41956	1.42174	1.41557	1.41177	1.40249	1.39885	1.38957
1.68002	1.668	1.65609	1.64844	1.64815	1.64327	1.63752	1.62846	1.62116	1.61419	1.60809	1.60484	1.59985	1.59165	1.58358	1.57709	1.57217	1.56739	1.56089	1.5544	1.54649	1.54085	1.53686	1.53098	1.52731	1.51751	1.51241	1.51117	1.50359	1.49829	1.49152	1.4887	1.48255	1.48152	1.47179	1.46944	1.46044	1.45534	1.45404	1.44695	1.43833	1.43508	1.43184	1.42814	1.42205	1.41843	1.41226	1.40873	1.40248	1.39902
1.68422	1.67773	1.67123	1.66692	1.66152	1.65292	1.6473	1.64203	1.63752	1.62845	1.61926	1.61462	1.60955	1.6084	1.59946	1.58847	1.58024	1.57373	1.57215	1.56736	1.56086	1.55583	1.54831	1.54223	1.54145	1.53235	1.5244	1.52197	1.51783	1.51327	1.50357	1.49927	1.49481	1.49288	1.4873	1.48316	1.47667	1.47098	1.46697	1.45974	1.45205	1.45012	1.44219	1.44105	1.43561	1.43464	1.42814	1.42205	1.41843	1.41195
1.69309	1.68299	1.67673	1.67348	1.67024	1.66281	1.65102	1.64205	1.6395	1.6337	1.62774	1.62078	1.61285	1.60813	1.60315	1.59665	1.59346	1.58861	1.58044	1.57549	1.56926	1.55951	1.55259	1.54934	1.54609	1.54026	1.53302	1.52856	1.52206	1.51669	1.51345	1.5081	1.50037	1.49518	1.4873	1.48494	1.4824	1.47346	1.4685	1.46632	1.45794	1.45599	1.4562	1.44548	1.44495	1.44121	1.43427	1.42575	1.42538	1.42149
1.69721	1.69071	1.68191	1.67897	1.67452	1.66366	1.65495	1.64845	1.63989	1.63622	1.63027	1.62441	1.61738	1.61134	1.6081	1.59953	1.59173	1.58678	1.58194	1.57707	1.57215	1.56737	1.56238	1.55626	1.54932	1.54338	1.53756	1.53248	1.52317	1.52112	1.51998	1.51343	1.50467	1.50265	1.49615	1.49152	1.48884	1.4808	1.47592	1.4685	1.4685	1.46711	1.45995	1.45144	1.44762	1.44112	1.43561	1.43516	1.4315	1.42501
1.69624	1.69212	1.68122	1.67568	1.67358	1.66828	1.66177	1.65527	1.64879	1.64229	1.63394	1.62782	1.62458	1.61959	1.61309	1.6066	1.59848	1.59346	1.58887	1.57913	1.56939	1.56669	1.56497	1.55596	1.55142	1.54367	1.53756	1.53522	1.52986	1.52442	1.51678	1.51454	1.51261	1.50796	1.50531	1.4964	1.49071	1.48595	1.47764	1.47576	1.47578	1.4646	1.46192	1.45982	1.44781	1.44263	1.44388	1.43196	1.42903	1.42847
1.69861	1.69105	1.68241	1.67897	1.67691	1.67163	1.66513	1.65671	1.65077	1.64382	1.63407	1.62964	1.62618	1.618	1.6099	1.6034	1.60004	1.59544	1.58571	1.57887	1.57562	1.57237	1.56648	1.55803	1.55155	1.54506	1.54085	1.53757	1.52992	1.52566	1.52112	1.5183	1.50855	1.50138	1.50138	1.49832	1.48678	1.48234	1.48236	1.47239	1.47394	1.46692	1.45814	1.4549	1.45086	1.44182	1.43922	1.44135	1.43184	1.42575
1.70494	1.69746	1.69319	1.68775	1.67911	1.66726	1.66252	1.66252	1.6546	1.64549	1.63899	1.6325	1.626	1.62129	1.6163	1.6115	1.60496	1.60004	1.59534	1.58865	1.58244	1.57558	1.57093	1.56443	1.55926	1.55346	1.54742	1.54504	1.53627	1.5288	1.52885	1.52338	1.51914	1.51169	1.50376	1.50052	1.49727	1.49165	1.4824	1.48353	1.4764	1.4685	1.46734	1.46032	1.45155	1.44784	1.44177	1.43775	1.42936	1.43087
1.70967	1.70428	1.69148	1.68554	1.68153	1.67699	1.66985	1.66011	1.65223	1.64755	1.64253	1.63603	1.62783	1.6214	1.61492	1.60833	1.60662	1.60212	1.59237	1.58689	1.58414	1.57763	1.57114	1.56465	1.55815	1.55283	1.54958	1.54634	1.53997	1.52998	1.52577	1.51927	1.51366	1.50958	1.50387	1.50062	1.49737	1.49413	1.48961	1.48106	1.47725	1.47075	1.46473	1.46061	1.45128	1.44516	1.44249	1.44441	1.43232	1.43195
1.71738	1.71089	1.70438	1.69789	1.68738	1.68226	1.6784	1.6719	1.66356	1.65563	1.65441	1.64912	1.63779	1.6313	1.62964	1.625	1.61677	1.61028	1.60378	1.59866	1.5914	1.58489	1.58313	1.57461	1.56928	1.56489	1.56058	1.55742	1.54868	1.54316	1.53804	1.52919	1.52355	1.51949	1.51299	1.50649	1.50138	1.50009	1.4942	1.49152	1.48994	1.48021	1.47223	1.47387	1.46448	1.45831	1.45478	1.44852	1.44507	1.43874
1.73374	1.72507	1.71745	1.71305	1.70569	1.70199	1.69804	1.68767	1.68226	1.67483	1.66729	1.66227	1.65578	1.64928	1.64278	1.63789	1.63308	1.62352	1.61648	1.61504	1.61037	1.6025	1.59409	1.58888	1.58563	1.57996	1.57139	1.56603	1.56169	1.55624	1.55199	1.54646	1.54228	1.53578	1.52929	1.52198	1.51378	1.50981	1.50467	1.50403	1.50078	1.49697	1.48995	1.48165	1.48033	1.47139	1.46743	1.45863	1.45808	1.45229
1.74582	1.7404	1.73178	1.72412	1.71354	1.70456	1.70003	1.69487	1.6865	1.68226	1.67868	1.67044	1.6624	1.65423	1.64611	1.63962	1.63312	1.62814	1.62343	1.61552	1.60714	1.60198	1.59874	1.593	1.58689	1.58452	1.57802	1.57373	1.5716	1.56409	1.55631	1.55211	1.54742	1.54312	1.53263	1.53522	1.52548	1.51783	1.51585	1.50734	1.50351	1.49702	1.49102	1.48685	1.47794	1.47469	1.47076	1.46222	1.46442	1.45468
1.74778	1.73804	1.73268	1.72943	1.72195	1.71013	1.70935	1.70587	1.69612	1.6902	1.68321	1.67714	1.66852	1.66252	1.65739	1.64764	1.64442	1.6429	1.6333	1.62335	1.62122	1.61882	1.61045	1.60395	1.59746	1.59096	1.58446	1.57914	1.57475	1.56825	1.56176	1.55729	1.55342	1.54229	1.53756	1.53501	1.52688	1.52209	1.51454	1.51385	1.50929	1.50077	1.49695	1.49152	1.49054	1.48451	1.48087	1.47402	1.4649	1.46192
1.76161	1.75387	1.74737	1.74087	1.73437	1.72973	1.72103	1.71337	1.70838	1.70188	1.69705	1.6938	1.6874	1.67921	1.67123	1.66146	1.65736	1.65512	1.64671	1.64021	1.63496	1.62809	1.6186	1.61309	1.60335	1.5978	1.59904	1.5948	1.58825	1.58172	1.57523	1.56958	1.56553	1.5598	1.55508	1.54673	1.54217	1.53365	1.53098	1.52883	1.51733	1.51454	1.51287	1.50101	1.4981	1.4975	1.49126	1.48758	1.47802	1.47179
1.76398	1.75423	1.75132	1.74236	1.73376	1.73375	1.72639	1.71756	1.71106	1.70656	1.69939	1.69541	1.68793	1.67859	1.67209	1.66559	1.65738	1.65098	1.6461	1.6396	1.63466	1.63141	1.62373	1.61648	1.6123	1.60391	1.59872	1.5942	1.58894	1.5857	1.57902	1.57044	1.56725	1.55853	1.554	1.55306	1.54618	1.53427	1.53427	1.53191	1.52291	1.51783	1.51449	1.50076	1.49751	1.49426	1.4905	1.48448	1.48124	1.47798
1.76447	1.75571	1.74702	1.7363	1.73159	1.72549	1.71973	1.71454	1.70424	1.6987	1.69324	1.68527	1.68226	1.67544	1.66744	1.66256	1.65449	1.64784	1.6416	1.63331	1.62823	1.62498	1.62042	1.6114	1.60333	1.60215	1.59659	1.58685	1.57925	1.57395	1.56716	1.5653	1.5588	1.55315	1.5499	1.54588	1.54012	1.53619	1.52969	1.52199	1.51181	1.51402	1.50982	1.50049	1.49521	1.49663	1.48494	1.4838	1.47179	1.47138
1.75761	1.75236	1.74472	1.73497	1.72734	1.72084	1.71843	1.70841	1.70002	1.69294	1.69071	1.68294	1.67568	1.66866	1.66082	1.65757	1.65271	1.64622	1.63818	1.62993	1.62344	1.61694	1.61182	1.60858	1.60404	1.59629	1.59018	1.58666	1.57918	1.57375	1.56506	1.56058	1.55768	1.54886	1.54236	1.53586	1.53098	1.52945	1.52295	1.51645	1.5106	1.50674	1.50025	1.49375	1.48725	1.4812	1.47796	1.4747	1.47047	1.45835
1.75896	1.75134	1.74375	1.73935	1.73403	1.72957	1.72435	1.7159	1.70616	1.69827	1.69178	1.68528	1.68226	1.67375	1.66415	1.65928	1.65278	1.64629	1.63829	1.63293	1.62725	1.61977	1.61845	1.61131	1.59957	1.59346	1.5923	1.58791	1.58251	1.57821	1.5707	1.5629	1.55965	1.55552	1.54902	1.54252	1.53679	1.53282	1.52633	1.52047	1.51723	1.51342	1.50692	1.50043	1.49392	1.48743	1.48093	1.47475	1.47122	1.46472
1.77107	1.76133	1.75579	1.75254	1.74525	1.73552	1.73159	1.72399	1.71843	1.71297	1.70323	1.69696	1.68693	1.68227	1.68071	1.67253	1.66757	1.65984	1.64975	1.64326	1.63814	1.6296	1.61977	1.61854	1.61292	1.60662	1.60439	1.59896	1.59363	1.58489	1.57935	1.57334	1.56563	1.56708	1.55649	1.55325	1.54857	1.54017	1.53629	1.53039	1.52603	1.5168	1.51125	1.51081	1.50718	1.50103	1.49746	1.49097	1.48471	1.48146
1.77625	1.76975	1.76325	1.75454	1.74914	1.74162	1.73189	1.72421	1.71771	1.71318	1.70416	1.6987	1.69501	1.68671	1.68226	1.67881	1.67063	1.66253	1.65444	1.64937	1.64484	1.6395	1.63381	1.62497	1.62037	1.61388	1.60864	1.60539	1.59859	1.58789	1.5836	1.58147	1.57497	1.56946	1.56621	1.56205	1.55469	1.5466	1.54256	1.53682	1.53287	1.52703	1.52255	1.51396	1.51017	1.50417	1.50092	1.49727	1.49077	1.48461
1.77432	1.76674	1.75812	1.75254	1.74523	1.73946	1.7323	1.72638	1.72314	1.71626	1.70651	1.70199	1.69519	1.68385	1.67897	1.67109	1.66559	1.66461	1.65631	1.6484	1.64142	1.63817	1.63103	1.62181	1.61856	1.61413	1.60876	1.60205	1.59236	1.58804	1.58463	1.58293	1.57279	1.56954	1.56457	1.55729	1.55572	1.54773	1.53756	1.53624	1.52973	1.5244	1.52276	1.51403	1.51032	1.50467	1.50351	1.49378	1.48494	1.48417
1.77314	1.76665	1.75799	1.75461	1.74836	1.74066	1.7321	1.7263	1.71912	1.7113	1.70291	1.69501	1.69393	1.68834	1.6788	1.67063	1.66581	1.66261	1.65143	1.64431	1.64165	1.63478	1.62735	1.61842	1.61517	1.61065	1.60292	1.59556	1.59116	1.58466	1.57923	1.57493	1.56838	1.56488	1.56228	1.55165	1.55132	1.54329	1.53845	1.53098	1.52953	1.52234	1.51324	1.50674	1.50138	1.50086	1.49663	1.48778	1.48494	1.4842
1.7753	1.77105	1.76247	1.75579	1.75047	1.74195	1.73419	1.72769	1.71738	1.70999	1.70675	1.7035	1.69677	1.69043	1.68056	1.67239	1.66766	1.661	1.65626	1.64976	1.64327	1.6354	1.62698	1.62049	1.61399	1.60991	1.6064	1.59779	1.59346	1.59032	1.58259	1.57935	1.57424	1.56539	1.5589	1.5548	1.555	1.54525	1.53619	1.5297	1.52319	1.51783	1.5173	1.51357	1.50752	1.50386	1.49773	1.49383	1.48466	1.48117
1.78382	1.77635	1.76761	1.76227	1.7547	1.75132	1.74299	1.73408	1.73159	1.72573	1.71791	1.71141	1.70491	1.69841	1.69017	1.68213	1.6773	1.67079	1.66265	1.65616	1.65116	1.64353	1.63622	1.63211	1.62502	1.62177	1.61479	1.60662	1.6043	1.59557	1.58689	1.58585	1.57859	1.56716	1.56623	1.5621	1.55645	1.5516	1.54338	1.53942	1.53427	1.53299	1.5271	1.52274	1.51454	1.51263	1.50051	1.4952	1.49704	1.48792
1.79269	1.7862	1.77746	1.77212	1.76887	1.75707	1.74922	1.74597	1.73667	1.73159	1.72578	1.71605	1.71001	1.70132	1.69718	1.69177	1.68047	1.67403	1.66917	1.66425	1.65642	1.64788	1.64464	1.63998	1.6335	1.62572	1.6185	1.61526	1.61082	1.60317	1.59565	1.59132	1.58586	1.58163	1.57514	1.56863	1.56387	1.56139	1.55321	1.54922	1.54272	1.53622	1.53098	1.52981	1.52332	1.51682	1.51079	1.50712	1.50062	1.49412
1.7885	1.7763	1.77105	1.76675	1.75816	1.75254	1.74522	1.74145	1.73364	1.72447	1.71797	1.71331	1.71007	1.7033	1.69356	1.68549	1.67899	1.6725	1.66446	1.65773	1.65301	1.64651	1.64279	1.6401	1.63229	1.62254	1.61157	1.60452	1.60433	1.59893	1.59463	1.58816	1.58165	1.57513	1.56954	1.5663	1.56222	1.55572	1.54848	1.54085	1.54018	1.53631	1.52923	1.52057	1.51631	1.5075	1.50425	1.50063	1.49413	1.48793
1.7994	1.79069	1.78312	1.77877	1.77131	1.7657	1.75436	1.74803	1.7422	1.73436	1.72786	1.72136	1.71665	1.71166	1.70346	1.6987	1.69383	1.68408	1.67588	1.66938	1.66288	1.65639	1.6499	1.64742	1.64548	1.63447	1.62513	1.6207	1.61421	1.60771	1.60227	1.598	1.59054	1.58453	1.58419	1.5753	1.56801	1.56058	1.55911	1.55331	1.55006	1.54558	1.53641	1.53098	1.52901	1.51737	1.51371	1.50833	1.51028	1.50081
1.79841	1.79295	1.78645	1.77784	1.7681	1.76243	1.75519	1.74545	1.74145	1.73586	1.72611	1.7235	1.71629	1.70857	1.70194	1.69218	1.68568	1.68226	1.67777	1.66801	1.65827	1.65266	1.64864	1.6415	1.63825	1.63015	1.61861	1.61648	1.61214	1.60438	1.6046	1.60004	1.5954	1.58271	1.57863	1.57211	1.56639	1.56241	1.55661	1.55272	1.54682	1.54245	1.53322	1.52721	1.5244	1.52319	1.51454	1.51324	1.50138	1.50065
1.79934	1.79059	1.78306	1.77874	1.77336	1.76476	1.75707	1.75259	1.74143	1.73294	1.7259	1.72172	1.71809	1.7116	1.7051	1.7003	1.69048	1.67906	1.67256	1.66455	1.65924	1.6578	1.65175	1.64337	1.63556	1.62836	1.62387	1.61857	1.61533	1.60875	1.60004	1.59901	1.59279	1.5836	1.5836	1.58098	1.5704	1.56058	1.55832	1.54929	1.54414	1.54287	1.53578	1.52769	1.52617	1.51783	1.5174	1.51338	1.50398	1.49779
1.79071	1.78532	1.7778	1.77015	1.76365	1.75917	1.75592	1.74493	1.73437	1.72973	1.72286	1.71489	1.71012	1.70519	1.69704	1.68729	1.67912	1.67415	1.66941	1.66291	1.65501	1.64937	1.64671	1.6415	1.637	1.6293	1.61957	1.61207	1.60883	1.6035	1.59575	1.5925	1.58833	1.58094	1.57458	1.57541	1.56815	1.55985	1.55524	1.54807	1.5483	1.53644	1.52994	1.52392	1.52112	1.52032	1.51382	1.507	1.49782	1.49409
1.79965	1.79388	1.78635	1.77768	1.77007	1.76147	1.75584	1.75059	1.74212	1.7343	1.7297	1.7246	1.71629	1.71008	1.69991	1.69381	1.69046	1.68233	1.67427	1.66757	1.65985	1.65266	1.64985	1.64335	1.63818	1.63236	1.62261	1.61407	1.60874	1.60436	1.59895	1.5957	1.59043	1.58263	1.57939	1.57525	1.5696	1.56394	1.55476	1.55586	1.54934	1.54284	1.53635	1.52985	1.52335	1.51687	1.51081	1.50756	1.50431	1.50074
1.80615	1.79752	1.78777	1.78009	1.77763	1.76774	1.76118	1.75548	1.74759	1.7411	1.73461	1.72293	1.71345	1.70854	1.70528	1.70054	1.69234	1.68734	1.68118	1.67143	1.66444	1.66119	1.65145	1.6395	1.6395	1.63717	1.63065	1.62635	1.62318	1.61445	1.60699	1.59818	1.59436	1.59334	1.5836	1.5813	1.57227	1.56578	1.56058	1.55818	1.54686	1.54308	1.53707	1.53384	1.5298	1.52075	1.51783	1.517	1.50748	1.50118
1.81916	1.81266	1.80183	1.79523	1.78989	1.78339	1.7789	1.77171	1.7639	1.75362	1.74432	1.73964	1.73284	1.72483	1.71666	1.70856	1.70206	1.69713	1.69388	1.68617	1.67897	1.67474	1.66773	1.66316	1.65537	1.64688	1.64159	1.63835	1.63287	1.62418	1.61664	1.6089	1.60469	1.59819	1.59258	1.58933	1.58689	1.5846	1.57559	1.56842	1.55995	1.55611	1.54962	1.54363	1.53945	1.53098	1.5306	1.52702	1.52112	1.51983
1.81029	1.80277	1.79627	1.78548	1.78091	1.77678	1.76624	1.75722	1.75072	1.74423	1.73587	1.73159	1.72802	1.71804	1.70845	1.70362	1.70038	1.69399	1.68577	1.67928	1.67568	1.66582	1.65403	1.65329	1.64679	1.63904	1.63293	1.63059	1.62296	1.61321	1.60767	1.60788	1.60041	1.59161	1.586	1.5836	1.58118	1.5722	1.56643	1.56112	1.55071	1.5489	1.53973	1.53376	1.53098	1.5301	1.52321	1.51383	1.50827	1.51016
1.81587	1.80717	1.80177	1.79428	1.78245	1.77967	1.7749	1.76712	1.7587	1.75461	1.74907	1.73752	1.72807	1.71987	1.71514	1.71021	1.70207	1.6987	1.69111	1.68078	1.67753	1.67148	1.66581	1.66186	1.65339	1.64565	1.6371	1.63293	1.62957	1.62198	1.61665	1.60791	1.60047	1.59346	1.59171	1.58689	1.5853	1.5788	1.57087	1.56125	1.56259	1.55432	1.54139	1.54362	1.53942	1.52967	1.52072	1.51747	1.51392	1.50796
1.81707	1.80948	1.8051	1.80185	1.79452	1.78478	1.77699	1.77242	1.76543	1.75751	1.74922	1.74123	1.73302	1.72327	1.71843	1.71525	1.70721	1.70048	1.69724	1.68975	1.67951	1.67168	1.66453	1.66003	1.65353	1.64937	1.64487	1.63406	1.62756	1.62207	1.61881	1.61556	1.61056	1.60249	1.59843	1.59194	1.58546	1.57896	1.5731	1.56931	1.56166	1.5502	1.54695	1.54329	1.53717	1.53322	1.5244	1.52414	1.52044	1.51069
1.81914	1.81487	1.80726	1.79751	1.78987	1.78749	1.7794	1.77235	1.76911	1.75634	1.74803	1.74256	1.73638	1.73139	1.72151	1.71019	1.7085	1.70712	1.69737	1.68613	1.67897	1.67471	1.66496	1.6579	1.65205	1.64734	1.64571	1.63833	1.63282	1.62526	1.62095	1.61648	1.61165	1.59819	1.59435	1.59421	1.58689	1.58459	1.57557	1.567	1.5553	1.55875	1.54957	1.54414	1.54221	1.5301	1.52481	1.52697	1.52047	1.51369
1.81927	1.81709	1.80653	1.79857	1.79126	1.7855	1.77639	1.76722	1.76073	1.75606	1.75102	1.74277	1.73474	1.72825	1.71851	1.71027	1.70857	1.70255	1.69248	1.68455	1.6762	1.67239	1.66721	1.65924	1.65683	1.64916	1.64279	1.63846	1.6286	1.62434	1.61878	1.6126	1.60333	1.60244	1.59834	1.59184	1.58457	1.57483	1.56854	1.57243	1.56532	1.55672	1.55296	1.54549	1.53382	1.53098	1.52989	1.52046	1.51454	1.51429
1.82283	1.81633	1.80983	1.80139	1.79165	1.78563	1.78055	1.77406	1.76581	1.75777	1.75294	1.74808	1.7416	1.73511	1.72568	1.71557	1.70906	1.70663	1.70331	1.6916	1.68183	1.67209	1.66697	1.66575	1.65816	1.65285	1.6441	1.63856	1.63531	1.63033	1.6214	1.6149	1.60915	1.60662	1.60325	1.58954	1.58511	1.57757	1.57879	1.56951	1.56301	1.55729	1.55695	1.5534	1.54614	1.5312	1.53371	1.5244	1.52408	1.51444
1.82905	1.82255	1.81605	1.80531	1.80273	1.7978	1.79006	1.78553	1.77463	1.76589	1.76264	1.75404	1.74455	1.73976	1.73157	1.7234	1.71701	1.71033	1.70264	1.69396	1.69071	1.68474	1.675	1.67039	1.67115	1.66549	1.65574	1.64712	1.64062	1.63412	1.62763	1.62113	1.61463	1.60903	1.60745	1.60595	1.59346	1.59274	1.58813	1.57774	1.56716	1.56603	1.55849	1.54791	1.55027	1.54621	1.53647	1.52704	1.52112	1.52112
1.83423	1.82348	1.81373	1.80616	1.79966	1.79317	1.78667	1.78017	1.77369	1.76719	1.75878	1.75089	1.7444	1.73791	1.73143	1.72493	1.7168	1.71185	1.70717	1.69745	1.69066	1.68317	1.67155	1.66581	1.66193	1.65469	1.65144	1.64702	1.64279	1.6406	1.63306	1.62334	1.61551	1.61133	1.60573	1.60078	1.59265	1.5894	1.58469	1.57564	1.56914	1.56326	1.55946	1.554	1.55256	1.54282	1.53427	1.53321	1.52378	1.51755
1.83897	1.82812	1.82154	1.81412	1.8023	1.79936	1.79278	1.78556	1.77663	1.77105	1.7656	1.75763	1.75287	1.74454	1.73486	1.72997	1.72358	1.71384	1.70559	1.70054	1.69307	1.68554	1.68155	1.67183	1.66581	1.66341	1.65691	1.65041	1.64283	1.63622	1.63119	1.62074	1.62123	1.61473	1.60907	1.60422	1.59524	1.58875	1.58292	1.58031	1.57911	1.57205	1.56282	1.55633	1.54983	1.54375	1.54085	1.54022	1.53317	1.52088
1.83649	1.82674	1.82144	1.8182	1.80853	1.79972	1.79116	1.78547	1.77627	1.7691	1.76204	1.75789	1.75062	1.74296	1.73971	1.73306	1.72165	1.71514	1.7104	1.70219	1.69571	1.69067	1.68599	1.67811	1.66971	1.66195	1.65471	1.65266	1.64922	1.64279	1.63957	1.63086	1.62237	1.61511	1.61794	1.61057	1.60166	1.59516	1.58791	1.5796	1.57635	1.57247	1.56597	1.56003	1.55578	1.54789	1.54986	1.5426	1.53064	1.52708
1.85545	1.84897	1.83831	1.83353	1.82749	1.81972	1.81323	1.80485	1.7988	1.79013	1.78067	1.77244	1.76607	1.76118	1.75629	1.7499	1.74016	1.73339	1.72579	1.71843	1.71295	1.70395	1.70199	1.69575	1.68314	1.67897	1.67673	1.66917	1.66149	1.65623	1.64745	1.64188	1.63775	1.63209	1.62725	1.61902	1.61434	1.60595	1.60207	1.59496	1.58689	1.58637	1.58264	1.57526	1.56427	1.56645	1.55996	1.55346	1.54742	1.54665
1.85952	1.84525	1.84011	1.83357	1.82596	1.81948	1.81092	1.80117	1.79736	1.78962	1.78231	1.77535	1.76923	1.76599	1.75927	1.74952	1.73977	1.73164	1.7283	1.72223	1.71368	1.70755	1.6978	1.69077	1.68622	1.67972	1.67445	1.66882	1.66138	1.65592	1.64831	1.64299	1.63523	1.63008	1.62124	1.61736	1.61728	1.60833	1.60259	1.59934	1.59542	1.5883	1.57972	1.57702	1.57452	1.56058	1.55973	1.55323	1.54708	1.54352
1.86723	1.85869	1.8522	1.84143	1.83263	1.82819	1.82293	1.81447	1.80665	1.80393	1.79468	1.78568	1.7789	1.76916	1.75942	1.75461	1.7482	1.73832	1.73335	1.72714	1.72028	1.71564	1.70779	1.70066	1.6987	1.69246	1.68346	1.67974	1.6691	1.66694	1.6594	1.65166	1.64746	1.64279	1.63929	1.6288	1.62396	1.61497	1.60991	1.60923	1.6041	1.59227	1.58634	1.58309	1.5789	1.57044	1.56966	1.56283	1.55338	1.54742
1.85645	1.85108	1.84353	1.83589	1.82526	1.81835	1.80715	1.80454	1.79958	1.78847	1.78238	1.77556	1.76931	1.76265	1.7529	1.74803	1.74171	1.73487	1.72885	1.72172	1.71744	1.70771	1.69931	1.69281	1.68506	1.67775	1.67332	1.66684	1.66143	1.65713	1.65064	1.64317	1.63435	1.62786	1.62306	1.62069	1.61245	1.60851	1.60201	1.59613	1.59172	1.58252	1.57702	1.5761	1.56918	1.5602	1.55729	1.55608	1.5444	1.54698
1.86622	1.85869	1.8522	1.84358	1.83802	1.83067	1.82296	1.81449	1.80471	1.79875	1.7918	1.78205	1.77408	1.76931	1.76098	1.7513	1.74322	1.73816	1.73358	1.72532	1.71737	1.70904	1.70391	1.70199	1.69812	1.68837	1.67741	1.6691	1.66684	1.66143	1.65713	1.65064	1.64415	1.6395	1.63596	1.62381	1.61406	1.60739	1.60845	1.60058	1.59018	1.58957	1.58632	1.58204	1.57275	1.56626	1.56058	1.56022	1.55636	1.54661
1.87957	1.87068	1.86423	1.85887	1.85239	1.8418	1.83482	1.82961	1.8212	1.81334	1.80867	1.80183	1.79033	1.77905	1.77098	1.76776	1.76616	1.75668	1.74651	1.74179	1.73386	1.72551	1.72037	1.7158	1.70803	1.69952	1.69302	1.68538	1.67897	1.67685	1.66933	1.66154	1.65829	1.65324	1.64522	1.64115	1.63543	1.6307	1.62166	1.61518	1.60991	1.60757	1.59621	1.59245	1.58689	1.58521	1.57373	1.57305	1.56686	1.56309
1.88386	1.87385	1.86307	1.8555	1.849	1.84251	1.83193	1.82695	1.82106	1.80938	1.80205	1.79695	1.79045	1.78396	1.77919	1.7709	1.76118	1.75469	1.75132	1.74379	1.73196	1.72546	1.72034	1.71576	1.70927	1.70152	1.6942	1.69212	1.68762	1.67679	1.66925	1.66252	1.65962	1.65173	1.64671	1.63866	1.6346	1.62812	1.62088	1.61252	1.60927	1.60541	1.59892	1.59242	1.58592	1.58031	1.5795	1.57228	1.5609	1.56273
1.88721	1.8774	1.87299	1.86878	1.86023	1.85049	1.84272	1.82846	1.82608	1.82098	1.8138	1.80673	1.79892	1.794	1.78426	1.77763	1.77141	1.76144	1.75642	1.7503	1.74195	1.73546	1.72897	1.7212	1.71514	1.71158	1.70298	1.69759	1.6922	1.68349	1.67798	1.67473	1.66966	1.66078	1.65429	1.64779	1.64054	1.63293	1.63159	1.62448	1.6159	1.61265	1.6094	1.60476	1.59304	1.5894	1.58291	1.57641	1.57071	1.57328
1.88355	1.87732	1.86966	1.85993	1.85443	1.84494	1.84011	1.83413	1.82634	1.81793	1.81005	1.80172	1.79736	1.78859	1.77749	1.77434	1.7678	1.758	1.7515	1.74349	1.73669	1.73202	1.72414	1.71708	1.71122	1.70528	1.70282	1.69634	1.6876	1.67897	1.67583	1.66709	1.66156	1.65739	1.65177	1.64683	1.63709	1.62964	1.62746	1.61909	1.61455	1.60541	1.60004	1.59849	1.58922	1.5836	1.58201	1.57044	1.57014	1.56661
1.90588	1.89471	1.88944	1.87867	1.86877	1.86227	1.85984	1.84791	1.8362	1.83162	1.82462	1.81854	1.81709	1.8066	1.79394	1.79078	1.78753	1.78102	1.77455	1.76512	1.75501	1.7485	1.74201	1.73551	1.72643	1.71843	1.71601	1.70952	1.70302	1.69653	1.69108	1.6858	1.678	1.67291	1.66493	1.66085	1.65357	1.64757	1.65056	1.64081	1.6317	1.62577	1.62199	1.6155	1.609	1.60333	1.60183	1.58984	1.5863	1.5798
1.89589	1.88833	1.88399	1.87441	1.86348	1.85781	1.85256	1.84802	1.84093	1.83307	1.82291	1.81709	1.81181	1.8055	1.80058	1.78758	1.77763	1.77299	1.76476	1.75826	1.75176	1.74527	1.74011	1.73556	1.72906	1.72256	1.71489	1.7063	1.70308	1.70105	1.69009	1.68261	1.67568	1.67211	1.66167	1.6576	1.6511	1.6446	1.6395	1.63689	1.62697	1.62792	1.61764	1.60612	1.60288	1.59921	1.59271	1.58655	1.58301	1.57702
1.90914	1.89939	1.89602	1.8856	1.87549	1.86899	1.86249	1.85599	1.84949	1.83932	1.82814	1.82367	1.82024	1.8104	1.80068	1.79578	1.78791	1.78091	1.77652	1.76962	1.7636	1.7552	1.74871	1.74347	1.73532	1.72264	1.71729	1.71514	1.71302	1.70551	1.69675	1.69024	1.68554	1.68297	1.67486	1.67007	1.66104	1.65525	1.65069	1.64341	1.64435	1.63407	1.62257	1.61932	1.61565	1.60953	1.60595	1.5992	1.59018	1.58933
[truncated: 5,000 more columns]
