# Supplementary material for: Quantum octets in high mobility pentagonal two-dimensional PdSe2
Source: Nat Commun. 2024 Jan 26;15:761. doi: 10.1038/s41467-024-44972-2 (PMC10817936; doi:10.1038/s41467-024-44972-2)
Supplement: Supplementary file 3 — Source Data [file 41467_2024_44972_MOESM3_ESM.zip › source data/Fig4b.csv]

RTgB_D35_all_Prof1.x	RTgB_D35_all_Prof1.d	RTgB_D35_all_Prof3.x	RTgB_D35_all_Prof3.d
-14	13.0629	-14
-13.99	13.2333	-13.99
-13.98	13.3403	-13.98
-13.97	13.4208	-13.97
-13.96	13.4842	-13.96
-13.95	13.5355	-13.95
-13.94	13.573	-13.94
-13.93	13.6005	-13.93
-13.92	13.6199	-13.92
-13.91	13.63	-13.91
-13.9	13.6401	-13.9
-13.89	13.6366	-13.89
-13.88	13.6493	-13.88
-13.87	13.6493	-13.87
-13.86	13.6457	-13.86
-13.85	13.6428	-13.85
-13.84	13.6353	-13.84
-13.83	13.6241	-13.83
-13.82	13.6151	-13.82
-13.81	13.6066	-13.81
-13.8	13.5892	-13.8
-13.79	13.5632	-13.79
-13.78	13.531	-13.78
-13.77	13.4915	-13.77
-13.76	13.449	-13.76
-13.75	13.3937	-13.75
-13.74	13.3338	-13.74
-13.73	13.2622	-13.73
-13.72	13.1848	-13.72
-13.71	13.0911	-13.71
-13.7	12.9916	-13.7
-13.69	12.8878	-13.69
-13.68	12.7766	-13.68
-13.67	12.6666	-13.67
-13.66	12.5474	-13.66
-13.65	12.4234	-13.65
-13.64	12.2943	-13.64
-13.63	12.1673	-13.63
-13.62	12.0387	-13.62
-13.61	11.9065	-13.61
-13.6	11.7844	-13.6
-13.59	11.6595	-13.59
-13.58	11.5312	-13.58
-13.57	11.4082	-13.57
-13.56	11.2833	-13.56
-13.55	11.1568	-13.55
-13.54	11.0338	-13.54
-13.53	10.913	-13.53
-13.52	10.7905	-13.52
-13.51	10.6729	-13.51
-13.5	10.5572	-13.5
-13.49	10.4405	-13.49
-13.48	10.3307	-13.48
-13.47	10.2223	-13.47
-13.46	10.1168	-13.46
-13.45	10.0068	-13.45
-13.44	9.89491	-13.44
-13.43	9.78985	-13.43
-13.42	9.68236	-13.42
-13.41	9.57669	-13.41
-13.4	9.4732	-13.4
-13.39	9.37101	-13.39
-13.38	9.26489	-13.38
-13.37	9.16255	-13.37
-13.36	9.06823	-13.36
-13.35	8.97402	-13.35
-13.34	8.87554	-13.34
-13.33	8.78297	-13.33
-13.32	8.68615	-13.32
-13.31	8.591	-13.31
-13.3	8.49575	-13.3
-13.29	8.41023	-13.29
-13.28	8.32136	-13.28
-13.27	8.23282	-13.27
-13.26	8.14515	-13.26
-13.25	8.05804	-13.25
-13.24	7.97252	-13.24
-13.23	7.88862	-13.23
-13.22	7.80489	-13.22
-13.21	7.72532	-13.21
-13.2	7.65071	-13.2
-13.19	7.57387	-13.19
-13.18	7.49859	-13.18
-13.17	7.41957	-13.17
-13.16	7.34581	-13.16
-13.15	7.25771	-13.15
-13.14	7.19197	-13.14
-13.13	7.11031	-13.13
-13.12	7.03713	-13.12
-13.11	6.96138	-13.11
-13.1	6.89236	-13.1
-13.09	6.81375	-13.09
-13.08	6.73835	-13.08
-13.07	6.67336	-13.07
-13.06	6.60262	-13.06
-13.05	6.5392	-13.05
-13.04	6.46993	-13.04
-13.03	6.40344	-13.03
-13.02	6.34054	-13.02
-13.01	6.27404	-13.01
-13	6.21058	-13
-12.99	6.14374	-12.99
-12.98	6.08044	-12.98
-12.97	6.02073	-12.97
-12.96	5.9574	-12.96
-12.95	5.89705	-12.95
-12.94	5.83568	-12.94
-12.93	5.77575	-12.93
-12.92	5.71371	-12.92
-12.91	5.65131	-12.91
-12.9	5.59479	-12.9
-12.89	5.5377	-12.89
-12.88	5.479	-12.88
-12.87	5.41922	-12.87
-12.86	5.36159	-12.86
-12.85	5.3061	-12.85
-12.84	5.25234	-12.84
-12.83	5.20168	-12.83
-12.82	5.14651	-12.82
-12.81	5.09002	-12.81
-12.8	5.03551	-12.8
-12.79	4.9815	-12.79
-12.78	4.9296	-12.78
-12.77	4.8756	-12.77
-12.76	4.82053	-12.76
-12.75	4.77214	-12.75
-12.74	4.72498	-12.74
-12.73	4.67151	-12.73
-12.72	4.61846	-12.72
-12.71	4.56826	-12.71
-12.7	4.51918	-12.7
-12.69	4.47001	-12.69
-12.68	4.41734	-12.68
-12.67	4.36606	-12.67
-12.66	4.32246	-12.66
-12.65	4.27287	-12.65
-12.64	4.22285	-12.64
-12.63	4.17456	-12.63
-12.62	4.1287	-12.62
-12.61	4.08269	-12.61
-12.6	4.03352	-12.6
-12.59	3.98342	-12.59
-12.58	3.93908	-12.58
-12.57	3.88896	-12.57
-12.56	3.84599	-12.56
-12.55	3.80027	-12.55
-12.54	3.7544	-12.54
-12.53	3.7106	-12.53
-12.52	3.66358	-12.52
-12.51	3.62172	-12.51
-12.5	3.57757	-12.5
-12.49	3.52737	-12.49
-12.48	3.48813	-12.48
-12.47	3.44952	-12.47
-12.46	3.39482	-12.46
-12.45	3.35739	-12.45
-12.44	3.31356	-12.44
-12.43	3.26501	-12.43
-12.42	3.22477	-12.42
-12.41	3.18252	-12.41
-12.4	3.13974	-12.4
-12.39	3.09868	-12.39
-12.38	3.05972	-12.38
-12.37	3.01902	-12.37
-12.36	2.97093	-12.36
-12.35	2.92703	-12.35
-12.34	2.88635	-12.34
-12.33	2.84975	-12.33
-12.32	2.80644	-12.32
-12.31	2.76922	-12.31
-12.3	2.73277	-12.3
-12.29	2.69405	-12.29
-12.28	2.64791	-12.28
-12.27	2.61078	-12.27
-12.26	2.56667	-12.26
-12.25	2.52906	-12.25
-12.24	2.48951	-12.24
-12.23	2.4557	-12.23
-12.22	2.41358	-12.22
-12.21	2.37397	-12.21
-12.2	2.33723	-12.2
-12.19	2.30257	-12.19
-12.18	2.26605	-12.18
-12.17	2.22958	-12.17
-12.16	2.19802	-12.16
-12.15	2.16116	-12.15
-12.14	2.12662	-12.14
-12.13	2.09181	-12.13
-12.12	2.05387	-12.12
-12.11	2.02148	-12.11
-12.1	1.98756	-12.1
-12.09	1.95374	-12.09
-12.08	1.92025	-12.08
-12.07	1.88782	-12.07
-12.06	1.85439	-12.06
-12.05	1.82107	-12.05
-12.04	1.78733	-12.04
-12.03	1.75551	-12.03
-12.02	1.72546	-12.02
-12.01	1.69603	-12.01
-12	1.66468	-12
-11.99	1.63252	-11.99
-11.98	1.59922	-11.98
-11.97	1.56808	-11.97
-11.96	1.54125	-11.96
-11.95	1.51339	-11.95
-11.94	1.48299	-11.94
-11.93	1.45323	-11.93
-11.92	1.42435	-11.92
-11.91	1.39609	-11.91
-11.9	1.37167	-11.9
-11.89	1.34335	-11.89
-11.88	1.31375	-11.88
-11.87	1.28613	-11.87
-11.86	1.25791	-11.86
-11.85	1.23267	-11.85
-11.84	1.20573	-11.84
-11.83	1.17971	-11.83
-11.82	1.15501	-11.82
-11.81	1.13125	-11.81
-11.8	1.10775	-11.8
-11.79	1.08092	-11.79
-11.78	1.05591	-11.78
-11.77	1.03281	-11.77
-11.76	1.00606	-11.76
-11.75	0.980161	-11.75
-11.74	0.96322	-11.74
-11.73	0.937604	-11.73
-11.72	0.919352	-11.72
-11.71	0.898641	-11.71
-11.7	0.872769	-11.7
-11.69	0.851072	-11.69
-11.68	0.832376	-11.68
-11.67	0.814758	-11.67
-11.66	0.795268	-11.66
-11.65	0.776104	-11.65
-11.64	0.759992	-11.64
-11.63	0.744583	-11.63
-11.62	0.7211	-11.62
-11.61	0.709223	-11.61
-11.6	0.68914	-11.6
-11.59	0.668341	-11.59
-11.58	0.65797	-11.58
-11.57	0.640625	-11.57
-11.56	0.62546	-11.56
-11.55	0.610772	-11.55
-11.54	0.604028	-11.54
-11.53	0.587642	-11.53
-11.52	0.569354	-11.52
-11.51	0.559057	-11.51
-11.5	0.545828	-11.5
-11.49	0.531792	-11.49
-11.48	0.514896	-11.48
-11.47	0.502763	-11.47
-11.46	0.488622	-11.46
-11.45	0.479524	-11.45
-11.44	0.469547	-11.44
-11.43	0.457497	-11.43
-11.42	0.440214	-11.42
-11.41	0.433549	-11.41
-11.4	0.426709	-11.4
-11.39	0.415335	-11.39
-11.38	0.405403	-11.38
-11.37	0.398991	-11.37
-11.36	0.390328	-11.36
-11.35	0.380584	-11.35
-11.34	0.371256	-11.34
-11.33	0.360193	-11.33
-11.32	0.349406	-11.32
-11.31	0.341298	-11.31
-11.3	0.334989	-11.3
-11.29	0.325817	-11.29
-11.28	0.317751	-11.28
-11.27	0.308228	-11.27
-11.26	0.302873	-11.26
-11.25	0.294681	-11.25
-11.24	0.287026	-11.24
-11.23	0.278307	-11.23
-11.22	0.269492	-11.22
-11.21	0.267461	-11.21
-11.2	0.262874	-11.2
-11.19	0.25515	-11.19
-11.18	0.251417	-11.18
-11.17	0.24814	-11.17
-11.16	0.243558	-11.16
-11.15	0.237884	-11.15
-11.14	0.234124	-11.14
-11.13	0.231426	-11.13
-11.12	0.227622	-11.12
-11.11	0.226971	-11.11
-11.1	0.224491	-11.1
-11.09	0.22097	-11.09
-11.08	0.219247	-11.08
-11.07	0.215721	-11.07
-11.06	0.213978	-11.06
-11.05	0.2148	-11.05
-11.04	0.217101	-11.04
-11.03	0.216327	-11.03
-11.02	0.216747	-11.02
-11.01	0.213969	-11.01
-11	0.210961	-11
-10.99	0.215717	-10.99
-10.98	0.216084	-10.98
-10.97	0.21272	-10.97
-10.96	0.219763	-10.96
-10.95	0.222752	-10.95
-10.94	0.226797	-10.94
-10.93	0.22589	-10.93
-10.92	0.23119	-10.92
-10.91	0.234073	-10.91
-10.9	0.238982	-10.9
-10.89	0.247936	-10.89
-10.88	0.250926	-10.88
-10.87	0.261125	-10.87
-10.86	0.261525	-10.86
-10.85	0.271643	-10.85
-10.84	0.276443	-10.84
-10.83	0.280121	-10.83
-10.82	0.288433	-10.82
-10.81	0.292912	-10.81
-10.8	0.29896	-10.8
-10.79	0.307443	-10.79
-10.78	0.312539	-10.78
-10.77	0.324338	-10.77
-10.76	0.328721	-10.76
-10.75	0.337321	-10.75
-10.74	0.343848	-10.74
-10.73	0.350347	-10.73
-10.72	0.356844	-10.72
-10.71	0.365879	-10.71
-10.7	0.378089	-10.7
-10.69	0.385052	-10.69
-10.68	0.392052	-10.68
-10.67	0.3981	-10.67
-10.66	0.405021	-10.66
-10.65	0.414906	-10.65
-10.64	0.424251	-10.64
-10.63	0.431644	-10.63
-10.62	0.437768	-10.62
-10.61	0.44682	-10.61
-10.6	0.462603	-10.6
-10.59	0.470061	-10.59
-10.58	0.478772	-10.58
-10.57	0.488952	-10.57
-10.56	0.502454	-10.56
-10.55	0.50943	-10.55
-10.54	0.522492	-10.54
-10.53	0.531727	-10.53
-10.52	0.542412	-10.52
-10.51	0.552293	-10.51
-10.5	0.564627	-10.5
-10.49	0.578284	-10.49
-10.48	0.588606	-10.48
-10.47	0.599671	-10.47
-10.46	0.615219	-10.46
-10.45	0.62552	-10.45
-10.44	0.635706	-10.44
-10.43	0.650284	-10.43
-10.42	0.661302	-10.42
-10.41	0.67046	-10.41
-10.4	0.682792	-10.4
-10.39	0.695386	-10.39
-10.38	0.704215	-10.38
-10.37	0.714354	-10.37
-10.36	0.725697	-10.36
-10.35	0.736724	-10.35
-10.34	0.747435	-10.34
-10.33	0.757621	-10.33
-10.32	0.76909	-10.32
-10.31	0.7784	-10.31
-10.3	0.787659	-10.3
-10.29	0.798302	-10.29
-10.28	0.80599	-10.28
-10.27	0.813183	-10.27
-10.26	0.824156	-10.26
-10.25	0.832399	-10.25
-10.24	0.839086	-10.24
-10.23	0.847311	-10.23
-10.22	0.857627	-10.22
-10.21	0.860838	-10.21
-10.2	0.867791	-10.2
-10.19	0.876154	-10.19
-10.18	0.882849	-10.18
-10.17	0.88525	-10.17
-10.16	0.893326	-10.16
-10.15	0.899824	-10.15
-10.14	0.906934	-10.14
-10.13	0.913789	-10.13
-10.12	0.914085	-10.12
-10.11	0.9217	-10.11
-10.1	0.929012	-10.1
-10.09	0.932452	-10.09
-10.08	0.93666	-10.08
-10.07	0.94028	-10.07
-10.06	0.946282	-10.06
-10.05	0.952403	-10.05
-10.04	0.955651	-10.04
-10.03	0.958655	-10.03
-10.02	0.959647	-10.02
-10.01	0.965297	-10.01
-10	0.966905	-10	1.00225
-9.99	0.96704	-9.99	1.00577
-9.98	0.970293	-9.98	1.0155
-9.97	0.97349	-9.97	1.02935
-9.96	0.97409	-9.96	1.04504
-9.95	0.978884	-9.95	1.06081
-9.94	0.977369	-9.94	1.07574
-9.93	0.985196	-9.93	1.08949
-9.92	0.984547	-9.92	1.10193
-9.91	0.981411	-9.91	1.11296
-9.9	0.977629	-9.9	1.12247
-9.89	0.985317	-9.89	1.13037
-9.88	0.98413	-9.88	1.13663
-9.87	0.983923	-9.87	1.14126
-9.86	0.982049	-9.86	1.14429
-9.85	0.983139	-9.85	1.14575
-9.84	0.983837	-9.84	1.14567
-9.83	0.982608	-9.83	1.14406
-9.82	0.9846	-9.82	1.14098
-9.81	0.977034	-9.81	1.13642
-9.8	0.982672	-9.8	1.13041
-9.79	0.982805	-9.79	1.12291
-9.78	0.981467	-9.78	1.11396
-9.77	0.98329	-9.77	1.10363
-9.76	0.980258	-9.76	1.09205
-9.75	0.982676	-9.75	1.07927
-9.74	0.981539	-9.74	1.06531
-9.73	0.981459	-9.73	1.05015
-9.72	0.977187	-9.72	1.03383
-9.71	0.980793	-9.71	1.01649
-9.7	0.976068	-9.7	0.99829
-9.69	0.972496	-9.69	0.9794
-9.68	0.970363	-9.68	0.959878
-9.67	0.973392	-9.67	0.939694
-9.66	0.972052	-9.66	0.918779
-9.65	0.968131	-9.65	0.897096
-9.64	0.970655	-9.64	0.874679
-9.63	0.968889	-9.63	0.851632
-9.62	0.965918	-9.62	0.828103
-9.61	0.967433	-9.61	0.80427
-9.6	0.965991	-9.6	0.780305
-9.59	0.961707	-9.59	0.756331
-9.58	0.957893	-9.58	0.732378
-9.57	0.958023	-9.57	0.708395
-9.56	0.955348	-9.56	0.684314
-9.55	0.950345	-9.55	0.660137
-9.54	0.951302	-9.54	0.635957
-9.53	0.950068	-9.53	0.611895
-9.52	0.943204	-9.52	0.588012
-9.51	0.938371	-9.51	0.564278
-9.5	0.93892	-9.5	0.540629
-9.49	0.937776	-9.49	0.517038
-9.48	0.933952	-9.48	0.493547
-9.47	0.931569	-9.47	0.47024
-9.46	0.927195	-9.46	0.447196
-9.45	0.923351	-9.45	0.42446
-9.44	0.920181	-9.44	0.402039
-9.43	0.917879	-9.43	0.379921
-9.42	0.9098	-9.42	0.358084
-9.41	0.90866	-9.41	0.336515
-9.4	0.906312	-9.4	0.315221
-9.39	0.901195	-9.39	0.294224
-9.38	0.898009	-9.38	0.273523
-9.37	0.895645	-9.37	0.253077
-9.36	0.889225	-9.36	0.232821
-9.35	0.888997	-9.35	0.212725
-9.34	0.881865	-9.34	0.192827
-9.33	0.876813	-9.33	0.173229
-9.32	0.868466	-9.32	0.154054
-9.31	0.865566	-9.31	0.135402
-9.3	0.861294	-9.3	0.117314
-9.29	0.85499	-9.29	0.0997515
-9.28	0.85023	-9.28	0.0826114
-9.27	0.848742	-9.27	0.0657748
-9.26	0.844371	-9.26	0.0491673
-9.25	0.836677	-9.25	0.0327945
-9.24	0.836128	-9.24	0.0167326
-9.23	0.830161	-9.23	0.00107724
-9.22	0.823872	-9.22	-0.0141243
-9.21	0.820587	-9.21	-0.0289127
-9.2	0.816715	-9.2	-0.04339
-9.19	0.811473	-9.19	-0.0576391
-9.18	0.810201	-9.18	-0.0716537
-9.17	0.801635	-9.17	-0.0853369
-9.16	0.800493	-9.16	-0.0985633
-9.15	0.792897	-9.15	-0.11125
-9.14	0.792774	-9.14	-0.123393
-9.13	0.787054	-9.13	-0.135065
-9.12	0.776031	-9.12	-0.146383
-9.11	0.774261	-9.11	-0.157466
-9.1	0.768698	-9.1	-0.168378
-9.09	0.762776	-9.09	-0.1791
-9.08	0.756315	-9.08	-0.189529
-9.07	0.754585	-9.07	-0.199538
-9.06	0.749255	-9.06	-0.209044
-9.05	0.740524	-9.05	-0.218042
-9.04	0.736395	-9.04	-0.226598
-9.03	0.732193	-9.03	-0.234806
-9.02	0.726541	-9.02	-0.242769
-9.01	0.717493	-9.01	-0.250567
-9	0.717721	-9	-0.258231
-8.99	0.711942	-8.99	-0.265712
-8.98	0.708811	-8.98	-0.272906
-8.97	0.703883	-8.97	-0.279695
-8.96	0.699111	-8.96	-0.286007
-8.95	0.694011	-8.95	-0.291855
-8.94	0.687817	-8.94	-0.297348
-8.93	0.685567	-8.93	-0.302658
-8.92	0.683526	-8.92	-0.307937
-8.91	0.679261	-8.91	-0.313244
-8.9	0.676245	-8.9	-0.318517
-8.89	0.668028	-8.89	-0.323623
-8.88	0.665109	-8.88	-0.328442
-8.87	0.661144	-8.87	-0.332936
-8.86	0.654794	-8.86	-0.337154
-8.85	0.649562	-8.85	-0.341177
-8.84	0.644357	-8.84	-0.345049
-8.83	0.640493	-8.83	-0.348761
-8.82	0.639361	-8.82	-0.352284
-8.81	0.639043	-8.81	-0.355617
-8.8	0.634899	-8.8	-0.35879
-8.79	0.62875	-8.79	-0.361832
-8.78	0.624502	-8.78	-0.364758
-8.77	0.621253	-8.77	-0.36757
-8.76	0.616662	-8.76	-0.370269
-8.75	0.611492	-8.75	-0.372852
-8.74	0.60818	-8.74	-0.375327
-8.73	0.607772	-8.73	-0.377718
-8.72	0.604977	-8.72	-0.380071
-8.71	0.599979	-8.71	-0.382429
-8.7	0.595662	-8.7	-0.384792
-8.69	0.590607	-8.69	-0.387094
-8.68	0.589307	-8.68	-0.389222
-8.67	0.58584	-8.67	-0.391082
-8.66	0.584464	-8.66	-0.39266
-8.65	0.583239	-8.65	-0.394025
-8.64	0.577633	-8.64	-0.395284
-8.63	0.574867	-8.63	-0.396516
-8.62	0.570509	-8.62	-0.397746
-8.61	0.569548	-8.61	-0.398983
-8.6	0.566555	-8.6	-0.400252
-8.59	0.559828	-8.59	-0.401584
-8.58	0.557987	-8.58	-0.402973
-8.57	0.55544	-8.57	-0.404348
-8.56	0.549228	-8.56	-0.40561
-8.55	0.546153	-8.55	-0.406693
-8.54	0.547612	-8.54	-0.407599
-8.53	0.541158	-8.53	-0.408381
-8.52	0.540476	-8.52	-0.40911
-8.51	0.539049	-8.51	-0.409838
-8.5	0.536361	-8.5	-0.410587
-8.49	0.533237	-8.49	-0.411342
-8.48	0.528773	-8.48	-0.412065
-8.47	0.528731	-8.47	-0.412716
-8.46	0.525981	-8.46	-0.413299
-8.45	0.523423	-8.45	-0.413866
-8.44	0.525542	-8.44	-0.414497
-8.43	0.522332	-8.43	-0.415244
-8.42	0.514978	-8.42	-0.4161
-8.41	0.521958	-8.41	-0.416997
-8.4	0.521688	-8.4	-0.417849
-8.39	0.516288	-8.39	-0.418593
-8.38	0.510687	-8.38	-0.419219
-8.37	0.515895	-8.37	-0.419743
-8.36	0.512093	-8.36	-0.420172
-8.35	0.51266	-8.35	-0.420487
-8.34	0.50736	-8.34	-0.420681
-8.33	0.507242	-8.33	-0.420785
-8.32	0.504099	-8.32	-0.420863
-8.31	0.503953	-8.31	-0.420969
-8.3	0.50901	-8.3	-0.421138
-8.29	0.501917	-8.29	-0.421395
-8.28	0.503179	-8.28	-0.421742
-8.27	0.503378	-8.27	-0.422132
-8.26	0.502873	-8.26	-0.422468
-8.25	0.501438	-8.25	-0.42267
-8.24	0.50075	-8.24	-0.422732
-8.23	0.502474	-8.23	-0.422725
-8.22	0.495546	-8.22	-0.422736
-8.21	0.496782	-8.21	-0.422817
-8.2	0.494266	-8.2	-0.42298
-8.19	0.495667	-8.19	-0.423196
-8.18	0.492874	-8.18	-0.42341
-8.17	0.49613	-8.17	-0.423541
-8.16	0.494025	-8.16	-0.423517
-8.15	0.492936	-8.15	-0.423313
-8.14	0.491367	-8.14	-0.422976
-8.13	0.490799	-8.13	-0.422591
-8.12	0.486958	-8.12	-0.422222
-8.11	0.489143	-8.11	-0.421866
-8.1	0.490411	-8.1	-0.421487
-8.09	0.488024	-8.09	-0.421091
-8.08	0.486935	-8.08	-0.42075
-8.07	0.487301	-8.07	-0.420556
-8.06	0.488153	-8.06	-0.420536
-8.05	0.487512	-8.05	-0.420612
-8.04	0.484585	-8.04	-0.420641
-8.03	0.485371	-8.03	-0.420488
-8.02	0.484683	-8.02	-0.420092
-8.01	0.482748	-8.01	-0.419492
-8	0.483128	-8	-0.418797
-7.99	0.480665	-7.99	-0.418122
-7.98	0.477918	-7.98	-0.417538
-7.97	0.479066	-7.97	-0.417055
-7.96	0.480069	-7.96	-0.416645
-7.95	0.47871	-7.95	-0.416259
-7.94	0.47682	-7.94	-0.415832
-7.93	0.477471	-7.93	-0.415301
-7.92	0.478221	-7.92	-0.414644
-7.91	0.478275	-7.91	-0.413886
-7.9	0.47602	-7.9	-0.41307
-7.89	0.471067	-7.89	-0.412213
-7.88	0.473517	-7.88	-0.411299
-7.87	0.47554	-7.87	-0.410322
-7.86	0.47403	-7.86	-0.409308
-7.85	0.474544	-7.85	-0.408288
-7.84	0.472229	-7.84	-0.407257
-7.83	0.470492	-7.83	-0.406169
-7.82	0.469391	-7.82	-0.404988
-7.81	0.4679	-7.81	-0.403726
-7.8	0.468494	-7.8	-0.402435
-7.79	0.466794	-7.79	-0.40114
-7.78	0.466269	-7.78	-0.399788
-7.77	0.463914	-7.77	-0.398259
-7.76	0.464623	-7.76	-0.396441
-7.75	0.465953	-7.75	-0.394323
-7.74	0.463914	-7.74	-0.39202
-7.73	0.462833	-7.73	-0.389695
-7.72	0.459181	-7.72	-0.387438
-7.71	0.459738	-7.71	-0.385207
-7.7	0.460151	-7.7	-0.382877
-7.69	0.46053	-7.69	-0.380356
-7.68	0.459522	-7.68	-0.377661
-7.67	0.457249	-7.67	-0.374879
-7.66	0.459249	-7.66	-0.372088
-7.65	0.454049	-7.65	-0.369295
-7.64	0.453752	-7.64	-0.36644
-7.63	0.451864	-7.63	-0.363451
-7.62	0.456484	-7.62	-0.360273
-7.61	0.453115	-7.61	-0.356893
-7.6	0.448557	-7.6	-0.353327
-7.59	0.447656	-7.59	-0.349613
-7.58	0.451298	-7.58	-0.345773
-7.57	0.450049	-7.57	-0.341786
-7.56	0.444789	-7.56	-0.33759
-7.55	0.446897	-7.55	-0.333125
-7.54	0.44422	-7.54	-0.328379
-7.53	0.443066	-7.53	-0.323407
-7.52	0.444132	-7.52	-0.318295
-7.51	0.441063	-7.51	-0.3131
-7.5	0.440894	-7.5	-0.307817
-7.49	0.440365	-7.49	-0.302401
-7.48	0.440319	-7.48	-0.29681
-7.47	0.431965	-7.47	-0.291035
-7.46	0.432044	-7.46	-0.285081
-7.45	0.434036	-7.45	-0.278934
-7.44	0.429168	-7.44	-0.272562
-7.43	0.433394	-7.43	-0.26593
-7.42	0.429789	-7.42	-0.259039
-7.41	0.427945	-7.41	-0.251923
-7.4	0.431204	-7.4	-0.244628
-7.39	0.425517	-7.39	-0.237181
-7.38	0.42646	-7.38	-0.229577
-7.37	0.420419	-7.37	-0.221776
-7.36	0.42465	-7.36	-0.213715
-7.35	0.42252	-7.35	-0.20532
-7.34	0.421163	-7.34	-0.196532
-7.33	0.421163	-7.33	-0.187342
-7.32	0.414551	-7.32	-0.177813
-7.31	0.415668	-7.31	-0.168062
-7.3	0.415439	-7.3	-0.158178
-7.29	0.414198	-7.29	-0.148155
-7.28	0.4108	-7.28	-0.137903
-7.27	0.408413	-7.27	-0.127335
-7.26	0.405549	-7.26	-0.116454
-7.25	0.404503	-7.25	-0.105344
-7.24	0.40472	-7.24	-0.0940991
-7.23	0.402753	-7.23	-0.0827456
-7.22	0.397584	-7.22	-0.0712385
-7.21	0.394854	-7.21	-0.0594994
-7.2	0.396694	-7.2	-0.047468
-7.19	0.393047	-7.19	-0.0351393
-7.18	0.388852	-7.18	-0.0225735
-7.17	0.387124	-7.17	-0.00986579
-7.16	0.387545	-7.16	0.00291244
-7.15	0.386133	-7.15	0.0157571
-7.14	0.382851	-7.14	0.0287234
-7.13	0.384145	-7.13	0.0418763
-7.12	0.38377	-7.12	0.0552397
-7.11	0.380217	-7.11	0.0687742
-7.1	0.374842	-7.1	0.0823904
-7.09	0.370027	-7.09	0.0959863
-7.08	0.370589	-7.08	0.10949
-7.07	0.373162	-7.07	0.122881
-7.06	0.371715	-7.06	0.136187
-7.05	0.363932	-7.05	0.149456
-7.04	0.360041	-7.04	0.162729
-7.03	0.36	-7.03	0.17603
-7.02	0.357204	-7.02	0.189359
-7.01	0.354336	-7.01	0.202705
-7	0.354816	-7	0.216047
-6.99	0.349767	-6.99	0.229348
-6.98	0.34651	-6.98	0.24255
-6.97	0.34534	-6.97	0.255603
-6.96	0.342669	-6.96	0.26849
-6.95	0.340529	-6.95	0.281238
-6.94	0.338529	-6.94	0.293866
-6.93	0.333161	-6.93	0.306336
-6.92	0.331126	-6.92	0.318571
-6.91	0.326755	-6.91	0.330522
-6.9	0.321518	-6.9	0.342229
-6.89	0.320238	-6.89	0.353787
-6.88	0.314552	-6.88	0.36527
-6.87	0.315346	-6.87	0.376686
-6.86	0.313518	-6.86	0.387982
-6.85	0.30794	-6.85	0.399069
-6.84	0.304692	-6.84	0.409852
-6.83	0.30162	-6.83	0.420236
-6.82	0.299704	-6.82	0.43016
-6.81	0.296628	-6.81	0.439626
-6.8	0.299109	-6.8	0.448706
-6.79	0.293689	-6.79	0.457519
-6.78	0.287236	-6.78	0.46617
-6.77	0.282042	-6.77	0.474705
-6.76	0.281371	-6.76	0.48309
-6.75	0.275429	-6.75	0.49125
-6.74	0.268931	-6.74	0.499135
-6.73	0.268901	-6.73	0.506747
-6.72	0.259874	-6.72	0.514116
-6.71	0.259611	-6.71	0.521251
-6.7	0.25596	-6.7	0.528119
-6.69	0.255215	-6.69	0.534662
-6.68	0.247665	-6.68	0.540829
-6.67	0.245996	-6.67	0.546601
-6.66	0.238064	-6.66	0.552001
-6.65	0.238562	-6.65	0.557081
-6.64	0.235365	-6.64	0.561902
-6.63	0.232537	-6.63	0.566513
-6.62	0.224794	-6.62	0.570954
-6.61	0.220704	-6.61	0.575258
-6.6	0.21746	-6.6	0.579442
-6.59	0.213291	-6.59	0.58348
-6.58	0.208106	-6.58	0.587279
-6.57	0.204429	-6.57	0.590713
-6.56	0.200741	-6.56	0.593711
-6.55	0.194866	-6.55	0.596326
-6.54	0.189215	-6.54	0.598707
-6.53	0.185019	-6.53	0.600995
-6.52	0.185516	-6.52	0.60323
-6.51	0.181871	-6.51	0.605352
-6.5	0.17366	-6.5	0.607271
-6.49	0.16819	-6.49	0.608944
-6.48	0.166954	-6.48	0.61039
-6.47	0.162638	-6.47	0.611663
-6.46	0.156134	-6.46	0.612812
-6.45	0.151722	-6.45	0.613864
-6.44	0.146792	-6.44	0.614821
-6.43	0.142513	-6.43	0.615672
-6.42	0.137308	-6.42	0.616389
-6.41	0.132396	-6.41	0.616941
-6.4	0.131104	-6.4	0.617302
-6.39	0.128889	-6.39	0.617458
-6.38	0.122483	-6.38	0.617414
-6.37	0.116727	-6.37	0.617191
-6.36	0.113204	-6.36	0.616836
-6.35	0.108294	-6.35	0.616434
-6.34	0.100453	-6.34	0.616093
-6.33	0.0965188	-6.33	0.615885
-6.32	0.097052	-6.32	0.615782
-6.31	0.0924876	-6.31	0.615632
-6.3	0.0864967	-6.3	0.615232
-6.29	0.082476	-6.29	0.614455
-6.28	0.0773538	-6.28	0.613324
-6.27	0.0749868	-6.27	0.612001
-6.26	0.0719112	-6.26	0.610677
-6.25	0.0678624	-6.25	0.609479
-6.24	0.0683732	-6.24	0.608425
-6.23	0.0649114	-6.23	0.607469
-6.22	0.0540001	-6.22	0.606575
-6.21	0.0512547	-6.21	0.605762
-6.2	0.04964	-6.2	0.605054
-6.19	0.0465153	-6.19	0.604425
-6.18	0.0408273	-6.18	0.603781
-6.17	0.0371839	-6.17	0.60304
-6.16	0.0333651	-6.16	0.602199
-6.15	0.0283973	-6.15	0.601322
-6.14	0.0247318	-6.14	0.600453
-6.13	0.021483	-6.13	0.599568
-6.12	0.0183697	-6.12	0.598615
-6.11	0.0154331	-6.11	0.597584
-6.1	0.0112057	-6.1	0.596542
-6.09	0.0065441	-6.09	0.595606
-6.08	0.00701812	-6.08	0.594877
-6.07	0.00461371	-6.07	0.594379
-6.06	0.000990915	-6.06	0.594016
-6.05	-0.00177414	-6.05	0.593615
-6.04	-0.00454679	-6.04	0.593017
-6.03	-0.00468097	-6.03	0.592185
-6.02	-0.0140473	-6.02	0.591235
-6.01	-0.0151691	-6.01	0.590347
-6	-0.0169636	-6	0.589657
-5.99	-0.0211744	-5.99	0.58918
-5.98	-0.0233556	-5.98	0.588845
-5.97	-0.0256328	-5.97	0.588553
-5.96	-0.0304789	-5.96	0.588244
-5.95	-0.0342254	-5.95	0.587911
-5.94	-0.0342941	-5.94	0.587593
-5.93	-0.0407884	-5.93	0.587347
-5.92	-0.0413717	-5.92	0.587207
-5.91	-0.0460958	-5.91	0.587151
-5.9	-0.0478944	-5.9	0.587105
-5.89	-0.047407	-5.89	0.586987
-5.88	-0.0509844	-5.88	0.586761
-5.87	-0.0482134	-5.87	0.586455
-5.86	-0.056402	-5.86	0.586144
-5.85	-0.0558554	-5.85	0.585887
-5.84	-0.0628785	-5.84	0.585696
-5.83	-0.0601156	-5.83	0.58554
-5.82	-0.0637031	-5.82	0.585379
-5.81	-0.0653755	-5.81	0.585184
-5.8	-0.0695643	-5.8	0.584961
-5.79	-0.0703999	-5.79	0.584743
-5.78	-0.0730518	-5.78	0.58457
-5.77	-0.0772337	-5.77	0.584455
-5.76	-0.0781281	-5.76	0.584368
-5.75	-0.0764865	-5.75	0.584246
-5.74	-0.0764314	-5.74	0.584031
-5.73	-0.0822075	-5.73	0.583695
-5.72	-0.086547	-5.72	0.583243
-5.71	-0.0897938	-5.71	0.582716
-5.7	-0.0922135	-5.7	0.58218
-5.69	-0.0875856	-5.69	0.581702
-5.68	-0.089392	-5.68	0.581307
-5.67	-0.0916752	-5.67	0.580952
-5.66	-0.0936474	-5.66	0.580548
-5.65	-0.0967062	-5.65	0.580012
-5.64	-0.0947815	-5.64	0.579312
-5.63	-0.0947003	-5.63	0.578475
-5.62	-0.0973805	-5.62	0.577551
-5.61	-0.100412	-5.61	0.576586
-5.6	-0.101939	-5.6	0.5756
-5.59	-0.100388	-5.59	0.574599
-5.58	-0.0996698	-5.58	0.573581
-5.57	-0.104304	-5.57	0.572544
-5.56	-0.105129	-5.56	0.571484
-5.55	-0.102259	-5.55	0.570384
-5.54	-0.105107	-5.54	0.569199
-5.53	-0.109658	-5.53	0.567855
-5.52	-0.10969	-5.52	0.566278
-5.51	-0.107009	-5.51	0.564436
-5.5	-0.109364	-5.5	0.562374
-5.49	-0.111276	-5.49	0.560192
-5.48	-0.109748	-5.48	0.55798
-5.47	-0.111841	-5.47	0.555781
-5.46	-0.111037	-5.46	0.553588
-5.45	-0.109215	-5.45	0.55138
-5.44	-0.110985	-5.44	0.549143
-5.43	-0.113056	-5.43	0.546855
-5.42	-0.114848	-5.42	0.544476
-5.41	-0.119122	-5.41	0.54195
-5.4	-0.113957	-5.4	0.539238
-5.39	-0.115018	-5.39	0.536337
-5.38	-0.121067	-5.38	0.533282
-5.37	-0.120269	-5.37	0.530128
-5.36	-0.116971	-5.36	0.526931
-5.35	-0.116214	-5.35	0.523726
-5.34	-0.118326	-5.34	0.520513
-5.33	-0.119978	-5.33	0.517257
-5.32	-0.122268	-5.32	0.513894
-5.31	-0.118167	-5.31	0.510348
-5.3	-0.117108	-5.3	0.50657
-5.29	-0.115236	-5.29	0.502581
-5.28	-0.12237	-5.28	0.498469
-5.27	-0.121566	-5.27	0.494335
-5.26	-0.122482	-5.26	0.490212
-5.25	-0.123465	-5.25	0.486068
-5.24	-0.116997	-5.24	0.481868
-5.23	-0.120027	-5.23	0.477618
-5.22	-0.124669	-5.22	0.47336
-5.21	-0.124168	-5.21	0.469109
-5.2	-0.123913	-5.2	0.464834
-5.19	-0.121295	-5.19	0.460481
-5.18	-0.119175	-5.18	0.455999
-5.17	-0.11733	-5.17	0.451349
-5.16	-0.119705	-5.16	0.446518
-5.15	-0.116054	-5.15	0.441531
-5.14	-0.116551	-5.14	0.436455
-5.13	-0.113902	-5.13	0.431363
-5.12	-0.115999	-5.12	0.426296
-5.11	-0.113379	-5.11	0.421254
-5.1	-0.112182	-5.1	0.416215
-5.09	-0.112724	-5.09	0.411153
-5.08	-0.107637	-5.08	0.406045
-5.07	-0.112341	-5.07	0.400866
-5.06	-0.11026	-5.06	0.395603
-5.05	-0.104071	-5.05	0.390272
-5.04	-0.102083	-5.04	0.384929
-5.03	-0.106135	-5.03	0.379644
-5.02	-0.101022	-5.02	0.374473
-5.01	-0.100162	-5.01	0.369428
-5	-0.0960939	-5	0.364471
-4.99	-0.0898321	-4.99	0.359528
-4.98	-0.0877722	-4.98	0.354507
-4.97	-0.0924162	-4.97	0.349338
-4.96	-0.0909801	-4.96	0.344
-4.95	-0.0856143	-4.95	0.33854
-4.94	-0.0822179	-4.94	0.333057
-4.93	-0.0786479	-4.93	0.327676
-4.92	-0.0781544	-4.92	0.322498
-4.91	-0.0778611	-4.91	0.317556
-4.9	-0.077717	-4.9	0.312801
-4.89	-0.0715793	-4.89	0.308135
-4.88	-0.0704634	-4.88	0.303478
-4.87	-0.0674621	-4.87	0.298783
-4.86	-0.0627169	-4.86	0.294018
-4.85	-0.0598949	-4.85	0.289125
-4.84	-0.0591364	-4.84	0.284042
-4.83	-0.0587604	-4.83	0.278763
-4.82	-0.053185	-4.82	0.273375
-4.81	-0.0467648	-4.81	0.26803
-4.8	-0.0455388	-4.8	0.262862
-4.79	-0.0452881	-4.79	0.257916
-4.78	-0.0414172	-4.78	0.253147
-4.77	-0.0388294	-4.77	0.24849
-4.76	-0.0365341	-4.76	0.243921
-4.75	-0.0324789	-4.75	0.23947
-4.74	-0.0283478	-4.74	0.235172
-4.73	-0.0286923	-4.73	0.231029
-4.72	-0.0284201	-4.72	0.227
-4.71	-0.0211748	-4.71	0.223034
-4.7	-0.0153914	-4.7	0.219097
-4.69	-0.0149372	-4.69	0.215192
-4.68	-0.014606	-4.68	0.211353
-4.67	-0.0102362	-4.67	0.207611
-4.66	-0.00651895	-4.66	0.203939
-4.65	-0.00382516	-4.65	0.200235
-4.64	5.82377e-05	-4.64	0.196369
-4.63	0.00155526	-4.63	0.192276
-4.62	0.00515075	-4.62	0.18804
-4.61	0.0091581	-4.61	0.18386
-4.6	0.0139881	-4.6	0.179947
-4.59	0.0165012	-4.59	0.176406
-4.58	0.0177602	-4.58	0.173229
-4.57	0.0241066	-4.57	0.17035
-4.56	0.0307496	-4.56	0.167714
-4.55	0.0294439	-4.55	0.165267
-4.54	0.0365623	-4.54	0.162936
-4.53	0.0380854	-4.53	0.160626
-4.52	0.0371478	-4.52	0.158268
-4.51	0.0410246	-4.51	0.155842
-4.5	0.0417802	-4.5	0.15338
-4.49	0.0520973	-4.49	0.150934
-4.48	0.0538265	-4.48	0.148557
-4.47	0.0522151	-4.47	0.146287
-4.46	0.0539388	-4.46	0.144126
-4.45	0.0607017	-4.45	0.142048
-4.44	0.0657511	-4.44	0.140022
-4.43	0.0685432	-4.43	0.138055
-4.42	0.068622	-4.42	0.136193
-4.41	0.0704455	-4.41	0.134481
-4.4	0.0809918	-4.4	0.132935
-4.39	0.0800041	-4.39	0.131538
-4.38	0.0849862	-4.38	0.130267
-4.37	0.0852289	-4.37	0.129097
-4.36	0.0899099	-4.36	0.128008
-4.35	0.0911079	-4.35	0.126986
-4.34	0.0932894	-4.34	0.126033
-4.33	0.0949225	-4.33	0.125158
-4.32	0.104063	-4.32	0.124365
-4.31	0.104143	-4.31	0.123641
-4.3	0.105278	-4.3	0.122972
-4.29	0.107888	-4.29	0.122358
-4.28	0.11368	-4.28	0.121826
-4.27	0.109499	-4.27	0.121414
-4.26	0.115217	-4.26	0.121148
-4.25	0.116269	-4.25	0.121036
-4.24	0.123058	-4.24	0.121076
-4.23	0.125436	-4.23	0.121259
-4.22	0.1256	-4.22	0.121562
-4.21	0.126107	-4.21	0.121953
-4.2	0.130468	-4.2	0.122408
-4.19	0.134234	-4.19	0.12293
-4.18	0.137602	-4.18	0.123535
-4.17	0.143027	-4.17	0.124233
-4.16	0.144647	-4.16	0.125015
-4.15	0.144756	-4.15	0.125869
-4.14	0.147289	-4.14	0.126801
-4.13	0.148491	-4.13	0.127845
-4.12	0.152646	-4.12	0.129041
-4.11	0.152505	-4.11	0.1304
-4.1	0.152759	-4.1	0.131884
-4.09	0.157522	-4.09	0.133429
-4.08	0.156954	-4.08	0.134974
-4.07	0.161692	-4.07	0.136484
-4.06	0.164488	-4.06	0.137927
-4.05	0.166648	-4.05	0.139273
-4.04	0.166419	-4.04	0.140523
-4.03	0.16942	-4.03	0.141744
-4.02	0.177354	-4.02	0.143055
-4.01	0.177328	-4.01	0.144565
-4	0.178459	-4	0.146312
-3.99	0.179382	-3.99	0.148259
-3.98	0.178555	-3.98	0.15033
-3.97	0.180276	-3.97	0.15247
-3.96	0.18328	-3.96	0.154671
-3.95	0.186214	-3.95	0.156947
-3.94	0.186431	-3.94	0.159295
-3.93	0.18537	-3.93	0.161674
-3.92	0.188306	-3.92	0.164028
-3.91	0.190085	-3.91	0.166324
-3.9	0.19173	-3.9	0.168582
-3.89	0.194014	-3.89	0.170852
-3.88	0.19199	-3.88	0.173181
-3.87	0.192411	-3.87	0.175589
-3.86	0.193674	-3.86	0.178065
-3.85	0.195836	-3.85	0.180563
-3.84	0.200716	-3.84	0.183011
-3.83	0.203051	-3.83	0.185335
-3.82	0.204361	-3.82	0.187521
-3.81	0.206862	-3.81	0.189637
-3.8	0.205313	-3.8	0.191805
-3.79	0.207658	-3.79	0.194121
-3.78	0.211679	-3.78	0.1966
-3.77	0.211679	-3.77	0.199164
-3.76	0.212469	-3.76	0.201688
-3.75	0.213636	-3.75	0.20407
-3.74	0.213626	-3.74	0.206278
-3.73	0.217297	-3.73	0.208358
-3.72	0.21363	-3.72	0.21038
-3.71	0.216593	-3.71	0.212386
-3.7	0.21853	-3.7	0.214367
-3.69	0.219831	-3.69	0.216288
-3.68	0.220902	-3.68	0.218155
-3.67	0.218861	-3.67	0.220032
-3.66	0.221764	-3.66	0.222002
-3.65	0.222594	-3.65	0.224085
-3.64	0.22309	-3.64	0.22621
-3.63	0.227985	-3.63	0.228253
-3.62	0.223508	-3.62	0.230108
-3.61	0.225557	-3.61	0.231739
-3.6	0.226242	-3.6	0.233191
-3.59	0.223772	-3.59	0.234553
-3.58	0.22946	-3.58	0.235897
-3.57	0.231633	-3.57	0.237244
-3.56	0.226348	-3.56	0.23857
-3.55	0.234186	-3.55	0.239838
-3.54	0.235195	-3.54	0.241022
-3.53	0.232009	-3.53	0.242117
-3.52	0.234699	-3.52	0.243138
-3.51	0.240615	-3.51	0.244117
-3.5	0.234855	-3.5	0.245082
-3.49	0.237867	-3.49	0.246057
-3.48	0.23653	-3.48	0.247062
-3.47	0.240943	-3.47	0.248115
-3.46	0.238235	-3.46	0.249199
-3.45	0.23906	-3.45	0.250228
-3.44	0.235647	-3.44	0.251062
-3.43	0.233393	-3.43	0.251578
-3.42	0.236021	-3.42	0.251731
-3.41	0.238256	-3.41	0.251576
-3.4	0.24466	-3.4	0.251228
-3.39	0.240191	-3.39	0.250811
-3.38	0.236901	-3.38	0.250415
-3.37	0.242562	-3.37	0.250079
-3.36	0.240121	-3.36	0.249796
-3.35	0.242942	-3.35	0.249542
-3.34	0.240246	-3.34	0.249295
-3.33	0.23959	-3.33	0.249037
-3.32	0.242883	-3.32	0.248729
-3.31	0.240008	-3.31	0.24832
-3.3	0.241381	-3.3	0.247766
-3.29	0.239664	-3.29	0.247052
-3.28	0.238977	-3.28	0.246197
-3.27	0.241404	-3.27	0.245237
-3.26	0.244243	-3.26	0.244209
-3.25	0.243745	-3.25	0.243143
-3.24	0.241628	-3.24	0.242042
-3.23	0.240111	-3.23	0.240902
-3.22	0.243078	-3.22	0.239734
-3.21	0.24386	-3.21	0.238571
-3.2	0.24229	-3.2	0.237424
-3.19	0.242202	-3.19	0.236248
-3.18	0.238999	-3.18	0.234962
-3.17	0.23978	-3.17	0.233503
-3.16	0.240303	-3.16	0.231866
-3.15	0.241731	-3.15	0.230083
-3.14	0.242415	-3.14	0.228187
-3.13	0.238313	-3.13	0.226214
-3.12	0.239386	-3.12	0.224217
-3.11	0.240125	-3.11	0.222264
-3.1	0.239529	-3.1	0.220386
-3.09	0.240348	-3.09	0.218543
-3.08	0.239757	-3.08	0.216642
-3.07	0.240381	-3.07	0.214605
-3.06	0.240524	-3.06	0.212414
-3.05	0.242428	-3.05	0.210106
-3.04	0.240304	-3.04	0.207733
-3.03	0.237794	-3.03	0.205345
-3.02	0.239139	-3.02	0.202979
-3.01	0.237435	-3.01	0.200674
-3	0.234788	-3	0.198458
-2.99	0.236477	-2.99	0.196326
-2.98	0.235653	-2.98	0.194226
-2.97	0.233041	-2.97	0.192057
-2.96	0.235632	-2.96	0.189705
-2.95	0.233532	-2.95	0.187096
-2.94	0.232965	-2.94	0.184245
-2.93	0.233577	-2.93	0.181267
-2.92	0.235617	-2.92	0.178319
-2.91	0.233287	-2.91	0.175522
-2.9	0.233569	-2.9	0.172904
-2.89	0.233	-2.89	0.170407
-2.88	0.232692	-2.88	0.167949
-2.87	0.233258	-2.87	0.165473
-2.86	0.234017	-2.86	0.162965
-2.85	0.233448	-2.85	0.160421
-2.84	0.235378	-2.84	0.157834
-2.83	0.235061	-2.83	0.155198
-2.82	0.229615	-2.82	0.152538
-2.81	0.228116	-2.81	0.149908
-2.8	0.232459	-2.8	0.147368
-2.79	0.235857	-2.79	0.144952
-2.78	0.229966	-2.78	0.142641
-2.77	0.231302	-2.77	0.140383
-2.76	0.237072	-2.76	0.138129
-2.75	0.229399	-2.75	0.135865
-2.74	0.232508	-2.74	0.133609
-2.73	0.229824	-2.73	0.131373
-2.72	0.229273	-2.72	0.129138
-2.71	0.226605	-2.71	0.126862
-2.7	0.22656	-2.7	0.124507
-2.69	0.231748	-2.69	0.122081
-2.68	0.229981	-2.68	0.119644
-2.67	0.227317	-2.67	0.117286
-2.66	0.226038	-2.66	0.115075
-2.65	0.22845	-2.65	0.113023
-2.64	0.229234	-2.64	0.111084
-2.63	0.223944	-2.63	0.109179
-2.62	0.228529	-2.62	0.107231
-2.61	0.226426	-2.61	0.105205
-2.6	0.228795	-2.6	0.10312
-2.59	0.222467	-2.59	0.101045
-2.58	0.22238	-2.58	0.0990589
-2.57	0.228077	-2.57	0.0971985
-2.56	0.226145	-2.56	0.0954434
-2.55	0.222078	-2.55	0.0937394
-2.54	0.223239	-2.54	0.0920369
-2.53	0.223847	-2.53	0.0903135
-2.52	0.22295	-2.52	0.088579
-2.51	0.222696	-2.51	0.0868785
-2.5	0.224651	-2.5	0.0852838
-2.49	0.225836	-2.49	0.083858
-2.48	0.221786	-2.48	0.0826085
-2.47	0.221426	-2.47	0.0814722
-2.46	0.221108	-2.46	0.0803511
-2.45	0.224139	-2.45	0.0791649
-2.44	0.224622	-2.44	0.0778777
-2.43	0.221357	-2.43	0.0764888
-2.42	0.224491	-2.42	0.0750121
-2.41	0.224743	-2.41	0.0734669
-2.4	0.223272	-2.4	0.0718836
-2.39	0.222915	-2.39	0.0703096
-2.38	0.224246	-2.38	0.0688032
-2.37	0.222718	-2.37	0.0674197
-2.36	0.220558	-2.36	0.0661956
-2.35	0.217328	-2.35	0.0651371
-2.34	0.218797	-2.34	0.0642089
-2.33	0.220687	-2.33	0.0633357
-2.32	0.222152	-2.32	0.062431
-2.31	0.224391	-2.31	0.0614449
-2.3	0.221399	-2.3	0.0603969
-2.29	0.220948	-2.29	0.0593598
-2.28	0.221754	-2.28	0.0584002
-2.27	0.220014	-2.27	0.0575252
-2.26	0.218519	-2.26	0.0566848
-2.25	0.219504	-2.25	0.0558253
-2.24	0.221943	-2.24	0.05494
-2.23	0.221459	-2.23	0.0540682
-2.22	0.220083	-2.22	0.0532523
-2.21	0.21768	-2.21	0.0525045
-2.2	0.219407	-2.2	0.0518089
-2.19	0.220109	-2.19	0.0511414
-2.18	0.219997	-2.18	0.0504834
-2.17	0.217341	-2.17	0.0498256
-2.16	0.220043	-2.16	0.0491658
-2.15	0.221909	-2.15	0.0484965
-2.14	0.218872	-2.14	0.0477868
-2.13	0.216466	-2.13	0.0469833
-2.12	0.217781	-2.12	0.0460495
-2.11	0.218107	-2.11	0.0450157
-2.1	0.21429	-2.1	0.0439829
-2.09	0.215399	-2.09	0.0430603
-2.08	0.216606	-2.08	0.0422872
-2.07	0.221793	-2.07	0.0416101
-2.06	0.217902	-2.06	0.0409371
-2.05	0.216451	-2.05	0.0402188
-2.04	0.21795	-2.04	0.0394877
-2.03	0.216883	-2.03	0.0388231
-2.02	0.221298	-2.02	0.0382732
-2.01	0.21909	-2.01	0.0378023
-2	0.216979	-2	0.037309
-1.99	0.218915	-1.99	0.0367023
-1.98	0.214419	-1.98	0.0359728
-1.97	0.219035	-1.97	0.0351962
-1.96	0.214036	-1.96	0.0344647
-1.95	0.215588	-1.95	0.0338017
-1.94	0.216082	-1.94	0.0331352
-1.93	0.2155	-1.93	0.0323555
-1.92	0.21285	-1.92	0.0314058
-1.91	0.213381	-1.91	0.0303301
-1.9	0.209591	-1.9	0.0292396
-1.89	0.212173	-1.89	0.0282279
-1.88	0.212822	-1.88	0.0273044
-1.87	0.210265	-1.87	0.0264023
-1.86	0.210117	-1.86	0.0254498
-1.85	0.207626	-1.85	0.024431
-1.84	0.215317	-1.84	0.0233743
-1.83	0.206189	-1.83	0.0222898
-1.82	0.206669	-1.82	0.021139
-1.81	0.206829	-1.81	0.019878
-1.8	0.207338	-1.8	0.0185212
-1.79	0.211495	-1.79	0.0171425
-1.78	0.209495	-1.78	0.0158076
-1.77	0.206735	-1.77	0.0145112
-1.76	0.206253	-1.76	0.0131815
-1.75	0.206727	-1.75	0.0117376
-1.74	0.208962	-1.74	0.0101402
-1.73	0.206078	-1.73	0.00839968
-1.72	0.210133	-1.72	0.00655848
-1.71	0.203541	-1.71	0.00467713
-1.7	0.204812	-1.7	0.00282579
-1.69	0.200384	-1.69	0.0010636
-1.68	0.199618	-1.68	-0.000593496
-1.67	0.203612	-1.67	-0.0021889
-1.66	0.201805	-1.66	-0.00380479
-1.65	0.20207	-1.65	-0.00551796
-1.64	0.200401	-1.64	-0.0073639
-1.63	0.199863	-1.63	-0.0093256
-1.62	0.198156	-1.62	-0.0113411
-1.61	0.199382	-1.61	-0.0133223
-1.6	0.201758	-1.6	-0.0151917
-1.59	0.204358	-1.59	-0.0169397
-1.58	0.20251	-1.58	-0.0186707
-1.57	0.20059	-1.57	-0.0205828
-1.56	0.200164	-1.56	-0.022869
-1.55	0.19703	-1.55	-0.0255995
-1.54	0.194191	-1.54	-0.0286742
-1.53	0.195094	-1.53	-0.0318823
-1.52	0.1947	-1.52	-0.0350226
-1.51	0.191752	-1.51	-0.0380024
-1.5	0.192274	-1.5	-0.0408617
-1.49	0.19524	-1.49	-0.0437205
-1.48	0.194596	-1.48	-0.0466822
-1.47	0.194262	-1.47	-0.0497497
-1.46	0.194961	-1.46	-0.0528094
-1.45	0.191966	-1.45	-0.0557073
-1.44	0.189647	-1.44	-0.05837
-1.43	0.189138	-1.43	-0.0608803
-1.42	0.18981	-1.42	-0.0634523
-1.41	0.191576	-1.41	-0.0663287
-1.4	0.192952	-1.4	-0.0696639
-1.39	0.18909	-1.39	-0.0734439
-1.38	0.189061	-1.38	-0.077472
-1.37	0.190889	-1.37	-0.0814371
-1.36	0.188212	-1.36	-0.0850539
-1.35	0.18734	-1.35	-0.0882097
-1.34	0.18861	-1.34	-0.0910227
-1.33	0.189642	-1.33	-0.0937592
-1.32	0.188219	-1.32	-0.0966537
-1.31	0.184859	-1.31	-0.0997595
-1.3	0.183377	-1.3	-0.102943
-1.29	0.183535	-1.29	-0.106025
-1.28	0.182226	-1.28	-0.108949
-1.27	0.179876	-1.27	-0.111832
-1.26	0.178702	-1.26	-0.114859
-1.25	0.184658	-1.25	-0.118124
-1.24	0.180892	-1.24	-0.121569
-1.23	0.179944	-1.23	-0.125047
-1.22	0.179496	-1.22	-0.12845
-1.21	0.176328	-1.21	-0.13177
-1.2	0.174678	-1.2	-0.135051
-1.19	0.180193	-1.19	-0.138312
-1.18	0.177002	-1.18	-0.141525
-1.17	0.173877	-1.17	-0.144647
-1.16	0.166293	-1.16	-0.147681
-1.15	0.17362	-1.15	-0.150676
-1.14	0.167787	-1.14	-0.153703
-1.13	0.178514	-1.13	-0.156813
-1.12	0.166825	-1.12	-0.160015
-1.11	0.170083	-1.11	-0.163273
-1.1	0.171224	-1.1	-0.166531
-1.09	0.16745	-1.09	-0.169738
-1.08	0.164757	-1.08	-0.172868
-1.07	0.170359	-1.07	-0.175916
-1.06	0.163921	-1.06	-0.17889
-1.05	0.164044	-1.05	-0.1818
-1.04	0.166548	-1.04	-0.184667
-1.03	0.163289	-1.03	-0.187514
-1.02	0.162926	-1.02	-0.190343
-1.01	0.158179	-1.01	-0.193117
-1	0.158514	-1	-0.195788
-0.99	0.15765	-0.99	-0.198328
-0.98	0.152458	-0.98	-0.200754
-0.97	0.153253	-0.97	-0.203127
-0.96	0.154114	-0.96	-0.205517
-0.95	0.152039	-0.95	-0.20797
-0.94	0.148425	-0.94	-0.21047
-0.93	0.149744	-0.93	-0.21295
-0.92	0.152424	-0.92	-0.215333
-0.91	0.151016	-0.91	-0.217592
-0.9	0.147899	-0.9	-0.219764
-0.89	0.145514	-0.89	-0.221921
-0.88	0.142136	-0.88	-0.224123
-0.87	0.145287	-0.87	-0.226388
-0.86	0.144781	-0.86	-0.228703
-0.85	0.142337	-0.85	-0.231033
-0.84	0.141238	-0.84	-0.233323
-0.83	0.139283	-0.83	-0.235497
-0.82	0.137963	-0.82	-0.237482
-0.81	0.137395	-0.81	-0.239252
-0.8	0.136461	-0.8	-0.240867
-0.79	0.134397	-0.79	-0.242442
-0.78	0.131717	-0.78	-0.244078
-0.77	0.128699	-0.77	-0.245796
-0.76	0.128869	-0.76	-0.247514
-0.75	0.127013	-0.75	-0.249108
-0.74	0.126734	-0.74	-0.250499
-0.73	0.123524	-0.73	-0.251718
-0.72	0.120596	-0.72	-0.252889
-0.71	0.120825	-0.71	-0.254142
-0.7	0.122913	-0.7	-0.255521
-0.69	0.120946	-0.69	-0.256958
-0.68	0.115323	-0.68	-0.258318
-0.67	0.116296	-0.67	-0.259493
-0.66	0.115311	-0.66	-0.260486
-0.65	0.113523	-0.65	-0.2614
-0.64	0.112238	-0.64	-0.262362
-0.63	0.108746	-0.63	-0.263433
-0.62	0.108746	-0.62	-0.264591
-0.61	0.107716	-0.61	-0.265768
-0.6	0.105036	-0.6	-0.266906
-0.59	0.103106	-0.59	-0.267959
-0.58	0.102538	-0.58	-0.268885
-0.57	0.101769	-0.57	-0.269648
-0.56	0.100154	-0.56	-0.270249
-0.55	0.098305	-0.55	-0.27075
-0.54	0.098305	-0.54	-0.271271
-0.53	0.0973723	-0.53	-0.271932
-0.52	0.093562	-0.52	-0.272777
-0.51	0.0902801	-0.51	-0.273749
-0.5	0.090989	-0.5	-0.274722
-0.49	0.0867339	-0.49	-0.275588
-0.48	0.0870765	-0.48	-0.276307
-0.47	0.08927	-0.47	-0.276903
-0.46	0.085536	-0.46	-0.277427
-0.45	0.08221	-0.45	-0.277924
-0.44	0.0820716	-0.44	-0.278423
-0.43	0.0846681	-0.43	-0.278933
-0.42	0.0795431	-0.42	-0.27946
-0.41	0.0808906	-0.41	-0.280014
-0.4	0.0747093	-0.4	-0.280612
-0.39	0.0745086	-0.39	-0.281263
-0.38	0.0722684	-0.38	-0.281955
-0.37	0.0694324	-0.37	-0.282653
-0.36	0.0709647	-0.36	-0.283314
-0.35	0.0642362	-0.35	-0.283892
-0.34	0.0711144	-0.34	-0.284352
-0.33	0.0631831	-0.33	-0.284697
-0.32	0.0599708	-0.32	-0.284974
-0.31	0.0594174	-0.31	-0.285249
-0.3	0.0594092	-0.3	-0.285548
-0.29	0.0535396	-0.29	-0.285835
-0.28	0.0554642	-0.28	-0.286034
-0.27	0.0549905	-0.27	-0.286099
-0.26	0.0498741	-0.26	-0.286049
-0.25	0.052069	-0.25	-0.285966
-0.24	0.0497784	-0.24	-0.285952
-0.23	0.046564	-0.23	-0.286075
-0.22	0.0481579	-0.22	-0.286331
-0.21	0.0431153	-0.21	-0.286629
-0.2	0.0395366	-0.2	-0.286843
-0.19	0.0386045	-0.19	-0.286885
-0.18	0.036757	-0.18	-0.286764
-0.17	0.0391338	-0.17	-0.286603
-0.16	0.0342936	-0.16	-0.286572
-0.15	0.0326321	-0.15	-0.286799
-0.14	0.0294488	-0.14	-0.287283
-0.13	0.0312454	-0.13	-0.287894
-0.12	0.0273497	-0.12	-0.28844
-0.11	0.0284382	-0.11	-0.288774
-0.1	0.0259295	-0.1	-0.288854
-0.09	0.0213247	-0.09	-0.288756
-0.08	0.0171689	-0.08	-0.288614
-0.07	0.0192519	-0.07	-0.28855
-0.06	0.0155636	-0.06	-0.288615
-0.05	0.0166253	-0.05	-0.288768
-0.04	0.0150382	-0.04	-0.288925
-0.03	0.0178793	-0.03	-0.289024
-0.02	0.0151781	-0.02	-0.289058
-0.01	0.0109079	-0.01	-0.289056
0	0.00805506	0	-0.289037
0.01	0.00716191	0.01	-0.288996
0.02	0.00737536	0.02	-0.288913
0.03	0.00477263	0.03	-0.288775
0.04	0.00140347	0.04	-0.288585
0.05	0.000222668	0.05	-0.288378
0.06	-0.000429962	0.06	-0.288224
0.07	-0.00267871	0.07	-0.288209
0.08	-0.00421693	0.08	-0.288374
0.09	-0.00315415	0.09	-0.28867
0.1	-0.00474204	0.1	-0.288966
0.11	-0.00621012	0.11	-0.289127
0.12	-0.00788799	0.12	-0.289101
0.13	-0.0128775	0.13	-0.288941
0.14	-0.0155817	0.14	-0.28875
0.15	-0.0170589	0.15	-0.288618
0.16	-0.0171153	0.16	-0.288584
0.17	-0.0172942	0.17	-0.288633
0.18	-0.020312	0.18	-0.288713
0.19	-0.0229144	0.19	-0.288757
0.2	-0.0230061	0.2	-0.28871
0.21	-0.0255648	0.21	-0.288532
0.22	-0.024524	0.22	-0.288214
0.23	-0.0236339	0.23	-0.287788
0.24	-0.0235242	0.24	-0.287335
0.25	-0.0272371	0.25	-0.286965
0.26	-0.0297967	0.26	-0.286763
0.27	-0.0347859	0.27	-0.286748
0.28	-0.0322337	0.28	-0.286868
0.29	-0.0338143	0.29	-0.287054
0.3	-0.0339696	0.3	-0.287254
0.31	-0.0348655	0.31	-0.287444
0.32	-0.0366688	0.32	-0.287603
0.33	-0.0360051	0.33	-0.287684
0.34	-0.034912	0.34	-0.287628
0.35	-0.0469623	0.35	-0.287408
0.36	-0.0401525	0.36	-0.287052
0.37	-0.041129	0.37	-0.286641
0.38	-0.0392099	0.38	-0.286275
0.39	-0.042239	0.39	-0.286047
0.4	-0.0467369	0.4	-0.285997
0.41	-0.0451133	0.41	-0.286085
0.42	-0.0478614	0.42	-0.286198
0.43	-0.0504605	0.43	-0.28623
0.44	-0.0458743	0.44	-0.286148
0.45	-0.044883	0.45	-0.286004
0.46	-0.0467091	0.46	-0.285853
0.47	-0.0528853	0.47	-0.285699
0.48	-0.0503092	0.48	-0.285496
0.49	-0.0514181	0.49	-0.285205
0.5	-0.0567633	0.5	-0.284841
0.51	-0.0536136	0.51	-0.284461
0.52	-0.049455	0.52	-0.284128
0.53	-0.0512843	0.53	-0.283869
0.54	-0.0576232	0.54	-0.283663
0.55	-0.0524125	0.55	-0.283466
0.56	-0.0539222	0.56	-0.283258
0.57	-0.0571011	0.57	-0.283055
0.58	-0.0579378	0.58	-0.282898
0.59	-0.0561247	0.59	-0.282804
0.6	-0.0558479	0.6	-0.282716
0.61	-0.0614896	0.61	-0.282511
0.62	-0.0586544	0.62	-0.282051
0.63	-0.0557376	0.63	-0.281261
0.64	-0.060672	0.64	-0.280192
0.65	-0.0608945	0.65	-0.27902
0.66	-0.0590185	0.66	-0.277982
0.67	-0.0585609	0.67	-0.277267
0.68	-0.0631887	0.68	-0.276946
0.69	-0.0579686	0.69	-0.276949
0.7	-0.0583047	0.7	-0.2771
0.71	-0.0611174	0.71	-0.277183
0.72	-0.0575252	0.72	-0.277022
0.73	-0.0562696	0.73	-0.276544
0.74	-0.0583059	0.74	-0.275783
0.75	-0.0550347	0.75	-0.27484
0.76	-0.057165	0.76	-0.273812
0.77	-0.0587441	0.77	-0.272766
0.78	-0.0554444	0.78	-0.271739
0.79	-0.0516128	0.79	-0.27075
0.8	-0.0500496	0.8	-0.2698
0.81	-0.0518642	0.81	-0.268885
0.82	-0.0551123	0.82	-0.268001
0.83	-0.0528981	0.83	-0.26714
0.84	-0.0535207	0.84	-0.266283
0.85	-0.0539955	0.85	-0.265408
0.86	-0.05173	0.86	-0.264518
0.87	-0.0492262	0.87	-0.26366
0.88	-0.0488121	0.88	-0.262892
0.89	-0.0512305	0.89	-0.262238
0.9	-0.050454	0.9	-0.261651
0.91	-0.0493109	0.91	-0.261022
0.92	-0.0495671	0.92	-0.260232
0.93	-0.0492505	0.93	-0.259206
0.94	-0.0498462	0.94	-0.257959
0.95	-0.0486709	0.95	-0.25659
0.96	-0.0480095	0.96	-0.255215
0.97	-0.0486708	0.97	-0.253891
0.98	-0.0472215	0.98	-0.252577
0.99	-0.0457492	0.99	-0.251178
1	-0.0427242	1	-0.249628
1.01	-0.0386858	1.01	-0.247938
1.02	-0.0386886	1.02	-0.246187
1.03	-0.0412346	1.03	-0.244468
1.04	-0.0374683	1.04	-0.242832
1.05	-0.0385058	1.05	-0.241271
1.06	-0.038941	1.06	-0.239751
1.07	-0.0353809	1.07	-0.238241
1.08	-0.0336758	1.08	-0.23673
1.09	-0.0362554	1.09	-0.235197
1.1	-0.0348115	1.1	-0.233594
1.11	-0.0332755	1.11	-0.231852
1.12	-0.0311218	1.12	-0.229908
1.13	-0.0314612	1.13	-0.22773
1.14	-0.0326482	1.14	-0.225334
1.15	-0.0285442	1.15	-0.222805
1.16	-0.0301554	1.16	-0.220281
1.17	-0.0277591	1.17	-0.217903
1.18	-0.02646	1.18	-0.215741
1.19	-0.0241632	1.19	-0.213756
1.2	-0.0213998	1.2	-0.211833
1.21	-0.0219258	1.21	-0.20985
1.22	-0.0248599	1.22	-0.207739
1.23	-0.0225064	1.23	-0.205506
1.24	-0.026029	1.24	-0.2032
1.25	-0.018634	1.25	-0.200864
1.26	-0.0179505	1.26	-0.198487
1.27	-0.0157701	1.27	-0.196017
1.28	-0.0128207	1.28	-0.193432
1.29	-0.015275	1.29	-0.190788
1.3	-0.0120309	1.3	-0.18819
1.31	-0.00879766	1.31	-0.18571
1.32	-0.00669248	1.32	-0.183326
1.33	-0.00822215	1.33	-0.180969
1.34	-0.00768442	1.34	-0.178601
1.35	-0.00766996	1.35	-0.176247
1.36	-0.00766996	1.36	-0.173947
1.37	-0.00459409	1.37	-0.171685
1.38	-0.00635144	1.38	-0.169371
1.39	-0.00562121	1.39	-0.166897
1.4	-0.00206278	1.4	-0.16419
1.41	0.00174827	1.41	-0.161247
1.42	0.00219582	1.42	-0.158138
1.43	0.0040252	1.43	-0.154987
1.44	-0.000246915	1.44	-0.151935
1.45	0.00618309	1.45	-0.149085
1.46	0.0053886	1.46	-0.146455
1.47	0.00630849	1.47	-0.143978
1.48	0.00788456	1.48	-0.141554
1.49	0.00865008	1.49	-0.139109
1.5	0.0129765	1.5	-0.136621
1.51	0.0141992	1.51	-0.134095
1.52	0.0121696	1.52	-0.131513
1.53	0.013483	1.53	-0.128827
1.54	0.0141992	1.54	-0.125995
1.55	0.01461	1.55	-0.123029
1.56	0.0174817	1.56	-0.119998
1.57	0.0149059	1.57	-0.117001
1.58	0.01688	1.58	-0.11411
1.59	0.0146578	1.59	-0.111333
1.6	0.0183142	1.6	-0.10861
1.61	0.0196166	1.61	-0.105848
1.62	0.0189995	1.62	-0.102961
1.63	0.022554	1.63	-0.0999256
1.64	0.0233504	1.64	-0.0967978
1.65	0.0228426	1.65	-0.0936926
1.66	0.0262175	1.66	-0.0907128
1.67	0.0266456	1.67	-0.0878889
1.68	0.025216	1.68	-0.0851814
1.69	0.0249047	1.69	-0.0825328
1.7	0.0247282	1.7	-0.0799105
1.71	0.0273105	1.71	-0.0773068
1.72	0.0307345	1.72	-0.0747275
1.73	0.0307395	1.73	-0.0721934
1.74	0.0304081	1.74	-0.0697378
1.75	0.0314865	1.75	-0.067378
1.76	0.0300329	1.76	-0.0650811
1.77	0.0296413	1.77	-0.0627665
1.78	0.033211	1.78	-0.0603539
1.79	0.0353228	1.79	-0.0578177
1.8	0.0345612	1.8	-0.0552026
1.81	0.0324902	1.81	-0.0525849
1.82	0.0320127	1.82	-0.0500145
1.83	0.0347935	1.83	-0.0474928
1.84	0.0375703	1.84	-0.0450057
1.85	0.0360176	1.85	-0.0425678
1.86	0.0390759	1.86	-0.0402119
1.87	0.0407892	1.87	-0.0379293
1.88	0.0391207	1.88	-0.035635
1.89	0.0379123	1.89	-0.0332086
1.9	0.0362498	1.9	-0.0305799
1.91	0.0416589	1.91	-0.0277813
1.92	0.0398448	1.92	-0.0249317
1.93	0.0363698	1.93	-0.0221778
1.94	0.0412932	1.94	-0.019634
1.95	0.0414131	1.95	-0.0173447
1.96	0.0454194	1.96	-0.0152748
1.97	0.0432187	1.97	-0.0133266
1.98	0.0450523	1.98	-0.011377
1.99	0.0456951	1.99	-0.0093238
2	0.0449616	2	-0.00712712
2.01	0.038485	2.01	-0.00482221
2.02	0.047798	2.02	-0.00249139
2.03	0.045011	2.03	-0.000208462
2.04	0.045523	2.04	0.00200363
2.05	0.045523	2.05	0.0041672
2.06	0.0459449	2.06	0.00630431
2.07	0.0508041	2.07	0.00839752
2.08	0.0487869	2.08	0.0103974
2.09	0.0482527	2.09	0.0122715
2.1	0.0488116	2.1	0.0140479
2.11	0.04885	2.11	0.0158081
2.12	0.0520912	2.12	0.0176334
2.13	0.0509693	2.13	0.0195538
2.14	0.0462315	2.14	0.0215435
2.15	0.0486971	2.15	0.023552
2.16	0.0488116	2.16	0.025529
2.17	0.0488116	2.17	0.0274235
2.18	0.0488116	2.18	0.0291849
2.19	0.0517891	2.19	0.0307941
2.2	0.0501933	2.2	0.0322975
2.21	0.0513354	2.21	0.0337962
2.22	0.0515247	2.22	0.035384
2.23	0.0520192	2.23	0.0370916
2.24	0.0516127	2.24	0.0388864
2.25	0.053783	2.25	0.0407117
2.26	0.0547114	2.26	0.0425183
2.27	0.0526272	2.27	0.044271
2.28	0.0559483	2.28	0.045949
2.29	0.0578562	2.29	0.047551
2.3	0.0551244	2.3	0.0490901
2.31	0.0530593	2.31	0.0505755
2.32	0.0522458	2.32	0.0520023
2.33	0.0525224	2.33	0.0533701
2.34	0.0542175	2.34	0.0547122
2.35	0.0517816	2.35	0.0560917
2.36	0.0501386	2.36	0.0575511
2.37	0.0540709	2.37	0.0590578
2.38	0.0504908	2.38	0.0605086
2.39	0.0528229	2.39	0.0618013
2.4	0.0536325	2.4	0.0629189
2.41	0.0530401	2.41	0.0639524
2.42	0.0532512	2.42	0.0650489
2.43	0.0545562	2.43	0.0663224
2.44	0.0534215	2.44	0.0677879
2.45	0.0527731	2.45	0.0693569
2.46	0.0529215	2.46	0.0708994
2.47	0.0557223	2.47	0.0723312
2.48	0.0548023	2.48	0.0736607
2.49	0.0538685	2.49	0.0749595
2.5	0.0536639	2.5	0.0762898
2.51	0.0540761	2.51	0.0776581
2.52	0.0546098	2.52	0.0790329
2.53	0.0529709	2.53	0.0803946
2.54	0.0526757	2.54	0.0817614
2.55	0.0524094	2.55	0.0831663
2.56	0.0535795	2.56	0.0846115
2.57	0.0542045	2.57	0.086051
2.58	0.0515242	2.58	0.0874224
2.59	0.0499626	2.59	0.088699
2.6	0.0523657	2.6	0.08991
2.61	0.054912	2.61	0.0911139
2.62	0.0540454	2.62	0.0923574
2.63	0.0553888	2.63	0.09366
2.64	0.0525242	2.64	0.0950255
2.65	0.0498203	2.65	0.0964485
2.66	0.0541146	2.66	0.0979065
2.67	0.0535259	2.67	0.0993549
2.68	0.0527628	2.68	0.100746
2.69	0.0476257	2.69	0.102053
2.7	0.0507144	2.7	0.103275
2.71	0.0518032	2.71	0.104405
2.72	0.0502193	2.72	0.10542
2.73	0.053467	2.73	0.106286
2.74	0.0553438	2.74	0.107002
2.75	0.0532512	2.75	0.107624
2.76	0.0531338	2.76	0.108247
2.77	0.0521543	2.77	0.108959
2.78	0.0500661	2.78	0.109794
2.79	0.0505382	2.79	0.110724
2.8	0.0505382	2.8	0.111705
2.81	0.0505382	2.81	0.112713
2.82	0.0507411	2.82	0.113766
2.83	0.0517834	2.83	0.114892
2.84	0.0497316	2.84	0.116104
2.85	0.0523771	2.85	0.117366
2.86	0.0496079	2.86	0.118584
2.87	0.0521002	2.87	0.119639
2.88	0.0521283	2.88	0.120454
2.89	0.0525534	2.89	0.121065
2.9	0.0500653	2.9	0.121606
2.91	0.053228	2.91	0.122226
2.92	0.0515441	2.92	0.122992
2.93	0.0542229	2.93	0.123861
2.94	0.0505879	2.94	0.124736
2.95	0.0494302	2.95	0.125549
2.96	0.0499343	2.96	0.126302
2.97	0.0510417	2.97	0.127055
2.98	0.051515	2.98	0.127862
2.99	0.052051	2.99	0.128721
3	0.0526193	3	0.129554
3.01	0.047805	3.01	0.130253
3.02	0.0501583	3.02	0.130767
3.03	0.051912	3.03	0.131147
3.04	0.0521002	3.04	0.131529
3.05	0.0507709	3.05	0.132043
3.06	0.0495886	3.06	0.132746
3.07	0.0489183	3.07	0.133595
3.08	0.0475358	3.08	0.134497
3.09	0.0511199	3.09	0.135378
3.1	0.0525472	3.1	0.136238
3.11	0.0505801	3.11	0.137135
3.12	0.0520257	3.12	0.138105
3.13	0.0490543	3.13	0.139109
3.14	0.0518146	3.14	0.140051
3.15	0.0524294	3.15	0.140855
3.16	0.0505733	3.16	0.141525
3.17	0.0522564	3.17	0.142127
3.18	0.0509961	3.18	0.142734
3.19	0.0499626	3.19	0.14337
3.2	0.0474163	3.2	0.143998
3.21	0.0507242	3.21	0.14455
3.22	0.051523	3.22	0.144989
3.23	0.0515222	3.23	0.145334
3.24	0.0521002	3.24	0.145645
3.25	0.0524395	3.25	0.145968
3.26	0.0530068	3.26	0.1463
3.27	0.0529274	3.27	0.146593
3.28	0.0514718	3.28	0.146803
3.29	0.0525918	3.29	0.146909
3.3	0.051925	3.3	0.146916
3.31	0.0522237	3.31	0.146846
3.32	0.0534232	3.32	0.146746
3.33	0.0526757	3.33	0.14668
3.34	0.0526757	3.34	0.146715
3.35	0.0513795	3.35	0.14689
3.36	0.0524835	3.36	0.147174
3.37	0.0539127	3.37	0.147459
3.38	0.0537799	3.38	0.147597
3.39	0.0545702	3.39	0.14749
3.4	0.0526757	3.4	0.147151
3.41	0.0515825	3.41	0.146709
3.42	0.0512412	3.42	0.146314
3.43	0.0540687	3.43	0.146033
3.44	0.0534092	3.44	0.145825
3.45	0.0511091	3.45	0.145586
3.46	0.0530615	3.46	0.145239
3.47	0.0528585	3.47	0.144775
3.48	0.0522243	3.48	0.144259
3.49	0.0515962	3.49	0.143797
3.5	0.0555494	3.5	0.14348
3.51	0.0561176	3.51	0.143341
3.52	0.0548199	3.52	0.14334
3.53	0.051602	3.53	0.143382
3.54	0.0571825	3.54	0.143371
3.55	0.0585176	3.55	0.143246
3.56	0.0555049	3.56	0.142994
3.57	0.0554591	3.57	0.142645
3.58	0.0608389	3.58	0.142246
3.59	0.056443	3.59	0.141837
3.6	0.0586774	3.6	0.141431
3.61	0.0590904	3.61	0.141013
3.62	0.0610102	3.62	0.140565
3.63	0.0583946	3.63	0.140085
3.64	0.0569716	3.64	0.139577
3.65	0.0600782	3.65	0.139022
3.66	0.0571153	3.66	0.138383
3.67	0.0574205	3.67	0.137639
3.68	0.0605547	3.68	0.136836
3.69	0.0572118	3.69	0.13608
3.7	0.0587889	3.7	0.135465
3.71	0.0613389	3.71	0.134994
3.72	0.0598743	3.72	0.134569
3.73	0.0625415	3.73	0.134062
3.74	0.0614116	3.74	0.133417
3.75	0.0598433	3.75	0.13269
3.76	0.0619067	3.76	0.132015
3.77	0.0599143	3.77	0.131505
3.78	0.0618546	3.78	0.13117
3.79	0.0569072	3.79	0.130915
3.8	0.0645526	3.8	0.130609
3.81	0.0603266	3.81	0.130174
3.82	0.062254	3.82	0.129624
3.83	0.0625415	3.83	0.129032
3.84	0.0644072	3.84	0.128467
3.85	0.0600258	3.85	0.127948
3.86	0.0615466	3.86	0.127444
3.87	0.0597046	3.87	0.126914
3.88	0.0614807	3.88	0.12633
3.89	0.061966	3.89	0.125703
3.9	0.061966	3.9	0.125064
3.91	0.061966	3.91	0.124452
3.92	0.0586604	3.92	0.123889
3.93	0.0597477	3.93	0.123392
3.94	0.0620061	3.94	0.122966
3.95	0.0609707	3.95	0.1226
3.96	0.0604039	3.96	0.122255
3.97	0.0604039	3.97	0.121863
3.98	0.0622852	3.98	0.121372
3.99	0.063117	3.99	0.120772
4	0.063117	4	0.120095
4.01	0.063117	4.01	0.11938
4.02	0.0592493	4.02	0.118662
4.03	0.0584705	4.03	0.117991
4.04	0.0592529	4.04	0.117454
4.05	0.0608993	4.05	0.117144
4.06	0.059077	4.06	0.117099
4.07	0.0618577	4.07	0.117258
4.08	0.0633871	4.08	0.117485
4.09	0.0607717	4.09	0.117657
4.1	0.0627744	4.1	0.117731
4.11	0.0623933	4.11	0.117734
4.12	0.0601235	4.12	0.117706
4.13	0.0614746	4.13	0.117645
4.14	0.0625415	4.14	0.117512
4.15	0.0612475	4.15	0.117275
4.16	0.061087	4.16	0.116946
4.17	0.0613187	4.17	0.116589
4.18	0.0583872	4.18	0.1163
4.19	0.058854	4.19	0.116168
4.2	0.061966	4.2	0.116252
4.21	0.0635191	4.21	0.116565
4.22	0.0634904	4.22	0.117072
4.23	0.0608537	4.23	0.117672
4.24	0.0615485	4.24	0.118216
4.25	0.0594229	4.25	0.11857
4.26	0.0577539	4.26	0.11869
4.27	0.055777	4.27	0.118635
4.28	0.0566082	4.28	0.118508
4.29	0.058604	4.29	0.118385
4.3	0.0569483	4.3	0.11831
4.31	0.0566999	4.31	0.11832
4.32	0.0568092	4.32	0.118459
4.33	0.0576399	4.33	0.118746
4.34	0.0601474	4.34	0.119138
4.35	0.0535638	4.35	0.119529
4.36	0.0570042	4.36	0.119798
4.37	0.0582396	4.37	0.119884
4.38	0.0565398	4.38	0.119838
4.39	0.0558512	4.39	0.119791
4.4	0.0524174	4.4	0.119869
4.41	0.0513552	4.41	0.120115
4.42	0.0523739	4.42	0.120487
4.43	0.0505382	4.43	0.120916
4.44	0.0507883	4.44	0.121367
4.45	0.0526757	4.45	0.121827
4.46	0.0529286	4.46	0.122265
4.47	0.0550003	4.47	0.122624
4.48	0.050311	4.48	0.122872
4.49	0.0475428	4.49	0.123054
4.5	0.052433	4.5	0.123288
4.51	0.0473078	4.51	0.123689
4.52	0.0489766	4.52	0.124295
4.53	0.0493635	4.53	0.125055
4.54	0.0466895	4.54	0.125872
4.55	0.0478055	4.55	0.126645
4.56	0.0472664	4.56	0.127288
4.57	0.0524476	4.57	0.127742
4.58	0.0464718	4.58	0.128007
4.59	0.0466352	4.59	0.128157
4.6	0.0497057	4.6	0.1283
4.61	0.0464491	4.61	0.128513
4.62	0.0466155	4.62	0.128826
4.63	0.0466741	4.63	0.129244
4.64	0.0443226	4.64	0.129796
4.65	0.043961	4.65	0.130504
4.66	0.0467134	4.66	0.131336
4.67	0.0462858	4.67	0.132181
4.68	0.0443647	4.68	0.132894
4.69	0.0434938	4.69	0.133381
4.7	0.0417028	4.7	0.133653
4.71	0.0433573	4.71	0.133813
4.72	0.0444035	4.72	0.134002
4.73	0.0424923	4.73	0.134322
4.74	0.0425464	4.74	0.134796
4.75	0.0388528	4.75	0.135361
4.76	0.0373838	4.76	0.135918
4.77	0.0373838	4.77	0.136404
4.78	0.0355036	4.78	0.136819
4.79	0.0394262	4.79	0.137192
4.8	0.0370001	4.8	0.137548
4.81	0.0364463	4.81	0.137893
4.82	0.0338991	4.82	0.138245
4.83	0.0336552	4.83	0.138637
4.84	0.0346707	4.84	0.13909
4.85	0.0306788	4.85	0.139577
4.86	0.0300497	4.86	0.140039
4.87	0.0329593	4.87	0.140451
4.88	0.0306761	4.88	0.140854
4.89	0.0265804	4.89	0.141327
4.9	0.0268606	4.9	0.141905
4.91	0.0292332	4.91	0.142531
4.92	0.027427	4.92	0.143081
4.93	0.0250994	4.93	0.143439
4.94	0.0227369	4.94	0.143555
4.95	0.0222577	4.95	0.143478
4.96	0.0235455	4.96	0.143318
4.97	0.0233184	4.97	0.143184
4.98	0.0248049	4.98	0.143136
4.99	0.0245533	4.99	0.143187
5	0.0242294	5	0.143354
5.01	0.0231457	5.01	0.143686
5.02	0.022567	5.02	0.144229
5.03	0.0232138	5.03	0.144964
5.04	0.0215163	5.04	0.145768
5.05	0.0213067	5.05	0.146442
5.06	0.0198254	5.06	0.146807
5.07	0.0178478	5.07	0.146809
5.08	0.0161554	5.08	0.146564
5.09	0.01328	5.09	0.146276
5.1	0.0166443	5.1	0.146104
5.11	0.0153469	5.11	0.146062
5.12	0.0140706	5.12	0.146052
5.13	0.011804	5.13	0.145969
5.14	0.0120797	5.14	0.145794
5.15	0.0116505	5.15	0.145591
5.16	0.0115177	5.16	0.145458
5.17	0.00998247	5.17	0.145454
5.18	0.00604347	5.18	0.145565
5.19	0.00789824	5.19	0.145706
5.2	0.00801793	5.2	0.145757
5.21	0.00663807	5.21	0.145622
5.22	0.00801242	5.22	0.145282
5.23	0.00270825	5.23	0.144802
5.24	0.00476859	5.24	0.14429
5.25	0.0027007	5.25	0.143829
5.26	0.00558721	5.26	0.143445
5.27	0.00507334	5.27	0.143097
5.28	0.00467948	5.28	0.142713
5.29	-0.00092834	5.29	0.142238
5.3	-0.000962414	5.3	0.141677
5.31	-0.00159987	5.31	0.141115
5.32	-0.00479244	5.32	0.140673
5.33	-0.00476277	5.33	0.140441
5.34	-0.000964027	5.34	0.140419
5.35	-0.00680449	5.35	0.14053
5.36	-0.00601177	5.36	0.140657
5.37	-0.00594345	5.37	0.140698
5.38	-0.00739184	5.38	0.14059
5.39	-0.00859371	5.39	0.140325
5.4	-0.00811804	5.4	0.139936
5.41	-0.0129628	5.41	0.139484
5.42	-0.011093	5.42	0.139029
5.43	-0.018458	5.43	0.1386
5.44	-0.0142968	5.44	0.138208
5.45	-0.0145291	5.45	0.137862
5.46	-0.0136529	5.46	0.137572
5.47	-0.01076	5.47	0.137327
5.48	-0.0139052	5.48	0.137074
5.49	-0.0124727	5.49	0.136745
5.5	-0.016725	5.5	0.136302
5.51	-0.0221678	5.51	0.135749
5.52	-0.020371	5.52	0.135119
5.53	-0.0204126	5.53	0.134453
5.54	-0.0251348	5.54	0.133801
5.55	-0.0222584	5.55	0.133208
5.56	-0.0206599	5.56	0.132684
5.57	-0.024311	5.57	0.132192
5.58	-0.0267831	5.58	0.131682
5.59	-0.0253314	5.59	0.131151
5.6	-0.024524	5.6	0.130657
5.61	-0.0226905	5.61	0.130272
5.62	-0.0254119	5.62	0.130024
5.63	-0.0290032	5.63	0.12987
5.64	-0.0316846	5.64	0.129731
5.65	-0.0316944	5.65	0.129539
5.66	-0.0311012	5.66	0.129268
5.67	-0.0327348	5.67	0.128927
5.68	-0.0341589	5.68	0.128524
5.69	-0.0352846	5.69	0.128047
5.7	-0.0362803	5.7	0.12747
5.71	-0.0386698	5.71	0.126788
5.72	-0.0389243	5.72	0.126028
5.73	-0.037371	5.73	0.125233
5.74	-0.0402066	5.74	0.124448
5.75	-0.0400808	5.75	0.12371
5.76	-0.037388	5.76	0.123056
5.77	-0.0402842	5.77	0.12254
5.78	-0.0443751	5.78	0.122224
5.79	-0.0448485	5.79	0.12214
5.8	-0.043423	5.8	0.122256
5.81	-0.0433545	5.81	0.122458
5.82	-0.0448128	5.82	0.122602
5.83	-0.0466284	5.83	0.122579
5.84	-0.0467412	5.84	0.122367
5.85	-0.0457935	5.85	0.122023
5.86	-0.0478362	5.86	0.121616
5.87	-0.0520014	5.87	0.121176
5.88	-0.0513893	5.88	0.120687
5.89	-0.0533577	5.89	0.120135
5.9	-0.0540223	5.9	0.119543
5.91	-0.0555957	5.91	0.118978
5.92	-0.0545912	5.92	0.118504
5.93	-0.0550751	5.93	0.118136
5.94	-0.0551671	5.94	0.117843
5.95	-0.0596939	5.95	0.117581
5.96	-0.0599837	5.96	0.117337
5.97	-0.0596799	5.97	0.117138
5.98	-0.060123	5.98	0.117024
[truncated: 1,302 more rows]
